# Supplementary material for: Reproducing extracellular matrix adverse remodelling of non-ST myocardial infarction in a large animal model
Source: Nat Commun. 2023 Feb 22;14:995. doi: 10.1038/s41467-023-36350-1 (PMC9945840; doi:10.1038/s41467-023-36350-1)
Supplement: Supplementary file 4 — Supplementary Data 1.xlsx [file 41467_2023_36350_MOESM4_ESM.xlsx]

## Sheet: Foglio2
Column1	Column2	Column3	Column4	Column5	Column6	Column7
	baseMean	log2FoldChange	lfcSE	stat	pvalue	padj
LOC105613726	425.096893170134	6.83803681308737	0.353239148005537	19.3580945138623	1.74211193885795e-83	3.08789341162572e-79
LOC101114499	630.346442353691	-4.82394066522777	0.311370416927536	-15.4926107394153	3.89160998647496e-54	3.44893935051343e-50
ERICH2	143.012933359193	-5.77497910437669	0.486131174268683	-11.8794667160861	1.51329704075798e-32	8.94106334914509e-29
LOC101122848	81.1952446449764	6.44825582575757	0.633583329901413	10.1774392119201	2.50055140338842e-24	1.1080568406265e-20
LOC101120099	119.938066258378	-5.32720555035401	0.532826176582064	-9.99801771100398	1.55478078564878e-23	5.51169788512492e-20
NRCAM	191.624721956381	-3.86629009641526	0.389847939531499	-9.91743114266959	3.496389086639e-23	1.0328916093446e-19
DNER	2036.24856075426	-5.80978889920961	0.608509700955273	-9.54756989097967	1.3277410997107e-21	3.36203014176745e-18
ACTA2	25365.2947224208	1.99302884761915	0.218789252293148	9.10935444374003	8.28736101495947e-20	1.83616842487696e-16
LOC105604320	30.517769738127	-3.84443967480802	0.429767312115538	-8.94539804780333	3.7061163439171e-19	7.29899024399229e-16
LOC101109657	100.460243590441	-4.11778833830822	0.461058769085431	-8.93115718518136	4.21575608023011e-19	7.47242765220786e-16
LOC101115257	45.0022062880744	-4.13906018866581	0.466120992560695	-8.87979785232876	6.69819763006112e-19	1.07932320902576e-15
EPHA7	182.360654329589	1.58791668176589	0.181850835720542	8.73197351815371	2.50266829180913e-18	3.69664962269307e-15
LOC106990358	46.6277168128839	-4.5997583268373	0.532455344963265	-8.63876824666798	5.68223084635396e-18	7.74750321166338e-15
LOC101118963	52.8673037560606	-6.80600520097425	0.813635449797741	-8.36493198847977	6.01496119014262e-17	7.61537050680556e-14
MEFV	486.835949711387	5.37397965560737	0.643458772780233	8.35170780621682	6.72829417544356e-17	7.95060095064914e-14
CCL1	114.325125670633	-1.69023998886638	0.203449792650302	-8.30789732861333	9.74127552300503e-17	1.0791506790329e-13
ACTG2	894.068149238816	2.70154230234031	0.328070655615586	8.23463560698895	1.80104996303854e-16	1.87785944675636e-13
LOC101114535	2534.88194561429	4.73397574776846	0.581617305163509	8.13933097543857	3.97468057229814e-16	3.91395628577692e-13
OTOA	84.6108781475131	4.13767403374665	0.512081345357189	8.08011084813201	6.47079278617855e-16	6.03656853342183e-13
TMEM198	286.055016326006	-1.45014964526388	0.180737938233169	-8.02349334865739	1.02779554423784e-15	9.10883801080782e-13
LOC105616411	35.004782632496	-4.89370018226961	0.611006407880064	-8.00924527002703	1.15414527529966e-15	9.74153571651733e-13
CSRP1	8179.85202440091	1.0564609272211	0.133282495584684	7.92647918683253	2.25446407244361e-15	1.81638071291195e-12
TRIM17	47.6518924441595	-3.14391420282088	0.428778197256682	-7.33226228137441	2.26299651717251e-13	1.74398318551664e-10
LOC101107340	31.9027483559187	-3.35719988469935	0.461697059588681	-7.27143440699023	3.55690081170397e-13	2.62691945364387e-10
NIP7	425.820082851725	0.895793338384836	0.125116986839964	7.15964603216217	8.08856400438064e-13	5.73479187910588e-10
DHTKD1	1681.00459638241	-2.13466205546609	0.300964375532957	-7.09273996859583	1.31482372267738e-12	8.96355787863715e-10
LOC105615568	85.517342793049	1.53500425530666	0.218096654925252	7.03818339548927	1.94762241478507e-12	1.27857804822464e-09
LOC101117475	56.1953079982308	-2.5686068500013	0.365717150605774	-7.02347933572889	2.16410169084939e-12	1.36995365965377e-09
COLQ	225.134830084503	-1.97074565052364	0.281568187577762	-6.99917724185146	2.57469978561281e-12	1.53225821014972e-09
TAGLN	24871.9696143899	1.36415938388169	0.194931040523817	6.99816396719545	2.593384840874e-12	1.53225821014972e-09
PAM	28112.6725938636	-1.51849915646757	0.21786921630269	-6.96977380392228	3.17450972571237e-12	1.8151027383307e-09
LOC443104	3276.64785474052	0.80983775559616	0.116841244731361	6.93109490110382	4.17595777001791e-12	2.24299549919901e-09
LOC105604616	961.792487923093	-0.934156707328472	0.134718136807672	-6.93415696998617	4.08650705881509e-12	2.24299549919901e-09
SHC2	641.811173657845	-1.71743469182388	0.248653566932182	-6.90693768447848	4.95227336656937e-12	2.58173663007183e-09
IL10	183.408512681032	2.4221532926779	0.351208593297949	6.896623086392	5.32532260595258e-12	2.69689551972884e-09
SLC26A7	173.359201585418	-1.01665802964886	0.14763077979738	-6.88649095428613	5.7185394866669e-12	2.81558645558808e-09
CHST2	1249.13489165984	-0.866493233193108	0.127024634642649	-6.82145818116907	9.0121005037451e-12	4.20367056391795e-09
LOC105605761	640.719170688015	1.81050610832512	0.265363694442462	6.82273478340377	8.93234747704757e-12	4.20367056391795e-09
AQP4	32.858098807173	-3.37119304661839	0.499273651762864	-6.7521949830823	1.45624984615617e-11	6.45300713077952e-09
LAT	580.543262975972	-1.48837016034087	0.220326139144567	-6.75530450503778	1.42535578890055e-11	6.45300713077952e-09
ITGA5	16542.0078273108	0.71461842858628	0.106766053431673	6.69331126905066	2.1817636561366e-11	9.43213678171251e-09
APLP1	1250.26779628515	-1.84884701759727	0.277921377701133	-6.65241023519055	2.88331677279641e-11	1.21682832851944e-08
RGSL1	61.631471133203	3.66436261263683	0.55490703211194	6.60356131853385	4.01396155779411e-11	1.65459229330002e-08
GATSL3	1047.74317611963	-0.421122200232388	0.0638253178774253	-6.59804313142852	4.16620077155296e-11	1.67831610626764e-08
LOC101120093	11324.8494632561	3.37151779553697	0.511401456476099	6.5927027638306	4.31890722930484e-11	1.68973925267483e-08
C26H8orf4	3176.50834716444	-1.36515080143987	0.207141038219792	-6.59044105007983	4.38521893500942e-11	1.68973925267483e-08
LOC105607491	22.4112425277628	-7.29799890466251	1.11746240074476	-6.53086752610073	6.53898176617083e-11	2.46603088947613e-08
MX1	840.822768847907	1.25195972154145	0.192832644411196	6.4924677321324	8.44416091840463e-11	3.06701333432263e-08
PLEK	1780.89169619435	2.8912917924009	0.445372258786997	6.4918542530591	8.47862642492574e-11	3.06701333432263e-08
C1H1orf210	78.0692703517279	-3.4115301640286	0.525953757272986	-6.48636903311998	8.79296429868315e-11	3.11710584388318e-08
LOC105603608	245.032242612304	-1.02788444021083	0.158862676153891	-6.47027020503614	9.78278218719388e-11	3.3999963581963e-08
CSRP2	3834.80776018961	1.75938104362368	0.272541633911362	6.45545789967592	1.07892172627551e-10	3.67767069196795e-08
IL1B	1312.56932583693	5.393792387912	0.836509250588249	6.44797697588997	1.1335297945374e-10	3.79090860531611e-08
SNCA	178.087472690569	-2.09432735286876	0.33051781984128	-6.33650359267917	2.35037703697275e-10	7.71489499635964e-08
PTHLH	123.07407167263	-2.37518732506076	0.381393002774701	-6.22766361150009	4.73442223548403e-10	1.4985291807849e-07
SEPT1	564.587065206287	-1.21236197167702	0.194610797230228	-6.2296747607625	4.67404498641242e-10	1.4985291807849e-07
FAM83D	334.659217855201	2.58001663589699	0.41633309623201	6.19700105335664	5.75491161196088e-10	1.78957558459661e-07
LOC105611101	146.040708102862	-2.21684150618707	0.358102581852994	-6.19052086895346	5.99657275149536e-10	1.79965654934874e-07
DERL3	176.93616278313	-1.49128286925972	0.240994621861275	-6.18803381478844	6.09192626013676e-10	1.79965654934874e-07
NOLC1	3651.47213146502	0.696586022027785	0.112477647974403	6.19310622663722	5.89899433385932e-10	1.79965654934874e-07
F2R	4071.64222305174	-1.67970710826176	0.272554329600415	-6.16283406953886	7.14543723346309e-10	2.01603853879446e-07
LOC101106528	1173.98045817803	-1.50556112216178	0.244410726557629	-6.15996336726569	7.27617739843622e-10	2.01603853879446e-07
LOC105607413	36.0739623565481	-4.28277059875882	0.695266892104331	-6.15989434761715	7.27934930791792e-10	2.01603853879446e-07
KCNMB1	1204.77292886057	1.36307280624132	0.221014652516926	6.1673413537002	6.94477311685509e-10	2.01603853879446e-07
LOC101120775	10617.4291326287	5.70186414968182	0.926256795407522	6.15581356914439	7.46930489260706e-10	2.03682198802246e-07
CUX1	6495.43038026241	0.559955053506788	0.0913946523374892	6.12678137271167	8.96745556968686e-10	2.40830530261666e-07
HOPX	536.709577111805	-1.41111976000702	0.230428378238307	-6.12389745913873	9.13136745583878e-10	2.40973081034505e-07
TNFAIP2	2059.52555048818	1.7547781622967	0.28663790369791	6.12193342073168	9.24466545012488e-10	2.40973081034505e-07
PRR15L	44.5113006148652	1.58230684480232	0.258968771998142	6.11002953210775	9.96127055231879e-10	2.55889160202682e-07
LOC101105437	692.821525274617	-4.01471281546571	0.657368491916718	-6.10724862057175	1.01363280295348e-09	2.56666306176434e-07
LOC101120029	770.417014833816	-1.85382227584819	0.303698854227954	-6.10414642676501	1.03351505441261e-09	2.58014849851599e-07
CD3G	452.971833138414	-1.85476510246842	0.304724144609592	-6.08670213791137	1.15260113085e-09	2.80860909236683e-07
NTN3	193.72165907498	-1.47897060324475	0.243006704512671	-6.08613085886127	1.15671911843599e-09	2.80860909236683e-07
LOC105606974	264.319075815163	-1.12985787147743	0.185746825952954	-6.08278427198321	1.18113222994024e-09	2.82913091563388e-07
CCBE1	334.526231108944	1.88200415259031	0.309895839103682	6.07302169023523	1.25525492576053e-09	2.96658580788071e-07
LOC105610709	595.434527146217	-1.25574073170903	0.207912260367313	-6.03976278017732	1.54340965203446e-09	3.59959685293564e-07
CD83	1698.88127528025	3.25551255073426	0.540261192818279	6.02581231820824	1.68262350971359e-09	3.8733119103472e-07
LOC105608288	24.641947496948	-2.18644257226252	0.365534135053663	-5.98150039240941	2.21091525734404e-09	4.892621913634e-07
ZFP28	2038.78794230207	-0.606434579101911	0.101406710440989	-5.9802213922994	2.22834550304792e-09	4.892621913634e-07
GFRA1	549.36319510857	-2.32487677439782	0.388429896905131	-5.98531882566609	2.15966397966452e-09	4.892621913634e-07
LOC105605780	157.459917098162	1.95704338662514	0.327282591448686	5.97967456185942	2.23583850496109e-09	4.892621913634e-07
RFTN2	1084.40700687281	-0.595533949947115	0.0996348795358717	-5.97716334602185	2.27056503856028e-09	4.90802015957085e-07
LOC105608606	23.202500446277	-2.99325536135384	0.501445741174375	-5.96925073955898	2.38345584142591e-09	5.08997045653906e-07
DHCR24	1311.45273791686	-1.11530247671224	0.187317096515631	-5.95408800082041	2.61526061623881e-09	5.51851124081344e-07
IL6	174.73261489241	3.7252288413938	0.626640266023045	5.94476455373011	2.76854500793708e-09	5.77323061949233e-07
LOC101122601	647.339165639379	1.29857880650823	0.219510868835095	5.91578363932299	3.30299167288754e-09	6.80761946534088e-07
CCDC88C	1517.91459230099	-0.469572423109996	0.0794749505856068	-5.90843303015575	3.45377164420706e-09	7.03656349351381e-07
TGFA	25.2519233787337	-4.14028367724551	0.701509217544047	-5.90196618048792	3.59194808035739e-09	7.16055043600293e-07
RRS1	765.276440192391	0.547364267304901	0.092774180384348	5.89996338461049	3.63582250629204e-09	7.16055043600293e-07
LOC101119572	1122.26335178428	2.84802619339419	0.482576943319291	5.90170382738287	3.5976658706661e-09	7.16055043600293e-07
ALDH3A2	3230.64120888094	0.416333137080747	0.0707506372325098	5.88451430780106	3.99224603720929e-09	7.77610560544336e-07
GALNT14	65.1537119621201	-3.94561764473104	0.672229327441909	-5.86945181303772	4.37238406996054e-09	8.33338791828501e-07
SF3A2	1538.53496306	0.497355139825611	0.0847229892341385	5.87036817658938	4.34828406904063e-09	8.33338791828501e-07
BEND3	250.265665840205	0.995255011900129	0.169725363246019	5.8639144607839	4.52080437058265e-09	8.5246018583593e-07
FCN1	522.497233021913	4.18665368842235	0.716723582519514	5.8413784484458	5.17706458028868e-09	9.65931259848599e-07
LOC101117342	69.3512978031967	-2.3854646739285	0.412737136361459	-5.77962209787541	7.48686032075254e-09	1.38209039527009e-06
CATSPER2	159.315508849226	-0.994688015215797	0.172153641412033	-5.77790865797086	7.56348481473619e-09	1.38209039527009e-06
LOC106991596	30.0815470729074	-2.15139976558238	0.372915900128623	-5.7691285483948	7.96825064266389e-09	1.44119635348181e-06
SUPT3H	348.306560649456	-0.599176992546992	0.104641093801161	-5.72601996769594	1.02814125075132e-08	1.84078824945123e-06
CXCL8	589.233376335565	4.72094035603874	0.827341064259686	5.70615984142294	1.15553491129456e-08	2.04818563026961e-06
MYL6	29127.844337573	0.749183975707991	0.131651969642935	5.69064008491419	1.26564029845372e-08	2.22113606832596e-06
LOC101121807	170.021744937724	-3.14218320328756	0.553634544792197	-5.67555480929565	1.38239871423165e-08	2.40225658919177e-06
RIN1	279.066323223677	1.74469311251012	0.307662478715014	5.67080236692176	1.42130281883885e-08	2.44588276348725e-06
DDX19A	4280.23236593972	0.548059877810855	0.0968180609020773	5.66071942264127	1.50739711697672e-08	2.56909749023196e-06
UBAP2L	7884.3709691662	0.468667520978995	0.0829936767201752	5.64702685192721	1.63246341236242e-08	2.7557537127737e-06
IP6K2	1818.43475736372	-0.574156600901305	0.101890948090677	-5.63501087839851	1.75047287059154e-08	2.92708788973916e-06
LOC105601930	3633.14970050556	6.46260506660045	1.14788633343317	5.6300043639963	1.80205062035261e-08	2.98517263978972e-06
LOC101102057	202.835902667091	2.0623498364458	0.367419700083768	5.61306276167446	1.98776461003587e-08	3.26232664008202e-06
BAK1	2315.32463905543	0.844901556659574	0.151380661043913	5.58130444690344	2.38721355776032e-08	3.88195966158732e-06
SP5	12.2095546667115	-6.41689782504351	1.15391190501362	-5.56099455873779	2.68241561672928e-08	4.3223469824115e-06
BLVRA	1679.22919361722	-0.766605795507049	0.138467354986303	-5.53636483908341	3.08813948486451e-08	4.93128579902915e-06
GFI1	103.531013497212	-1.49823739465057	0.270769978766386	-5.53324781970461	3.14354826424932e-08	4.94703672620079e-06
DNAH11	40.9928492566723	-1.84944349426611	0.334276506393564	-5.53267567086704	3.15382313151306e-08	4.94703672620079e-06
SLC2A6	2698.28815846934	3.12242095589846	0.565566597158327	5.52087229264771	3.37320882790387e-08	5.24474793636808e-06
NELL1	518.427662956788	-4.7989649429223	0.869624450209041	-5.51843378112095	3.42034306746019e-08	5.27178964093321e-06
TARSL2	43.483306142302	-2.51753573566136	0.456560720491703	-5.51413124841323	3.50506966310312e-08	5.35580687745714e-06
CD40	582.288542001916	1.46228663775444	0.266021733007851	5.49686907614906	3.86593497513552e-08	5.85672627643395e-06
ANTXR2	7561.60377389677	-1.24828826053063	0.228045874148282	-5.47384715988748	4.40368912710892e-08	6.55971970445485e-06
AKR1E2	2161.85286099189	1.48734842664631	0.271719621554589	5.47383519135182	4.40398671272286e-08	6.55971970445485e-06
FLNA	62928.4357640111	1.11394593445414	0.203930972211076	5.46236759613524	4.69825931762396e-08	6.9397205337404e-06
SLC10A6	26.3826061819943	-2.27647151003846	0.417693420765819	-5.45010143052928	5.034110087868e-08	7.31390174651314e-06
LOC101119623	180.816737471062	-2.82243808786112	0.517809587863655	-5.45072581507374	5.01646607194784e-08	7.31390174651314e-06
IGF2BP3	567.800749256832	4.66917315229186	0.860662167380942	5.4250939907124	5.7924051593027e-08	8.3471854836293e-06
TCTN1	1333.15280276095	-0.739619265845337	0.136535735647547	-5.41703798157714	6.05944723453133e-08	8.66158888968289e-06
SLC35B4	463.753297897384	0.697306681480039	0.128917509249823	5.4089369670396	6.3399937052961e-08	8.89182717220919e-06
ICAM1	6516.0523513244	2.6056521878021	0.481726063429287	5.40899151117777	6.33806336309301e-08	8.89182717220919e-06
LOC106991806	22.6880315996369	-1.94840822399954	0.360278410099589	-5.4080626798063	6.37101298093409e-08	8.89182717220919e-06
RASL10A	48.6798131954404	-1.54885000180394	0.287529789782016	-5.3867461975963	7.17446317266934e-08	9.93494997934094e-06
SLC22A16	50.4869587855017	-1.76007929215173	0.327316280506288	-5.37730445130707	7.56092609140465e-08	1.03889468969106e-05
LOC105610077	145.788759574885	2.0668855140117	0.384818602689987	5.37106444325614	7.82732287429186e-08	1.05907861028109e-05
CD3E	1124.18825217374	-1.61862968689785	0.301343691692997	-5.37137405400502	7.81389339853094e-08	1.05907861028109e-05
KLF4	890.655579151437	-1.20970762438793	0.225946294788156	-5.35396088491795	8.60494692219982e-08	1.15547488027267e-05
SOX12	2073.65521797801	-0.72420605264031	0.135412962499023	-5.34812944990799	8.88678972136282e-08	1.18076653647556e-05
TUSC3	1556.89862398771	-0.519959057752422	0.0972372878706701	-5.34732168223357	8.92652839987167e-08	1.18076653647556e-05
KCNN2	60.4303935807635	-5.62185265107168	1.05319935814146	-5.3378808177327	9.40392384564085e-08	1.23470037158507e-05
PEBP4	977.114314308245	-4.20638986722857	0.788782158905617	-5.33276497159198	9.67284734663663e-08	1.26067072955246e-05
PDYN	27.6367946256977	-2.1851925729878	0.412129098884428	-5.3022040397118	1.14412859346538e-07	1.48026856344335e-05
IL12RB1	144.511357792444	-1.44952292368941	0.273684464920642	-5.29632883660283	1.18153984449492e-07	1.51136636910592e-05
LOC101118635	148.884329140594	-2.29828229183687	0.4339852805355	-5.29576092765403	1.18521819636515e-07	1.51136636910592e-05
CCDC112	939.716631224961	-2.01651849304389	0.381189668266226	-5.29006597218563	1.22272248117428e-07	1.54805399848672e-05
TNFSF9	150.568246568309	1.3735654082974	0.259844511435844	5.28610514306181	1.24948094610987e-07	1.57071274963102e-05
MARCO	21.7358599960444	5.7485660623057	1.09098993147639	5.26912842772658	1.37073039658285e-07	1.7109997379881e-05
DAPK1	2577.52323924908	0.909084937185668	0.172907034312681	5.25765155130532	1.45906642279815e-07	1.80852813595085e-05
TMEM144	330.089351520143	1.62217377326154	0.308939010389989	5.2507896986327	1.51448510624313e-07	1.86418392417774e-05
GPN2	566.715757405123	0.542394843182641	0.103376305560936	5.24680041755723	1.54763396056277e-07	1.89184910006725e-05
NFKBIE	1270.62494240611	1.2767818260119	0.243654103659329	5.24014086705909	1.60454065899559e-07	1.94797830004772e-05
KLF2	1901.60346877022	-1.24867242581496	0.238680787519203	-5.23155817773771	1.6808711564813e-07	2.02676471079122e-05
LOC105615749	460.287215276495	-1.80956140456016	0.34651068507177	-5.22223839702189	1.76773186630759e-07	2.11709779258798e-05
ZFR2	80.1537506115258	-1.59480947198166	0.305740892859565	-5.21621251598226	1.82618647393927e-07	2.17242652688414e-05
TNFSF4	97.656354919563	1.06761010327805	0.204942517066954	5.20931487793363	1.8953921264977e-07	2.23972169614479e-05
MAB21L3	44.0142052588595	-1.64516523821148	0.316079829544917	-5.20490421859613	1.94096691727324e-07	2.27838666282571e-05
CLEC5A	639.523684712469	3.85843376412142	0.741595563648536	5.2028813995846	1.96222103494448e-07	2.28818209502572e-05
IL20RB	25.4007500800572	-1.93528246764403	0.372279100481424	-5.1984719667082	2.00933420119041e-07	2.32780710562745e-05
LOC105615133	180.809375140112	-1.77799591827539	0.342364998969129	-5.19327595878373	2.06625558297111e-07	2.37820650702356e-05
P2RY12	158.500878033741	1.62480904621263	0.313168477182442	5.18829053559585	2.12233305133668e-07	2.42699053773823e-05
LOC101118990	101.542954759394	-2.88433368711953	0.556703009127248	-5.18109950876922	2.20581770275077e-07	2.50628966546522e-05
TLR2	3350.05301742106	3.29620436857664	0.636350538679145	5.17985633424383	2.22056851905275e-07	2.50697942676497e-05
ICAM4	159.251492469387	5.06972339761796	0.983441862522596	5.15508195330812	2.53520027404354e-07	2.84407752262163e-05
S100A1	18137.3464804057	-4.03878603528271	0.783722698182083	-5.15333554157746	2.55893494489911e-07	2.85264917599602e-05
SIT1	230.046468790371	-1.25203314429867	0.243117668543406	-5.14990601793772	2.60617016750741e-07	2.8871478886918e-05
TMEM163	175.788696915796	-1.85100937521402	0.359566622329101	-5.14788987705273	2.63433062601552e-07	2.90021803392082e-05
BMP5	402.557369650507	-1.12315205429199	0.218646944885065	-5.13682939810748	2.79412390386091e-07	3.05715099974905e-05
SLC14A1	19.6844482364191	-2.54454543001229	0.49575982357523	-5.13261726547747	2.85740586313799e-07	3.10720974994607e-05
PRKD1	947.609381872593	-0.481946621996171	0.0940301532808911	-5.12544758441985	2.96831739395803e-07	3.20813571999427e-05
LOC101102480	110.153540690223	-1.58769702810298	0.310056069107626	-5.12067714937024	3.04440472209279e-07	3.27042870903605e-05
LOC105604171	649.205264460997	4.15636867153254	0.812856419657637	5.11328762499427	3.16599665089314e-07	3.38055967693259e-05
ZNF789	633.282400811379	0.43203181950638	0.0846885044053542	5.10142223599199	3.37110531912254e-07	3.57801447793096e-05
LOC101107641	358.129480577419	-2.1995091796136	0.431554028196727	-5.09671799103435	3.45592559554441e-07	3.64620721315623e-05
STEAP4	442.580263704322	3.99916498402272	0.787811930811506	5.07629400827083	3.84867617403984e-07	4.01281089322684e-05
PRPF31	1913.98037460114	0.443884997982343	0.0874311183154557	5.07696809253639	3.83505244297204e-07	4.01281089322684e-05
FAM78A	1281.71617964819	0.569036461610553	0.112155941030461	5.07361853845982	3.90321135898042e-07	4.04587259286129e-05
LOC105615388	99.7429083918235	2.45088949733009	0.483272901580474	5.07143994483202	3.94816861981034e-07	4.06655432699874e-05
CD6	661.687428518954	-1.66780129490024	0.328926588768108	-5.07043623668876	3.96904879306506e-07	4.06655432699874e-05
LOC106990118	37.9748958679428	-2.9976344039387	0.592235917201894	-5.06155455430914	4.15851708526749e-07	4.23619053657277e-05
LOC101110847	129.929417985464	-1.82066838810137	0.360199581792677	-5.05460994440941	4.3127126169486e-07	4.34334267814852e-05
MBOAT1	1083.1858725397	1.33750196243671	0.264581371321937	5.05516301376056	4.30023303235461e-07	4.34334267814852e-05
VGF	198.865390117562	6.71265487702988	1.32956128227254	5.04877433370829	4.44653605139464e-07	4.45281646954633e-05
CD3D	390.016943515418	-1.39000119623727	0.275788048168342	-5.04010672496152	4.65272307522753e-07	4.63311890496674e-05
PLAUR	4090.08478319851	3.81248905446747	0.756860346058028	5.03724243755686	4.72286435300635e-07	4.67669109815852e-05
SCML4	232.051703361684	-2.77487338097529	0.551875114065948	-5.02808209729077	4.95409783162285e-07	4.87841022586194e-05
HOOK1	48.7616659293703	2.85130772813814	0.567421519380903	5.02502571853305	5.03365075089746e-07	4.92936240661091e-05
NCLN	2627.09717508013	0.618493580347303	0.12338460339141	5.01272900627052	5.36634491262823e-07	5.22628920749096e-05
NRROS	1771.55524657295	1.756757697329	0.351409284926064	4.99917837315716	5.75751225887394e-07	5.56497605038632e-05
TFAP2A	52.6221950415289	-2.22382080136412	0.444894954585486	-4.99853005399011	5.7769003851683e-07	5.56497605038632e-05
FHIT	169.238664736281	-1.29241341274884	0.258833953934309	-4.99321434882862	5.93825889469961e-07	5.68949399505679e-05
TIGIT	142.085434506976	-1.39614615582501	0.279825791850514	-4.98934049857294	6.05857746779377e-07	5.77356374283035e-05
LOC105609420	13.8869983105695	3.63007304926523	0.730218759970213	4.97121307786355	6.65352753681957e-07	6.28730332115592e-05
CXCR6	439.17922017764	-1.36822211195695	0.275253343043424	-4.97077382177734	6.66862072991432e-07	6.28730332115592e-05
LOC105615033	20.291401762371	-7.88613645535032	1.58739682897909	-4.96796787758619	6.76581666038319e-07	6.34519049234349e-05
OAS1	1069.79059890578	0.794696012192474	0.160006158271477	4.96665891349093	6.8116238410113e-07	6.35452803062765e-05
NCAPH2	1644.63571830247	0.494361745048213	0.0997769241739462	4.95467012178454	7.24531021770242e-07	6.68891624483022e-05
NAIP	1197.67869246928	3.44942471070059	0.696197509505794	4.95466396188233	7.24553974052131e-07	6.68891624483022e-05
WDR77	1322.69662604289	0.521130905941479	0.10542967549628	4.94292430938828	7.69593686979761e-07	7.05333864121149e-05
PRRT3	59.2979097348536	-2.2971599950413	0.464793949529565	-4.94231905851257	7.71987416866024e-07	7.05333864121149e-05
LOC101122774	94.7973505584356	-2.65016816612249	0.536899705014189	-4.93605815270928	7.97173466303171e-07	7.24610240524293e-05
LOC443320	599.118306542782	4.31499667351111	0.875855203379115	4.92660962321573	8.36686797135868e-07	7.5280576036717e-05
UNC45A	2925.73159160784	0.345743842894288	0.070169906764432	4.92723816856402	8.34000716952032e-07	7.5280576036717e-05
CANT1	1809.05912363755	0.387109461959083	0.0785912961133508	4.92560221173554	8.41009343151864e-07	7.52873262998323e-05
SOCS3	932.043247847524	1.66820587053458	0.338754336151749	4.92452993955859	8.45633815703371e-07	7.53209014238304e-05
LOC105604901	59.6823627131598	-2.94895140975243	0.599476543791317	-4.91921066853116	8.68939078589131e-07	7.70097258399617e-05
RETN	124.389696526826	3.81736084393028	0.776505394109459	4.91607768972198	8.82953694781606e-07	7.74770011881385e-05
VSTM2L	44.3280374967004	-1.61499437591924	0.328478440528737	-4.91659170483049	8.80639542552795e-07	7.74770011881385e-05
EEFSEC	1028.97508575985	0.416956307137446	0.0848501743812851	4.91403005565786	8.92230627599365e-07	7.79053589862007e-05
LOC101116622	897.150468191778	-0.906173502955992	0.184458707419681	-4.91260898242263	8.98723981584327e-07	7.80876596744225e-05
LOC101111014	208.548142250087	-1.53949104111269	0.313785129516484	-4.90619502423493	9.2860195016662e-07	7.99003377024434e-05
LOC101108598	24.1244964854957	2.82309898977015	0.575361209649621	4.90665505846204	9.26427530780299e-07	7.99003377024434e-05
LOC101110974	198.547657526286	-0.784610155562115	0.160187431224665	-4.89807564528387	9.67797793900489e-07	8.28706081975178e-05
LOC105616771	579.113784493932	-1.22413091472072	0.250516306848785	-4.88643206551667	1.02679734264462e-06	8.74999177806533e-05
SNX15	971.167343690797	0.339740426424052	0.0696238348910788	4.87965690134061	1.06270551035579e-06	9.01265797658197e-05
LOC101113538	50.0896879615868	-2.50920122552007	0.515063305960642	-4.87163654735639	1.10677630487124e-06	9.3417190494489e-05
ZNF135	434.323838536349	0.73602777177787	0.15132399511651	4.86391977168706	1.15083576234997e-06	9.66756582353234e-05
SKAP1	426.792880458893	-1.27028172586974	0.261606837437411	-4.85569008177646	1.19968210000076e-06	0.000100303609540158
MRTO4	660.475146785213	0.651428596837198	0.134273494106372	4.85150551248137	1.22527803775702e-06	0.000101846108714404
LOC105603609	93.4049230103705	-0.938110992295967	0.19339290593888	-4.85080353770809	1.22962297686219e-06	0.000101846108714404
LOC106991316	77.0436072546678	-1.24247831595091	0.256424543514986	-4.84539544818686	1.26359740659132e-06	0.000104173321078285
SPPL2B	961.979055850187	0.587267729579075	0.121496316553035	4.83362579410153	1.34068494329758e-06	0.000110016854721989
ANKRD31	57.7218827749774	-1.41358425264031	0.292774222238618	-4.82824014297338	1.37744926099021e-06	0.000112512848622357
NFKBID	379.247126640671	1.81423886088687	0.375925119695667	4.82606446293241	1.39257450602022e-06	0.000113226528069764
LOC105602825	14.9494289540809	2.86241499861562	0.595413954866767	4.80743686844916	1.52877673048616e-06	0.000123170761581214
ABCB1	81.2936597570761	-1.40411735297833	0.292034193832078	-4.80805803783958	1.52403524580556e-06	0.000123170761581214
VPRBP	2516.97165776745	0.25945584545183	0.0539958275371613	4.80510915909689	1.54667096785996e-06	0.000124048610431302
FAM46C	746.510876927402	-1.50046388115908	0.312574431434885	-4.80034107163256	1.58395634122419e-06	0.00012533761673303
DDC	51.1384957293729	-1.30091104569872	0.270966332934687	-4.80100620475347	1.57870376931062e-06	0.00012533761673303
ADGRE1	550.10327591734	4.50890477453428	0.93908185603028	4.80139696617553	1.57562572960695e-06	0.00012533761673303
LOC105609153	29.0129382957014	-1.83776268370697	0.383123911450055	-4.79678409199617	1.61233226862729e-06	0.000127015953161861
AJAP1	64.1731932106626	-2.37727542446836	0.495743835382518	-4.79537062247893	1.62374340052364e-06	0.000127348901656113
XDH	490.764654161621	4.93057161127363	1.02897091679276	4.79175021451715	1.65332661676609e-06	0.000129097860273916
CCSER1	118.733178691376	-1.04147421845369	0.217401440882504	-4.79055803046199	1.66318112026015e-06	0.000129297742792154
KRT18	102.715548068773	-2.93856943718685	0.616209147177547	-4.76878581021805	1.85339586167432e-06	0.000141601041586971
LOC106990140	484.142431230501	4.18455415872175	0.877333365511609	4.76962842542933	1.84566046546644e-06	0.000141601041586971
LOC101104012	298.093672144728	-0.986693398233	0.206869037131372	-4.7696523941686	1.84544088146863e-06	0.000141601041586971
LOC105605818	528.046791471961	1.60527051562297	0.336528529802028	4.77008744716923	1.84145960522536e-06	0.000141601041586971
CD40LG	42.2182784275627	-1.56982961496798	0.329360484678114	-4.76629616483041	1.87643378202313e-06	0.000142745874619571
TBCK	783.079837795691	0.496186147827667	0.104188045737762	4.76240958657149	1.91294913662071e-06	0.000144901809600864
ETV2	99.7997751904268	0.984005688585615	0.206907847373591	4.75576785064563	1.97693547798334e-06	0.000149111409988318
TAAR1	34.4810336584529	-4.94386868118389	1.0398625238102	-4.75434835661629	1.99087506425918e-06	0.000149526527601669
LOC105616207	11.3412817746661	4.03578404007016	0.849566303696267	4.75040502726084	2.0300962267266e-06	0.000151828926661304
BPI	556.847681365276	4.55713374571609	0.959586626669087	4.74905925016358	2.04365067461943e-06	0.000152200454653905
LOC105613745	19.0206543417545	-7.05862646776375	1.48698087211704	-4.74695175985301	2.06505178628628e-06	0.000153150807162863
ZC3H3	1123.30419524761	0.378882281739034	0.0798540364734724	4.74468540942072	2.08830626138726e-06	0.000154230118679538
PCSK1	161.810145832952	6.07297913005982	1.28038460361775	4.74308978169569	2.10482927120387e-06	0.000154805389344766
FOXC2	411.695703228195	1.30595778327592	0.275603397524934	4.73854021758847	2.15263309938374e-06	0.00015645415510877
CD59	11882.6833135501	-0.773162834341781	0.163148461577837	-4.73901394389129	2.14760727372217e-06	0.00015645415510877
RANBP3L	44.2896453890319	-3.54416430004696	0.747960588013814	-4.73843723431789	2.15372715636332e-06	0.00015645415510877
EIF4G1	18828.123768535	0.459470336684089	0.0971080016464332	4.73153940863704	2.22823546996981e-06	0.000161206015123326
LOC105602727	42.0879008337101	-2.06632767810056	0.436789990528845	-4.73071206507903	2.2373366966353e-06	0.000161206475397808
INPP5F	1876.41192525619	-0.709016843170744	0.150014337653788	-4.72632719151855	2.28617174062816e-06	0.000164058275719166
LOC105605699	5854.28400502475	1.10687834468152	0.23459170256093	4.71831839147861	2.37802118836311e-06	0.000169961393402162
KCNE3	159.47008211306	1.6550221924057	0.350957711912026	4.71573108734128	2.40844362539417e-06	0.000171444430763501
TUBB	29655.3124257321	0.805584537488967	0.170883627777046	4.71422890518232	2.42627789459734e-06	0.000171861220536918
LOC105603901	42.0674586334269	-3.14726541655356	0.667697791708266	-4.71360764650945	2.43369062650304e-06	0.000171861220536918
IL1A	1005.68149040304	3.35238537257652	0.7115244685122	4.71155318043577	2.45835924314602e-06	0.000172914355495092
LOC105610458	411.013152041468	-2.37751900265508	0.504934253986658	-4.70857143060431	2.49458947528336e-06	0.000174081096257471
JAKMIP2	79.0644397094307	-2.58264331902111	0.548424851246999	-4.70920184077863	2.48688710368729e-06	0.000174081096257471
GATA3	147.097719331531	-1.72363483200068	0.366450442982668	-4.70359598414294	2.55618838647338e-06	0.000177680153530355
TNIP3	65.0437896192553	2.26981252138452	0.482998901353323	4.69941549561437	2.60907152652812e-06	0.000180647628155121
SNX11	1476.74290110802	0.644188887372859	0.137235417658063	4.69404253192078	2.67858304531172e-06	0.000184738850109534
LOC105602050	2053.8118897604	0.534337543266905	0.114286794601881	4.67540930803313	2.93367904724014e-06	0.000201548298885006
TCN1	200.437107173912	4.54479934094257	0.972891877708351	4.67143312127126	2.99105488498299e-06	0.000204696709792755
ENPP6	48.2512988573588	1.39815914863254	0.299497190384289	4.66835480773138	3.0362122999578e-06	0.000206987934679815
ZNF200	535.42732945933	0.384413639061786	0.0824239190475486	4.66386024231663	3.10332182276652e-06	0.000210752411143818
LOC105602100	1828.97872456162	3.00001095718039	0.644321633300879	4.65607672027283	3.22291876966068e-06	0.000217006841910378
MXI1	990.052637392287	-0.353319308168675	0.0758930816634141	-4.65548769959885	3.23214703889081e-06	0.000217006841910378
LOC106991884	45.5736814137838	3.12293103301327	0.670646247567283	4.6565995774098	3.21474827094101e-06	0.000217006841910378
TMEM155	46.2870911474928	2.3599986820004	0.507466305231672	4.65055247544563	3.31046995948252e-06	0.000221033630482747
LOC101109889	62.8838460044941	-1.95047083507655	0.419443271211336	-4.65014215019749	3.31706322755491e-06	0.000221033630482747
LOC101110904	726.406772608435	0.617037141730668	0.132805435055271	4.64617386685921	3.38148037625161e-06	0.000224061419947909
NLRP12	20.0197140647817	2.15928848775399	0.464783971529206	4.64578948505822	3.38778338764681e-06	0.000224061419947909
GIMAP1	182.55058653676	-1.34500229463897	0.289586953010456	-4.64455418538971	3.40811594499385e-06	0.000224568234665487
FHL3	2301.95498460842	1.41698603127111	0.305661794512553	4.6357970041065	3.55564779951415e-06	0.000233421693505142
LOC101120293	91.2423601500409	2.93560274059245	0.633396938373225	4.63469676397877	3.57461084013921e-06	0.000233800653658552
POM121C	1869.96596944086	0.393972803755734	0.0850315889542936	4.63325228424819	3.5996542383644e-06	0.000234573056525768
LOC101102967	29.0407638389566	-2.4973405057541	0.539218750639316	-4.63140516310527	3.6319235185459e-06	0.00023580895372244
LOC101111694	4020.39463797132	-1.50403160100875	0.324838428366448	-4.63009136133383	3.65504428030721e-06	0.000236444014118413
SLC26A8	95.3558162743366	3.2885970112211	0.711411896954165	4.62263426476404	3.78897413346553e-06	0.000244216605511551
LOC101119545	5492.21935323858	-1.46918941873765	0.318053141918361	-4.61932056346347	3.84998659733211e-06	0.000247250045064173
TGFBRAP1	2641.16398908578	0.46434970255992	0.100773940660197	4.60783511608101	4.06883105661734e-06	0.000259561047155031
GGN	33.9545455270023	2.92092720497545	0.633919503342951	4.60772572790717	4.0709715717404e-06	0.000259561047155031
IL17REL	13.734554033192	4.29676267437485	0.93401281610936	4.60032517784184	4.21831917446552e-06	0.000267245731951679
CST3	33311.1735253928	-0.906619440015239	0.197084301683594	-4.60016060269863	4.22165331150749e-06	0.000267245731951679
CXCL1	109.417708010916	4.99387394094038	1.08720927532703	4.59329593140037	4.36299658656393e-06	0.000274234448570375
KCTD14	43.9131850548161	1.20030884169956	0.261314182497448	4.59335513376233	4.36175845227089e-06	0.000274234448570375
TNF	274.646741713996	1.82235126339668	0.396954160364487	4.59083553053928	4.41475125924774e-06	0.000276506947244403
ICOS	185.075152450627	-1.22852891358348	0.267748634600288	-4.58836667988057	4.46727461123937e-06	0.00027881141719795
LOC101101888	365.974307089169	-1.81569814671145	0.397123488078225	-4.57212479548376	4.82803234805499e-06	0.000299692599193564
ANKRD22	52.5738463999694	3.04203803406565	0.665392620271725	4.57179406772408	4.83566055680447e-06	0.000299692599193564
MCEMP1	347.891174747006	3.61283056680964	0.790745817236613	4.56888988605118	4.90314283081979e-06	0.000302816051136867
LOC105607295	30.0627763603454	3.08648884264547	0.676397801347194	4.56312666377397	5.03973882648985e-06	0.000310171426040044
ZNF691	907.664576416933	0.457513735494355	0.100299155504014	4.56149140234831	5.07915563122262e-06	0.00031151568707066
LOC101113472	1409.63637196465	0.766492796432258	0.168462491848272	4.54993148933479	5.36633848798377e-06	0.000327994309308663
SLN	364.811251846673	-4.0950605765441	0.900206803223817	-4.54902202680416	5.3895802098166e-06	0.000328282849549826
LOC101112563	757.484999711349	1.69648948043909	0.373216351204705	4.54559258982891	5.4780908763701e-06	0.000332531372546781
LOC105612575	14692.7888191343	3.65717155741202	0.806093561824882	4.53690704231987	5.70852531185663e-06	0.000345336556835013
DHX38	1967.55789907744	0.32435913544649	0.0715245946852264	4.53493147181003	5.76221912898474e-06	0.000347399095446444
LOC105611383	147.872647849849	-0.79795300289634	0.176071381279222	-4.53198581790477	5.84317736876319e-06	0.000347551405574925
LOC101106280	322.546902349197	3.93063422216151	0.86719389530605	4.53258982038188	5.82648876487288e-06	0.000347551405574925
AURKC	186.781868273783	2.15549956725533	0.475427930368831	4.53380928962907	5.79293372624691e-06	0.000347551405574925
ADAMTS16	442.713224033844	-3.93555060829585	0.868306019770178	-4.5324465323153	5.83044368533048e-06	0.000347551405574925
GNG11	3550.72455117898	-0.698467438617885	0.154241031745607	-4.52841523888328	5.94277107137002e-06	0.000352293034247604
HMOX1	18421.6193132521	3.9963680945513	0.882801999164	4.52691328104807	5.98514861935078e-06	0.000353622530926642
PLEKHD1	21.212471116484	-2.25163310452135	0.497926674447657	-4.52201743764593	6.1253012176649e-06	0.000358320013475612
SELE	66.4500676854404	4.75563410227268	1.05142110412612	4.52305368763289	6.09537710697845e-06	0.000358320013475612
FUS	5764.2428919313	0.617542972480224	0.13654570004661	4.52261017570986	6.10816737319827e-06	0.000358320013475612
SLC25A47	21.6730920208073	-2.29398489908624	0.507958214835754	-4.51608977291171	6.299196836258e-06	0.000367280473429845
ZNF689	861.485555861731	0.316282015326427	0.0700700566262989	4.5137970561839	6.36771534375164e-06	0.000370058211370485
JARID2	2456.34916327392	0.401414025807745	0.0890243665975927	4.50903546017029	6.51230244021129e-06	0.000377224054747533
SLAMF1	94.2904396408879	-1.45760323578682	0.323778406804079	-4.5018543706308	6.73631337064286e-06	0.000387666086021574
ACAP1	2435.12417360476	-0.589834322648721	0.131006891320363	-4.50231523474857	6.72171830421472e-06	0.000387666086021574
LCT	33.3666352473399	1.37012540803888	0.304825142901948	4.49479132526676	6.96382043220347e-06	0.000399461867834325
CRTAM	75.3418787305103	-1.98717992546831	0.442361916449399	-4.49220389815275	7.04898863480254e-06	0.000403042979199597
EHD4	13976.4838890988	-1.52517198827984	0.340584575668189	-4.4781005871673	7.53101166899173e-06	0.00042921923418932
LOC105604397	43.5396354665839	4.49474356268071	1.00419295363673	4.47597600282176	7.60630285082057e-06	0.000432120891124341
LEF1	214.436406146295	-1.07437213321094	0.24023285337113	-4.47221151534661	7.7414798027653e-06	0.000436999138547818
S100A13	2903.5729089389	-1.24871946263823	0.279215373864344	-4.47224465241989	7.74027994309986e-06	0.000436999138547818
NLRP3	865.5317661341	2.32908824313527	0.521260330854865	4.46818625026688	7.88856084783535e-06	0.000442598359220556
LOC105605819	1059.21006554141	4.02806230029304	0.90150951640498	4.46813064864369	7.89061108680935e-06	0.000442598359220556
AREG	17.2512383702611	5.96893071185909	1.33752702601566	4.46266175991961	8.09477774551234e-06	0.000452618093183616
CHADL	737.29789140894	0.37020821797611	0.0831190554749178	4.45395121324286	8.43042644291747e-06	0.000469903486480227
CLDN25	11.0776095430441	-2.77918776821462	0.624385743707531	-4.45107499045721	8.54414960970513e-06	0.000474749378783773
TBC1D10C	436.792948819196	-1.12986285808968	0.25398785631985	-4.4484916501946	8.64754101846891e-06	0.000478992701726129
C15H11orf71	300.278456443158	-1.01372475395176	0.228004548803747	-4.44607249842333	8.74544447259262e-06	0.000482906552263876
SLC11A1	882.879523771163	3.78060989794789	0.851143613499062	4.44180022970008	8.92093643838904e-06	0.000491067075684614
LOC105614817	19.1105848089543	-1.99446894486319	0.449246550597107	-4.43958655266754	9.01318614281405e-06	0.000491837693165041
SLC2A5	2069.24863975462	4.47457125784411	1.00772721974036	4.44026039010534	8.98500951154194e-06	0.000491837693165041
FAM210B	7693.57810509931	-0.758528508205045	0.170860252612061	-4.43946732261532	9.01818055168623e-06	0.000491837693165041
TAF6L	938.366728585096	0.404960189898958	0.0912828527187506	4.43632268096036	9.15086461350135e-06	0.000497543175688072
PDCD11	3331.66748598234	0.462743696943709	0.104484931498734	4.42880796595361	9.47553436216939e-06	0.000512231173980574
PLXNB3	283.993130340802	-2.40417839418201	0.542859123473526	-4.42873351524184	9.47880536336407e-06	0.000512231173980574
LOC105608370	20.411062352922	-3.33028250117471	0.752197470240036	-4.4274045485848	9.53737547871917e-06	0.000512272667758476
AP2A1	5398.48066264254	0.718906477595001	0.162359809212457	4.42785983232014	9.51727142446702e-06	0.000512272667758476
LOC101122087	72.5796455224258	-2.20747719667684	0.498874564021239	-4.424914308886	9.64805726955516e-06	0.000516652009374215
MFSD5	1299.67435496533	0.772874254719946	0.174784750713121	4.42186318638567	9.785341294762e-06	0.000520856379728698
SPATA25	41.8733633594043	1.85552635469786	0.419609783313575	4.42202834272629	9.77786262961879e-06	0.000520856379728698
ICOSLG	2084.12117458028	1.16747891349736	0.264174747304038	4.41934335288189	9.90012508873878e-06	0.000525388374843997
FMO1	30.0840023936357	-3.71979402662163	0.842106795922149	-4.41724736652703	9.99658041001496e-06	0.000528923545574672
SMPD3	109.610816736151	-0.676499771139265	0.153218341175558	-4.41526625304035	1.0088574025699e-05	0.000532202305373558
CLEC2L	35.8383472487606	-4.80223930041755	1.08875840729539	-4.41074830581276	1.03014002599606e-05	0.000541816972129973
STX11	897.872548605381	0.986633660326782	0.224017686644776	4.40426680189445	1.06142248472066e-05	0.000556618743836501
MAP3K8	496.892153712512	1.73896114598646	0.394981281289181	4.40264191839841	1.0694059064123e-05	0.000559151023337994
CHST12	1370.15020522336	-0.499341961085199	0.113483291589306	-4.40013639093507	1.08182860026207e-05	0.000563982704107213
IGSF1	168.547686334823	-1.92745779722835	0.438465253267349	-4.39591913581601	1.10304995708947e-05	0.000573359545144012
LOC105602333	122.720709665595	-2.02808045239712	0.461849615680397	-4.39121390067491	1.12719582755108e-05	0.000584197252729325
C11H17orf96	40.5834519909439	1.67348335101364	0.38138927900853	4.38786154493926	1.14470605717243e-05	0.000591542707387208
DENND4B	7261.95782448342	0.410049143716503	0.0934834111278346	4.38633056677594	1.15278884504071e-05	0.000592266152995554
LOC105607248	375.859740485075	2.00989186800021	0.458165927180789	4.38682090649468	1.15019418857705e-05	0.000592266152995554
CPN2	43.2257698594579	-3.18685281824084	0.727639230574469	-4.37971550231675	1.18834351095876e-05	0.000608768460455027
LOC105604851	2169.27337389173	-3.77906124328792	0.863154713806935	-4.37819684332187	1.19665247537752e-05	0.000611258360981743
CACNG1	23.4435954202118	-1.76512516580459	0.403365741697146	-4.37599176959821	1.20881575383968e-05	0.00061208568329379
FFAR2	30.2078143842955	-1.62934727098382	0.372426759566012	-4.37494682949876	1.2146208066057e-05	0.00061208568329379
SUPT5H	6316.32198355509	0.360573413573642	0.082382371358318	4.37682731910381	1.2041930087199e-05	0.00061208568329379
ABHD3	548.721964442539	-0.61566740170631	0.14073098624576	-4.37478211536983	1.21553828219698e-05	0.00061208568329379
LOC105605957	28.4791461882806	-1.84771616089578	0.422212943959446	-4.3762660224677	1.20729656369237e-05	0.00061208568329379
APOD	1112.14307983948	-2.0134259861053	0.460595372150026	-4.37135522379821	1.2347771344459e-05	0.000620012031389622
LOC101122689	424.408603812933	-2.0083820094816	0.459582794392147	-4.37001131023175	1.24240101343395e-05	0.000620325576425825
EPHA1	181.842088922484	1.26425107147571	0.289282901894245	4.37029310476805	1.24079871047204e-05	0.000620325576425825
CLK1	5405.70795663528	-1.10506635938021	0.253109686292387	-4.36595839364146	1.26566571878855e-05	0.000630166428806938
AHCTF1	2194.6662674048	0.368037272580046	0.0843384319372471	4.36381450456522	1.27813966564539e-05	0.000634594553881361
LOC105602189	23.67575789984	-4.49429650443689	1.03035764326114	-4.36188010428322	1.28949532191936e-05	0.000638444262039685
MMP16	1130.46948024467	-1.18868492615641	0.272775770534563	-4.35773648013873	1.31414474818211e-05	0.000648836090850361
BEST4	10.7204540944032	2.26398287728178	0.519693521611852	4.35638079585818	1.32230652451371e-05	0.000651052309639043
USP9X	9824.27850631232	0.396643239572113	0.091103083746501	4.35378500112898	1.3380694131065e-05	0.000656988375271822
EREG	43.8633469502779	6.28310145195758	1.44480075013048	4.34876674267379	1.36905230027648e-05	0.000670343978519352
UVSSA	786.525361961153	0.53051351192765	0.122064778184746	4.34616373221695	1.38539172388273e-05	0.000676475710904168
PURG	270.08394297698	-0.82544739283881	0.189964868579982	-4.34526341111998	1.39108632007098e-05	0.000677390247891708
LOC100191064	31.731327820161	-2.65848452675176	0.612343856610044	-4.3414896680261	1.41519934631997e-05	0.000681852158983454
ST18	121.758509635624	3.2628472053165	0.751561897677189	4.3414217982588	1.41563664037185e-05	0.000681852158983454
BDNF	263.894993807922	-2.26480890234537	0.521657269640302	-4.34156492040649	1.41471463571138e-05	0.000681852158983454
LOC101122734	5249.10031617095	1.04793242435597	0.241373758073764	4.34153419459841	1.41491252560602e-05	0.000681852158983454
MKI67	4339.95630218793	2.6783337550333	0.617020742397008	4.34075156797564	1.41996195001551e-05	0.000682081993605009
EEPD1	752.909018074279	0.869452659389323	0.200390119709305	4.33880003989513	1.43262796757939e-05	0.00068603225741663
RAB38	687.77115300601	2.5757883551472	0.593732938864439	4.33829452021577	1.43592647391577e-05	0.00068603225741663
SLCO4A1	218.878482982094	2.1762715922983	0.501882342162982	4.33621869006019	1.44954731468879e-05	0.000690678122388676
CD4	160.824411643208	-1.26183267658969	0.291533360890113	-4.3282616875717	1.50290835066478e-05	0.000712472556575564
JAKMIP1	50.6217112163039	-1.34731788202093	0.311330560492228	-4.3276120400476	1.50734673464506e-05	0.000712472556575564
LOC105616421	24.548243273671	-2.62105267366332	0.605604789007864	-4.32799198625439	1.50474943193042e-05	0.000712472556575564
PROZ	82.5118359169073	-1.33914399587867	0.309538613195975	-4.32625830442301	1.51663562753539e-05	0.000714956555799596
LOC101102142	472.609598525837	-1.90301519043685	0.440018577076062	-4.32485192575834	1.52634352885252e-05	0.000717624377955197
ZNF596	1288.08487377406	0.644098630450727	0.149007412950568	4.32259454544319	1.54204966618121e-05	0.000722057235269211
CXXC1	3017.36572797937	0.28181837038035	0.0652006086426308	4.32232729490329	1.54391927879848e-05	0.000722057235269211
PANX1	1050.14132650921	0.808300396910753	0.187032407670067	4.32171304951936	1.54822456847141e-05	0.000722165275688308
POU2F2	320.808648835787	2.28446393114401	0.529205695765347	4.31677880533803	1.5832266957431e-05	0.000734449613205548
FOXN4	18.1137876879196	-2.98351723383029	0.691228322230371	-4.31625432274454	1.58699126576996e-05	0.000734449613205548
NXT2	21.181730594703	1.45657619378404	0.337461003234642	4.31628004368628	1.5868064501964e-05	0.000734449613205548
ESRRB	53.3799529925435	-3.49627085071305	0.810512166961508	-4.31365622038724	1.60576579054753e-05	0.000737362659001423
ADCY8	9.99555930989341	2.68474374858354	0.622299178893774	4.31423315286396	1.6015785374532e-05	0.000737362659001423
LOC105604766	38.2624106981749	-2.74171679408512	0.6355409841166	-4.3139889678336	1.60334950850974e-05	0.000737362659001423
C11H17orf67	115.621276443367	3.50223989595316	0.812225123912333	4.31190786008138	1.61851883815787e-05	0.000741298356753185
LOC101114852	78.3658051069045	-2.08445373696979	0.483998814324624	-4.3067331474323	1.65683285961886e-05	0.000756890784452174
F2RL3	35.8556504181418	2.8448672111851	0.661978076427764	4.2975248161342	1.72715929264479e-05	0.000786989677689689
LOC101110151	13051.9319277061	-1.64963352576792	0.384056974327569	-4.29528334606134	1.74470353256428e-05	0.000792945387556459
LOC101112343	18.4170265548358	2.71038546955117	0.631856345814672	4.28955962459566	1.79027746945602e-05	0.000811577190437542
LOC101106767	36.7143209540312	-1.75732798659037	0.409776030766018	-4.28850848915028	1.79876925508053e-05	0.000813346557303633
SMPDL3B	138.359693321409	-2.09143975315723	0.48816283093919	-4.28430765434035	1.83309113597634e-05	0.000826756752803579
TMTC2	1354.67790234846	-1.01521693161004	0.237484806865193	-4.27487107495816	1.9124793049551e-05	0.000858194827350106
HAPLN3	1305.20856314291	-0.784453687054568	0.183481243429674	-4.27538898467973	1.90803860689474e-05	0.000858194827350106
LOC101119079	30.9591621211005	-8.49490882027929	1.98880968285959	-4.27135330921406	1.94290310397733e-05	0.000869645391868641
PLA2G5	10.5746185094989	3.61751771743154	0.848189919605297	4.26498551069193	1.99915174910577e-05	0.00088452885301096
ASPRV1	31.9310119257561	-1.36597953652631	0.320278153959431	-4.26497879933246	1.99921184245992e-05	0.00088452885301096
LOC105615397	218.829457460149	-1.18570383851395	0.278023095390127	-4.26476741743398	2.00110543150303e-05	0.00088452885301096
LOC106991432	176.193647521997	-2.11645560398637	0.496329922623473	-4.26421117791837	2.0060964677597e-05	0.00088452885301096
LOC101105099	42.0779446242889	-3.9070637904278	0.916197520528279	-4.26443392705864	2.00409635879832e-05	0.00088452885301096
LOC105609520	57.800757778447	6.06492592290793	1.42213407537066	4.26466535606158	2.00202032303377e-05	0.00088452885301096
MCM5	1910.09929294609	1.14973937473922	0.269998609848533	4.25831590534564	2.05972741333627e-05	0.000905922292838348
BYSL	1324.13049517423	0.527065509851953	0.123825087415489	4.25653250769296	2.07621860307746e-05	0.000910915216325445
PLAGL2	966.518233707533	0.573987108070652	0.134905650365802	4.25472992802201	2.09301487054372e-05	0.000916017001984876
LOC101118478	68.0314880451352	1.71206743108565	0.402488583058978	4.25370433634082	2.10262889442813e-05	0.000917958057973858
HPS6	541.329166780746	0.544335298006732	0.128180231044229	4.24664001283401	2.17000194508722e-05	0.000945043844635649
GPBAR1	464.498568780803	2.70962492502226	0.638752581000486	4.24205710570772	2.2148031572519e-05	0.000962190832409065
RHO	19.8030889715493	-4.60419762472213	1.08559189201228	-4.24118645192504	2.22341334493549e-05	0.000963569719779499
IP6K3	602.166906545824	-4.47703757242736	1.05595143990224	-4.23981388087489	2.23705189402145e-05	0.000965997248552912
ADRB3	47.5312399744908	-1.82898918003085	0.431413521169676	-4.23952678875706	2.23991463557262e-05	0.000965997248552912
DUS1L	2252.82195336005	0.543741923419939	0.128324823933376	4.23723101075314	2.26293275655153e-05	0.000971198138253653
DRC7	14.8347426749393	2.0041461986716	0.472947871468281	4.23756257206457	2.25959457614144e-05	0.000971198138253653
WFDC1	5443.38252073655	1.9646126452881	0.46438200568727	4.23059597750894	2.33072969919023e-05	0.000997878838602582
ATP13A2	2345.69942761936	1.26981785973561	0.300260810078881	4.22904960324997	2.34680603522598e-05	0.00099993117726876
AP1B1	7185.63185149658	1.07216744604768	0.253521682055711	4.22909566295821	2.34632567081479e-05	0.00099993117726876
PDXK	2548.60136404504	2.21419405026814	0.523703640832868	4.22795237158713	2.35827695361025e-05	0.00100240908879476
LOC101103218	600.786023925608	0.502837720903685	0.118969702789965	4.22660315283311	2.37245539326611e-05	0.0010056057407002
LOC105608315	20.2351879388006	-2.22212191860336	0.525801821289953	-4.22615865641509	2.37714417688792e-05	0.0010056057407002
RARRES1	4955.10341351919	3.52890019422171	0.835306766759879	4.22467569359	2.39285111449865e-05	0.00100984014296401
LOC106991227	1549.0503334303	-0.70886811741366	0.167866153465911	-4.22281742196237	2.41267258792275e-05	0.00101502168029086
LOC105606015	307.468672097177	0.759239020739537	0.179809955624014	4.22245263397496	2.41658194122844e-05	0.00101502168029086
ARL4C	1892.83063786203	2.80633143090844	0.664797016487171	4.22133577815567	2.42858854816562e-05	0.00101765323915451
LOC101112639	1057.5840906931	-1.5638195646566	0.37069733863349	-4.21858859419208	2.45836373366273e-05	0.00102710954651391
C9H8orf46	42.707283780043	-1.91191293354807	0.453254661165459	-4.21818703117569	2.46274503395436e-05	0.00102710954651391
LOC106991073	10.1805998338756	4.63904247622064	1.10089021096436	4.21390110477676	2.50997222860312e-05	0.0010443487735209
KLRB1	19.9132991474056	4.01388073352943	0.952909370368579	4.21223765695251	2.52853302601518e-05	0.00104715532444203
LOC101116326	303.292710197606	-3.68305229470046	0.874348631532127	-4.21233837610819	2.5274054956988e-05	0.00104715532444203
SSRP1	7346.67294022812	0.661473606644027	0.157110934899085	4.21023277004177	2.55107712980222e-05	0.00105402895398005
YARS	1819.27170028466	0.483097278077678	0.11478001789828	4.20889704430791	2.56620277659982e-05	0.00105781265616818
LOC105608579	125.578680214262	-1.2981078240377	0.308501613079419	-4.20778293857258	2.57888402358411e-05	0.00105811850273214
BMP2K	1066.38157078203	1.44628274562888	0.343714360317479	4.20780424854228	2.57864090588763e-05	0.00105811850273214
PVRIG	269.403658638914	-1.51147268571122	0.359311782838282	-4.20657701167429	2.59267758520628e-05	0.00106004931510345
SUV39H1	657.100713127106	0.963939263235808	0.229164152301966	4.20632657225394	2.59555093232664e-05	0.00106004931510345
GRIK3	101.939242419673	-2.39514357476185	0.570442375404157	-4.19874763522766	2.68395233968302e-05	0.00108614281326213
ASF1B	495.447429520188	2.62967732633124	0.626275393766572	4.19891528951142	2.68196620564959e-05	0.00108614281326213
GJC3	232.366415969488	-2.93955207400227	0.700058925884104	-4.19900663403429	2.68088467145539e-05	0.00108614281326213
MAP7D2	25.7602042937468	4.35384625046675	1.03679874143115	4.19931668170904	2.67721674809281e-05	0.00108614281326213
CDADC1	2490.73745460832	-0.855181361900662	0.203750904110028	-4.19719051376015	2.70246588271598e-05	0.00109114368499182
HES1	735.857277790906	-1.11368274266387	0.265464073844876	-4.19522960878937	2.72595303171557e-05	0.00109812539743542
TGFBR3L	396.040024728925	-0.465840792189737	0.111169041473073	-4.19038237639723	2.78484750175548e-05	0.00111174373803189
CNTN4	622.259555936092	-1.61782397242843	0.386047804793467	-4.19073480626047	2.78052497599462e-05	0.00111174373803189
PCSK1N	580.17767085357	-1.14447818154949	0.273081619491196	-4.19097478505466	2.77758530556635e-05	0.00111174373803189
LOC105605833	87.1041419509068	2.07873725459527	0.496002934402495	4.19097773503982	2.77754918749805e-05	0.00111174373803189
E2F8	197.350359140644	2.3464473152487	0.5600355765053	4.18981831456291	2.79177897570041e-05	0.0011120063448155
EMC1	6590.3144581684	0.38820160001013	0.0926994226294899	4.18774560831659	2.81739056696197e-05	0.00111969165469509
SDS	1704.99979623911	2.12289288836126	0.507141687060815	4.18599563499635	2.83918803815048e-05	0.0011258301560675
LOC106991906	91.6502910679659	2.852581249419	0.68166649032517	4.18471685187027	2.85521769786783e-05	0.00112965923425686
SLC7A7	5730.35571556598	2.74951454204757	0.657336516209643	4.18281119981272	2.87926493560735e-05	0.00113663632480268
TGFBI	13961.8827395209	2.00500307538123	0.479665707199826	4.18000087412118	2.91507975277097e-05	0.00114821752484145
NFAM1	832.302414534459	3.14080398173018	0.751587439815284	4.17889365274929	2.92930614501037e-05	0.00115037638400506
KHSRP	3317.04293368399	0.527726794994587	0.126293784631167	4.17856505397935	2.93354090589724e-05	0.00115037638400506
S100A14	2699.18111022677	-0.915269559781903	0.219119698274212	-4.17703002966219	2.9534004717949e-05	0.00115560757974756
NUP160	1632.68113999309	0.553646845697138	0.132638829388709	4.17409327456164	2.99175174503024e-05	0.00116803523525685
LOC101123417	178.392340232533	3.85493323019328	0.924348968066648	4.1704306094009	3.04024620169295e-05	0.00118366317478146
ENTPD7	1328.11228607543	0.901886392231442	0.216276372332986	4.17006436025693	3.04513629168036e-05	0.00118366317478146
RPL27A	53.2621268741377	-1.96457320605926	0.471186692118982	-4.16941573036442	3.05381502318894e-05	0.00118443919663072
CELF3	26.3218761348687	4.36139332724849	1.04722306607746	4.16472236768503	3.11731669396329e-05	0.0012064287860371
LOC101113965	2401.33325559014	-1.63288902243101	0.392308152477051	-4.16226125335626	3.15111532951091e-05	0.00121685227049196
LOC106991125	62.8050160509426	-1.15901184386189	0.279053701056711	-4.15336488809495	3.27621688520949e-05	0.00126241183239866
C12H1orf112	314.399042199785	0.940459967316355	0.226760135760336	4.147377863234	3.36304770903647e-05	0.00129305901611001
PTH2R	17.081209497262	2.71213255543193	0.654205228649545	4.14569073535303	3.38790845991123e-05	0.00129979821324516
TRIM10	43.869129596311	-1.88124248604463	0.453840161803453	-4.14516529028418	3.3956867611801e-05	0.00129996863589454
CCNB3	269.759387652187	1.65009284328158	0.398175405886243	4.14413552140134	3.41097992203161e-05	0.00130300903271574
LOC101116441	103.078421078861	-1.82498696873954	0.440874718902979	-4.139468403361	3.48111540099019e-05	0.00132409378717921
LOC101117063	55.7077486476544	1.23253302558115	0.29771757367629	4.13994044880028	3.47395992550229e-05	0.00132409378717921
LOC106990463	266.896417047658	-1.68960123518501	0.408348476123116	-4.13764550127915	3.50887937560411e-05	0.00133179629405959
MTFR2	196.553275318044	1.31832352913198	0.318934323851576	4.13352665593152	3.5723884155392e-05	0.00135300394584257
ITGAM	6542.70511437715	3.59731338341278	0.870631176341854	4.13184535675332	3.59862503193821e-05	0.00136003472688923
CDHR5	27.6161286671927	-2.3148822639524	0.560382405505248	-4.13089747502917	3.61349724055468e-05	0.00136274975720918
RXFP4	62.9165826507649	1.28356502584045	0.31085430379532	4.1291531439938	3.64101833388233e-05	0.00137021337511814
KIAA1211	1807.935018801	-2.79015689762333	0.675952133277392	-4.1277433123779	3.66340718978164e-05	0.00137571806014575
ZCWPW1	534.2312818802	1.5676481092078	0.380159217158879	4.12366197753567	3.72896013741067e-05	0.00139737459694723
C2CD4B	588.804217060662	3.95239790535978	0.958958357822668	4.12155321773698	3.76326511200795e-05	0.00140725472806626
S100A9	784.771968336591	2.56002791276552	0.621400386441422	4.11977199986316	3.79247488620848e-05	0.00141221885205978
FAM131B	157.037617837675	0.81993972358958	0.199014329968317	4.12000343754199	3.78866746507162e-05	0.00141221885205978
HCK	1883.85324024696	2.67303664954248	0.649068904875474	4.11826329911045	3.81738393841826e-05	0.00141851426223194
ITGAX	2802.91680904936	2.86180191447225	0.695847229422065	4.11268708628634	3.91080310837349e-05	0.00145018797271799
LOC101122675	811.260950473977	3.14504936236619	0.765324994792213	4.10942982885339	3.96637213016165e-05	0.00146772329868717
IGIP	657.519774803753	-1.05778488268433	0.257495486292652	-4.10797446554898	3.99144219278024e-05	0.00146780732089273
CHTF8	856.073781910763	0.503272268418679	0.122500541375391	4.10832689201306	3.98535753853688e-05	0.00146780732089273
LOC105610424	457.420007449336	0.428032357701978	0.104186848616759	4.10831466144497	3.98556855216276e-05	0.00146780732089273
LOC101109425	83.1749462839184	-1.75764892820859	0.428265720587039	-4.10410836944718	4.05877187392803e-05	0.00148947684193321
LOC105604623	1296.34956640869	-3.14550270437188	0.766880793869901	-4.10168402901156	4.10154110231778e-05	0.00150206231484675
DHX34	2243.31310171682	1.89366678103005	0.461818270125335	4.1004587811481	4.12331876785709e-05	0.00150373367459562
PTH2	41.3984659381342	7.99199909068317	1.94926952520528	4.09999694108055	4.13155599169572e-05	0.00150373367459562
LOC105605873	107.511635421667	4.05886295478081	0.989955434804089	4.10004613549504	4.13067783425311e-05	0.00150373367459562
MGAT4A	829.161845323397	0.632105700845155	0.154266820888182	4.09748316070718	4.17666540812969e-05	0.00150776770588796
TFPI2	6644.38112479981	-1.00301103027357	0.244738361681502	-4.09829919340096	4.16197084394392e-05	0.00150776770588796
MYOT	398.198059987643	-3.94937296042481	0.963749581548026	-4.09792443601492	4.16871311991367e-05	0.00150776770588796
SNRPB	3468.13247765564	0.801429914017597	0.195552985336352	4.09827501553676	4.16240551651157e-05	0.00150776770588796
LOC105612922	431.850061415056	-0.780917001670816	0.190689309819672	-4.09523219948356	4.21745478422329e-05	0.00151939809045443
MSR1	11853.386172929	3.86879457983364	0.945236415229366	4.09293856806697	4.25940595474829e-05	0.00153139899691508
MERTK	3070.29733469435	2.36962697711836	0.58015228289735	4.08449134300422	4.41734731731712e-05	0.00158496925504951
RAB37	135.587018559073	-1.63861796904333	0.401549694221989	-4.08073519323228	4.489347755882e-05	0.00160754927218199
TRNAU1AP	1263.62229281277	0.51832420091663	0.127061381781344	4.07932129849332	4.51673749051499e-05	0.00161409621006811
LRRC25	1707.58512888266	3.37733669190136	0.828345060628846	4.0772099121801	4.55793412617871e-05	0.00162554089308889
LOC105606715	20.139538034403	2.94916518496273	0.723528596353086	4.07608655667221	4.57999762741386e-05	0.00163012967762873
CD28	119.145125422554	-1.38718427315317	0.340474590797617	-4.07426665791261	4.61595682692252e-05	0.00163963596707819
LTB	439.916016962002	-0.690384024175457	0.169728720981069	-4.06757336168498	4.75052551760398e-05	0.00168406129599061
HDLBP	24013.3645001868	0.549724422002628	0.135232171000374	4.06504175697298	4.80238630963368e-05	0.00169606848080544
LOC105609220	235.407239195807	0.500797994814766	0.123197962018978	4.06498603229834	4.80353386383262e-05	0.00169606848080544
DAGLB	3220.03461034483	1.45019899219055	0.356820880554609	4.06422121355817	4.81931028936142e-05	0.00169825596180778
IGFBP2	795.157670111545	1.71200368243225	0.421402755081906	4.06263049253083	4.85228062726683e-05	0.00170648162933144
NLRP1	2895.92241959668	3.44427585352389	0.848057335827718	4.06137145215803	4.8785278191731e-05	0.00170893094060955
EDA2R	217.156485626315	-3.66925855605431	0.903358047487528	-4.06179871454011	4.86960563696326e-05	0.00170893094060955
GPATCH3	719.426380294447	0.993510991322361	0.244665484976515	4.06069123896952	4.89276415558929e-05	0.00171053736997673
LOC105604022	18.7043929834479	-3.88937253022349	0.959279641541766	-4.05447208696355	5.02476497387758e-05	0.00175322754255866
LOC105614842	74.9284968046752	1.30117779965102	0.320968958247791	4.05390542049394	5.03695876268642e-05	0.00175402935301801
AKAP17A	752.361726398608	0.453323557576509	0.111948859466833	4.04938075953167	5.13533350101322e-05	0.00178478012363646
SERPINB12	18.7983043277772	-1.58358883536981	0.391152955538811	-4.04851558180973	5.15435031650783e-05	0.00178788374481607
DPP3	2398.40797369981	0.998384595810143	0.246651049690519	4.04776139028335	5.17098205698225e-05	0.0017901495500002
GLDN	2349.13531375969	3.36735123474216	0.8321293432371	4.0466680596104	5.19518296282274e-05	0.00179309781185447
TMED6	186.759719695555	0.807313315771026	0.199510853664969	4.0464631419337	5.19973074918587e-05	0.00179309781185447
TUBB6	3118.65545431198	1.28157494128355	0.316761995094917	4.04586080757424	5.21312035082e-05	0.001794224431423
NXPH3	318.61931789605	2.62286763245058	0.648456679636324	4.04478466305809	5.2371238975224e-05	0.00179899265665861
LCK	745.036737600389	-1.22277227962119	0.302498211357805	-4.04224631323475	5.29415767478684e-05	0.00181506663028234
ASPM	975.430877195169	2.62320854813729	0.649447299874797	4.03913997123862	5.36475452766742e-05	0.0018337197356875
LOC105603285	55.5419133242313	1.97069481588845	0.487923374973147	4.03894323775101	5.36925553072954e-05	0.0018337197356875
SPAG6	125.598377356902	-4.03818863884846	1.00009652597483	-4.0377988863748	5.39550780234445e-05	0.00183914184224145
PTPRN	167.318036147974	3.39637464769076	0.841526946144526	4.03596660006114	5.43779522265451e-05	0.00184535339955202
LOC101104811	19.1449723008962	3.16333480440429	0.783933351461852	4.03520885864266	5.45537478908469e-05	0.00184535339955202
ALKBH3	1152.91378184368	0.468881388841643	0.116173036257264	4.03606037982265	5.43562327247553e-05	0.00184535339955202
SLC36A4	1058.70844059655	0.683988358962764	0.169496185299775	4.03542037098384	5.45046230278124e-05	0.00184535339955202
CRELD1	3268.23920737063	-0.677588152920327	0.168027015286537	-4.03261434933445	5.51597597054919e-05	0.00186229855386637
KCNMB4	432.586768594279	-1.2237985857171	0.303892810291212	-4.02707317933703	5.64754595300214e-05	0.00190309414480918
KCNT1	1293.28788560174	3.2303716931686	0.803506090899232	4.02034499770048	5.8112974912876e-05	0.00195455878620631
APBA3	1368.77506773379	0.290753565800888	0.0723491400392286	4.01875634794329	5.85061328629192e-05	0.00196107187987104
LOC100192427	830.881741857568	3.16072909493306	0.7865114891547	4.01866868890885	5.85278998280271e-05	0.00196107187987104
BFSP2	47.2630477229312	-1.51756440337398	0.377798518997898	-4.01686170554422	5.89783112701745e-05	0.00197243503257329
SNRPA	1793.02785836294	0.58847902120392	0.146553093140651	4.01546639919185	5.93283513226059e-05	0.00198040494763313
LOC101123656	606.753017120042	3.52119144394326	0.877321778825083	4.01356894235416	5.98075234554465e-05	0.00199264728054096
TNFSF8	1716.34036889723	2.96190224743864	0.738142037273543	4.0126453959714	6.00420739541329e-05	0.00199670874453472
WFIKKN1	145.750668322065	-0.956118500698524	0.238989891673677	-4.00066502395855	6.31647196058679e-05	0.00209661920414608
NES	50200.2913424962	-1.43288873315652	0.358352733998798	-3.99854276864907	6.37336657072567e-05	0.00210978941036724
PNP	2358.50174188427	3.02680084535534	0.757438825131718	3.99609941413946	6.43947007621255e-05	0.00210978941036724
SAP30BP	1167.93422693706	0.320294949308289	0.0801406115047454	3.99666215785393	6.42418810704026e-05	0.00210978941036724
SLC25A19	2243.07092009882	1.15206730881442	0.288266546628348	3.996534881655	6.42764143536954e-05	0.00210978941036724
OTUD1	2906.15824308706	-2.9440978149325	0.736694476811193	-3.99636200297866	6.43233488964947e-05	0.00210978941036724
RUVBL2	1715.63672096473	0.334026474278165	0.0835829703624783	3.99634605984421	6.43276789047524e-05	0.00210978941036724
CCR8	241.376569287104	-2.25923821508594	0.565099453771202	-3.99794797182845	6.38939903851919e-05	0.00210978941036724
ZMIZ1	3771.88921937835	0.465084319392953	0.11654053005651	3.99075170816054	6.58642056911529e-05	0.00215395395918023
CDH19	617.571320931014	-2.17707868797802	0.546068436862129	-3.98682388692553	6.69636933902247e-05	0.00218587746840098
LOC105615362	995.197964795726	0.516452179236066	0.129608800264043	3.98469994463287	6.75654463002523e-05	0.00220146605822054
OAS2	220.792168359675	1.29153855663476	0.324267292479969	3.98294427648616	6.80667195222711e-05	0.00221372954776561
LOC101111434	75.7486181985004	2.43618310983984	0.611970793977411	3.98088133259798	6.86602218182883e-05	0.00222466823553827
KIAA0100	7074.37642379017	0.654483855011931	0.164409679117294	3.98081097491228	6.86805495877807e-05	0.00222466823553827
LOC105602079	75.9548985033119	1.75236976997764	0.440242092968893	3.98046846942793	6.87795877616347e-05	0.00222466823553827
GLDC	42.0900953070108	1.57557598560677	0.395975865274233	3.97896973977342	6.92145487610617e-05	0.00223465915626561
PLXNC1	6414.97036278361	3.36771302613598	0.846696547236393	3.97747343735858	6.9651400598413e-05	0.00224467468292158
EWSR1	10835.0858745431	0.433030397742706	0.108999073110648	3.97278972549725	7.10357535385333e-05	0.00228156586624107
NOVA1	763.405566801584	-0.720135052409836	0.181269566400893	-3.9727300434823	7.10535604042351e-05	0.00228156586624107
BCL11B	68.2472399999996	-1.66030978906403	0.418021662006398	-3.97182715626497	7.13234636211039e-05	0.00228609112601097
LOC105611472	128.324826886214	1.45472652575216	0.366460610137531	3.96966682232561	7.19732015281728e-05	0.00229860359835471
SH2D7	290.769670906094	-1.44865832020907	0.364899490482725	-3.97002012332941	7.18665618349287e-05	0.00229860359835471
LOC101105937	317.041467608681	3.22121310247952	0.81236023981613	3.96525204533473	7.33184329225714e-05	0.00233735471861974
NUP58	1840.68743240339	1.25958481092149	0.317761056344606	3.96393700792425	7.37237138602059e-05	0.00234605534680817
WDR1	13345.4859955544	0.898096668930944	0.226615331319273	3.96308874471355	7.39862629792201e-05	0.00235019088047791
CCNJ	246.224524392197	0.672080826475453	0.169705618640958	3.96027445559925	7.48636719378259e-05	0.00237380784454019
LAYN	1115.46855042394	-0.752509671047814	0.19003891373817	-3.95976621969434	7.50231696002677e-05	0.00237461728779419
LOC101102227	35.6671228472257	-3.01239275559326	0.761124535325626	-3.95781848538688	7.56373998655303e-05	0.0023897912880865
GLS2	57.3615428033549	1.83131100091169	0.463012857660161	3.95520549940284	7.64688933176269e-05	0.00241176358372765
POC1B	505.227681339567	0.559377173387408	0.141510006565086	3.95291603021819	7.72045357162738e-05	0.00243064013422905
CST7	135.63596689223	-1.40728550144149	0.35605808846896	-3.95240424811799	7.73698919182566e-05	0.00243152718838847
LOC101117162	26.79426618599	-2.45765670998184	0.622051047855902	-3.95089232379392	7.78603509419958e-05	0.00244261012468474
ZNF516	581.061848977901	1.72918074730569	0.438207004744418	3.9460362992468	7.94555733399771e-05	0.00248825094956024
ATXN1	1122.5644201217	0.794440480374092	0.201467994813774	3.94325898318702	8.0381769819884e-05	0.00251281634930766
LOC105604843	386.846373526366	0.487186392907129	0.123652132722338	3.93997565736378	8.14898775191814e-05	0.00254297197011882
LOC105603750	101.790493120109	3.44283840520509	0.87454834981318	3.93670447830649	8.26082333951618e-05	0.00257334083818848
LOC101116228	1206.30112153104	0.702837844337193	0.178606681383584	3.93511507460209	8.31568428230295e-05	0.00258588603340035
TMC2	18.7624369951003	1.57325592081573	0.399925421252539	3.93387326039039	8.35878700859001e-05	0.00259473729820067
NDRG1	4314.59246110834	2.49289369531029	0.634097148217619	3.93140657124472	8.44503150555462e-05	0.00261692628384538
LOC105608415	497.739496988402	-0.836103151818232	0.212752359034419	-3.92993598572961	8.49684795707405e-05	0.00262838795879821
ACSM3	271.383814686225	-2.31097255777171	0.588348470182494	-3.92789762341847	8.56916715893003e-05	0.00264614090404242
L1CAM	1617.43145497013	-1.11250028826977	0.283282711042906	-3.92717326155943	8.5950066218933e-05	0.00264950421518363
DOC2A	78.3014979328114	4.85492944643622	1.2365805329687	3.92609241128907	8.63369967651861e-05	0.00265681122858146
ACR	18.0597514674682	3.06728476232444	0.781418648774967	3.92527714450255	8.66299401143715e-05	0.00266120569935396
LOC101115632	19.9265723308607	1.86458498791896	0.475233320736716	3.9235148432531	8.72663861259019e-05	0.00267611884789206
SCRN2	567.810278132102	-0.543971480251413	0.138720527009381	-3.9213481377174	8.80549358358405e-05	0.00269563685266023
NPM3	253.988018350402	0.884816887847288	0.225686928844695	3.92054999541497	8.83471042573432e-05	0.00269991797062312
AHCY	57.6586029083722	2.35772153687965	0.601540910723379	3.9194699726148	8.87439163769665e-05	0.00270580602310999
C15H11orf31	1292.13336774832	0.93565563526861	0.238736666963879	3.91919535096037	8.88450835232729e-05	0.00270580602310999
LAMA5	8651.96669382888	0.945800497599879	0.241354825670112	3.91871384785409	8.90227262129383e-05	0.00270656573263178
AKR7A2	1177.59617595668	1.84188836794987	0.470098357716152	3.91809147536314	8.92528375399454e-05	0.0027089153174581
LOC105604729	443.804192163024	-1.28895285370769	0.329259650863068	-3.91470029907714	9.05165695706795e-05	0.00273323031625263
ULK4	415.866632122884	0.516001272570737	0.131787050778586	3.91541710298734	9.02480498836495e-05	0.00273323031625263
LOC101115509	5854.13271017218	2.67288188531162	0.68274915539676	3.9148812769433	9.04487028883822e-05	0.00273323031625263
NOP14	2028.99931147078	0.345903848681008	0.0883705506770199	3.91424344457501	9.06881039994596e-05	0.00273375279488167
PDK4	12377.2561822173	-2.67487821767498	0.683767686033289	-3.91196933156148	9.15465395277596e-05	0.0027549446742437
PRR11	326.207201474071	2.6867386189178	0.686931053558589	3.91122020907248	9.18309959145317e-05	0.00275882102133064
TFPT	674.806560750466	1.10455747903096	0.282491643485192	3.91005364053843	9.22756274813845e-05	0.00276748815077418
GK	1162.23541890924	1.25692078913152	0.321587403452612	3.90848887623403	9.2875222815792e-05	0.00278076575069242
KRT8	249.765132882391	-2.92566819475328	0.748711727186985	-3.90760300462425	9.32163054875018e-05	0.00278627152574363
HIVEP3	890.327895642324	2.50013525818855	0.639922686422365	3.90693330809402	9.34749401871174e-05	0.00278929850979235
WISP2	288.557651787907	-1.85359795970496	0.474536844411096	-3.90612021286839	9.37898659335384e-05	0.0027930480386345
PRPF19	3144.88240728529	0.355989537753609	0.0911439165488435	3.90579592399715	9.39157478717159e-05	0.0027930480386345
PLIN2	2406.77425496111	2.18177629227863	0.558726837448125	3.90490691702491	9.42616599435413e-05	0.00279863973617968
LOC101102213	79.510768152467	2.16513150589074	0.554873363987241	3.90202818591329	9.53900467304033e-05	0.00282740564932508
SYTL1	190.456479311806	-0.989905821894617	0.253871036255643	-3.89924678488255	9.64923885908364e-05	0.00285530482098927
LOC101107178	15.3848369161375	-6.03046449521266	1.54686996720136	-3.89849478177092	9.67924862733906e-05	0.00285941136532642
CYYR1	3081.78218447127	-0.881289494209909	0.22613033575388	-3.89726345769505	9.72857674556058e-05	0.00286443559493457
LOC101121769	148.689480029965	-2.12232735390586	0.544514107768916	-3.89765356604231	9.71292297197716e-05	0.00286443559493457
AP2M1	12695.6072754279	0.841610953973672	0.215978932110366	3.89672708236009	9.75013862907856e-05	0.00286602333665701
TMEM104	587.229242530344	0.663500762366792	0.170349020676919	3.89494908588394	9.82193586268162e-05	0.00288234790009986
HOXB7	36.4076278380639	-2.02497326024314	0.520219953726193	-3.8925328521884	9.92030609034268e-05	0.00290160768071492
LGMN	21548.3606900035	2.81311167267492	0.722621341427908	3.89292636599437	9.90422211956415e-05	0.00290160768071492
MS4A7	859.604984537544	3.02390964899725	0.776938195320036	3.89208519701061	9.93863294448395e-05	0.00290217905998316
DLK2	64.0547535794539	-1.05399732387967	0.270846657747071	-3.89149097370049	9.96300962557816e-05	0.00290451226337784
TTPAL	322.523474990411	0.861413383261628	0.221452204449967	3.88983882730437	0.000100310821944125	0.0029195555319534
LCNL1	115.536462374376	-2.67972136700086	0.688996955356323	-3.88930799500415	0.000100530468476755	0.0029211517274598
LOC101121646	133.693024893475	-1.58298191989248	0.407253212245404	-3.88697221358833	0.000101502367747266	0.00293975403320308
GEM	2748.90602860579	-1.36511077144854	0.351198707477697	-3.88700397348483	0.00010148909344395	0.00293975403320308
INHBE	30.2622833676379	4.55029326000063	1.17095606990011	3.88596410827675	0.000101924566026448	0.00294716628518563
C2H2orf72	13.5669000775209	-1.75064449230076	0.450654850143532	-3.88466803750849	0.000102469801029693	0.00295810622679366
EFNA4	332.297487208358	-1.18296878748941	0.30460967090458	-3.88355623764808	0.000102939708864899	0.00296683957663469
METTL1	488.104775133268	0.727245884452438	0.187314114667283	3.88249377653259	0.000103390663293235	0.00297499919946848
ATP11A	4498.03834709981	0.901832268216609	0.232321228173919	3.88183325004414	0.000103671958489088	0.00297825845092234
LOC101102285	42.3806423193914	2.79124569003782	0.719326581908787	3.88035943650384	0.000104302210244824	0.00299151565791182
PROKR2	19.7161979933068	3.57836346248296	0.922347157482388	3.87962757130445	0.00010461652213948	0.00299568312588414
LOC105612577	240.976035395118	2.67993233377958	0.690923139624981	3.87877056083864	0.000104985715969161	0.00299626867790914
ZKSCAN2	608.955124439328	-0.694021208069215	0.178945062719877	-3.87840378225828	0.000105144096906036	0.00299626867790914
LOC105605992	64.5538350854296	-3.76049274796427	0.969535309609295	-3.87865476449711	0.00010503569437086	0.00299626867790914
BGLAP	156.03474450999	-1.96433850390394	0.506538911116907	-3.87796171388417	0.000105335288854579	0.0029968988682944
LOC106990469	139.130926114483	1.12462409236149	0.290052475574343	3.87731251089853	0.000105616660061806	0.00300008862114666
LOC105605072	11.297593321093	-2.3642206389425	0.610037473618721	-3.87553345685148	0.00010639135960575	0.00301725895841906
PBRM1	2905.01673465865	0.249692768227696	0.0644443010948694	3.87455157377096	0.000106821219565348	0.00301978647016874
LOC101122158	877.657958102741	3.13812921710598	0.80991867979219	3.8746225953341	0.000106790072035962	0.00301978647016874
MFSD9	697.218671557869	0.303047355251824	0.0782253272593289	3.87403115933508	0.000107049716495206	0.00302142710967759
LOC105609022	259.602112083939	4.55242513207711	1.17611456248536	3.87073273071032	0.000108508708059013	0.00305773744093164
F5	1200.98467865429	3.7078660825771	0.95804981083787	3.87022265505628	0.000108735997516504	0.00305927866028578
SH3TC2	385.81902317918	-0.753193784369705	0.194641638559346	-3.86964366897301	0.0001089945377241	0.00306169283860486
CXCL16	2548.24478982281	1.38772875211414	0.358679041106527	3.86899872329587	0.000109283214315562	0.0030649445787078
SYP	57.6428300137662	-0.916013248479185	0.236805708289388	-3.8682059444267	0.000109639049127781	0.00307006658102672
SH2D2A	225.313053019781	-1.50959594145525	0.390377760831646	-3.86701316755152	0.000110176481155128	0.00308024941399787
FOXM1	359.050157583863	2.44937773306078	0.633610102527474	3.86574917806739	0.000110748711392529	0.00309137151091744
NQO1	1511.341963216	-1.42642514786907	0.36998475327707	-3.85536197163472	0.000115558516938481	0.00322055772442542
LOC106991144	30.5787777689649	1.28182936234866	0.332564556946981	3.85437755038043	0.000116024434148861	0.00322846639762726
LOC106991113	24.7830488997039	1.93417821361753	0.501958687136249	3.85326175875612	0.000116554669564761	0.00323813717560407
CACTIN	2289.5128280281	0.400364095737612	0.103958111815233	3.85120592079612	0.00011753761380614	0.00326033521864449
AURKB	518.070739907407	2.51261043837648	0.65274197878419	3.84931645281419	0.000118447901736869	0.00327751622422289
LOC101122311	35.9994773804061	-2.34526225266461	0.609293025639723	-3.84915328745512	0.000118526820859062	0.00327751622422289
SNX22	26.2837050391771	1.31980829339943	0.343015150246625	3.8476676393171	0.000119247677339806	0.00328719297176993
DEPDC7	193.601433192563	2.0435805779359	0.531072645945678	3.84802454718208	0.000119074124537678	0.00328719297176993
SLIT1	78.9672812007393	-3.74425067895442	0.973359438894334	-3.84672971703816	0.000119704896429629	0.00329467280934033
LOC101111334	200.707117725881	-0.596529121240624	0.155119035907545	-3.84562163986224	0.000120247192699498	0.0033011965909708
NUDT16	819.929039815256	-0.751343534239016	0.195510112143733	-3.84299065659915	0.000121544097704208	0.0033011965909708
LOC105607533	119.713235798034	2.92748153878786	0.761728551436242	3.8432083624384	0.000121436284318348	0.0033011965909708
CSF1R	19323.3603560419	2.39101576538268	0.621958430984431	3.84433371471177	0.000120880417821302	0.0033011965909708
TSHZ2	1520.63659605424	-0.863729501788745	0.224678595341864	-3.84428921889297	0.000120902350853622	0.0033011965909708
SAMD4B	2340.75610777005	0.302355949408927	0.0786605248872053	3.84380793088385	0.00012113982890376	0.0033011965909708
ACP2	1444.19494998393	0.699978979038938	0.182110625384599	3.8437020221124	0.000121192145615175	0.0033011965909708
ERGIC1	5613.58909987772	0.56840101886026	0.147868059629368	3.84397428548774	0.000121057696206838	0.0033011965909708
LOC101121216	3545.00765984356	2.71255996384268	0.705873538611276	3.84284126754393	0.000121618131108826	0.0033011965909708
LOC101119869	64.9154599634101	-3.45484348169758	0.899531416690467	-3.84071464052756	0.000122676654340664	0.00331024801717171
CD27	200.776410695139	-1.83855883818104	0.478706995835119	-3.84067676924926	0.000122695583152078	0.00331024801717171
GEMIN4	839.023460154188	0.474276120878399	0.123480495320095	3.84089908004454	0.000122584507180574	0.00331024801717171
SPI1	4527.72497313734	2.47213222622963	0.643672008504257	3.84067070428352	0.000122698614797281	0.00331024801717171
ZC3H18	2393.03754638331	0.429492086571744	0.11185661921133	3.83966625846528	0.000123201674454214	0.00331876851018382
LOC105613108	19.2465344682649	-2.85396244032391	0.744030076239878	-3.835815958875	0.000125148100625917	0.00335590027775247
LOC105606369	204.161250177463	1.72196522003583	0.448911836281639	3.8358650426751	0.000125123106101003	0.00335590027775247
DHX37	1151.85824115007	0.445016914440545	0.116011239120344	3.83598104644764	0.00012506405318965	0.00335590027775247
CD14	7081.81992232226	2.65561506267922	0.692810843561591	3.83310262441517	0.000126537133049666	0.0033829120411845
B4GALT6	846.340896672192	2.63396961058082	0.68714526995643	3.83320634768807	0.000126483768119552	0.0033829120411845
UHRF1	1701.39353435818	2.27709401731761	0.594421607628363	3.83077261676743	0.000127741513887648	0.00340660360730386
LOC105607663	116.820666925561	2.17502025255078	0.567810877137126	3.83053643409779	0.000127864197948645	0.00340660360730386
CNOT1	7297.43932087908	0.35810638921356	0.0934936384229143	3.83027546316768	0.000127999887304055	0.00340660360730386
GSPT2	454.635494336809	-0.625963880667867	0.163492677220656	-3.82869674231979	0.000128823626234768	0.00342338646928226
SCIN	6808.17599690379	3.44700737772831	0.900675848317705	3.8271342394344	0.000129643820352189	0.00344002502356668
ABI2	1433.71584988207	-0.410264345346045	0.107255786985953	-3.82510218679179	0.000130717855174746	0.00345971311055639
LOC101108416	429.7094734577	-0.457933353777055	0.119721379594716	-3.82499228899018	0.000130776179637392	0.00345971311055639
CCDC115	913.345501441774	-0.543075958299734	0.142020525286543	-3.82392585299917	0.000131343428714952	0.00346954139191137
DMP1	98.4773870614181	5.86850336528248	1.53515957952636	3.82273181469063	0.000131981301857285	0.00348120323723269
TRIP13	580.29876328595	1.89907497447874	0.497154388421805	3.81988979420913	0.000133511313903047	0.00351632695234993
TBC1D2	1187.0386674101	2.21564957328139	0.580093376830129	3.81947055728962	0.000133738421046526	0.00351708236357519
FCAR	250.800288990665	5.2846438383977	1.3837624504393	3.81903977573606	0.000133972161223413	0.00351800971508887
SLC27A5	647.848191249274	-1.09620811756544	0.287213001083367	-3.81670785594852	0.000135244146178397	0.00354296476208702
FIBIN	2794.4045132132	1.44282075482158	0.378041677622311	3.81656531601538	0.00013532226481991	0.00354296476208702
SGPL1	6265.00487667682	1.89508786149291	0.496741089463414	3.81504148074404	0.000136160059527562	0.0035596416742272
CPA3	68.8544987948866	-3.62150857930859	0.949448970778699	-3.81432672083301	0.000136554711193693	0.00356470140781767
LOC101105809	2737.94203400712	-3.51699467951075	0.922302397889493	-3.81327717195434	0.000137136168538965	0.003574615569637
LOC105611533	37.8992676137333	-1.77149163795346	0.465168044155947	-3.80828317896999	0.000139934969205702	0.00364221340553755
LOC105604364	29.652854646644	2.46796393074878	0.648373177840789	3.80639424192035	0.000141007548355026	0.00366474896567863
MNT	470.11650252469	0.76706577310183	0.201654355535705	3.80386414696613	0.000142456326093036	0.00369698152269263
BCL3	1155.02821699893	1.46597921110992	0.385720045929459	3.80063008542215	0.000144328624958874	0.0037400948499942
GTSF1	44.5626185144814	2.75659560793725	0.725757763810811	3.79823095995957	0.000145732498569351	0.00376564223107407
KIF4A	595.492041044738	2.06451802712235	0.543548934995279	3.79821924798782	0.000145739383385998	0.00376564223107407
CTSA	16743.2374928181	1.8010927138107	0.47444308293133	3.7962250449152	0.00014691614073131	0.0037885812850107
LOC105603670	27.0117631897739	1.72736812867348	0.455050604444057	3.79599128493377	0.000147054664264449	0.0037885812850107
LOC101120179	79.8289614867731	-1.53466196503007	0.405045774076471	-3.78886057638595	0.000151339814721286	0.00389332106812017
ZDHHC14	688.959249120062	-0.764322311083683	0.201798142567309	-3.78755870277024	0.000152134748235436	0.00390244343339088
ZFHX3	4039.47159908726	0.609973634575738	0.161043513846455	3.78763242310591	0.000152089629276162	0.00390244343339088
CSTB	7878.427573208	3.0907896689737	0.81628544257013	3.78640792520094	0.000152840692643572	0.00390944914996167
TRMT61A	382.182131534187	0.640877100809989	0.169257881458741	3.78639443721391	0.000152848985101464	0.00390944914996167
RBM45	2336.7565394455	0.355818772182791	0.0940437136395276	3.78354659139318	0.000154609366322692	0.00394877668309758
LOC105609318	54.3028297712973	4.55718197045002	1.20525195008832	3.78110317109719	0.000156134947292209	0.0039779682331502
LOC101109907	27176.9101480317	2.90612734537227	0.768686570775453	3.7806401931031	0.000156425605557444	0.0039779682331502
TMEM132D	193.922718509411	3.64561974457046	0.964261507328223	3.78073760786298	0.000156364406157266	0.0039779682331502
EIF2AK2	546.189446335175	0.87021863544295	0.230323596849293	3.77824351194185	0.000157938404710159	0.00400502749452316
WHSC1	2355.25259366986	0.866031066315682	0.22921556156555	3.77823852970829	0.000157941563817867	0.00400502749452316
C1H2orf54	16.833809853319	5.99151424926366	1.58623915242159	3.77718217339224	0.000158612717148257	0.00401630058778978
MILR1	1074.32951160269	2.76482529863939	0.732326451538491	3.77540001843573	0.000159751092074834	0.00403935535952416
FAM3A	1226.86282471557	0.469758842330373	0.124516211186602	3.77267215131036	0.000161508454176051	0.00407797343343377
HSD17B12	2605.12183905065	-0.981576832119351	0.260206094651336	-3.77230530835421	0.000161746166741654	0.00407816615291013
SMC1B	33.6496797340305	1.62286411231918	0.430378895446218	3.77077995573317	0.000162738123171669	0.0040915365010182
FANCI	838.157583633267	1.12901061376596	0.299409950084095	3.77078521755491	0.000162734691523803	0.0040915365010182
STAC3	150.848425882176	1.04793417222565	0.277957207446197	3.7701277180535	0.000163164026387424	0.00409643394860778
GINS4	393.501996293882	1.48741657624846	0.394814393876165	3.76738183642563	0.000164968581322805	0.00413588133514387
FOSL1	153.74784880509	2.0391418985358	0.541449433876241	3.76608002697052	0.00016583065812633	0.00415162205549322
LOC101119853	156.320174642795	2.13345974970536	0.56681180652223	3.76396490890965	0.000167240362364086	0.00418100905910215
GPR37	49.6889604414336	-2.21045643764842	0.587389521895513	-3.76318670192694	0.000167761860328118	0.00418233104096903
SETD7	9338.32504758565	-0.993671567339223	0.26405090745872	-3.76318179286911	0.000167765154873285	0.00418233104096903
DDX41	3205.66374445529	0.34152585438589	0.0907673009891151	3.76265296713897	0.000168120414697256	0.00418530105408548
DNM2	10700.3474231707	1.04641483626846	0.278141847709706	3.76216252564984	0.000168450520763869	0.00418696919046035
LOC101117868	515.509768463533	2.23435852571385	0.59395173938335	3.76185197813141	0.000168659859068473	0.00418696919046035
GJB7	12.8849293851143	-2.85045395154267	0.757927292565843	-3.76085408125747	0.000169334193450134	0.00419783018028478
LOC105615175	73.0728966306853	-1.7262099441203	0.459474033674402	-3.75692600148879	0.000172013333573791	0.00425331882675631
LOC101109977	34.0039044147858	-7.20565773869199	1.91799543129902	-3.75686908378699	0.000172052445629578	0.00425331882675631
KMO	314.971449579876	3.56738258923153	0.949996774189725	3.75515231856891	0.000173236091238963	0.00427163411291174
MTMR7	67.820207291101	1.31018237796897	0.348907860308369	3.75509561983217	0.000173275313240256	0.00427163411291174
FAM168B	5635.77350541151	0.231723151202659	0.0617191150239157	3.75447948521084	0.000173702070269038	0.00427620721599819
CTSZ	46156.5696078187	2.74608088477046	0.731571543774856	3.75367372902571	0.000174261657761321	0.00428403312596312
LOC105603374	41.3649873530755	-1.35950053750611	0.362321960718677	-3.75218917122632	0.000175297106444328	0.00430351968383063
ABCA1	7928.0007510668	2.13700565157243	0.569660609532819	3.75136636764301	0.00017587348438491	0.00431169780182923
CDKN1B	2408.17528140898	-0.353432932015572	0.0942418542135859	-3.75027566005403	0.000176640277754266	0.00432451508728504
STK11IP	1731.34585730123	1.28442065752065	0.342524243355197	3.74986787778612	0.000176927764930746	0.00432557880468618
UNK	1420.49363417956	0.504324822166475	0.134538284078267	3.74855994055257	0.000177852834489124	0.00434015228707712
FRMPD4	33.3583367715831	-1.71383151679138	0.457224950803184	-3.74833331772639	0.000178013580406492	0.00434015228707712
CDCA8	460.736735832343	2.66262833605397	0.710437499694028	3.74787132886527	0.000178341697097409	0.00434165791107338
FRRS1	283.022577543012	-1.06537939229165	0.284332149446368	-3.74695367501031	0.000178995126442369	0.00434165791107338
PRUNE2	6530.45458400957	-1.22675111963062	0.327406943752615	-3.74686958550746	0.000179055116106891	0.00434165791107338
LOC105614569	152.427328001711	-1.61683474735824	0.431468470497869	-3.74728365549534	0.000178759900065527	0.00434165791107338
PROS1	3137.41458288155	-0.657155872868132	0.17542117904085	-3.74616039215596	0.000179561809016079	0.0043479959901776
UNC13A	40.1008665591221	2.63229563094491	0.702991284101499	3.74442143235001	0.000180809944320213	0.00436758964056792
TBC1D14	1632.10110217666	0.46765724659976	0.124896888413153	3.74434665700214	0.000180863796681346	0.00436758964056792
LOC105602558	111.157778417675	0.825003840965854	0.220356625188446	3.74394843023359	0.000181150849205905	0.00436856979887709
TINF2	1645.29346404262	0.368601849345149	0.0984772378826826	3.74301571886358	0.000181824849921685	0.00437886612073624
IPO4	1851.02480569879	0.88695435638661	0.23707305274039	3.74127023773504	0.000183092517650423	0.00440341231391281
AGK	1372.36191637938	0.603260167017738	0.161261422887652	3.74088331986266	0.000183374642225615	0.00440422159003933
LOC105615192	142.585827706606	-2.30463309931233	0.616516735143254	-3.73815172880396	0.000185378063889048	0.00442237709614182
SLC43A3	5431.45103846005	2.67731460355698	0.716148701726169	3.73848978166645	0.000185129015992206	0.00442237709614182
SERPING1	8429.91453425881	-1.10361225585863	0.295160936756057	-3.73901867905624	0.000184740001373556	0.00442237709614182
SCAMP5	1643.0224368245	2.80772611937257	0.750914999840869	3.73907315737143	0.000184699975164148	0.00442237709614182
GALNT2	2607.68429749161	0.651715745849236	0.174313242800405	3.73876210079733	0.000184928623750173	0.00442237709614182
LOC101108705	101.006876919161	-1.55219000287264	0.415571401670913	-3.73507415724869	0.000187659880143599	0.00447079485960389
NCF2	2901.37432316628	3.11393025371368	0.833880971375132	3.73426227556024	0.000188266222980952	0.00447151590111568
ACTB	107598.483205082	1.57650787837621	0.422134317740673	3.73461197567143	0.000188004828775977	0.00447151590111568
LOC106991608	27.5494741777582	1.30855213898225	0.350503693086219	3.73334765023536	0.000188951504086637	0.00447151590111568
TRIM66	497.105826676786	2.8036497065203	0.750960506661582	3.73341831114929	0.00018889847809165	0.00447151590111568
CCR4	189.207739232661	-1.33856558178475	0.358521252596678	-3.73357387348689	0.000188781788897501	0.00447151590111568
LOC105615227	36.048885814714	-1.09069946267287	0.292274847572369	-3.73175958086099	0.000190146934246809	0.00449380587936626
P2RY10	116.775546765243	-1.24822097513516	0.334672052054913	-3.72968393228829	0.000191720111815141	0.0045249520398447
LOC106991627	457.346610066247	2.93012590875044	0.786256608566045	3.72667889443158	0.000194019379375484	0.00457312965349793
ZIM2	14.6631668419295	2.85900804225117	0.767253581982415	3.72628829553864	0.000194320137148697	0.00457413603049223
CALR	39433.6274704302	0.848803033033553	0.227813470116597	3.72586850373303	0.00019464386163019	0.00457567963845507
ALPL	140.601419983314	-1.54811671143299	0.415771757014371	-3.72347732936434	0.000196497513057853	0.00460929953014916
RBM47	688.36905800023	2.62979375701298	0.70629712924382	3.72335331424681	0.000196594101257702	0.00460929953014916
CD96	214.639724229351	-1.51881356692544	0.407959593989699	-3.7229509718646	0.000196907769695078	0.00461055510943892
FRA10AC1	1037.37967216292	-0.792147086967697	0.212805495950314	-3.72239957163817	0.000197338408375062	0.00461454259689706
ASRGL1	12729.229148515	2.48930180909051	0.668833629274067	3.72185503260702	0.000197764556876693	0.00461841471757495
LOC105609244	71.2981279491124	-1.39391592578871	0.374594938338102	-3.72112856615961	0.000198334425529451	0.00462197284785247
LOC105614868	97.4144145291993	-2.38304028688682	0.640550549023963	-3.72030012388244	0.00019898617082718	0.00462197284785247
PHF14	1302.4210833461	-0.342652982090707	0.0921109520794856	-3.72000260940762	0.000199220719647915	0.00462197284785247
LOC101104661	4547.18836936303	3.4265082827777	0.9210236845681	3.72032591581454	0.000198965849698275	0.00462197284785247
CCNK	948.04217175589	0.391913478495039	0.105339896559976	3.72046576172495	0.000198855700861285	0.00462197284785247
NRIP1	1856.97439503164	0.689025404881438	0.185256684566299	3.71930117660533	0.000199774730453044	0.00462876744742511
LOC105604330	12.5341418383499	6.25813094284217	1.68339920457458	3.71755607691623	0.000201159344605044	0.0046547642077342
LOC101122496	578.864589621448	3.13391632691672	0.843189831394413	3.71673875826284	0.000201810925051974	0.00466375312457137
CLK4	3161.48541475681	-0.580596341773696	0.156271584168304	-3.71530336026029	0.000202960050225223	0.00467352088472242
LOC105607421	20.5891083560593	1.47657697035934	0.397463996804916	3.7149955272152	0.000203207288823882	0.00467352088472242
MT3	13.6304550083029	-2.32174964815006	0.624983960333417	-3.7148947741178	0.00020328827092361	0.00467352088472242
LIPM	13.3136248433932	3.67638771777657	0.98955178495665	3.71520497832019	0.000203039035734748	0.00467352088472242
PSAP	173707.521109791	2.05188574508302	0.552629189236437	3.71295216584215	0.000204855616871065	0.00470345312051766
YDJC	81.8506147241502	0.792270796423952	0.213413546228298	3.71237351342461	0.000205324678144304	0.00470812408810839
PPRC1	2313.2782672513	0.44220862791101	0.119137761770193	3.71174194764539	0.000205837782856222	0.00471379160352266
LOC101104054	74.9906332610798	1.48067628082779	0.39921013579177	3.70901474706072	0.000208067310621909	0.00475684141049697
LOC105607449	20.0256700746885	4.27048492100751	1.1514505225283	3.7087871666692	0.000208254382767032	0.00475684141049697
LOC105604226	69.3498678494719	-1.31275642251089	0.354010308289777	-3.70824349396156	0.00020870192393603	0.00476092870240172
RNF175	54.2397908221427	2.18689690405827	0.589870047406067	3.70742151373013	0.000209380278218743	0.00477026405067767
LOC101113741	199.940066576182	-1.71140970047228	0.461666616215164	-3.70702502706989	0.000209708225942947	0.00477160244523586
POC1A	288.708343891186	1.73255827812699	0.467451401476105	3.70639230657126	0.000210232570144975	0.00477740039207652
CTTNBP2NL	3970.06514010121	0.405261723251235	0.109355971543601	3.70589477219042	0.000210645748252001	0.00478066054771666
LOC105603123	108.113944931943	2.88788497089068	0.779693691839374	3.7038711498074	0.000212334139894187	0.00481281666192386
SYT9	210.868151013633	1.17985061485968	0.318584630832421	3.70341347533585	0.000212717754730276	0.00481535402630159
AMDHD2	3040.87040378832	1.65029757519697	0.445674519632935	3.7029210836558	0.000213131195640292	0.0048185592381686
NCR3	129.466054081797	-1.13978289729152	0.307845433755544	-3.70245185509756	0.000213525889520821	0.00482133298312936
LOC105603129	14.2327446029993	2.31562742125371	0.625618267534349	3.7013424022606	0.000214461842870657	0.00483630555328549
LOC105615179	49.3910320217161	-1.50189613198104	0.405903360591299	-3.70013229206369	0.000215487104339795	0.00484747809027531
LMNB2	976.334391531394	1.18542036442372	0.320374175153661	3.7001121075229	0.000215504244577543	0.00484747809027531
DMRTA2	76.0593635653149	2.42888592455056	0.656907465550887	3.69745520019883	0.000217771636375996	0.00489227155229978
CLDN1	933.747199530914	2.56183965523157	0.693058393260684	3.69642685254657	0.000218655220567377	0.00489970137112106
SLC6A16	87.7101418042687	-4.24551531366851	1.14852470439231	-3.6964945529098	0.000218596947232522	0.00489970137112106
UBE2H	11142.7992939831	-0.930088069923645	0.251648540281506	-3.69598038948768	0.000219039880668273	0.00490212359197618
SMCR8	2452.53514718093	0.455115709721439	0.1231597220617	3.69532913928985	0.000219602119078874	0.00490232690261089
LOC105604767	63.6431574140865	-1.40355731461656	0.379811138759645	-3.69540851066186	0.000219533523622252	0.00490232690261089
LOC105606509	12.9788859371945	2.25130348554419	0.609486753247728	3.69376934535137	0.000220954236574009	0.00492630672109977
PAX8	305.763594021978	2.42411619622738	0.656428598300921	3.6928863283865	0.000221723146241341	0.00493723965719568
NOL12	1085.3336960397	0.357705795773992	0.0968768779057464	3.69237534803725	0.000222169242138133	0.00494096589322258
LOC105606908	66.5602853289247	2.19879002360889	0.595822740797235	3.69034256844043	0.000223952255328919	0.00497437810238733
NOB1	2099.27546076473	0.49268878036539	0.133558784718371	3.68892829778512	0.000225200669550462	0.00499209594534428
LOC106990346	19.7372200854406	-1.57252905698701	0.426371579795911	-3.6881657490861	0.000225876499191318	0.00499209594534428
NLGN4X	93.6883919223946	-1.67276014184272	0.453538288489379	-3.68824459653508	0.00022580653033794	0.00499209594534428
LOC106992022	1191.39805472187	-1.78650513403343	0.484345265102853	-3.68849509379235	0.000225584375218656	0.00499209594534428
ICAM5	230.659679363256	2.38900051929909	0.647994305945932	3.68676159246749	0.000227125954434277	0.00501345895684628
HOXB6	36.6695974030572	-2.69084257100408	0.73006140382329	-3.68577568532221	0.000228007113687849	0.00502664936581731
FAM162B	142.995188164434	-1.21521261385397	0.330012442036989	-3.68232363105196	0.000231117754398585	0.00508258337061404
AP2A2	10691.6575923766	1.23030321332407	0.334108514984673	3.68234617839808	0.000231097308421948	0.00508258337061404
LPIN1	977.785748635809	-1.89611829495852	0.515058182771388	-3.68136718992799	0.00023198662205966	0.0050953691152509
RAVER1	2950.18162401272	0.682081184751208	0.185367677801135	3.6796122864686	0.000233588821004551	0.00511155784235268
KIF22	830.340628229712	2.1639528227019	0.588051508502167	3.67986952063727	0.000233353322577453	0.00511155784235268
LOC105606031	11.8591873089696	-3.36357993345465	0.913992573532659	-3.68009547435831	0.000233146645292629	0.00511155784235268
ABCA4	80.0534256357021	1.6523847164609	0.449127620246546	3.67909841651205	0.000234059937968191	0.00511555166521109
SERPINE3	53.025780743405	-2.02064182196649	0.549289708223044	-3.67864496952488	0.000234476399431605	0.00511834258611478
LOC101120225	651.432164975462	2.77484220453178	0.754520007217344	3.6776257461553	0.000235415028926514	0.00511842893087474
LOC106991243	20.4309117768958	4.90928574102909	1.33499296570521	3.67738697292369	0.000235635430611779	0.00511842893087474
NCBP3	3194.18697659647	-0.492460842168301	0.133898729000728	-3.67786046845616	0.000235198555047196	0.00511842893087474
LOC105602454	80.8723993199683	1.99274773667019	0.541809896014562	3.67794636334333	0.000235119384728203	0.00511842893087474
LOC105613784	48.28970651347	1.507433277425	0.409978125527533	3.67686269965094	0.000236120045049101	0.00512267784393552
FAM47E	31.9181290550926	-1.76091338920347	0.479192557690182	-3.67475112237025	0.000238081375847976	0.00515891489841734
NOP56	3772.50845058298	0.554487022124971	0.150918473974244	3.6740831491551	0.000238704996086263	0.00515981226296221
LOC101117796	15.6037445527039	-2.18269977405993	0.594037574747097	-3.67434631553263	0.000238459121041425	0.00515981226296221
PIM2	751.438939819141	-0.444207961088637	0.121049426309637	-3.6696411922877	0.000242891153815073	0.00524390463017316
LOC101103174	946.578377916502	1.43841209706665	0.392028102960134	3.66915556870911	0.000243352964763846	0.0052474833338676
UBA2	3097.67888637481	0.2845362879008	0.0775554052694439	3.66881311382825	0.00024367912241381	0.00524813176766074
TWSG1	3119.56946722438	-0.340153605561387	0.0927249335047899	-3.66841574002116	0.000244058099414418	0.00524991482053466
LOC105601985	126.446499334382	2.13676206340783	0.58254238777266	3.66799413786472	0.000244460787545336	0.00525220298089827
AS3MT	691.922110321719	-0.988562554313726	0.269656460794577	-3.6660073020346	0.000246366893076774	0.005286747191024
MMP1	110.192075014086	5.17455218713658	1.41177079116924	3.66529200030478	0.000247056536690521	0.00528874047444383
ACTR1A	5323.4039144965	0.300500579868604	0.0819847096293114	3.66532468343546	0.000247024986476583	0.00528874047444383
TNFAIP3	3066.2644151958	2.24339531270313	0.61223478500586	3.66427286989526	0.000248042238928341	0.00529704660843958
RNPS1	5854.64781831385	0.277094818310303	0.0756196620667753	3.66432235660637	0.000247994290328553	0.00529704660843958
LOC106991057	60.0465833174067	2.26403736472638	0.618052678903512	3.66317862862921	0.000249104694258356	0.00530408495591258
LRFN4	88.2570175381245	0.968133227949935	0.264299969291587	3.66300923357978	0.000249269549691125	0.00530408495591258
DUSP5	239.682331464758	1.98120394712374	0.540834596900766	3.66323448698911	0.000249050355270124	0.00530408495591258
KIF11	967.657920227789	2.42353209313328	0.661709653554767	3.66253096069225	0.000249735557837951	0.00530676462495059
VSIG4	1565.2427983348	2.85776995922617	0.780328385720671	3.66226579927229	0.000249994271471579	0.00530676462495059
CDS1	671.575213175556	3.44101755489259	0.940312093147144	3.65944198736804	0.000252765055004167	0.00535916339706802
PPP1R10	2716.55158720552	0.751060708093332	0.205308149071339	3.65821187074439	0.000253981054586179	0.00537851158009561
TDP1	254.933205065845	1.29448077948455	0.35393611056983	3.65738544564006	0.000254801074038219	0.00538717531170605
SCN11A	109.151478893234	-0.88131770672584	0.240982380458263	-3.65718732236724	0.000254998030269189	0.00538717531170605
DDX39A	1511.06458873377	0.813353511918638	0.222665131814439	3.65281041216843	0.000259385744754247	0.00547334800686788
LOC105603604	883.094406874559	-0.389401651752147	0.106625261099037	-3.65205813086317	0.000260146975475512	0.00548288363888638
LOC101112245	48.7826247033015	1.9447517375707	0.532568017813762	3.65164950301386	0.000260561341914205	0.00548509475704191
LOC101113775	736.898591438533	-0.55145055727261	0.151115966656554	-3.64918790167229	0.00026307063425409	0.00553134874514086
KIF2C	449.746397532113	2.71612528034712	0.744441948601833	3.64853872816865	0.00026373615007999	0.00553877163526994
NUP205	1843.12343682484	0.606663360815508	0.166289818131497	3.64822914374575	0.000264054083544642	0.00553888595364353
PFKP	2414.90987119541	0.956575383991338	0.262345946272714	3.64623657267018	0.000266109005774993	0.00557539258553398
MCM2	1984.31990030499	1.59684253386997	0.438036510630278	3.64545533332899	0.000266918775113727	0.00558575594910367
LOC101119447	137.152384876488	0.544419073125796	0.149382813432174	3.6444558822892	0.000267958093016525	0.0055983009372683
LOC101106764	31.998346300271	-1.15840114543586	0.317869030733835	-3.64427180201094	0.000268149929237844	0.0055983009372683
MED11	550.565243444822	0.679239215973511	0.186494287041634	3.64214489756394	0.00027037580471485	0.00563813075125967
RASD1	326.836950109199	-1.22590767101032	0.336757054216323	-3.6403325651579	0.000272286124189841	0.00567129441981778
NARS	5360.46750202017	0.288665772312764	0.0793788048098245	3.63655982228944	0.000276303496844079	0.00574821535394518
SLC2A9	34.2750779045274	4.11856587916347	1.13281955679171	3.6356768864653	0.000277251671288484	0.0057611792187437
RINL	213.533705717181	-1.00179209287678	0.275604102832375	-3.63489542637935	0.00027809341500442	0.00576515296017934
LOC105605124	35.5670759493188	1.41670583747511	0.389742511116565	3.63497898501353	0.000278003296251597	0.00576515296017934
KLHL8	1631.36133629152	1.26003451258297	0.34697882526405	3.63144497830403	0.000281838750576144	0.00583000498243234
LOC101121923	17.3078661434672	2.81343122642918	0.774749486763465	3.63140766724784	0.000281879507472187	0.00583000498243234
ENTPD4	3156.79892995325	0.379163552131095	0.104426057778758	3.63092852680899	0.000282403389706115	0.00583049292790851
C5H19orf38	247.127885974296	2.65558690231754	0.731408559692666	3.63078455553405	0.000282560983078895	0.00583049292790851
PATL1	4027.86119124333	0.344059461118734	0.0947991838706217	3.62935045504498	0.000284135278371942	0.00585616024318915
TTK	279.903533559113	2.27332993459057	0.626485627209278	3.62870245677825	0.000284849315993323	0.00586405821832944
CDCA7	408.864896668542	1.910794524267	0.526698604582075	3.62787086892547	0.000285768116637356	0.00587614833804773
LOC105602268	99.5221346600486	-1.14713454926601	0.316396798292766	-3.62561996662353	0.00028826903119545	0.00591385252076313
LOC105605322	47.6708282579697	-1.01374850354836	0.279602285578119	-3.62568031749913	0.000288201710351335	0.00591385252076313
NUP98	3815.79830044134	0.169176273811443	0.0466758393359478	3.62449344710874	0.000289528360534217	0.00593282102944393
EPB41	5381.5813489251	0.515748480066909	0.142321271596905	3.62383271509587	0.000290269384864149	0.0059342847136298
DOT1L	4416.52940648445	0.462393576223323	0.127592395918645	3.62399007318708	0.000290092743570545	0.0059342847136298
HMGA1	1381.0362525003	0.920390808214852	0.254129060485299	3.62174560617831	0.000292621806523871	0.00597548562285209
SPAG5	736.169754933746	2.07076447813453	0.571888364997306	3.6209243007493	0.000293552403141892	0.00598759073151902
ACSL1	23948.630721176	-1.83065966936936	0.505707551761294	-3.6199967016381	0.000294606771218865	0.00600218967799354
BLNK	1167.79576673857	2.48578024582325	0.686738166612727	3.61969141468302	0.000294954554886328	0.00600237598778434
SCN4A	269.320251243977	-1.3896266288175	0.384049567933231	-3.61835227753489	0.000296484651311181	0.0060128037122319
TREM2	3025.9784912865	3.68059201010744	1.01712229057692	3.61863272902984	0.000296163593644406	0.0060128037122319
TMEM179B	878.367516349569	0.654229969014594	0.180802026778898	3.6184880262136	0.000296329207089634	0.0060128037122319
FGF18	139.61882343849	0.831132514166859	0.2297727901165	3.61719293979699	0.000297815310174849	0.00603288728325623
NLRC4	384.394755560369	1.92570078710258	0.532629002991909	3.61546362718786	0.000299810570036031	0.00606245266439737
DPP9	1855.59568399374	0.483600418182706	0.133763634100841	3.61533552398953	0.000299958870898533	0.00606245266439737
ADAMTS4	1648.93474971006	1.80883949477171	0.500568296085197	3.6135718320919	0.000302007635700124	0.0060969081352901
POMT2	1158.0645457221	0.287120302786658	0.0794758871376472	3.61267188234569	0.000303058090487062	0.00611115432751215
LOC105601911	1810.29665705379	2.58045740587461	0.714696737739825	3.61056273187298	0.000305533390532248	0.00615406743998192
FADD	664.188196537523	0.848162135263979	0.23496257619786	3.60977543313004	0.00030646220741624	0.00616576915601913
NCS1	177.697675750909	1.35450926856886	0.375290315120204	3.60923054498492	0.000307106587469227	0.00617172818922002
LOC106990460	63.5896691574255	-1.31671470914989	0.364952638953015	-3.60790570778529	0.00030867862477924	0.0061925190497466
MCM10	536.495498639629	1.33374492871563	0.369686777802842	3.60777016868839	0.000308839878136869	0.0061925190497466
LOC105611362	34.7758551405848	-2.20190721890637	0.610674142459222	-3.60569912136636	0.000311313672384543	0.00619757779091898
ARID3A	640.345176414854	1.60569154230581	0.445343581090594	3.60551181264062	0.000311538318590652	0.00619757779091898
LOC105601928	25.0963951839972	2.82534656259487	0.783618979738159	3.6055106316324	0.000311539735498381	0.00619757779091898
USP32	2053.66397911169	0.39058124197617	0.108328597533661	3.60552292625041	0.000311524985397662	0.00619757779091898
PFKFB3	1435.31310397993	2.36474251088466	0.655680606152147	3.60654637135315	0.000310299427712099	0.00619757779091898
LTF	70.2562692194709	-2.89520351485573	0.802869836123643	-3.60606836200765	0.000310871272676119	0.00619757779091898
TIMP4	707.402369204431	-1.91954363234003	0.532347170676577	-3.60581165463963	0.000311178780053293	0.00619757779091898
LOC105605028	133.235575342173	1.80382374416661	0.500377593528695	3.60492509555819	0.000312242972503959	0.00620460390990211
IL1RN	2366.90806267914	2.61951568203211	0.726707992782063	3.6046330961681	0.000312594222959478	0.00620462777374777
LOC105615520	21.5947064050639	-1.69132018036783	0.46938729239151	-3.60325089277688	0.000314261921934534	0.00621684438201967
LOC106990166	831.188953006526	2.16019349354179	0.599447161493017	3.60364287681585	0.000313788128990499	0.00621684438201967
ARHGAP18	3921.15169507587	0.75039098601785	0.208252304410786	3.60327818768178	0.000314228908773403	0.00621684438201967
RPP25	79.4734627756074	2.15777630270237	0.598938140419312	3.60266972010119	0.00031496562080726	0.00622381898417913
STIL	228.603635719462	2.02822349280551	0.563068667175311	3.60208907197818	0.000315670157470299	0.0062307945892662
TK1	422.101618923307	2.18644136677417	0.607234027198073	3.60065686184113	0.000317414260024038	0.00625825112227595
TFF2	166.301049006834	-4.38727029059311	1.21910655117497	-3.59875868632209	0.000319739703734071	0.00628266105154963
SND1	7229.45796943827	0.949484207614596	0.263856284354981	3.5984900262493	0.000320070122964701	0.00628266105154963
HOXB5	11.2743624863595	-3.29009007190106	0.914120437995527	-3.59918664450336	0.00031921402651215	0.00628266105154963
INCENP	975.812017218099	1.23852495332912	0.34416535901448	3.5986333920289	0.000319893760733285	0.00628266105154963
LOC105610882	43.8944959393083	3.04777056272374	0.847245338550417	3.59727038208116	0.000321574159978786	0.00630457558908971
P2RX4	4234.56957902117	1.66617961124361	0.463212583160069	3.59700852657501	0.000321897935578346	0.00630457558908971
NOP2	1639.03875919638	0.573887325149527	0.159561852785212	3.59664490686282	0.000322348045287806	0.00630642285069134
PSPC1	1786.58938287341	0.288711028698399	0.0802843068655213	3.59610788173085	0.00032301388394126	0.00631248191053896
IFFO2	316.390262200116	0.846731966862459	0.235548642130343	3.59472234356551	0.000324737714003205	0.00633220679945744
LOC105606740	24.5675913638856	1.2343778312246	0.343378358920857	3.59480380506188	0.000324636125169891	0.00633220679945744
KCNB2	17.8984451821985	1.50258480364905	0.418044819684277	3.59431508990796	0.000325246037390786	0.00633514946456229
LYN	4602.13415170554	1.72851953956077	0.480945699371104	3.59400144719253	0.000325638025550539	0.00633582217660077
KIAA0196	2507.65807352885	0.763405255160702	0.212436989084181	3.59356088810972	0.000326189379536313	0.00633959073715038
CEP350	3014.04243497184	0.426559878120645	0.118719839664759	3.59299573959302	0.000326897934846353	0.00634640295197327
JAZF1	1017.89284036234	-0.895846656063023	0.249384993407415	-3.5922235890092	0.000327868347803458	0.00635827840789528
ARL11	695.812674765229	2.60107379611645	0.724147753287223	3.59191033088074	0.000328262808298079	0.00635897079462672
LONRF1	563.309384258549	-0.526043150083928	0.146465779413913	-3.59157717378698	0.000328682813258579	0.00636015596616628
MFSD2A	194.18455102764	3.70959845317928	1.03301993038609	3.5910231197503	0.000329382412687994	0.00636316762753003
RBM22	2000.14368653305	0.250292980032862	0.0697023010588942	3.59088546906621	0.000329556439044997	0.00636316762753003
SLC43A2	1714.92083513503	2.53133856812832	0.705181755704818	3.58962572081617	0.00033115309113533	0.00638703867287674
ADGRD1	1326.49157596698	-1.49150833939795	0.416033411714928	-3.58506864448655	0.000336989557587458	0.00648549392859684
LOC105603946	60.9675359109506	-1.44600531555006	0.403321691201408	-3.58524063320948	0.000336767546803069	0.00648549392859684
SNN	2435.09482627869	-1.53058383949257	0.426971620718753	-3.58474372820382	0.000337409347909584	0.00648653003437893
DENND4A	1754.45987373455	0.90629126694854	0.25283928910741	3.58445584208052	0.000337781704195653	0.00648665298685586
RHOG	4149.47658598942	2.08019394418519	0.580683250180651	3.58232124577046	0.000340554641044628	0.00653282577112124
MBD1	4876.34997142361	0.22035639503879	0.0615356872985538	3.58095285374294	0.000342343430696574	0.00656004033415867
HEBP2	2937.57212656687	-1.06408401217176	0.297175651718	-3.58065677998919	0.000342731619175704	0.0065603865549561
LOC105610624	218.795426660626	1.08699191363411	0.303784262172859	3.57817059336534	0.000346007595236605	0.00661594889489624
INPP1	2474.54541588574	-1.01771232277318	0.2845298231768	-3.57682126748729	0.000347797802447483	0.00663586226951738
SLC25A15	1086.86687321178	0.462092505540796	0.129183293000051	3.5770299301831	0.000347520395755791	0.00663586226951738
CMSS1	319.689776072821	-0.987830114002597	0.276240206410352	-3.57598239169857	0.000348915137707606	0.00665002238265303
ICE1	2496.38154458483	0.277137407440644	0.0775454237965718	3.57387185306602	0.000351741123731034	0.0066966825114206
ENG	13460.8542873229	0.3345049458692	0.0936258157527229	3.57278538168007	0.000353204228871325	0.00671732291496163
LOC101105316	395.994866314385	-1.88075608995755	0.526587442807529	-3.57159312407869	0.000354816341075985	0.0067407498880727
RPS27L	2769.30871092769	-0.403396073090577	0.112975182727759	-3.57066094827795	0.000356081574136694	0.00675754379183394
LOC105611226	11.5730060399287	-4.24490417503426	1.1891584217673	-3.56967086750779	0.000357430020850966	0.00677587927228169
LOC106991827	523.068308243852	0.449846994079607	0.126056765146999	3.56860652068159	0.000358884939916272	0.00679443433400935
LOC101105395	359.31305867149	0.498189236227483	0.139611592701726	3.56839447632292	0.000359175456754119	0.00679443433400935
LOC105601916	431.783666943952	-0.668836211369716	0.187489987681206	-3.56731695191616	0.000360655148060753	0.0068151519183122
BUB1B	1094.49621604357	2.3090911622173	0.647413357004726	3.56664121497334	0.000361585998036333	0.0068254651918999
TM9SF4	3682.67376592803	0.515861912492873	0.144670060266615	3.56578210821355	0.0003627726897917	0.00683935618359104
MPG	1972.51494738198	1.38925403439214	0.389632439326495	3.56555023188921	0.000363093606135919	0.00683935618359104
CDCA2	303.54483088643	2.53864718200327	0.712176978561436	3.56462966147995	0.000364370294340525	0.00685611719601165
HK3	2958.39217927633	2.66007289878516	0.746299286375484	3.56435139004918	0.000364757038975401	0.00685611719601165
LOC101118184	97.9737683879493	3.71495415898496	1.04302479204327	3.56171223093119	0.000368444100587269	0.00691076368561835
RNF40	3550.84857363732	0.279158481460707	0.0783750789104651	3.56182711828099	0.000368282873410441	0.00691076368561835
MFSD12	4935.90487426924	1.70553289573304	0.479066973070842	3.56011370351934	0.00037069425181818	0.0069456190417307
GRN	23727.1362030976	2.47576782097014	0.695570119323935	3.55933607869252	0.000371793506591472	0.00694855088068215
DBF4B	123.841512834119	1.28415458292641	0.360760884982527	3.5595726598481	0.000371458752049845	0.00694855088068215
LOC101102333	48.4375733512791	2.99204941047248	0.840658999672099	3.5591713306341	0.000372026786221008	0.00694855088068215
MYBL2	1765.21128683926	1.59666482137815	0.449111987811973	3.55515965885688	0.000377749634421773	0.0070431176721395
LOC101117955	1247.24347535822	1.3615817218991	0.382997623228103	3.55506572187833	0.000377884620942435	0.0070431176721395
LOC101113531	330.929511186692	1.01274174277777	0.284934344401154	3.55429860484615	0.000378988649335032	0.00705627500994059
TPCN1	3720.44465477544	1.03729355189925	0.291905443064123	3.55352589869791	0.000380103768888244	0.00706961102155733
LOC105615891	44.7851136177302	-3.22497321123417	0.907803242355769	-3.55250241546318	0.000381585515268991	0.00708230707658939
LOC101112330	427.113248241288	0.477256389059412	0.134342901285	3.55252405965942	0.000381554124115369	0.00708230707658939
B3GLCT	2802.90161880093	-0.391231582567417	0.110146289894898	-3.5519270139805	0.000382420920926924	0.00709038789061686
MICAL2	7124.53135787554	0.768101769578456	0.216487652845461	3.5480165241884	0.000388143869577448	0.00718147190841364
LOC105603410	30.7658854906273	1.61736406226835	0.455823829170924	3.54822183212777	0.000387841424381448	0.00718147190841364
IFI30	4887.14486453354	2.69194770311532	0.758822952827862	3.54753067640271	0.000388860464455659	0.00718722808391715
CHAD	401.590228997213	-1.26614779562439	0.357040714487543	-3.54622804696568	0.000390787866504545	0.0072133170675993
LOC105606289	102.857230090224	3.32155169950907	0.936696634277511	3.54602715325335	0.000391085907021886	0.0072133170675993
AURKA	332.453443167331	2.06541356488635	0.582547734430312	3.54548381671448	0.000391893050943511	0.00722069056961926
GJA9	9.61455868521219	2.18230958411914	0.615682528623904	3.54453713181818	0.000393303101764403	0.00722154748920545
OIP5	54.7479472582525	1.83399495092641	0.517442665399289	3.54434427920857	0.00039359092893651	0.00722154748920545
NPAS3	184.75350077257	-1.0130314679355	0.285794632312507	-3.54461334608897	0.000393189408308566	0.00722154748920545
MCM3	2303.78128013736	1.23790197764145	0.349282395708866	3.54412931441661	0.000393911989882844	0.00722154748920545
C25H10orf107	381.982560961032	-0.56594646093259	0.159687562926524	-3.54408602999968	0.000393976666971039	0.00722154748920545
SGK1	3435.61451103356	1.10606332777559	0.312252376585377	3.54220947770165	0.000396790236094227	0.00726560633757248
C1H1orf162	549.35845489822	3.41684292424734	0.965047530645112	3.54059547923329	0.000399225156437336	0.00729835141764432
GLT8D2	979.966655254715	-0.762983491924462	0.215536015088019	-3.53993503875851	0.000400225533311722	0.00729835141764432
LOC101122794	392.780852891977	0.573330947587149	0.161937631785547	3.54044295489271	0.000399455979156885	0.00729835141764432
WDR17	932.344324590362	-0.77484888247215	0.21888027105755	-3.54005812734222	0.000400038912219115	0.00729835141764432
TNN	161.463570433628	3.66051403393982	1.03422732928616	3.53937082330474	0.000401082011483416	0.00730445288680621
ATP6V0C	5671.58461539715	0.696134846658622	0.196694271495075	3.53917194114141	0.000401384322242553	0.00730445288680621
LOC105608414	30.6725101757013	1.71051487316373	0.483384076493684	3.53862478377705	0.000402217127397723	0.00730460920402115
LOC106990286	13.1440034405152	5.55278872788603	1.56917361783451	3.53867071481165	0.000402147155688659	0.00730460920402115
DCHS2	48.8994709202883	-2.10129272062974	0.593887000930118	-3.5382029196443	0.000402860330808498	0.00730880180509789
GFY	20.8018518014747	6.21709571742746	1.75807788176225	3.53630278949624	0.000405769330176968	0.00735405048812552
CAPG	7240.07032457698	3.23751643337001	0.915688002129899	3.53561084762443	0.000406833521848677	0.00736580610292932
LOC101114579	722.107126616389	-1.4768660132715	0.417884502251222	-3.53414880263648	0.000409090695408842	0.00739157245272346
PEX11G	347.091195745992	0.564133277601434	0.159621753636247	3.53418794587989	0.000409030112143599	0.00739157245272346
AGO4	2925.45301751158	0.570088713307015	0.161327376255604	3.53373820698466	0.000409726692871728	0.00739405679733058
NCKAP1L	4723.31374586522	2.36608987694776	0.669663328666234	3.53325286851275	0.000410479655208648	0.00739405679733058
LOC101114265	448.042794278466	0.446658500325968	0.126407812075369	3.53347228302358	0.000410139091882617	0.00739405679733058
EPHB6	240.213097570087	-1.80133975267551	0.510135799453296	-3.53109849300122	0.000413837618146343	0.00742436415146147
ADGRE5	6458.10593994917	0.901156792281923	0.255194449734938	3.53125545331383	0.000413592104748929	0.00742436415146147
NEIL3	137.067971335364	2.25338520337754	0.638119724882804	3.53128905988824	0.000413539555869853	0.00742436415146147
LOC105605626	45.1833647938897	1.39115711639122	0.393914779538932	3.53161949906915	0.000413023197037463	0.00742436415146147
GINS1	604.411894539594	2.06484773900832	0.584940248694027	3.53001480684296	0.000415536410634146	0.00744730321384251
MBNL2	3571.78162532828	-0.430958621172042	0.12211664729356	-3.52907347788583	0.000417017326618866	0.00746629506496909
LOC101105989	40.1238797967424	2.73051295882841	0.774005789846679	3.52776813125557	0.000419079079789845	0.00749563742611
LOC101123288	94.3953056660557	-2.73795387295615	0.7766440555242	-3.5253651315314	0.000422899454147268	0.0075563435733471
C11H17orf53	124.241380017169	2.19755756251186	0.623560626519825	3.52420834326362	0.000424750130598637	0.00758176844396862
NAGPA	1333.0159502602	1.40597620000657	0.399097866104983	3.52288578670759	0.000426875274348427	0.00761203645656526
CCDC53	1397.69038316709	-0.488911938638283	0.138792269916542	-3.52261648960907	0.000427309207891457	0.00761211629133273
NFKBIZ	2751.85176465881	1.72441409715391	0.489770347478687	3.52086259617615	0.000430145446723026	0.00765494783450366
RANGAP1	3325.13584765454	0.448640807143319	0.127474208416096	3.51946337002451	0.000432420743457872	0.00768772084031172
CENPA	385.993881466849	2.61518724165703	0.743469296754928	3.51754571852761	0.000435557313358875	0.00773121291220382
LOC106990101	12572.4119792152	0.619869948338442	0.176243556731449	3.51712119202727	0.000436254547390911	0.00773121291220382
ITK	355.544545327248	-1.42901612602558	0.406332533177738	-3.51686367530039	0.000436677995401519	0.00773121291220382
RAB20	767.789074660636	1.37919879564383	0.392119373823903	3.51729317068433	0.000435971967546905	0.00773121291220382
SMG9	889.362272581407	0.611593301527168	0.173914162006759	3.51663886638169	0.000437047973936712	0.00773121291220382
MED6	648.670749628947	-0.338310858714358	0.0962202567759994	-3.51600453012659	0.000438093509107762	0.00774198150442182
MPDU1	1205.84047068215	0.995175998860277	0.283244688169303	3.51348512585498	0.000442269174827889	0.0078079891671557
LOC105613245	92.8608586004512	-2.25475047944676	0.64188865673531	-3.51268160885499	0.000443608719717761	0.00782384533034558
LOC101123625	204.498751483205	-1.82034635008787	0.518337430471199	-3.51189445923878	0.000444924649747839	0.00782654500227963
SHMT1	831.040242416492	1.71479045093012	0.488294183447189	3.51179782405821	0.00044508645203373	0.00782654500227963
LOC105616380	66.478959615966	2.30601384753137	0.656597889861111	3.51206405494107	0.000444640817844969	0.00782654500227963
FCRL6	11.3234243442028	-2.50481146670885	0.713800820480313	-3.50911822295662	0.000449595010569812	0.00785904493328395
HAUS6	571.366470593001	0.674269076800632	0.192131127599614	3.50942132711444	0.00044908289347777	0.00785904493328395
LOC101116133	13.7038434730868	-2.97032933490948	0.846379336322926	-3.50945398527095	0.000449027747586789	0.00785904493328395
XYLT2	2077.45600354038	0.586554776925012	0.167140392358801	3.5093538351032	0.000449196879128545	0.00785904493328395
ECHDC3	5149.39944766457	-2.32160349408724	0.661555217087169	-3.50931174620506	0.000449267975735475	0.00785904493328395
CDKN1C	2532.22079283408	-0.822355472459763	0.234287456488308	-3.51002774448919	0.000448059939858097	0.00785904493328395
LOC101105816	776.472366545557	-1.82185932403097	0.519395318896125	-3.50765449311901	0.000452075771596266	0.00787135859680139
FMNL1	4702.12167320859	1.9982752276443	0.569609437888987	3.50814978601839	0.000451234912052542	0.00787135859680139
LOC105603521	15.820122427952	2.21673651330876	0.631938237096009	3.50783729039009	0.000451765266270948	0.00787135859680139
LOC106992007	381.109592247185	1.66403176211613	0.474346414034594	3.50805173789039	0.000451401252555977	0.00787135859680139
SARS	8542.89742324604	0.659797170974111	0.18824339230867	3.50502167901976	0.000456570103722268	0.00791389349102406
NCAM2	32.1480594512635	-2.10757061310697	0.601167794380145	-3.50579427708706	0.000455246940394	0.00791389349102406
CNR2	39.3233574452566	2.95853089377645	0.844191922293058	3.50457143174299	0.000457342858304001	0.00791389349102406
CDA	248.821268501704	2.91672625372921	0.832372777300812	3.50411057794017	0.000458135080536633	0.00791389349102406
LOC105615210	39.9129058813034	2.18894171618909	0.624518021768676	3.50500968729431	0.000456590669189534	0.00791389349102406
FDXR	1248.48967184947	0.571781124296603	0.163117656498977	3.50532944482432	0.000456042589814798	0.00791389349102406
LOC105611263	64.6222259065751	-2.61861701673715	0.747273092390339	-3.5042303053638	0.000457929142283794	0.00791389349102406
SV2B	43.9523886632704	-2.69283350502131	0.768529679822769	-3.50387704693761	0.000458537016376965	0.00791389349102406
KIFC1	1172.25901909229	2.19516008413942	0.626477118547663	3.50397487657389	0.00045836859939855	0.00791389349102406
SLC3A2	3902.98159876898	1.18153270804441	0.337324390239895	3.50266017587444	0.000460636732176414	0.00794239890839196
RYR3	148.595948301512	-1.6674699278098	0.476095462984533	-3.50238567147189	0.000461111629132313	0.00794286066702647
CYB561	66.1855965008243	-1.14748553442504	0.327744733507538	-3.50115628753084	0.000463244092499969	0.00797184615491451
ARHGEF26	283.472389998888	-0.869376208901402	0.248378658572193	-3.50020494473648	0.000464900582884474	0.00799259246520591
NOL6	1326.17260447558	0.801960017718284	0.229143549514875	3.49981493878458	0.000465581262137903	0.00799653863507203
C5AR1	8333.87120691047	2.65504581052331	0.758762179892409	3.49918048221617	0.000466690569206423	0.00800783188691563
LOC106991810	19.4989840942664	-2.26077103593224	0.646151975842669	-3.49882244495791	0.000467317662560501	0.00801083710723876
C25H10orf54	5912.39499243312	1.55777175742859	0.445316619999863	3.49812175756897	0.000468547174376505	0.0080241533003126
SPCS2	4095.59988115159	0.458821065414349	0.131203099525187	3.49702916375287	0.000470470396465272	0.00804931252639666
ATP6V0D1	6316.54091477578	1.60708327901899	0.4597380979726	3.49564955809856	0.000472909347525909	0.00808323836537777
LOC101115571	37.5031916628809	-1.56053535076751	0.446571339192392	-3.49448165121766	0.000474983257971453	0.00811086536372256
SH3TC1	3611.77049025748	0.55851256196359	0.159921907586142	3.49240807837881	0.000478686321843298	0.008166232006422
LOC105604730	17.9342858171294	1.72807612600955	0.494958463255259	3.49135584962885	0.000480575713969614	0.00819058127895328
SLC35F6	1092.94013211173	1.64194956198364	0.4705745531952	3.48924426710881	0.0004843882951348	0.00823971452136692
NRG4	59.2626661814385	-0.960616932273516	0.275307894525633	-3.48924586390339	0.000484385401404021	0.00823971452136692
LOC105603371	56.6775166625751	-1.26079143888237	0.361417842317869	-3.48845931566793	0.000485812747422264	0.00825602200197471
IL6R	5222.54034788274	1.06690971466173	0.305959457974494	3.4870950606491	0.000488297761789017	0.00828250471804509
NEIL2	1545.60628749593	-0.824630888904278	0.236515737228598	-3.48657936493779	0.000489240194064497	0.00828250471804509
CCDC136	463.621203320755	1.33240245798578	0.38213401716855	3.48674129526157	0.000488944084376763	0.00828250471804509
IFRD2	1840.76505198919	0.910039487582846	0.260987059069293	3.48691422029943	0.000488628054034922	0.00828250471804509
CAPN3	1497.22701219932	2.60366080687221	0.747053875534144	3.48523833707521	0.000491698864879278	0.00830825775022422
FAM72A	87.818103345275	2.54006358228802	0.72877234609782	3.48540061363289	0.000491400731776082	0.00830825775022422
LOC105611550	839.256803502475	1.6733367852229	0.480699745734604	3.48104362457215	0.000499464135801228	0.00841586342965311
LOC106991516	989.811279930081	-0.608889839879045	0.174929417325496	-3.48077441283685	0.000499966385976007	0.00841586342965311
ZC3H4	2220.18690216544	0.413536494893054	0.118786302319379	3.48134832736173	0.000498896239917328	0.00841586342965311
DLG2	36.5473530472704	-1.24233259097476	0.356892758078473	-3.4809688985104	0.00049960349998712	0.00841586342965311
SYT11	1670.42111573848	-0.952297323876698	0.273740040022587	-3.47883825763349	0.000503592435422245	0.00846497373527705
LOC105602903	415.57066751151	-1.39110138910359	0.399890353299539	-3.47870704463226	0.000503839057304219	0.00846497373527705
DUSP2	1299.9856964045	2.15714120426174	0.620290987270905	3.47762783681981	0.000505871762179545	0.00846855937114509
BUB1	602.0724342769	2.18675959635609	0.628862378398865	3.47732615508619	0.00050644135026312	0.00846855937114509
LOC101111006	454.415399505219	1.05823758296842	0.304296989206328	3.47764723446175	0.00050583515903985	0.00846855937114509
SHCBP1	413.098019977179	2.34798096363139	0.675100557741436	3.47797218756064	0.000505222343091799	0.00846855937114509
CWF19L2	1532.02933570029	-0.376070301995749	0.108147110490855	-3.47739574630199	0.000506309906028889	0.00846855937114509
IL10RA	3881.57772383423	2.05552378672145	0.591181062062214	3.47697840582237	0.000507098657605238	0.00847155862964452
ERBB3	973.582541761173	-1.78546140286068	0.5136457778084	-3.4760558345847	0.000508846335504897	0.00848739283651899
KIF20A	1189.16888890544	2.32794115952018	0.66972366572246	3.47597267151807	0.000509004151493353	0.00848739283651899
DHODH	739.294822559028	0.440682684203367	0.126802026741386	3.47535994122668	0.000510168318181296	0.00849592894238509
ZC3H12C	2248.79064778639	0.941324609690386	0.270869276416823	3.47519889351291	0.000510474715014958	0.00849592894238509
ERMP1	3001.27463397119	1.02752299202148	0.296010475889227	3.47123860712956	0.000518063437441427	0.00850462089817239
SPC25	83.1225425569174	2.09210330459194	0.60244109232524	3.47271016410427	0.000515231438326461	0.00850462089817239
LOC106990964	11.5783671105782	2.71950213968213	0.783351042570843	3.47162637424611	0.000517315778307196	0.00850462089817239
MYO5A	2590.28862535314	1.53771483926528	0.442746304707005	3.47312856802473	0.000514428862106794	0.00850462089817239
ENPP2	2722.73081603588	-0.400481262456739	0.115367383867726	-3.47135601961737	0.000517836946560063	0.00850462089817239
LOC106991417	30.074665340652	3.13689623493155	0.902982807891924	3.47392686495865	0.000512900812480074	0.00850462089817239
LOC105610545	28.8576801671808	2.23229879964122	0.6430459926064	3.471445005968	0.000517665351711925	0.00850462089817239
EFHD2	7465.41432917441	1.68300402353893	0.484757258328814	3.47184904325318	0.000516886901812816	0.00850462089817239
ASB13	98.2205488530996	-1.76004304760537	0.506654060320672	-3.47385560571922	0.000513037040249227	0.00850462089817239
NUP93	1768.67237449133	0.436758716329078	0.125756732092625	3.47304441727531	0.000514590185154678	0.00850462089817239
EMC10	3672.31523651911	0.300382983265308	0.0864896049250656	3.47305301631981	0.000514573698004109	0.00850462089817239
F2	18.6197159274884	2.39952545770238	0.690959923293674	3.4727418722989	0.000515170575287222	0.00850462089817239
LOC106991653	21.5005521554604	-1.65377375222115	0.476431096292392	-3.47117088932878	0.000518194108323057	0.00850462089817239
TFAP2B	28.7681843598235	-1.17733149631537	0.338965971055052	-3.47330291784409	0.000514094770950466	0.00850462089817239
CHP2	490.273663801598	-1.8159398680964	0.523092271982665	-3.47154788047907	0.000517467041990147	0.00850462089817239
OMG	17.6387804557488	1.59760165831135	0.460320187350451	3.47063131753347	0.000519236384965424	0.00851384359251818
LCP1	21971.1334473867	2.3234548562248	0.669664277591114	3.4695816007726	0.000521269695745305	0.00853928406384985
FGR	2410.95042827667	1.71831142489741	0.495329607246586	3.46902628019568	0.000522348355644394	0.00854274596319822
ANKLE1	107.597669281813	2.05994495319656	0.593819211498549	3.46897660653	0.000522444943532122	0.00854274596319822
LOC101102326	46.7606735724624	1.36394237785738	0.393237972523172	3.46849102365618	0.000523390011516248	0.00855031147845667
SKA1	96.2799827128559	2.60005715275683	0.749731546194563	3.46798419508159	0.000524378128224068	0.00855856567474365
EPHX3	530.083301651863	-0.406268328659034	0.117296388888331	-3.46360474102755	0.000532989048096142	0.00869110476311326
NTM	53.6034399437374	-2.43557359331695	0.703365828491059	-3.46274085925104	0.000534703103243108	0.00871104090531625
LOC105609488	55.2632558721386	2.48200725676203	0.717215121825869	3.46061757655554	0.000538937825817032	0.0087719678260853
C1H3orf52	23.2887893770841	-1.41591687745414	0.409410345346513	-3.45842965022232	0.000543334148834552	0.00879053483695394
ARF3	4044.56757058593	1.16863970896177	0.337855609019456	3.45899158623846	0.000542201841755327	0.00879053483695394
PTPRZ1	178.409177966342	-1.81540612566255	0.524975638238768	-3.45807689620231	0.000544046077074103	0.00879053483695394
JUNB	7649.67348851956	1.62968933045037	0.471216844369228	3.4584700227172	0.000543252724431104	0.00879053483695394
HDAC3	2968.02947077905	0.419859198022599	0.121361527230261	3.45957411384575	0.000541030363446667	0.00879053483695394
CTNS	1081.592273811	1.36192343933387	0.393831345544455	3.45813875594657	0.000543921168920906	0.00879053483695394
IRF8	2989.2015167182	1.97166243170158	0.570019253639536	3.45894006055522	0.000542305574935889	0.00879053483695394
DDAH2	4936.44984343315	-0.654896219096038	0.189371831954692	-3.45825570960692	0.000543685087281909	0.00879053483695394
LOC101106431	230.359355285212	-0.696537125699195	0.201493502014864	-3.45687140644274	0.000546485561606886	0.00882190945308019
CA3	38.2492360875518	-3.70991822321753	1.07359827001409	-3.45559258694487	0.000549084575886137	0.00885579991590699
ZNF114	1007.49702266806	1.17320852938139	0.339597469198857	3.45470339384185	0.000550898512875995	0.00887697830975183
LOC106991404	22.0217093083387	-2.58258202296848	0.747689021017621	-3.45408579017721	0.000552161695912423	0.00888925164400336
ELMSAN1	1781.1822490841	0.449308983705832	0.130095454437062	3.45368703041966	0.000552978710913026	0.00889432636200852
AQP9	81.9738163118192	3.34908654876928	0.969984645666604	3.45272119897082	0.000554962262717784	0.00891005987923254
TYMS	1012.87053041597	2.33004788872027	0.674814051326988	3.45287399415935	0.000554648022818988	0.00891005987923254
THNSL2	512.624622830261	-1.6921468647367	0.490182488841795	-3.45207530512751	0.000556292446550565	0.00892333358833373
MAPKAP1	2243.05360170637	0.36971224149938	0.107125999695126	3.45119058446649	0.000558119301658784	0.00893646307308216
DOK3	764.127472047802	2.64482506936838	0.76630038456949	3.45142077783799	0.000557643439514534	0.00893646307308216
KIF18B	378.21156850512	2.12288554504302	0.61526551593135	3.45035678105497	0.00055984613124049	0.0089551775037183
LOC105616762	181.319572481159	2.48587391975145	0.720514193323244	3.4501387242433	0.000560298552982996	0.0089551775037183
TBX15	26.0909517270993	3.31252415572722	0.960438908132751	3.44896914075181	0.000562731008082222	0.00898595235879043
CADM3	309.736150262794	-1.99008261801486	0.577368261150988	-3.44681679254002	0.000567233101582715	0.00900678146230018
A3GALT2	130.636703329557	1.32591339660172	0.384793254240913	3.44578129161169	0.00056941100170724	0.00900678146230018
IRF5	1480.15201038557	1.97477962059261	0.573086137539344	3.44586876428682	0.000569226725579185	0.00900678146230018
ZSWIM4	561.540710495103	0.960632240088325	0.278768834037457	3.44598148284843	0.000568989346569629	0.00900678146230018
JADE2	1474.41576596526	-1.14052532908079	0.330997213909088	-3.4457248615816	0.000569529910679398	0.00900678146230018
LOC105615264	52.4528828197657	-1.12487021355292	0.326458141108257	-3.44567977301536	0.000569624937615713	0.00900678146230018
RNASEH2B	684.012165390156	0.606907277154698	0.176026822858325	3.4478113465876	0.000565148627901897	0.00900678146230018
CCL16	27.4538177022197	-2.9224499991194	0.847652104684208	-3.44769980864751	0.000565382043249272	0.00900678146230018
LOC105602033	152.597061000554	0.606070900833177	0.175863332263218	3.44626075847385	0.000568401604748678	0.00900678146230018
KNTC1	505.264716046577	2.16716245438162	0.628846001670752	3.44625305499882	0.000568417809299585	0.00900678146230018
LOC101105958	886.963079075525	0.423078220547316	0.122776977101812	3.44590843115873	0.000569143178842877	0.00900678146230018
CNTLN	645.637967324449	-0.391377617296641	0.11359515482956	-3.4453724534631	0.000570273025922974	0.00900899232128762
PTTG1IP	19943.657205246	-0.459134384626081	0.133281645590829	-3.44484330599887	0.000571390523384605	0.00901186175282116
CNDP2	6655.84083407639	2.30673166169934	0.669626195528411	3.44480499284988	0.000571471515383412	0.00901186175282116
MAPK1	2282.2940215078	0.275379002951375	0.0799619669671897	3.4438747994327	0.000573441179283144	0.00903340097147267
UNC5B	1523.95335020739	1.08388582348889	0.314746477903783	3.44367895935672	0.000573856671022749	0.00903340097147267
EXOSC2	1395.24188617828	0.246854297436584	0.0716983704140433	3.44295548156885	0.000575394023841418	0.00904107688689057
TNK1	151.122951961174	-0.779739330821713	0.226488685358355	-3.44272973101501	0.00057587451651901	0.00904107688689057
CDCP1	892.170223591874	3.64686083779208	1.05926410879103	3.4428248890207	0.000575671934496277	0.00904107688689057
RAB39A	117.518394838537	2.66063087202182	0.773072300173425	3.44163265379571	0.000578214884935375	0.00906978658007037
CENPT	266.63168311252	2.18520507860962	0.63501995687054	3.4411596910727	0.00057922657424384	0.009077622483176
CENPF	1637.87957718302	2.19250924104401	0.637250618187406	3.44057609120941	0.000580477193034588	0.00908918573015731
LRRC59	5172.53068378932	1.18860282029544	0.345652882740201	3.43871808871566	0.000584475541591579	0.00914371489383119
LOC101108756	426.163959708539	2.65979943133166	0.77400630054905	3.43640540063421	0.000589488175375376	0.00920588361984893
OSM	95.8632048651125	3.33054302548297	0.969133448499241	3.43661962203503	0.000589022185041949	0.00920588361984893
UPP1	574.806294965346	2.59732816019268	0.755894284448812	3.43609974784585	0.000590153648245312	0.00920816321756
COTL1	9707.8028985322	2.22926048053391	0.648871713609934	3.43559510112043	0.000591253905071283	0.00921721676991073
LOC101113335	11.8539019970509	5.40038075137944	1.57212673106388	3.43507978375567	0.000592379396817922	0.00922249987716169
LOC101114285	687.256735021627	2.01181578026559	0.585687655747342	3.43496360308037	0.000592633419468952	0.00922249987716169
LOC106991999	381.173904132248	-1.38354305604209	0.402828964762324	-3.43456696779092	0.000593501404879333	0.00922790561533876
SYK	3164.71469716453	2.37262879363377	0.6910741170878	3.43324794688024	0.000596396431258391	0.00926479118672653
NOL9	1780.47787789439	0.613887349548836	0.178835593065161	3.43269110486947	0.000597622546045488	0.00927570895679184
REXO1	1993.77859161282	0.374200330170578	0.109032461630324	3.43200845487014	0.000599128879667138	0.00929095309895015
DNAJC3	5447.70917126314	0.601998469204714	0.175541813101606	3.42937365501784	0.00060497602582541	0.00937342662391206
LANCL3	74.6728994387285	-1.50519902680222	0.438989447534183	-3.42878179704993	0.000606296760912572	0.00938568566565531
LOC101104520	442.208816810346	0.357019700111448	0.104135265005828	3.42842263945328	0.000607099531259117	0.00938991203452691
LOC101111266	123.256097827743	2.85415499598559	0.832632324419467	3.42786955571967	0.000608337689961102	0.00940085924547562
GCC1	1034.68233346554	0.910876458483104	0.265767483816994	3.42734350117235	0.000609517520036078	0.00941088679672429
LOC101109939	40.5858612909979	-1.82009006611385	0.531214861825282	-3.42627851159874	0.000611912590391469	0.00943874796125996
TNFSF13	762.032828895163	2.23766634658431	0.653129576544086	3.42606800694053	0.000612387032747473	0.00943874796125996
EPDR1	1092.82446386572	-1.70888307947439	0.498868871691822	-3.42551555417566	0.000613633797574993	0.00944974723024914
SPHK1	3189.19387801425	2.7872579744149	0.8137720293668	3.42510908931545	0.000614552607460562	0.00945568139517227
DNAH3	332.733609129856	0.910101922158229	0.265750970690528	3.42464194878919	0.000615610155131236	0.00946373807432885
SLC35C2	1702.43805126401	0.926145207339027	0.270461154485674	3.42431876806946	0.000616342786582869	0.00946679020119701
PTAFR	878.302528094755	2.04145146502154	0.596327050603159	3.42337558384565	0.000618485570598656	0.00948326707513942
LOC101107957	41.1684916815449	2.74825415718187	0.802786658745919	3.42339291172961	0.00061844614161917	0.00948326707513942
GALNT12	485.308672409033	-0.63543640106307	0.185663698589712	-3.42251288695528	0.000620451566155816	0.0095005031996086
MMP24	28.9720815728912	-1.24988359845921	0.365205466086867	-3.42241207901832	0.000620681675889803	0.0095005031996086
NOC2L	2165.61659390104	0.347350144384975	0.101502862953082	3.42207238573685	0.000621457663168362	0.00950417349409769
POLE	601.988408304431	1.49249094688094	0.436181982388626	3.42171618072746	0.000622272338912669	0.00950842862691988
MICA	619.875740183223	-2.14212046556943	0.626193238555323	-3.42086169839757	0.000624230676204073	0.00953013672327062
LOC101103658	36.0865531946798	4.00958865045271	1.17226055400013	3.42039031917496	0.000625313454803047	0.0095384517955112
SKAP2	1765.5763644059	1.33543356082815	0.390506639386983	3.41974610962957	0.000626796058194828	0.00955284620077672
SERPINE1	3988.28502194199	2.19552835809166	0.642144949331449	3.419054156507	0.000628392182588718	0.00956894453297683
PRKX	651.051292669929	1.11406990664227	0.325902324507296	3.41841657105862	0.000629866243901831	0.00958315808854931
NUP188	2857.20831126792	0.576709183001423	0.168773199824371	3.41706611951162	0.000632999039606012	0.00962256258749276
RPUSD2	582.049929307197	0.506178833652811	0.148159268939351	3.41645067012322	0.00063443157025574	0.00962782498525941
LOC105605961	27.1576498647643	4.93814654590379	1.44535993052804	3.41655143580722	0.000634196820032387	0.00962782498525941
TMEM131	3490.88878654773	0.392226723622937	0.114854726874298	3.41498111829745	0.000637864331020424	0.00966337202336497
REEP2	237.861479810802	-0.736266167628156	0.215588922733493	-3.41513913745149	0.00063749438305834	0.00966337202336497
STAB1	19201.4100119469	2.11817426528348	0.620482115558997	3.4137555493847	0.000640740370561907	0.00969865334603741
HS3ST2	205.027797780652	-2.3655446444225	0.693035601156188	-3.41330898510274	0.000641791316681381	0.0097062722595371
SMARCA4	5683.95490240155	0.555632055593346	0.162824705766009	3.41245545618753	0.000643804477160051	0.00972841803722242
HVCN1	81.9221857287977	-0.696909752633801	0.204381335064021	-3.40985028019069	0.000649985509007138	0.00981345242517165
KIF15	460.274577508554	2.24896038819779	0.659876873644303	3.40815154769321	0.000654045594257584	0.00985795761753033
LOC101118999	670.482991527802	1.55168906187942	0.455257798505289	3.40837447919389	0.000653511431748739	0.00985795761753033
ZNF79	893.144934950773	0.225921151590347	0.0663037086567691	3.4073682478285	0.000655925667528416	0.00987789503563397
WNK4	210.788058343708	-1.53097236171734	0.449463486978912	-3.40622187579203	0.000658686246459242	0.00991104729922756
EXO1	127.238104912999	2.37916437698381	0.698565839125009	3.40578402740655	0.000659743477619321	0.00991853531874679
PARP4	2552.7589083357	0.582068740656474	0.170936067073647	3.40518388319822	0.000661195152957395	0.00993193566624561
CCNF	593.953500926842	1.87981827688022	0.552416464254023	3.40290052617947	0.000666745504670172	0.0100068281712776
POLR1A	2820.11142812628	0.428068640984519	0.125848796900899	3.40145199259718	0.000670289004612632	0.0100451919203435
MARCH1	1477.35214008425	2.54845424708701	0.749238525802704	3.40139242620592	0.000670435094034772	0.0100451919203435
C18H14orf142	1384.71402984583	0.471233518986927	0.138599397360984	3.39996802265736	0.000673937341827041	0.0100891379931455
CEBPE	30.6095475036935	3.73899730104069	1.09990252017696	3.3993897026794	0.000675364132903746	0.0101019656166404
UMPS	758.98082251315	1.07820553334772	0.317320309062321	3.39784597000365	0.000679186487710943	0.0101164541972071
PLEKHG6	116.757826187535	-1.69028219912955	0.497428074827066	-3.3980434251066	0.000678696460417078	0.0101164541972071
SHROOM1	135.573443886265	-0.991736512313823	0.291827624013177	-3.39836407080175	0.00067790140932819	0.0101164541972071
HMGXB3	2398.1670145392	0.574552749869133	0.169087180723049	3.39796753019499	0.000678884771060388	0.0101164541972071
PEX16	1104.81900959327	0.457124603461708	0.134511224476081	3.39841232761206	0.000677781830032307	0.0101164541972071
LOC105615816	18.3847750597406	-1.62811917317883	0.479278357527774	-3.39702210126291	0.00068123464632876	0.0101384417348256
NCF1	1318.59881235888	1.86103516955865	0.54810549419383	3.3953959397833	0.000685294185849473	0.0101903015471325
LOC106990412	32.1154493225614	-4.3266857039765	1.27449255118684	-3.39483012273975	0.000686711953165541	0.0102028242832014
U2AF1	2711.31806260516	0.328649155369617	0.0968179723626182	3.39450566201395	0.000687526183605457	0.0102063665028532
ARL4D	66.1919564096765	-1.81036654124675	0.533572846620374	-3.39291355006824	0.00069153459096281	0.0102572808575864
ARRB1	14765.6376133441	1.39033796912156	0.409860493789875	3.39222245175538	0.000693281297657045	0.0102745911379357
SH3BP2	1551.51955851838	1.75699908609154	0.518140812915579	3.39096832809774	0.000696461491074568	0.0103130993561376
NCAPD3	1230.34028022439	0.8536811160856	0.251793651903262	3.39039967700846	0.000697907933196846	0.0103189391972901
PSMG3	2206.8388438544	-0.504786292277632	0.148888893678568	-3.39035558533601	0.000698020202964784	0.0103189391972901
CSTF1	1174.65412431009	0.331760596822571	0.0979023230908157	3.38868973022045	0.000702274254323988	0.0103731759649106
VARS	3864.26005941192	0.795911319149331	0.234892672095399	3.3884042105242	0.000703005792707969	0.0103753352837209
LOC105606607	105.428093691035	-0.811709205752348	0.239737881157123	-3.38581955356633	0.00070966031178885	0.0104648328007133
EIF2S1	1116.58993203403	0.57177340631474	0.168908541189677	3.38510653332008	0.000711506344167059	0.0104833332920708
UPF3A	1265.83334303563	-0.357774129674538	0.105723285402014	-3.38406178273877	0.000714219296922009	0.0105145656461317
CPM	6474.15392021111	3.39910870161005	1.0047126516272	3.38316502345716	0.000716555615967403	0.0105394345564304
LOC101113619	370.649591032647	2.22996318988829	0.659188014293622	3.3828940173888	0.000717263061615003	0.0105394345564304
UCP2	6571.92308130138	1.84549856944447	0.545564897821403	3.38272967490042	0.000717692384181185	0.0105394345564304
ASGR2	265.027734805273	1.86839653206168	0.552425484923752	3.38216932971433	0.000719158005797113	0.0105522149443326
CRIP3	43.9646294524884	-1.60167543753938	0.473606825578623	-3.38186730223441	0.000719949132414526	0.0105550855021071
MEA1	4557.97090569731	0.310461739272388	0.0918319123854032	3.3807609055274	0.000722854123870029	0.0105801728700217
XPO5	2513.4874618545	0.207796196948816	0.0614643246390315	3.38076108651913	0.000722853647762933	0.0105801728700217
LOC101102230	1436.86691783145	2.40183136223709	0.710791078107667	3.37909610321991	0.000727245809680698	0.0105812013608358
LOC106991147	197.166907354643	0.486864821323484	0.144040236720853	3.3800612412698	0.000724696801846353	0.0105812013608358
TICAM1	676.938831588415	0.717756482733227	0.212406588249545	3.37916299418158	0.000727068876963621	0.0105812013608358
LOC101103909	32.4023180987891	2.76776573200828	0.818745262428829	3.38049679065945	0.000723549200686496	0.0105812013608358
GPR37L1	47.3036733062917	-1.73662252311354	0.513926152871433	-3.37912852539339	0.00072716004506937	0.0105812013608358
PLTP	26398.617414584	2.74243796590082	0.811545923936087	3.37927637243213	0.0007267690724393	0.0105812013608358
CHRDL2	37.1946168453294	-2.57320532857813	0.761545689901226	-3.378924420033	0.000727700110513899	0.0105812013608358
LOC101107003	326.92029591664	2.5833309863513	0.764360767612175	3.37972734317788	0.000725577713282058	0.0105812013608358
NANS	3022.33181708183	0.695593811522493	0.205918530288578	3.37800493499869	0.000730137703310626	0.0105992553572325
WAPL	2324.52688136986	0.550310031617328	0.162908691123559	3.37802745711058	0.000730077905754455	0.0105992553572325
LOC101115614	1028.48608779701	0.907222121043031	0.268623044921359	3.37730562658399	0.000731996674348455	0.0106175458697433
BTAF1	1875.1994774486	0.62928584140065	0.186379078921054	3.37637595938115	0.000734474815707273	0.0106447801377035
LOC105610274	9.86381963883999	2.97736909679021	0.882063091125631	3.3754604707365	0.00073692277582722	0.0106710697314635
ZNF408	1335.86764179334	0.380873250315095	0.112843052014508	3.37524768708071	0.000737492830524273	0.0106710697314635
GPR65	393.816229123067	2.50431008571791	0.742041626645454	3.37489164460914	0.000738447596618025	0.0106761693719857
LOC101106542	1006.95133053574	2.24382187500245	0.66511695091978	3.37357493580565	0.00074198847497771	0.0107186191678728
EPRS	7981.34831491905	0.346841109459566	0.102839763456442	3.37263620415143	0.0007445225231584	0.0107464672011259
OLR1	506.229769331013	2.70578096740115	0.80239170476244	3.37214474095571	0.000745852400957054	0.0107525292435964
LOC101110181	157.852706529321	1.36456078697561	0.404670087859538	3.37203274448407	0.000746155766974534	0.0107525292435964
FAM111B	378.250569634196	1.88528741985248	0.5591484723073	3.37171165303007	0.000747026146101179	0.0107563269209126
LOC101117060	126.57093023853	-0.779380124425769	0.231228752258452	-3.37060212803739	0.00075004098699392	0.010773481762129
ETV6	1291.28832143174	1.19457450298421	0.354388252176221	3.37080728734258	0.000749482670716548	0.010773481762129
LOC101105208	1722.17997386135	2.41783085603698	0.717321289512106	3.37063864043613	0.000749941594665277	0.010773481762129
ADRBK2	4452.28849761354	1.5828987183755	0.469700552133026	3.37001672914194	0.000751636203488775	0.0107876532039179
KIAA0040	1927.41307368057	-0.634925117000612	0.18842051205345	-3.36972397580843	0.000752435139819486	0.0107903825673951
FAM126B	1431.11119252881	-0.854028124705167	0.253528219488961	-3.36857224977416	0.000755585909329814	0.0108057683566741
GFPT2	973.318147386619	-0.764681137245107	0.226985702968207	-3.36885154988027	0.000754820706541976	0.0108057683566741
HMMR	676.952839585609	1.525599916066	0.45293567873882	3.36824849019174	0.000756473819849691	0.0108057683566741
SCARB2	4025.7421560185	0.674820491288579	0.200349382583314	3.36821847208818	0.000756556193547673	0.0108057683566741
ZCWPW2	167.571098919741	-0.980196328800832	0.290997391635118	-3.36840245643818	0.000756051446731854	0.0108057683566741
LOC101102156	3295.52749315794	2.08029916452011	0.617892811418861	3.36676382387932	0.000760557938934441	0.0108541783153083
LOC106991769	25.242589105367	-1.97303982035184	0.586221429878482	-3.36569036850262	0.000763523614224226	0.0108877361722642
GPM6A	863.020568253669	-1.32807380506364	0.394690985470237	-3.3648445339621	0.000765867992426698	0.0109123875930573
MSX1	227.218259594373	0.79388046620047	0.236082790080307	3.36272061987415	0.000771784284460851	0.0109833433915717
E2F4	1878.37278267256	0.493679227011753	0.146814198696841	3.3626122772441	0.000772087213872968	0.0109833433915717
CEMIP	2768.39732253798	3.37411775854089	1.00369022067472	3.3617122983152	0.000774607853579584	0.0110103642379295
SPP1	32540.0072355062	3.67107507590992	1.09243572658183	3.36044948602744	0.000778157590297883	0.0110519577628445
ZNF385A	616.295258482538	1.59569202788618	0.475058580279788	3.3589373903033	0.000782427921941653	0.011082518239311
SPC24	390.594276176304	2.17082629788319	0.646296231826427	3.3588719707501	0.000782613164259488	0.011082518239311
WDR89	256.359468048172	0.534877346759133	0.159220106835976	3.35935804458509	0.000781237767189718	0.011082518239311
IMPA2	776.317503450427	0.634465857059037	0.188896454388101	3.35880236140105	0.000782810315126508	0.011082518239311
LOC105605861	106.130337608905	0.78831815339325	0.234771697530949	3.35780744307703	0.000785633212543852	0.0111136062987548
HMGCLL1	25.3920580742342	-1.74746216482077	0.520673420207327	-3.35615780833396	0.000790334577165852	0.0111711964754902
LOC105604589	31.9990823053238	-4.22399802001298	1.25872526594261	-3.35577439676622	0.000791431011577621	0.0111777806216839
GJA5	3730.85233612746	1.43673052235639	0.428395013738305	3.35375173912283	0.000797238570694771	0.0112378890871139
BIN3	742.436409000732	0.751516284938187	0.224105084142183	3.35341024419325	0.000798222982266652	0.0112378890871139
TLN1	38819.6809322199	0.894756489302762	0.266816191997199	3.35345648480043	0.000798089620615766	0.0112378890871139
ALDOC	243.542531741673	1.59319201320267	0.475005394634452	3.35405035647802	0.000796378683810644	0.0112378890871139
PLBD2	7240.23059520465	1.99537207552686	0.595067634183493	3.35318535390478	0.000798871878982078	0.0112380984563153
DFNA5	3442.7668963987	-1.30384393080887	0.388958824125107	-3.35213870964781	0.000801898304253352	0.0112717267588348
LOC105605000	30.0221722833426	-1.04877977527377	0.312937795648123	-3.35140014999354	0.000804040286322591	0.0112928796157432
RRP1B	907.085802974939	0.314066762144704	0.0937362529697304	3.3505367688009	0.000806551008563422	0.0113191738929427
LOC101119041	34.8179945533118	2.19128369842321	0.654152719706882	3.34980446065423	0.000808686269147526	0.0113279400736097
LOC105616707	59.6771067927767	0.920174837821845	0.274717089389046	3.34953620784297	0.000809469751191926	0.0113279400736097
CEP55	284.478193027572	2.26873093600976	0.677345036022134	3.34944646429153	0.000809732021058588	0.0113279400736097
LOC105605370	36.0464174033837	0.890831117401379	0.265916039399994	3.35004657639843	0.000807979729474342	0.0113279400736097
MFSD11	893.160107395949	0.989996950265462	0.295680045253441	3.34820345896826	0.000813372744345961	0.0113698989696626
SPSB4	103.189136583549	-1.27103979627271	0.379703393351462	-3.34745440395948	0.000815574031001009	0.011391686130412
PLCXD2	211.047131518737	-1.63660006142351	0.489004746206177	-3.34679790762907	0.000817507854601682	0.0114031208669188
LOC101111276	57.7932375159742	-1.93050820529847	0.576870066514697	-3.34652171668763	0.000818322693524441	0.0114031208669188
LOC106990393	19.0613490148409	1.81398589363657	0.542023876361819	3.34669001264748	0.000817826084707807	0.0114031208669188
SLC46A2	759.090480116565	2.31613717479503	0.692529035419128	3.34446219051778	0.000824422661148141	0.0114048184125923
CCL27	65.2888740902991	-1.06009201830492	0.316866957871862	-3.34554295413034	0.000821216381881943	0.0114048184125923
EZH2	1198.95363264197	1.16736389234296	0.349082423264466	3.34409243933362	0.000825522258017256	0.0114048184125923
CPNE6	19.6689062386923	-3.13175142128829	0.936072438783688	-3.34562934611943	0.000820960584529684	0.0114048184125923
DLGAP5	451.748664560228	2.39505913596167	0.715833448193702	3.34583294760149	0.000820358034888309	0.0114048184125923
ATP6V0A1	5473.91173238354	1.1499700009002	0.343836269933767	3.34452790894258	0.000824227364498306	0.0114048184125923
SLC7A5	428.350156071417	1.79882924597411	0.537909509333778	3.3441112580479	0.000825466260511226	0.0114048184125923
RASGRP4	763.815738995626	2.24157741494143	0.670193636189747	3.34467129184555	0.000823801419857584	0.0114048184125923
LOC105602976	215.388497240847	-2.42304498578062	0.724416180951343	-3.34482449384075	0.000823346531516923	0.0114048184125923
LOC105603269	423.768616074828	-1.21465061560478	0.363152044633089	-3.3447439813591	0.00082358556062962	0.0114048184125923
AIF1	1887.01974685953	2.15096161621568	0.64307763644524	3.34479306123226	0.000823439842413204	0.0114048184125923
GALE	760.04663822469	0.809786288029904	0.242232203922037	3.34301663824409	0.000828729308057084	0.0114402079324858
IL7R	1163.60918184914	-1.68984580168029	0.505541639524086	-3.34264414553686	0.00082984243002535	0.0114466592001551
LOC105615131	658.592845586015	-1.0811289014495	0.323651810625573	-3.34040739447691	0.000836555747276213	0.0115062189099173
TSPAN17	5232.97886567738	0.954519641665743	0.285736016757368	3.34056466698865	0.00083608207270829	0.0115062189099173
TLR6	525.274551353788	1.56365402982897	0.46820371373513	3.3396873710266	0.000838727499653009	0.0115062189099173
TMED8	304.209649077694	0.724017317593386	0.216795747719947	3.33962877596963	0.000838904465409005	0.0115062189099173
GRIK2	29.2098170420502	-2.82946542362385	0.84720550335042	-3.33976279950289	0.000838499745452509	0.0115062189099173
LOC105612882	75.6232889689735	1.14981915445581	0.344332963774714	3.3392654070962	0.000840002666822738	0.0115062189099173
LOC105608368	218.627298735641	-0.621604408493403	0.186100530020529	-3.34015388577794	0.000837319790768054	0.0115062189099173
ARHGDIA	15980.4153031952	1.13546595995035	0.340022991449032	3.33937994931307	0.000839656344670176	0.0115062189099173
SPATA2L	322.496828688941	0.69473175209184	0.207965483089302	3.34061086374375	0.000835942984242144	0.0115062189099173
ACOT7	888.76360501712	1.55033811097579	0.464339704666569	3.33880151836045	0.000841406604949762	0.0115165498631155
TNFRSF6B	443.303533135672	2.32439675699951	0.696252887926567	3.33843750928134	0.000842509785463892	0.0115227515025829
NUSAP1	770.511165647875	1.72247804841651	0.516360212053708	3.33580707461123	0.000850521648792206	0.0116144038712187
LOC105603545	268.106491117741	0.961694547015567	0.288290986361272	3.33584673996855	0.000850400311822993	0.0116144038712187
SKA3	177.928152993464	1.41746378496481	0.425040934745	3.3348876992641	0.0008533385357995	0.0116438995743234
ETV4	795.150535019513	2.01467330247013	0.604464352216811	3.33298943946243	0.000859182035175011	0.011711396499008
SERPINB1	6664.51920889889	1.72092950054272	0.51635341327534	3.33285198915699	0.000859606592113362	0.011711396499008
LOC105610390	25.7439755065474	-2.77606088483237	0.833364207472939	-3.33114964614378	0.000864880944845249	0.0117742048751014
PSEN2	1785.75751588834	0.84548741085839	0.253876232530394	3.33031336738924	0.000867482956221916	0.0118005643891278
PLAU	3519.905112027	1.52193487852514	0.457166788007241	3.32905827468164	0.000871401696307643	0.0118447814931388
LOC105604605	28.4689816865027	1.22082786192692	0.366849629244093	3.32786996253064	0.000875127049874894	0.0118863041831667
LOC106991591	489.252187490361	-2.02118561837959	0.607708193146764	-3.32591470902132	0.000881288912342724	0.0119608315247127
GBA	2520.52121766015	1.17759372184467	0.354193024085286	3.32472307969883	0.000885063960713351	0.0119917875259047
ADAM28	2435.69612092515	3.42936666620826	1.03152669996963	3.32455443597265	0.000885599428570336	0.0119917875259047
LOC106991563	1301.15455094226	0.681277090910665	0.204914672788336	3.32468671784368	0.000885179389397362	0.0119917875259047
DNAJB11	2524.33817681979	0.723365372873127	0.217807266481596	3.32112598701682	0.000896550565368142	0.0121308082222521
CD86	1007.39511559065	1.92919512471187	0.581345668465262	3.31849918105505	0.000905025878970638	0.0122361431767769
TNS4	96.8534641582209	1.90637796850827	0.574614776717272	3.31766262503595	0.000907740553279484	0.0122634918497552
LOC105604856	35.5123404609943	1.61025987336063	0.485398330479881	3.31739887067323	0.00090859801543937	0.012265727207664
PES1	2151.32364299127	0.34859267193302	0.105094174899366	3.31695521913388	0.000910042014498352	0.0122758711620877
DPYSL5	27.7281445089589	4.97582921180597	1.50037179780532	3.31639745500709	0.000911860445378958	0.0122817069865821
CES2	64.0759926546069	-1.79571621872558	0.541453659854967	-3.31647258457276	0.000911615310772497	0.0122817069865821
CCNT1	2394.32404260713	0.381752538814753	0.115136115380855	3.31566283569639	0.000914260600406522	0.0123046842385768
ABCA5	1980.40684265809	1.10591184621718	0.333573744839639	3.31534439782973	0.000915302821338848	0.0123093645737717
ASCL4	20.8542901432682	1.49331061454374	0.450609967357729	3.31397599414004	0.000919794037246567	0.0123603861335826
CSF3R	207.754387212962	2.49239916096141	0.752358653739359	3.31278061144607	0.000923734085663714	0.0124039292942343
LOC101113495	23.9168515725829	2.50531448904972	0.756333091962848	3.31244859662015	0.000924831196881823	0.012409260382082
CCNY	18167.874768406	-1.26806529027905	0.382854919428047	-3.31213006789472	0.000925884879243327	0.0124140011229864
ASXL2	2434.25883616752	0.672394579539179	0.203062447942982	3.31126993863474	0.000928735717793277	0.0124339339849112
MYL4	14335.5105794379	-2.93835300343231	0.887382616033386	-3.31125824457413	0.000928774532920868	0.0124339339849112
PSMC3IP	144.766443666981	0.801913958635152	0.242206074274048	3.31087467991332	0.000930048500824403	0.0124415922091415
DDOST	7520.92928874765	0.600900147915628	0.181566364189253	3.30953450876666	0.000934512454155477	0.012482466654036
RGS16	1850.16770502778	0.813784753901169	0.245887228741381	3.30958528454966	0.000934342964804131	0.012482466654036
RNF144B	1770.75668737583	-0.802124550610508	0.242394902912411	-3.30916426448271	0.000935749189396634	0.012489574082873
ZFPL1	1517.09333321634	0.428462892201194	0.129493669515426	3.30875550754359	0.000937116330333096	0.0124984100490249
PLA2R1	3045.86701093526	2.99911806275145	0.906744570957585	3.30756660564747	0.000941103293493924	0.012523315223108
FCGRT	19226.2804893925	1.49950459390668	0.453333316719024	3.30773084307869	0.000940551592055331	0.012523315223108
ADAM32	96.0034882634639	-0.675070381377388	0.204086406517037	-3.30776749367202	0.000940428517382964	0.012523315223108
SOAT1	2419.25505386025	2.05950012756551	0.622898668326074	3.30631647214793	0.000945312540392469	0.0125698910566065
MFSD7	973.946571738763	1.62456523794003	0.491418607875161	3.30586838167255	0.000946825519050239	0.012580571458145
SCLY	683.812125016983	0.500901011996773	0.151591715469435	3.30427695501453	0.000952217124432416	0.0126377448122908
LOC101121116	184.600657961961	1.98669605525656	0.601267925347982	3.30417767438162	0.000952554418573798	0.0126377448122908
FOXD3	147.238467506984	-2.03115432592215	0.61495401544663	-3.30293692683177	0.000956779054998498	0.0126802779748146
LOC105616119	30.3610381421077	-0.91145595385374	0.275977632860633	-3.30264429188006	0.000957777977291358	0.0126802779748146
CDC25C	114.991522185948	2.27234172532477	0.688068511504227	3.30249341065916	0.000958293394320205	0.0126802779748146
TMEM132C	91.4285221019638	-1.61419049858911	0.48879355026474	-3.30239729578026	0.000958621861001502	0.0126802779748146
LOC105606458	29.8039989301529	-1.76485651671914	0.534604537592773	-3.30123744303774	0.000962593816577619	0.0126949221717547
TIAM2	571.964940844997	-0.724173808973981	0.219345794317832	-3.30151672716667	0.000961636007681068	0.0126949221717547
BECN1	4086.98966949116	0.384902124798109	0.116591845936569	3.30127824725849	0.000962453822828451	0.0126949221717547
CCDC86	772.602247318872	0.640054973518536	0.193870145140848	3.30146229092432	0.000961822628264486	0.0126949221717547
CTSW	1363.02043462965	-1.41515860033633	0.428823982904718	-3.30009201152999	0.000966531340481414	0.0127373739851547
VPS13A	753.267529902051	-0.411121794382496	0.124649851354348	-3.29821327434865	0.000973021980476883	0.012794372851597
CPNE3	5378.06618904687	-0.748184070847466	0.22682281668366	-3.29853972270755	0.000971891280715741	0.012794372851597
ACOX2	542.12496986105	-2.01092132681898	0.609684323952645	-3.29829921455415	0.00097272419642318	0.012794372851597
BIRC5	828.853610325281	2.34404738739306	0.710893921875026	3.29732371492289	0.000976109279986777	0.0128159533242708
LST1	503.684041417465	2.3024268112575	0.698261208656899	3.29737178968628	0.000975942200411556	0.0128159533242708
MED16	1729.55916144917	0.472897950297907	0.143456557613065	3.29645404968814	0.000979136301560767	0.0128456772305195
LOC105605369	506.494626391261	0.772898874149584	0.234477718885793	3.2962572214635	0.00097982260172989	0.0128456772305195
PDCL	968.453814797653	0.309422032965778	0.093898606767753	3.29527821143392	0.000983242834150523	0.012880989826547
SLC8A2	23.2206310078749	-1.53982907412679	0.467415171125595	-3.29434979703094	0.000986496516963879	0.0129140699875811
C5H19orf43	3989.15106860303	0.32755392660745	0.099463119823843	3.29321991093356	0.000990469717486696	0.0129469585121325
SEC24C	7681.32850249094	0.337831064212696	0.102583645471629	3.29322537388407	0.000990450471640225	0.0129469585121325
VNN2	1435.8610157392	1.69339635699655	0.514338923607658	3.29237450107565	0.000993452252961502	0.0129763752275185
GALNT6	1127.70023453351	3.03288044232069	0.921312395355729	3.29191320729997	0.00099508316314496	0.0129785497179871
LOC105604842	75.5163010013265	-0.838274676428016	0.254639030024313	-3.29201174049389	0.000994734589700983	0.0129785497179871
CD55	1394.85327108503	1.75473362182641	0.533118506210771	3.29145134033796	0.000996718582941155	0.0129903212372294
HARS	2010.18950294613	0.417867951857236	0.126967030158877	3.29115323351541	0.000997775467197654	0.0129945408935183
DEPDC1	255.107372791501	2.27470735399721	0.691275306315875	3.29059541576884	0.000999755897517793	0.0129971054932208
CFAP206	178.042463371872	2.77993547287138	0.844748792006084	3.29084279158266	0.000998877186100765	0.0129971054932208
BTK	1796.57985148903	2.57506690596922	0.782581338072125	3.29047829368491	0.00100017218012711	0.0129971054932208
C5AR2	2484.89817563202	2.16346283900496	0.657750030263813	3.28918698511839	0.00100477247915782	0.0130473202879651
RAB30	1038.09504064058	-0.992388209729842	0.301750626428875	-3.28876934399259	0.00100626451652769	0.0130571292499658
RTN4RL2	112.87816553517	1.7383522314353	0.528681830546663	3.28808771362129	0.00100870407062634	0.0130792096941126
CLSPN	568.24285693424	1.91546197768579	0.582826362962168	3.28650538035138	0.00101438836026787	0.0131086380346958
CTSS	30906.1515439528	2.46322660669454	0.749501610409493	3.28648607619234	0.00101445789020483	0.0131086380346958
LOC105614810	15.0083236750595	-2.50882782788281	0.763257068812441	-3.28700241425385	0.00101259965616011	0.0131086380346958
CENPW	239.256766090078	2.06514026522045	0.628384685119622	3.28642679257424	0.00101467144618351	0.0131086380346958
GPR143	55.0296861147024	-1.75171956975659	0.53291329056062	-3.28706301903974	0.0010123817540877	0.0131086380346958
ZBTB24	697.782353020911	0.366230937429528	0.111462914568745	3.28567522970749	0.00101738239343947	0.0131340880726253
XKR4	50.1361986812402	-1.49222975764398	0.454225557250624	-3.28521751764978	0.00101903668041772	0.0131363092075666
TNFRSF1B	9259.11483307926	1.95309508860082	0.594473519180015	3.28541983046581	0.00101830516401637	0.0131363092075666
KIF14	925.33242290742	2.33951303990147	0.712228113700953	3.28478052873349	0.00102061839156509	0.0131471373477407
CD53	3472.75074665044	2.11587407636615	0.644385840916879	3.28355147182553	0.0010250792379363	0.0131724198882615
ALCAM	9594.66555091445	-1.57485075691194	0.479573519654055	-3.283856786021	0.00102396942255574	0.0131724198882615
PTGS2	509.361555833315	1.80630154428668	0.550084227863703	3.28368175779481	0.0010246055130735	0.0131724198882615
PRR3	1027.18535435686	0.609664865893727	0.185679770881531	3.28342103719371	0.00102555370639215	0.0131724198882615
AVPR2	208.962406018274	-1.30889065849224	0.398691795765217	-3.28296361348509	0.00102721923561372	0.0131842584730291
C2H1orf64	105.48933629927	-2.97457374808407	0.906249671812346	-3.28228946239002	0.00102967845653506	0.0132062595094674
CDK1	210.246365760065	2.33268609243344	0.710803957724198	3.28175732152936	0.00103162348812767	0.0132216387035885
TROAP	343.603665970643	1.9980045903043	0.608995410172939	3.28082044121961	0.00103505615055995	0.0132560478819907
CFL1	16265.5774812777	1.41921675001267	0.432647668664284	3.28030601527157	0.00103694546271311	0.0132610810437156
DDX21	2345.28288659874	0.592540474057955	0.180634959464164	3.2803200211945	0.00103689398147235	0.0132610810437156
KATNB1	1092.49738878203	0.331899125031431	0.101198569025708	3.2796819977476	0.00103924155096643	0.0132712943017867
SLC1A5	4069.49990597713	1.70295472874205	0.51924168442573	3.27969571746821	0.00103919101836587	0.0132712943017867
TFEC	1188.88673480895	2.37652942489322	0.724726123480854	3.27921037740266	0.00104098001050273	0.0132839241801014
SEMA4D	3699.43839043522	1.07786224772087	0.328889872652723	3.27727405841709	0.00104814579947463	0.0133657440976172
LOC105609854	651.552227671965	0.813235536486591	0.248175567491139	3.27685575460858	0.00104969981073929	0.0133759375595643
LOC105613002	382.566684253191	-1.78027781744004	0.543379566178389	-3.27630615549424	0.00105174482859702	0.0133827545490899
LOC101112832	600.68393251201	2.50764362205611	0.76538355976985	3.27632281886243	0.00105168277128127	0.0133827545490899
CD101	246.444739993673	1.48406015757984	0.453413172572077	3.27308566965802	0.0010638022903082	0.0135219153702768
NQO2	2113.9770905929	1.04681218602119	0.319834764667229	3.27297811765504	0.00106420716172277	0.0135219153702768
RLTPR	363.372719206254	-0.69278822999702	0.211685044102287	-3.27273111303159	0.00106513753170678	0.013524042084171
SENP3	2032.26749156818	0.39802005918026	0.121629735947565	3.27239104877979	0.00106641965208862	0.0135306287281823
COPA	12907.1635370795	0.341049040755758	0.10423177282861	3.27202571251042	0.00106779864446929	0.0135384341725452
LOC105607698	16.5252208961746	2.19760743561691	0.671838814691799	3.27103374732085	0.00107155122473351	0.0135763012568988
HNMT	1620.56005440738	1.92868260657788	0.589675640865686	3.27075170299801	0.00107262041681744	0.0135801406343494
ROPN1L	25.3169467942146	-1.38103806415358	0.422378457662483	-3.26966974546118	0.00107673113290277	0.0136224549112788
HFE2	145.905810496177	-4.17368629828946	1.27719815066313	-3.26784555405319	0.00108369485285507	0.0137007783643767
CCNB1	750.67509646188	2.21111522099453	0.676679477307506	3.26759609999185	0.00108465035692689	0.0137030845164143
GPR183	951.724571730755	1.72799156571102	0.529108198427104	3.26585672051174	0.00109133453234458	0.0137777098189513
CCNB2	512.280529677486	2.22484522273386	0.681321816988196	3.26548360445708	0.00109277331504345	0.0137860548107795
PPM1J	1353.35820053876	-2.18130862952531	0.668086207992452	-3.26501071782335	0.00109459934632005	0.0137992698531457
LOC101110185	54.6716507544823	2.55558406214637	0.78284022755359	3.26450273273855	0.00109656405228914	0.0138142130965351
GGA2	5040.6697209677	1.29945412682984	0.398095781576442	3.26417457046155	0.00109783500083412	0.0138204015552449
WDR7	2057.41270168101	0.549643608404482	0.168425570207661	3.26342138979726	0.00110075716756726	0.0138473532967563
SLC35G1	247.808391859717	0.431291843921336	0.132170536751786	3.26314664766243	0.00110182489271004	0.0138509547682875
LOC101102735	55.6380496866547	3.16814203435797	0.97103371731187	3.2626488430581	0.00110376194143289	0.0138654715888718
LOC101115729	351.289279024261	-1.03887413341407	0.318482404077758	-3.26195143000875	0.00110648099970765	0.0138897845041205
MX2	577.483708169276	2.1767605033452	0.66748902368875	3.26111805002538	0.00110973828526285	0.0138910816569825
TRPM6	257.027772674592	2.4587594380362	0.753967359760802	3.26109533284869	0.00110982719990394	0.0138910816569825
PEG10	694.899766095833	0.688255061619048	0.211072484591848	3.26075216743638	0.00111117114504698	0.0138910816569825
CHMP1A	3520.08399220064	0.373203986065637	0.114423073902607	3.26161475423477	0.00110779583919469	0.0138910816569825
ELF5	81.8239750379201	-0.73698557511956	0.22601908777193	-3.26072272207041	0.0011112865325586	0.0138910816569825
ABCC2	68.1042429855068	2.01641320739134	0.618379455600116	3.26080239104076	0.00111097435944565	0.0138910816569825
TRAPPC5	1755.00536368504	0.239621229252096	0.0735072824982956	3.25982978975794	0.00111479093183359	0.0139250664318184
CKAP2L	464.258051673655	1.97114551742898	0.604905263397135	3.25860202696712	0.00111962609079709	0.013975614408013
ZNF382	191.900267294512	-0.44906688455592	0.137839476513868	-3.25789748998893	0.00112240943712934	0.0140004977291468
SOCS2	1064.89503965291	-0.967206649256769	0.296995470536096	-3.25663771070616	0.00112740227762231	0.0140430115044663
LOC106991541	57.4450907030397	1.98248172475309	0.60873428033479	3.25672758837036	0.00112704538946471	0.0140430115044663
LOC101117107	66.5438243537055	-2.61252544962232	0.802277956801666	-3.25638443319236	0.00112840855954356	0.0140456753637006
FAM19A3	377.851437545635	-2.62727718703909	0.806891895495465	-3.25604607222612	0.00112975417713073	0.0140525563436085
PPP2R1A	12195.8775718872	0.297238297168861	0.0913152359935537	3.25507889165225	0.00113360871337026	0.0140906132149283
GABRE	1142.71224831305	-0.684596618073012	0.210386764466532	-3.25399090484096	0.00113795923052361	0.0141347774078704
KTI12	426.400513738933	0.680521843105337	0.209216516596411	3.25271567549371	0.00114307811634863	0.014148967127287
LOC105611150	154.072333648298	0.649641784001979	0.19970839219935	3.25295185068389	0.00114212848480139	0.014148967127287
BAHCC1	1798.98412718013	0.478939292295737	0.147243066944064	3.25271201039083	0.00114309285902821	0.014148967127287
FRMD4B	2423.14732495727	0.884245118780894	0.271803888290208	3.25324675943111	0.00114094371663551	0.014148967127287
ZNF488	121.482048503845	1.75018603573778	0.538052831673336	3.25281446859917	0.00114268079259732	0.014148967127287
LOC101116714	45.5248383106186	2.19288047717592	0.674304928711024	3.25206057942917	0.00114571599866162	0.0141715394810029
LOC105615734	66.1511397046921	-1.16797768726956	0.359177980352073	-3.25180760280651	0.00114673616744786	0.0141742667838308
LOC105606457	10.8867523862498	-2.56197502356142	0.78800040990268	-3.25123564831373	0.00114904576148418	0.0141869776377903
LOC101123403	299.213304243272	2.24647402563547	0.690976874111231	3.25115660133343	0.00114936529691774	0.0141869776377903
LOC106990155	53.9980872853417	2.0921275600762	0.643564303679235	3.25084462906905	0.00115062719938111	0.0141926702220113
CD7	133.641206517472	-2.17426846253409	0.668937883696858	-3.25032938860943	0.00115271410938668	0.0142085240534623
LOC105610401	69.2711871898019	2.25419120870739	0.693603288718729	3.24997191531701	0.00115416406032592	0.0142165100550917
LOC106990857	15.7142711379076	2.09887527851756	0.646021497658419	3.24892482080734	0.00115842089653148	0.0142590349937642
HOXA4	35.1777312949911	-1.94046875210459	0.597512899417249	-3.24757633516719	0.00116392437838428	0.0143168352580579
GDPD1	386.507352882393	1.35833978292526	0.418478298802548	3.24590256367432	0.00117078903468803	0.0143912868514877
RECQL4	644.939924106876	1.79946527622872	0.554480325669974	3.24531853146356	0.00117319312361281	0.0144008643462861
ACP7	168.065958416509	3.26447044460303	1.00586166526153	3.24544672229282	0.00117266505314176	0.0144008643462861
C7	18641.4317354902	-1.42788400732138	0.440122483730384	-3.24428780647363	0.00117744709492838	0.0144430794170281
SCAMP2	4033.07968442701	0.886839204556775	0.273412550221486	3.24359362376879	0.00118032012815851	0.0144583097937869
LOC101108819	39.3139311022229	2.31495600323387	0.713680650406013	3.24368609673933	0.00117993703409728	0.0144583097937869
DBF4	331.592059951433	1.49330257036357	0.460485033215146	3.24289056679475	0.00118323649069121	0.0144751331091497
C13H20orf27	3111.1817732772	0.693329972313031	0.213801424461528	3.24286881651619	0.00118332681947294	0.0144751331091497
LOC106991247	326.776249151403	2.13102633051758	0.657246448614136	3.24235503289679	0.00118546241364304	0.0144760025674295
FOXK2	2313.87630290944	0.339793466564226	0.104801348198069	3.24226236023258	0.00118584799593273	0.0144760025674295
EHBP1L1	8080.16671383471	1.20360035678975	0.37121408740522	3.24233480793495	0.00118554655357007	0.0144760025674295
TARBP2	1282.57480937199	0.540657579009479	0.166777148179865	3.24179652254513	0.00118778795824686	0.0144897051341539
UBTD1	928.270811022158	0.802733675744792	0.247689780765467	3.24088330678805	0.00119159951966337	0.0145262045983722
NPL	1495.16650426149	2.69922693783304	0.832962949766489	3.24051260453989	0.00119314997128392	0.0145351087567062
PLA2G15	1030.25337393534	1.77771123425752	0.548727016859994	3.23970057904238	0.00119655275993104	0.0145665505973748
KIF5A	65.8493441133706	-1.26961051878963	0.391932062355033	-3.23936375901687	0.00119796683137725	0.0145734043751363
YIF1B	1794.58713887595	1.15890020288189	0.357776352789973	3.23917495900631	0.00119876014549781	0.0145734043751363
CCNA2	580.929211270516	2.10097219921474	0.648678054127493	3.23885197879966	0.00120011839345761	0.0145799167402578
LOC105609981	159.520671953162	0.846752086619655	0.261473298926947	3.2383883558842	0.00120207057986261	0.0145836420452189
CDCA5	218.644752469083	1.90006850813846	0.586719831751382	3.23845966219802	0.00120177013814811	0.0145836420452189
PTPRJ	5101.86677473204	1.768141282889	0.546170258926773	3.23734449833171	0.00120647671488575	0.0146270860269151
GMPPB	1855.21434299723	0.905199143877301	0.279829507734287	3.23482377254095	0.00121717831250559	0.0147467433965561
SEC16A	6327.07705328144	0.415872735480273	0.128571780547313	3.23455686551092	0.00121831656972876	0.0147504516382803
PLCG1	11321.3295525118	-0.520759731080753	0.161025368696425	-3.23402290767315	0.00122059664875918	0.0147679696923252
SDCCAG3	1869.00701265219	0.337251515521825	0.10429967269692	3.23348584709206	0.00122289395210447	0.0147856721016724
LOC101119975	7491.11228680196	0.426052241276876	0.131780679722814	3.23304024666612	0.00122480306065358	0.0147986600205077
COPG1	11968.9170920358	0.586330857440462	0.181423238673086	3.2318398774536	0.00122995956708891	0.0148508401407704
CXCR3	229.895364804642	-1.12845675877856	0.349197054973946	-3.23157581859547	0.00123109658946335	0.0148544499988005
TLE6	26.9645634513722	-1.54465862760055	0.478019189623549	-3.23137367940607	0.00123196764517027	0.0148548479664238
IRAK1BP1	187.536360790749	-0.795780815164269	0.246350509550221	-3.23027874639748	0.00123669581675603	0.0148896053842033
LOC105616363	260.521580459255	-1.53208754197401	0.474312466115785	-3.23012286503981	0.0012373703092204	0.0148896053842033
FURIN	4883.80515742988	1.31595665984438	0.407377036713936	3.23031624575457	0.00123653360919454	0.0148896053842033
MEI1	267.046428493222	-2.179511336794	0.67478786604786	-3.2299207594812	0.0012382453177346	0.0148900259544408
PHF19	1214.49591891722	1.22751392879757	0.380176819646324	3.22879740521665	0.00124311926175302	0.0149182727925337
PTK6	19.6115684787755	-1.2864415864711	0.39838753366133	-3.22912108882582	0.00124171306840148	0.0149182727925337
LOC101110168	337.279763717882	0.732518582084057	0.226867792525117	3.22883461742574	0.00124295752429064	0.0149182727925337
PTPN1	3483.71301963919	0.422668075762925	0.130937387576172	3.22801671537125	0.00124651690068685	0.0149401135130293
LOC101123615	15.6281579983087	3.56503882734497	1.10441380406229	3.22799191229949	0.00124662498650327	0.0149401135130293
LOC101110160	3610.82585836865	0.493412946324946	0.152876186498547	3.22753306205499	0.00124862610702652	0.014943702102267
WBSCR22	1996.27172588796	0.577593522461223	0.178968716037496	3.22734350030321	0.00124945368211903	0.014943702102267
CFP	1623.28593216523	1.78647765618051	0.553530011926564	3.22742691035427	0.00124908947412531	0.014943702102267
FBL	2932.49077389356	0.618701652826217	0.191757539352151	3.22647889056403	0.00125323476046435	0.0149687238067591
RGS10	1060.14065590956	2.30261348314562	0.713656137062489	3.22650274209581	0.00125313031230416	0.0149687238067591
TNFSF13B	558.01801038295	1.95008287220821	0.604535291632742	3.22575521925508	0.00125640761136917	0.0149965150919317
FANCD2	723.50256415139	2.16462956735124	0.671328846970287	3.22439528275931	0.00126239016477534	0.0150577830892617
MYL1	9.95239556068874	-4.10365528375399	1.27277636737697	-3.22417620953404	0.0012633563549612	0.0150591737671065
MLLT1	1860.49205885621	0.310512264125033	0.096321229909792	3.22371573136927	0.00126538945218915	0.0150670232642842
EMD	1813.18351542773	0.28810081311372	0.0893712164092584	3.22364207055678	0.00126571495856244	0.0150670232642842
WIPF3	1121.05775492308	-1.36148591143906	0.42240311445875	-3.2231909870826	0.00126770997856588	0.015080643872537
TMEM173	3164.38947407468	2.14717608884736	0.666251408901105	3.22277155464309	0.0012695676188966	0.015092613041544
TOR3A	1130.0532816179	1.18307825043216	0.367320407566063	3.22083452501719	0.00127817924926534	0.0151644760329505
PPP1R18	3813.98043546564	1.11001635072519	0.344627477316869	3.22091656581574	0.00127781342211454	0.0151644760329505
PCF11	3400.96695702737	-0.229463313311334	0.0712350439558109	-3.22121389373574	0.00127648842045473	0.0151644760329505
ZNF628	520.920502547516	0.426447960149834	0.132439486722286	3.21994573298262	0.0012821486531983	0.0152013945671838
NCAPG2	940.805285513878	1.47440339283369	0.457944695613678	3.21961015588987	0.00128365031956139	0.0152090253437337
HJURP	427.740606169937	2.23298089047371	0.693642730228853	3.2192089575234	0.0012854477637267	0.0152099877250039
C14H19orf84	112.796457030419	1.83159694916067	0.568931058042728	3.21936537523869	0.0012847467067963	0.0152099877250039
KIAA0101	364.348840812977	2.0451666536443	0.635647886221811	3.21745214288438	0.00129334601730988	0.0152778340556257
SGSH	3334.53722602239	2.10871429935802	0.655408557083897	3.21740428403972	0.00129356180558411	0.0152778340556257
ZDHHC5	3723.42070668441	0.302174446276042	0.0939200372657794	3.21735867098237	0.00129376749887132	0.0152778340556257
ZNF473	429.058504905825	0.41648207941466	0.129472238795762	3.21676741893408	0.00129643649887034	0.015299159082874
AGBL3	100.157170375275	-0.561284005428823	0.174625401751449	-3.21421740364967	0.00130800597296852	0.0154254197410958
DDIAS	228.814083208786	1.68609764505042	0.524609756223733	3.21400359990892	0.00130898032170015	0.0154266464109941
CENPE	786.463768063462	2.42880587526343	0.755779162640943	3.21364493137966	0.00131061635425538	0.0154356643715459
LOC106990841	98.0943428257116	-1.50519927363138	0.468469757508481	-3.21301268546483	0.00131350487989129	0.0154594116839795
BCL2	287.060924649021	1.23132003174267	0.383347408493269	3.21202127485958	0.00131804614275835	0.0155025666094172
LOC101110679	494.957888690825	-0.846429447108156	0.263570594300478	-3.21139560107074	0.00132091956111264	0.0155157715180394
LOC106991585	1025.77668853555	1.60034843299302	0.498327259560764	3.21144067937122	0.00132071234512254	0.0155157715180394
LAPTM5	31976.4031591077	2.29133910184507	0.713768102513689	3.2102010355683	0.00132642168446811	0.0155494870087283
LOC101115345	136.123878353202	0.510990773148852	0.15917119562879	3.21032188726253	0.0013258640862114	0.0155494870087283
LOC101122584	3152.64941278945	0.495062200149473	0.154199729796425	3.21052573051234	0.00132492406283703	0.0155494870087283
H2AFZ	3949.00151248769	1.15468695056583	0.359749141326821	3.20970036594704	0.00132873403242263	0.0155662992231931
CYBB	10714.8042715865	2.30966106248871	0.719644863291986	3.20944563117322	0.00132991195476192	0.0155698080569055
DNAJC30	110.214883995084	0.533718563581892	0.166332085031777	3.2087529202795	0.00133312000222109	0.0155970640523887
MYO1F	3610.70539712564	1.90046560027305	0.592324367036713	3.20848796037333	0.00133434895772713	0.0156011446409719
AKR1A1	3121.53356014653	0.583639499968581	0.18193903472531	3.2078849975749	0.00133714955875474	0.0156235833414158
MARVELD2	283.224286330729	-0.97202038360425	0.303103489055874	-3.20689275676753	0.00134177005980124	0.0156672426284433
ESCO2	123.602050923187	2.03119686422694	0.63356038516794	3.20600358194512	0.00134592313008676	0.0156977799158388
RELB	1107.5926789865	0.972541753532931	0.303354899150547	3.20595367424834	0.00134615658516643	0.0156977799158388
SLC4A5	35.2638333430064	-1.51668748760744	0.473114864907383	-3.2057489631072	0.0013471145609712	0.0156986230067157
BLVRB	2700.5709700565	1.6844141740913	0.525621424687843	3.20461475688827	0.00135243365016882	0.015750253908832
TRIM46	68.4053747787904	-0.871766629921615	0.272122645611381	-3.20357987099165	0.00135730385364154	0.0157806067823661
EMILIN1	13504.4110666873	1.60883563006178	0.502272026842555	3.20311612847611	0.00135949148415644	0.0157806067823661
SAE1	4451.04920299577	0.424165554764036	0.132402491597927	3.20360704428523	0.00135717576877768	0.0157806067823661
LOC106991740	139.718722750316	-0.767456252759576	0.239574610965384	-3.20341228841843	0.00135809402242694	0.0157806067823661
TCIRG1	8805.69958622434	1.97523457664499	0.61665047083189	3.20316722369532	0.00135925029136843	0.0157806067823661
TIE1	6684.02768044323	-0.756673021089653	0.236317382815824	-3.2019355160148	0.0013650755211015	0.015824698241677
CAPZB	9061.70178391875	0.606915906851966	0.189542027842058	3.20201231231786	0.00136471164917445	0.015824698241677
LOC101109105	15.2493669233047	3.1955282554434	0.998133902692959	3.2015025707692	0.0013671285527828	0.0158381396065851
LOC101108171	3970.15076295463	-1.39266140894821	0.435060094152838	-3.20107825945297	0.0013691434052551	0.0158511213965686
SURF4	3982.95822197666	0.812643736243311	0.254039532879201	3.19888690958085	0.00137959274964245	0.0159616719891727
ADIG	107.322180857375	-1.68995091092149	0.528471751163932	-3.19780746501484	0.00138476702150984	0.0160007870544325
MAZ	2901.20744401342	0.627269874626664	0.196156388345173	3.19780497550184	0.00138477897554299	0.0160007870544325
IL2RB	2545.48989723679	-1.43305862738644	0.448449691483468	-3.19558392970657	0.00139548189203276	0.01605121125002
CILP2	78.2733197692371	-1.96786467721893	0.61576328736456	-3.19581358226358	0.00139437170228666	0.01605121125002
MANBAL	1557.48390291253	0.403192554177032	0.126153327410718	3.19605168133501	0.0013932215402554	0.01605121125002
RRM1	2866.31665586172	0.457181991174939	0.143032605210204	3.19634806695337	0.00139179104139834	0.01605121125002
IRAK2	505.739957289195	0.959821330720066	0.300350066232101	3.19567544219666	0.00139503940336643	0.01605121125002
FAM217A	169.182984974299	-1.61596889644839	0.505571011939607	-3.19632427153761	0.00139190583943943	0.01605121125002
LOC101123359	741.680849053653	0.289581208516501	0.0905977698129524	3.19633925994391	0.00139183352870875	0.01605121125002
TNFRSF25	1013.70897504334	-0.838417014801402	0.262410298407227	-3.19506139770584	0.00139801096170575	0.0160527953653676
SMPD1	2477.92421497782	0.275261658421129	0.086154040555906	3.19499418303555	0.00139833658923146	0.0160527953653676
PPARD	1733.54694544604	1.35639505230591	0.424513323311331	3.19517663597839	0.00139745284221218	0.0160527953653676
FAM91A1	1645.5706849667	1.34543584075523	0.421200140486462	3.19429105413243	0.00140174715551559	0.0160711308742005
LOC101115820	60.5666883834737	-0.897250548132917	0.280886000789882	-3.19435837175847	0.00140142029587437	0.0160711308742005
VSTM4	508.48910096895	-0.71910820360067	0.225189062230877	-3.19335316056957	0.00140630840058597	0.0161130034908767
PDE10A	350.340756297081	1.30466342988404	0.408604090537526	3.19297691848296	0.0014081420166352	0.0161235899514593
SLC13A5	560.677640298065	2.99144982029651	0.937222993565253	3.19182290749915	0.00141377984821661	0.0161776938732339
LOC101117151	18.770934611479	-3.00779645641019	0.942404556194798	-3.19161917951134	0.00141477730422255	0.0161786630434482
TOP2A	2496.49180070777	2.04405995951134	0.640739113614738	3.19015948313151	0.00142194300479973	0.0162501223469214
MFSD1	2135.29816824669	1.37968022913914	0.43255762402993	3.18958712664761	0.00142476184336217	0.0162509032648613
CECR1	1460.0768795929	2.30053847699394	0.721242242918554	3.18968903940604	0.00142425954940633	0.0162509032648613
SNX18	3477.40726293979	1.06550617267732	0.3340215905509	3.18993203678835	0.00142306255505643	0.0162509032648613
STAT4	161.444730121922	-1.23383477989322	0.386864120014602	-3.18932337236817	0.00142606255846154	0.0162552790023992
SGOL1	110.540458822812	1.83911388302765	0.576701501644601	3.1890221852778	0.00142754921372911	0.0162608886055222
PDIA6	17056.4481742955	0.57817998577935	0.181312889794538	3.18885208015017	0.00142838948145546	0.0162608886055222
ZC3H12A	1145.95184191218	1.06465091575229	0.333955392379696	3.18800336825169	0.00143258867726384	0.0162658268561896
MIS18A	142.957403174696	2.07023642572231	0.649567926137711	3.18709767280507	0.00143708236145517	0.0162658268561896
TBC1D30	674.016775067425	1.24453198075457	0.390401934206552	3.18782227163896	0.00143348616596043	0.0162658268561896
TOM1	2083.96037729361	0.259117470492204	0.0812960885163483	3.18733010678732	0.00143592788296801	0.0162658268561896
TTLL12	5266.00447175283	0.71339139322553	0.223764394277199	3.18813632316223	0.00143193010166797	0.0162658268561896
MIR22	36.384048421693	0.866936850501098	0.271977540245872	3.18753103553099	0.00143493057715627	0.0162658268561896
SAMHD1	15409.1469950954	1.80034227344093	0.564841730901268	3.18733934648964	0.00143588200787817	0.0162658268561896
ALDH16A1	1194.99793425524	0.667062804324028	0.209261433861834	3.18770062889113	0.00143408930083992	0.0162658268561896
LOC105606098	820.638095982497	0.788464664220426	0.247385220695579	3.18719389138721	0.00143660434874985	0.0162658268561896
PLCG2	665.89283116554	1.30002639096189	0.407953151646944	3.18670510501896	0.0014390341530173	0.016277524162241
SLX4	1607.3425904362	0.305888061871462	0.0960161957289394	3.18579651640236	0.00144356090315226	0.0163183144186057
WWOX	222.841260482954	0.952303223777033	0.29900768249225	3.18487878250992	0.00144814653759131	0.0163597178959885
XRRA1	308.737381297983	-0.483505103125814	0.151821996782893	-3.18468412595858	0.00144912090087537	0.0163602980687999
IL33	1432.69490802304	-0.88818871606288	0.278971390502033	-3.1837985768523	0.00145356119387714	0.0163999822797405
PTPRCAP	1044.10939493165	-0.603868689439477	0.189704259276231	-3.18321102406128	0.00145651419939266	0.0164228461731774
C15H11orf16	18.0767255371726	3.07057251438155	0.964678239361571	3.18300173995183	0.00145756738370011	0.016424273284224
FERMT3	5386.62900439237	2.30599580794581	0.724555364489336	3.18263575285384	0.00145941083439594	0.0164345978651004
LOC101116336	954.38812237175	-1.91785772977352	0.602729377024045	-3.18195495836436	0.00146284566442198	0.01646281866786
ADIPOR1	5480.08836786033	0.478510487925164	0.150426071301174	3.1810342700975	0.00146750268780876	0.0165047494552096
FRAT1	314.131301485682	1.03043145482208	0.323949885342239	3.1808359917568	0.00146850740521418	0.0165055762570839
CDCA4	254.937215998037	1.11181034280525	0.349587985310962	3.18034483312201	0.00147099893828941	0.016523102776413
LOC105606766	303.897399232484	-0.673279812502495	0.211728070081719	-3.17992702735464	0.00147312143502119	0.0165364644938256
VWA3B	40.3145417967125	1.19782419559649	0.376844969997026	3.17855959602154	0.00148008787728651	0.0165466883859041
CYTH4	3522.72847703757	1.79234341138125	0.563726204772568	3.17945732557237	0.00147551093839289	0.0165466883859041
ILF3	4714.70732668169	0.255892886925619	0.0805029483935991	3.17867720415027	0.00147948752620506	0.0165466883859041
SLC4A9	23.6522516677262	-1.8235700020471	0.573619677181847	-3.17905761358496	0.00147754719664867	0.0165466883859041
SNX16	1405.37895116372	-0.460269713718531	0.144808767390501	-3.17846579328541	0.00148056687052434	0.0165466883859041
CNP	3506.17457772227	-0.603175087898739	0.189745961082301	-3.17885600546256	0.00147857523378316	0.0165466883859041
LOC105616426	36.2179333879831	1.38662174999043	0.436217982136681	3.17873587695419	0.00147918810460753	0.0165466883859041
LOC101123219	700.604507345431	0.558894427112971	0.175866646396168	3.17794441735116	0.0014832318230651	0.0165660265052482
GPR174	85.6880798878338	-1.51082794080823	0.475546427797018	-3.17703562154211	0.00148788759620492	0.0166075614878666
FKTN	514.525313765702	0.585548240409066	0.184325326957283	3.17671071075743	0.00148955538348593	0.0166157137648132
TMTC1	1268.83924981127	-1.73249297887263	0.545497799986734	-3.1759852723783	0.00149328532180796	0.0166363810993376
SOWAHB	14.4500322465414	-2.53092657478967	0.796875105334647	-3.17606430147772	0.00149287856587316	0.0166363810993376
LOC101104153	539.444922419618	1.7956939755525	0.565513266035752	3.17533483898674	0.00149663692672164	0.0166598516929484
ADAMTS17	801.460002930894	-1.33162732253653	0.419382207761388	-3.17521177077253	0.00149727186160038	0.0166598516929484
TMEFF2	96.873854756154	-2.30397780097446	0.725737595864348	-3.17467058907214	0.00150006687833208	0.0166804801872247
STAT2	3194.17843258632	0.39343625154049	0.123974843705872	3.17351681824993	0.00150604176161846	0.0167130348581504
ABL2	1083.44955095	0.933459569043365	0.294132524612063	3.1736020022761	0.00150559988168835	0.0167130348581504
TYROBP	7255.44248546664	2.40824849478545	0.758891339727186	3.17337722637761	0.00150676613276865	0.0167130348581504
LOC101119679	211.386977004689	1.37372927168422	0.432837024879039	3.17377948910014	0.00150467957788275	0.0167130348581504
RGS20	253.344586989845	2.16051270814846	0.68114229632164	3.17189626868841	0.0015144709192347	0.0167879906463009
ESR1	332.730846947635	-1.40692545230332	0.443666226401075	-3.17113489506739	0.00151844612901284	0.0168005353537781
GSS	838.181879710598	0.337936067945774	0.10656610006378	3.17114042592831	0.00151841721719652	0.0168005353537781
LOC105605855	15.1514205654313	1.63977369489609	0.517087619548035	3.17117183414553	0.00151825304466769	0.0168005353537781
DET1	908.421151144706	0.747973006352634	0.23590647217136	3.17063368150965	0.00152106826023448	0.0168085629131273
LOC105601883	60.4565203718601	-1.86621331297166	0.588571492922932	-3.17075042779217	0.00152045712214861	0.0168085629131273
SLC38A7	1316.75628616908	1.54614348492336	0.487673003032148	3.1704512558827	0.00152202366657018	0.0168086414267641
LOC105608026	203.328035370063	-2.80859112364789	0.886045073423759	-3.16980615082621	0.001525406670286	0.0168355125970233
LOC105603024	29.4213086269363	1.57413763009276	0.496766225860594	3.16876942945494	0.00153085786603908	0.0168851622125343
AGTR1	282.854854366151	-1.71273702125712	0.540545201152877	-3.16853616978597	0.00153208684127144	0.0168882084959803
LOC101123541	176.316628303575	1.53317894296868	0.483958985874456	3.16799354432568	0.00153494928862774	0.0169092455816822
RASGEF1B	1356.02914572718	1.01096033987118	0.319178775656995	3.16737959092119	0.00153819394266607	0.0169344643687926
RUNX3	1257.46055631954	2.20339533078377	0.696073471579198	3.16546373443148	0.00154835961929667	0.0170358002805919
CNN2	3393.9379556193	1.21369278443053	0.383440882989873	3.16526702882275	0.00154940684858287	0.0170367471409004
DBNL	5629.31389450595	0.870533159586811	0.275077399948268	3.16468441155299	0.00155251243825189	0.0170542345934095
ZNF668	262.263578712762	0.714287645078277	0.225711274162135	3.16460773937762	0.00155292155902752	0.0170542345934095
GDF1	960.864342472627	-0.659675380815815	0.208468823746194	-3.16438385827396	0.00155411675116802	0.0170567922070917
NEURL2	2902.57780578476	1.07327449794913	0.339212899539652	3.16401439746448	0.00155609097496975	0.0170573361356455
LOC105605822	367.917406370344	1.07475420185425	0.339678667962936	3.16403207861002	0.00155599644270055	0.0170573361356455
PIGB	366.630843644731	0.450703612144222	0.142464578995879	3.16361874173129	0.00155820773267908	0.017069982732841
KIF18A	126.826113322049	1.74906222190521	0.552992437854901	3.16290441274379	0.00156203610816789	0.0170818889560028
CACNA1D	207.2713467974	-1.24141563895684	0.392471127073763	-3.16307507309581	0.00156112068428665	0.0170818889560028
SPHAR	611.15094349427	-0.464992384072569	0.147015661179119	-3.16287652854915	0.00156218572624431	0.0170818889560028
DGCR14	781.081114528253	0.331774533922625	0.104905741331219	3.16259653392193	0.00156368882363803	0.0170877832299532
ATAD3A	1324.49115709515	0.404707765149307	0.127982659141974	3.16220781676646	0.00156577778485516	0.0171000685376203
OTULIN	1282.69195137618	0.78964373307138	0.249887865088227	3.15999231412291	0.00157773300790833	0.0172200231312655
TPH2	38.5949785003285	2.07615057439099	0.65704910341922	3.15981037579521	0.00157871850231865	0.0172201756637527
ISG20L2	1197.93525778725	0.722105978598481	0.228612556264591	3.15864530976475	0.00158504269202592	0.0172522038462107
LOC105606565	203.097540780031	3.06431020835953	0.970162857360565	3.15855238644812	0.00158554809960379	0.0172522038462107
CARD9	3063.64823440897	2.34752277125787	0.743166080423377	3.15881312817789	0.00158413030769378	0.0172522038462107
CLTC	20239.4926961438	0.74963660285942	0.23731828307245	3.15878150285861	0.00158430220920938	0.0172522038462107
POLR3D	1521.41807583297	0.360267325879375	0.114068764231153	3.15833460901983	0.0015867331669094	0.0172539285674656
ARL5C	26.2382259692168	1.8420869517732	0.583277506408772	3.15816559276372	0.00158765345520657	0.0172539285674656
ASAH1	6012.12432619582	1.61234407626291	0.510813638230803	3.1564233129077	0.00159716879724503	0.0173467015509609
LOC105615470	89.106927654303	2.22749889195117	0.70574447235357	3.15623994123927	0.00159817331648423	0.0173469822625126
NADK	7382.57916077439	0.938986534554991	0.297537837172861	3.15585588534566	0.00160027907888078	0.0173592084903071
SCD	3172.083386352	-2.18121920903911	0.691227877410401	-3.15557181693942	0.00160183825694196	0.0173654942533922
LOC101121905	18.5663292506044	1.99999430681197	0.633881126912989	3.15515673506793	0.00160411904867943	0.0173795905488037
GLMP	1824.55447855578	1.5872352211378	0.503351497338676	3.15333366351316	0.00161417190216454	0.0174564960133413
ADCY7	5141.43376620209	1.78847744486045	0.567107635470482	3.15368253396324	0.00161224367178909	0.0174564960133413
CCDC78	91.0281885455652	-0.638187266114969	0.202374357832731	-3.15349865936303	0.00161325969463896	0.0174564960133413
LOC101117482	34.1786141000761	3.1297172661937	0.99263846919198	3.15292764015214	0.00161641869311163	0.017470134960612
TJP3	164.385650582849	2.29950868142535	0.72941271586569	3.15254811358233	0.00161852146253286	0.0174822016595947
SYTL3	226.570347743272	-1.23930187807286	0.393135430335997	-3.1523535719324	0.00161960029756181	0.0174832005324502
SLC27A6	18.6861347091651	-2.77322320982244	0.879827114556239	-3.15200925720637	0.00162151132494935	0.017493176040613
LOC105602886	28.6389211155841	-1.51808274068179	0.481793176036952	-3.15090129164752	0.00162767488606442	0.0175368806724887
LOC101116529	363.548315870826	2.8640837080484	0.909017135150462	3.15074776623912	0.00162853063960036	0.0175368806724887
XKR5	79.3761551260447	1.67326602333589	0.531046253513754	3.15088565687913	0.00162776201562913	0.0175368806724887
LOC105611199	53.5847335826544	-1.43182171494716	0.45448091609074	-3.15045508899055	0.00163016317532043	0.0175438022359166
LOC101120118	131.075260047887	-1.76157697086228	0.559372434211166	-3.14920232590023	0.00163716804552519	0.0176084973343047
POLR2G	1835.51077338415	0.513361497411158	0.163025367048059	3.148966978003	0.00163848708846564	0.0176119973578251
FOXRED2	405.169486687261	1.47779467423423	0.469372464950988	3.14844773518733	0.00164140072324103	0.0176326229208771
NCF4	881.619379836025	2.29769690848147	0.729977743161003	3.14762597902206	0.00164602160057566	0.0176353397007234
C5H5orf63	604.249800065869	-0.853843222733437	0.271245521147723	-3.14786109322862	0.0016446982916461	0.0176353397007234
CHRNB1	289.855455902502	-0.803583800482264	0.255280253875722	-3.14784942541413	0.00164476393929009	0.0176353397007234
PGS1	2327.97851660639	1.14177422649696	0.362693987171437	3.14803737277639	0.00164370676797106	0.0176353397007234
C17H4orf51	9.32108803746179	2.4366094438086	0.774136719620864	3.14751823812458	0.0016466283331282	0.0176353397007234
LAT2	2976.4847445991	2.03625561376814	0.647005951016949	3.14719765802402	0.00164843486665014	0.0176440265769165
ITGB2	6424.88079711927	2.21732739249088	0.70465042168496	3.14670554966647	0.00165121154526305	0.0176630806516521
FAM118A	1090.04172660851	0.703943512605515	0.223726178118422	3.14645124913772	0.00165264809986804	0.0176677850242226
DNAL4	229.48398306356	0.341758780000994	0.108633142305875	3.14599000587421	0.00165525661774853	0.0176776617318647
LOC105613233	22.173817178634	2.85347636639061	0.907035954123614	3.14593523378868	0.00165556662763867	0.0176776617318647
LOC101107342	348.568424792218	-1.73760096343824	0.55254452278631	-3.14472570405016	0.00166242619400131	0.0177402193188882
PRIM1	531.800446658101	0.332679485629377	0.105807062290278	3.14420869862809	0.00166536623968002	0.0177609004803419
PIK3AP1	2193.72841486304	1.98402684697152	0.631071154229453	3.14390355774389	0.00166710372317406	0.0177687393224655
LOC101110044	393.495662917074	0.284610562184527	0.0905397234361664	3.14348830969411	0.00166947084003761	0.0177832756247997
GSDMD	2355.46667487939	1.70740508491976	0.543206641007745	3.14319626459688	0.00167113749157265	0.0177903375604356
NCOR2	12405.5559528053	0.38004215855731	0.120919913626686	3.14292449571713	0.0016726898050688	0.0177961745467254
MAP4K4	12514.7291589318	0.289861887721214	0.0922437309436114	3.14234782956044	0.00167598805254459	0.0178205688250467
LOC105615045	160.606579095853	-0.951544165019829	0.302922485110007	-3.14121338557708	0.00168249398442269	0.0178415857172138
KPNA2	2932.32290658806	1.32800858191918	0.42278109438944	3.14112574933612	0.00168299753563789	0.0178415857172138
LOC101115905	297.649370351345	-1.90292498527606	0.605794031241027	-3.14120788113039	0.00168252560847752	0.0178415857172138
LOC101122475	1063.29497958837	1.59215593826232	0.506850466940618	3.14127349605236	0.00168214867431567	0.0178415857172138
NDC80	415.995446837889	2.16693542528273	0.689799394670325	3.14139943007397	0.00168142544620591	0.0178415857172138
LOC106990156	100.313576196747	2.71612196083473	0.8647566996496	3.14090883821461	0.00168424448684311	0.0178441324144017
TLE4	867.479772772696	1.11995980723424	0.356744686280487	3.13938749560991	0.00169301410059364	0.0178788742265037
LOC101113728	36814.1966303239	-0.749145829870785	0.238646303598138	-3.13914700783419	0.00169440420448937	0.0178788742265037
PPM1G	3157.41871115267	0.397634778687377	0.126654107047978	3.13953323706074	0.00169217217435711	0.0178788742265037
CHERP	2576.02945621982	0.198233247054917	0.0631324939519627	3.13995590298955	0.00168973267501302	0.0178788742265037
ZDHHC1	1107.724109415	-0.453588871416366	0.144495741404278	-3.13911584527111	0.00169458441187736	0.0178788742265037
HNRNPUL1	10065.1371784297	0.442026585329774	0.140794804959484	3.13950919891523	0.00169231101254681	0.0178788742265037
LOC105603101	185.916814795966	-0.428426214342246	0.136478834548501	-3.13914033454025	0.00169444279344123	0.0178788742265037
ADM	1957.51797679034	-1.080796268883	0.344520024737384	-3.13710725438051	0.00170623698227716	0.0179911067881396
SERINC2	852.416708321911	-0.744250532522163	0.237265998735951	-3.13677702025239	0.00170815983059026	0.0180006736011964
GOT1L1	15.0593351357053	3.99478108712859	1.27361688031531	3.13656418101149	0.00170940018180693	0.0180030411304385
KANK3	3277.51128966685	-1.46586637779888	0.467453646496188	-3.13585397993217	0.00171354497657855	0.0180359766685599
TMEM192	800.070983948566	0.602492701290321	0.192340688619324	3.13242458272965	0.00173368961632455	0.0182371800886366
CDC16	1169.13336323418	0.284021602845316	0.0907026564746484	3.13134823040933	0.00174005698283283	0.0182824600004219
FADS6	486.504456603639	2.17211708930432	0.693648194392573	3.13143911692358	0.00173951849635163	0.0182824600004219
BTNL9	1230.09547703008	-1.77267448481271	0.566162165715524	-3.13103663960374	0.00174190426684144	0.0182873829205961
PLK1	1171.43780272315	1.65634694082495	0.529028622380272	3.13092122194164	0.00174258898464805	0.0182873829205961
SEMA3F	1174.38031535436	1.23744464918943	0.395293158162044	3.13044793120897	0.00174539938128969	0.0183060378895619
LAMA2	24442.7235634387	-1.66464801629334	0.5318280893016	-3.13004906995298	0.00174777105163756	0.0183102312868795
NUDT1	258.821688849875	0.66055510604529	0.211037728783832	3.13003324027384	0.00174786523765304	0.0183102312868795
FCER1G	3413.01010594085	2.00296347792835	0.640052060251005	3.12937587786666	0.00175178064341778	0.018340408685517
ZNF687	2128.19501315486	0.574653009238652	0.183645261093459	3.1291469533004	0.0017531460642831	0.0183438689429858
BRCA1	545.180342628689	1.94056864023425	0.620368557393163	3.12808993477792	0.00175946335152187	0.0183774236333089
MND1	186.542075681019	2.26283102977938	0.723359791245781	3.1282234057858	0.00175866450715589	0.0183774236333089
SLC4A7	1027.25989320154	1.2886267921941	0.411927404140352	3.12828614761216	0.00175828910297314	0.0183774236333089
MELK	202.281711340572	2.41847820707107	0.773292286570406	3.12750851013548	0.00176294716024144	0.0184029672645934
SORBS3	5844.40201029256	-0.412065327697956	0.131784874021342	-3.12680291086536	0.00176718352223649	0.0184363319197421
FES	5540.92452591905	1.84709389159003	0.590809991042009	3.12637551767247	0.00176975410613953	0.0184522891360724
SRGAP3	518.340663433995	-0.834680613985997	0.26702369576799	-3.12586720659888	0.00177281585099039	0.0184733456547941
LOC105604630	704.334229890816	0.851948790039417	0.27266323355636	3.12454590568522	0.00178079732691021	0.0185456125848904
DKC1	4209.0699690751	0.302224738769233	0.0967496285042785	3.12378190429814	0.00178542742666184	0.0185829131753265
HRH3	13.6563580003082	-4.53489822836585	1.45183918116842	-3.12355410102393	0.00178681012954552	0.0185863905787526
LOC105606064	50.7879423228045	2.02077708994624	0.647100678197517	3.12281714118283	0.00179129001749373	0.0186220619120682
LOC105606646	691.018639454949	1.27676361801028	0.408906891160149	3.12238224791919	0.00179393852140857	0.0186386637115867
BMPER	418.097296563185	-1.42612219584682	0.456889595505126	-3.1213715739579	0.00180010744257881	0.0186626337475378
PDE6B	184.379966381	-1.27961708379251	0.409910649944358	-3.12169757962182	0.00179811545209046	0.0186626337475378
CDK2AP2	1921.84059651643	0.311943462137699	0.0999320357909934	3.12155616233141	0.00179897930438508	0.0186626337475378
PSTPIP2	502.293516036475	0.721770144413672	0.231239170134546	3.12131436898736	0.00180045719087671	0.0186626337475378
LOC105614177	96.9763162982048	-1.84529976445562	0.59130043785854	-3.12074817860541	0.00180392222002083	0.0186876220630445
SLC25A17	831.488747183868	0.376573706985163	0.120704888216465	3.11978837435182	0.00180981013113521	0.018726727714169
REEP5	11166.6370363314	0.654024205905125	0.209634001058827	3.11983839740575	0.00180950282939758	0.018726727714169
CLDN15	504.422639482381	2.34632312522524	0.752157038101241	3.11945911075743	0.00181183406113954	0.018736732049999
HSPA5	22895.6677805421	0.485559508964386	0.155680560030664	3.11894759929401	0.00181498236532494	0.018758345437542
FAM3B	105.551745667075	-1.43279977647837	0.459466468563284	-3.11839900082072	0.00181836452335477	0.0187714101202465
EIF4A1	13962.2328002826	1.24866788475431	0.400402980932915	3.11852794363565	0.00181756905924551	0.0187714101202465
LOC105602892	27.4080408933998	2.2212147188153	0.712525673755967	3.11738201250562	0.00182464967093947	0.0188253291137381
NDST1	5879.3369514068	0.753181368381587	0.241662431736607	3.11666717482382	0.00182907942104391	0.0188600539488094
PARVG	1517.18191969376	1.85869220317657	0.596607366418048	3.11543622790967	0.00183673059500887	0.0189169377086184
FAM213A	1050.46778861193	-0.874591135769344	0.280713747361873	-3.11559780733465	0.00183572459474843	0.0189169377086184
PSAT1	566.758295644485	2.51341121232456	0.806888998549074	3.11494048976267	0.00183982024353506	0.0189377548296509
SLC31A2	534.713974864933	1.30841634982916	0.420113791533833	3.11443322308497	0.00184298668531538	0.0189394426647433
MPDZ	3441.90490085722	-0.397962687570543	0.127769784394113	-3.11468544349269	0.0018414116588285	0.0189394426647433
NEMF	1820.452120052	-0.239899686245023	0.0770291648577136	-3.11440071676954	0.00184318976568024	0.0189394426647433
NEK2	421.182715168606	2.18576762285936	0.701950304902887	3.11384952409381	0.00184663642537068	0.0189638647970424
LOC105615117	16.5499309297955	-2.43593865329518	0.782420803080151	-3.11333574427678	0.00184985447026445	0.0189859122671901
SLC38A8	62.866365002533	-0.923711208481597	0.296807889535842	-3.11215180272373	0.00185728967938009	0.019040173260273
LOC101112122	221.427284282473	1.08205178011101	0.347667984971074	3.11231354880444	0.001856272289664	0.019040173260273
LOC105615377	11312.8963496447	1.10021306401867	0.353589456037069	3.11155506826913	0.00186104759741141	0.0190566543409112
OLA-I	40709.0154449896	-0.936480620392704	0.300968595552768	-3.11155593716592	0.00186104212048442	0.0190566543409112
RNF26	1279.96714419794	0.673634996012693	0.21651446357312	3.11127018904766	0.00186284407833691	0.0190640365407169
HNRNPF	11663.7382584244	0.48987535373647	0.157467292568733	3.11096574879285	0.00186476567422596	0.0190726898878564
EPPK1	221.18178638566	-1.29481332121645	0.41634130293581	-3.10998047055658	0.00187099714005007	0.0191253888739259
CDC20	876.495652736783	2.27647590445442	0.73223454329162	3.10894361009106	0.00187757549422617	0.0191815709712731
DRAM1	1924.92588130483	1.75489197223249	0.564593753985639	3.10823837466174	0.0018820619881674	0.0192087840162447
NFKB2	5090.66466909895	0.57799573867425	0.185959290087265	3.10818426120584	0.00188240664802352	0.0192087840162447
SEC13	3633.49555089664	0.38939790183199	0.125315016728375	3.10735227108514	0.00188771306938933	0.0192518493411541
CCDC151	60.6010689148077	1.65670262882254	0.533212323888788	3.10702238976771	0.00188982084900598	0.019262262535153
KIAA0895	54.0733748170385	1.77005620497695	0.569775077884237	3.10658762322452	0.00189260209561031	0.0192795242210878
ORMDL2	798.608339233452	0.539800789907377	0.173814154431424	3.10562043507422	0.00189880278769352	0.0193204818667438
LOC101103220	1084.74009484423	0.535544993697574	0.172441156161861	3.10566807609946	0.00189849692231344	0.0193204818667438
HRSP12	685.133846069957	1.39879991349819	0.450436937213085	3.10542896893128	0.00190003249701434	0.0193219024725067
ROBO2	563.544921849416	-1.69448530766882	0.545798815035188	-3.10459689722773	0.001905385056519	0.0193652236965593
C12H1orf115	2935.6139583712	-0.48577106645249	0.156489089691974	-3.1041848822091	0.00190804059409767	0.0193699997310316
DHX9	6263.64781349617	0.378358385383881	0.121881633728211	3.1043100901289	0.00190723323914152	0.0193699997310316
LOC101122056	2840.30669033105	0.365494112739618	0.117751203995585	3.10395223435101	0.0019095415674981	0.0193741409753313
CACHD1	1070.38036851577	-0.501501234494826	0.161588062305305	-3.10357849051551	0.00191195511972653	0.0193836392754717
ZNF45	1262.54567015297	0.32146564294174	0.103582693342469	3.10346866419952	0.00191266488534837	0.0193836392754717
LOC106990795	52.6918197508216	-1.22782503927578	0.395657107144121	-3.10325536204392	0.00191404406725602	0.019386532052636
LOC101117971	5574.62309450752	2.48620364812999	0.801240342035979	3.10294367082473	0.00191606106147638	0.0193958779638315
FRRS1L	777.658443582452	-1.39266414726146	0.448875886227208	-3.10255950473698	0.00191854973531068	0.0194083302796896
ACTR3	8438.96303706791	1.30003394809019	0.419062031680466	3.10224704174934	0.00192057609650638	0.0194083302796896
TLR7	1101.52516334679	2.32816734177923	0.750443133664871	3.10239009105109	0.00191964816026195	0.0194083302796896
GNA12	3141.53202582496	0.650876152564119	0.209839759220252	3.10177706542708	0.00192362765258942	0.0194280912490869
CIB2	738.453459218866	-1.31854588180386	0.42516192135063	-3.10127933756433	0.00192686425328595	0.0194386277117208
LOC101120701	444.871377558184	-0.723049398905475	0.233138962150604	-3.10136663660018	0.0019262962079612	0.0194386277117208
CTSB	117849.527643141	2.46415535950673	0.79483465539274	3.10021127386444	0.00193382649141695	0.0194869315728016
MTSS1	8351.17249528238	1.34021372948921	0.432298075014282	3.10020748865221	0.00193385120657592	0.0194869315728016
AP1G1	5125.18874300758	0.334792347329522	0.108034181542187	3.09894833792753	0.00194208881729293	0.0195477139616793
LOC101102014	143.31820346009	2.62617527012189	0.84741982646862	3.0990250500342	0.00194158603150822	0.0195477139616793
LCTL	44.1300502256077	2.15960988030672	0.696942394277433	3.09869208422273	0.00194376921972681	0.0195535240747207
TMEM214	4348.56451128205	0.354822389981068	0.114520214763797	3.09833849607167	0.00194609009180606	0.0195646690229332
LMNB1	2293.51076326883	1.7763642860773	0.573356042365353	3.09818708589691	0.00194708469147838	0.0195646690229332
ARID5A	2154.78985896954	1.08680884366423	0.350843870596972	3.09769938923257	0.00195029149997288	0.0195857885762149
QRFPR	410.503040436687	-1.85055405826263	0.597577186933564	-3.09676155436697	0.00195647178597199	0.0196305397979732
UBE2C	643.897286207807	2.07295009849402	0.669408945762154	3.09668717697501	0.00195696269805464	0.0196305397979732
S1PR4	347.146278337434	-0.99077425459262	0.319980885570919	-3.09635449887843	0.00195915985314461	0.0196405309843922
ACTG1	89982.7510304937	1.28517106541658	0.415079994652602	3.09620092987665	0.00196017485536755	0.0196405309843922
LOC101107772	16.5761911159054	2.85232064834999	0.921337601210569	3.09584743377699	0.00196251309482268	0.0196528500597356
NELFE	2428.6251795225	0.380300896998735	0.122852035336148	3.09560111037766	0.00196414394194814	0.0196580753083178
LGALS2	17.184269764819	1.52205668540388	0.491749997699343	3.09518391972513	0.00196690889765628	0.0196746389452356
LOC105614978	28.7314968797303	-1.4017603399312	0.452981572399381	-3.0945195684369	0.00197131930125522	0.0197076337364629
ANLN	1531.99256580193	2.2651253833978	0.732281254654148	3.09324507353067	0.00197980566446228	0.0197667327235244
RASSF2	1092.83065749961	1.78312957157947	0.576511859108429	3.09296251830287	0.00198169162480693	0.0197667327235244
POLD1	1056.10794324514	0.760488340110753	0.245844734616692	3.09336842742012	0.00197898283581025	0.0197667327235244
SLC15A3	2510.19429993056	1.93880776384218	0.626829104085886	3.09304043351588	0.00198117140257661	0.0197667327235244
LOC101107405	3953.46794697042	0.508977830476966	0.1645697994648	3.09277784947312	0.00198292511756235	0.0197679120971837
CBX6	727.54131088257	0.597889950370555	0.193340073524103	3.09242641462024	0.00198527446844913	0.01976909547936
CMKLR1	2943.52887043628	1.68485059809265	0.544817380124844	3.09250523121448	0.00198474735539103	0.01976909547936
REL	224.130359385664	1.01605109124958	0.328612289891953	3.0919448922122	0.0019884976065183	0.0197828785883259
SLC8B1	2925.01835449112	1.7437080760201	0.563962566634828	3.09188619809437	0.00198889081209572	0.0197828785883259
LOC106991326	136.163731047507	-0.644905483710934	0.208594398023193	-3.09167211498762	0.00199032560967025	0.0197860467927118
RRM2	1598.56072460336	2.17616525846112	0.704011836650956	3.09109186120126	0.00199421928310514	0.0197919133338593
TMEM132B	206.377183611442	-2.26772357223292	0.733631960332942	-3.0910915756775	0.00199422120077319	0.0197919133338593
APCDD1	1737.40000500717	-1.57221799159242	0.508629819954341	-3.09108496968101	0.00199426556921144	0.0197919133338593
LOC101108425	131.771868997243	2.02425275006074	0.654925954740302	3.09081161833541	0.00199610229760828	0.0197990560856781
NFATC3	2149.70492802386	0.574781653984795	0.185989336618495	3.09040111887596	0.00199886348128634	0.0198153552605147
MS4A8	1047.44230886487	2.69075721216024	0.870755416136186	3.09014122943957	0.00200061341341303	0.0198216169663198
LOC105605454	10.0026712129424	1.88258265847013	0.60941501669742	3.08916355338983	0.00200720907050123	0.01987585518136
SLC16A3	1295.10997631243	1.83529953650485	0.594314519049089	3.08809473381427	0.0020144424342629	0.0199252188322042
LOC101114379	34.2267266719931	-6.36570571966906	2.06130729033169	-3.08818862162213	0.00201380608029953	0.0199252188322042
MAPK13	85.601340815909	-1.04815214332601	0.339459829490006	-3.08770597363675	0.00201707934233794	0.0199290587195875
LUZP2	63.4658374239722	-1.88355055192146	0.610005106110246	-3.08776194339108	0.00201669951192484	0.0199290587195875
LOC101116896	361.941411218541	-1.51765400500179	0.49179452373927	-3.08595141211127	0.00202901975075771	0.0200247077294991
COL13A1	312.776765056208	-1.21619915022612	0.394092667582088	-3.086074038596	0.00202818313099039	0.0200247077294991
DNAJB13	35.2141041150304	2.73995417963234	0.888003275674733	3.08552260412602	0.00203194778562105	0.0200424454647374
PPIL2	2244.84311447274	0.584587839010941	0.189605456622362	3.0831804602294	0.00204800920991231	0.0201896347306428
LOC105607675	374.46181388712	-1.53835489707286	0.499186769223531	-3.08172209665277	0.00205806880291562	0.0202550080686727
SERINC1	10042.8267348962	-0.494196325184981	0.16035143193782	-3.08195766768466	0.00205644080233059	0.0202550080686727
TBX21	208.010698004144	-1.34662214786129	0.436967338864118	-3.0817455404374	0.00205790673302366	0.0202550080686727
XRCC2	418.025248043394	0.503316057769418	0.163372140278744	3.08079490732426	0.00206448797888748	0.0202956458268334
CNTF	23.6093992967812	1.33266978574095	0.432550365009218	3.08095864330746	0.00206335305785161	0.0202956458268334
LOC101112520	471.047379943026	-0.539603666388738	0.175171969261844	-3.08042244808098	0.00206707177945106	0.0203097823119568
KIAA0319L	2660.98979670555	0.278711781061849	0.0904843621191458	3.0802204329501	0.00206847442646167	0.0203123042709324
LIG1	1066.52517693738	1.27133301007443	0.41280362583954	3.07975252758222	0.00207172657685017	0.0203329754012565
GTSE1	435.623367447729	2.30491858136482	0.748456297993007	3.07956334597688	0.00207304280421119	0.0203346340368807
COL4A4	139.423312921448	-1.45542884838646	0.472666907409318	-3.07918499385465	0.00207567748323262	0.0203401353502235
RTN4	10971.6833859113	-0.683559038187824	0.222007654435632	-3.07898860480962	0.00207704626143326	0.0203401353502235
MAFB	10389.0420617165	2.43178948563972	0.789774517016952	3.0790933782275	0.00207631591622531	0.0203401353502235
VAC14	2755.96213263241	1.23039174235191	0.399650032214501	3.07867294676341	0.00207924804711579	0.0203504536914011
GNL3L	2517.69420427626	0.203059041086207	0.065978074338033	3.07767456270172	0.00208622610194952	0.0204074821506927
CASC5	359.000498805294	1.80966810121918	0.58816417885733	3.07680774564502	0.00209230200299995	0.0204556276906642
TNFAIP8	718.71388819758	1.37972905005671	0.448480285053732	3.0764541854753	0.00209478491812754	0.0204686122788372
LOC101119576	2190.87334162238	-0.692991209868307	0.225273049575692	-3.07622776525454	0.00209637639816392	0.0204728769462564
THBS4	25053.8314106993	-1.44492778962492	0.469834557688265	-3.07539700088138	0.00210222524307849	0.0205186907673823
SIRPA	17146.679121852	1.09606755898607	0.356428301226096	3.0751417752621	0.00210402511534828	0.0205249560646936
POP1	202.571650516612	1.06346291479711	0.345870839345124	3.07474002957488	0.00210686112268914	0.0205413165014659
SH3D19	4564.47415600783	-0.415453690067777	0.135205605601133	-3.07275492181439	0.00212092594405613	0.0206670766126415
PREX1	5286.28216905503	1.59447222786782	0.519303605826203	3.07040469193554	0.00213768900574513	0.0208189767180398
RP9	1400.54285026528	0.326503674161348	0.106346925185037	3.07017502944491	0.00213933357672994	0.0208209528251631
SMOX	581.319993148391	-0.449855191075378	0.146530328079249	-3.07004834406758	0.00214024124386162	0.0208209528251631
HAP1	139.897095355831	-1.92653285353842	0.627613395421046	-3.06961716813895	0.00214333315172312	0.020839594138394
TMCO4	2140.08336301297	0.730146204532365	0.237937180072372	3.06865116376634	0.00215027511808014	0.0208502838960233
TMEM117	501.285934196407	-1.10202615923157	0.359162950953069	-3.06831803310238	0.00215267386052354	0.0208502838960233
BST-2B	672.694205750071	2.17785933288391	0.709647032928298	3.06893319048648	0.00214824627081762	0.0208502838960233
TLR1	701.771901733213	1.92513546538871	0.627407812171935	3.06839575159951	0.00215211402098386	0.0208502838960233
SDF2	1738.09820001752	0.282481361212087	0.0920544054258377	3.06863490025651	0.00215039216827223	0.0208502838960233
STX6	6444.38994279128	1.36706982566429	0.445567281652695	3.06815576896392	0.00215384314886424	0.0208502838960233
CDH6	144.96514221173	-1.72872855972198	0.563440017529029	-3.068167872249	0.0021537559115323	0.0208502838960233
LOC105605144	11.9792381724116	2.07905395620422	0.677513499112079	3.06865318392761	0.00215026057917468	0.0208502838960233
ATP6V1A	5241.30558064254	1.48549746375845	0.484212237962884	3.06786435222713	0.00215594458322199	0.0208592345729311
LOC101103233	95.877462337047	-0.912870962644732	0.297617220299911	-3.06726526685796	0.00216027055130773	0.0208782963587402
GOLGA3	6490.69054901747	0.245411784333265	0.0800068727074147	3.06738378877445	0.00215941407903494	0.0208782963587402
MED8	871.195786296922	0.51258855963522	0.167213679813204	3.06547024267295	0.0021732800264112	0.0209697269832001
GAK	5095.89395104115	0.659054414672421	0.214983446396522	3.06560540227289	0.00217229795977451	0.0209697269832001
CRABP1	788.13792818268	-2.34805258989215	0.765906355048161	-3.06571759643449	0.00217148306852143	0.0209697269832001
SH3BP4	1363.02990333219	0.754531127782384	0.246199183813818	3.06471823380609	0.00217875154180561	0.0209764777659714
LOC101121664	769.96368695573	0.669354319302699	0.218429253749866	3.06439869116254	0.00218108031157604	0.0209764777659714
LOC101102726	46.6621529346119	-1.70686902171783	0.55693945962823	-3.06472991311695	0.00217866646826405	0.0209764777659714
PRKCD	2444.6488604243	1.59979536657953	0.522035469219215	3.06453385049156	0.00218009501620262	0.0209764777659714
LOC105603871	195.003410986806	-0.406692868055977	0.132684611793488	-3.06510952972421	0.00217590295148612	0.0209764777659714
NPDC1	1290.15277637031	-0.820715240004065	0.267808302279016	-3.06456234933674	0.00217988731511555	0.0209764777659714
CDCA3	370.067584859688	2.06944401851969	0.675366816759262	3.06417781739691	0.00218269133356576	0.0209805877914605
GPR157	87.031368932108	-1.15847185736405	0.378253523256179	-3.06268623063017	0.00219359934287209	0.0210610305396122
TMEM171	121.941482283975	-2.076505255412	0.677968269883825	-3.06283545654404	0.00219250580518989	0.0210610305396122
RFT1	1069.26547504745	0.585964584768303	0.191332477856193	3.06254636606295	0.00219462473380332	0.0210610305396122
PTPN6	3900.30610845366	1.90772128076002	0.623149883439435	3.06141641274243	0.00220292490117608	0.0211275097817898
PPEF2	92.2285159253611	1.4540936229187	0.47499545370526	3.0612790324115	0.00220393599924002	0.0211275097817898
YKT6	4495.78294920764	0.51960706341075	0.169770057954395	3.06065197639464	0.00220855643838055	0.0211494481813433
AP1M1	2449.31599693752	0.673733854588281	0.220130518174292	3.06061086021176	0.00220885971137614	0.0211494481813433
LOC101116756	1221.92215893046	-0.92977157580164	0.303798981980565	-3.0604828552754	0.0022098041202735	0.0211494481813433
MEIOB	74.9841467611616	1.0362541296905	0.338749963738657	3.05905310882914	0.00222037784056326	0.0212391782104608
FCGR1A	1494.6834410165	1.99847998463194	0.653409359590636	3.05854202315682	0.00222416882107481	0.0212525026164696
ST6GAL2	416.767401570613	2.24879820108638	0.735247011892821	3.05856149662828	0.0022240242678765	0.0212525026164696
STT3B	5329.81583072621	0.445739281575927	0.145743788424647	3.0583758415638	0.00222540275115256	0.0212528360798378
GALNT10	954.803085711314	0.916855032210251	0.299805659370673	3.05816452609613	0.00222697271490049	0.021256376613684
TRIM52	1043.73771372132	0.473482143688591	0.154844664382147	3.05778791654109	0.0022297732441007	0.0212709491204139
ARPC1B	24354.274941276	1.5954205192306	0.521782258769167	3.05763657621099	0.0022308995438561	0.0212709491204139
PITPNA	5292.39076424141	0.338337067979023	0.110661914679756	3.05739394585876	0.00223270632697751	0.0212767309922991
CCIN	151.420617721727	0.669815023702713	0.219106128446043	3.05703463638015	0.0022353844418892	0.0212908056058496
FAM161A	674.566456172384	0.556052451139454	0.181929067641318	3.05642445348941	0.0022399391878355	0.0212998509143692
COMMD9	1689.0484514774	0.851094039460891	0.278458951967091	3.05644344866124	0.00223979726911393	0.0212998509143692
PPP1CA	6790.69244755463	0.476017634307364	0.155727282614742	3.05673884700729	0.00223759131807468	0.0212998509143692
MASTL	189.547465868604	1.96990219865738	0.644620818874936	3.05590843636647	0.00224379766280299	0.0213251011116263
LOC105611978	451.006272739627	1.44891077330486	0.474402247150444	3.05418193528365	0.00225675174910127	0.021436722804298
CCDC22	1575.30257864644	0.842143817720998	0.275758951587489	3.05391289339093	0.00225877655323233	0.021444464063226
GFRA3	154.769741671758	-1.4301100483175	0.468375483126093	-3.05334096219655	0.00226308642757276	0.0214477081920064
SLA	1981.21775186886	2.02864715266098	0.664399955709157	3.053352329766	0.00226300069219308	0.0214477081920064
UNC93B1	5682.03405820133	1.86092430436353	0.609556883170282	3.05291328134125	0.0022663142035631	0.0214477081920064
ATRX	4869.98747522875	-0.506983376917457	0.166065899092358	-3.0529047786957	0.00226637841712993	0.0214477081920064
LOC105605899	618.782042752939	1.61653192512306	0.529439954388178	3.05328661300436	0.00226349637590588	0.0214477081920064
LOC101105810	718.996120117058	-1.36012098514144	0.445475067492525	-3.05319216358671	0.00226420895646878	0.0214477081920064
CHSY3	443.712859242406	0.914966445776551	0.299757193009964	3.0523585992685	0.0022705067603927	0.0214753107406407
E2F7	253.023127958242	1.87021798931699	0.612845866054	3.05169389712779	0.00227554026117289	0.0215114406022877
NCOA7	1650.58060828327	0.491396417073751	0.161043667489764	3.05132405845752	0.00227834531311983	0.0215264769056764
LPGAT1	4665.79474989744	0.564703386223303	0.185126522476945	3.0503645759004	0.00228563731108916	0.0215838685876693
LOC105609033	137.383048989734	1.2290251033358	0.402943402648931	3.05011844158818	0.0022875113564878	0.0215900632554559
LOC101111069	234.579099717494	1.47861714226025	0.484913801393153	3.04923707680045	0.00229423354181917	0.0216167126449724
PDIA4	9165.4235000474	0.914388598896175	0.29984364500965	3.0495513715715	0.00229183433684643	0.0216167126449724
MRPL27	1468.2488194564	0.403405220515705	0.132302663644052	3.04910883427886	0.00229521315643657	0.0216167126449724
OCLN	354.695350291631	-1.30313779384816	0.427380052548411	-3.04913106280399	0.00229504333048872	0.0216167126449724
HYOU1	5086.20170010391	0.721470525500978	0.236691427718546	3.04814809921588	0.00230256418235542	0.0216744291727296
MON1B	549.776516816166	0.840128920313498	0.27567278366049	3.04755844649566	0.0023070865593294	0.0217054720085528
MAP3K13	458.359046580156	0.599428038277448	0.196740039189234	3.04680247471583	0.00231289643116948	0.0217096740567688
ACTL6A	871.592617712755	0.396851066553031	0.130235761857476	3.04717430061435	0.00231003716414226	0.0217096740567688
RSRC1	1355.67764452296	-0.721562772985361	0.236806441373809	-3.04705720333993	0.00231093726941194	0.0217096740567688
LOC105614721	24.3270685505481	1.30671805042404	0.428895691065121	3.04670361033222	0.00231365722387792	0.0217096740567688
ACD	1099.21827617353	0.569010162471422	0.186755205613587	3.04682357100532	0.00231273411821333	0.0217096740567688
BEND2	24.7951195015832	1.87810801957833	0.616505894603553	3.04637479709104	0.00231618919489708	0.0217219330579634
C12H1orf100	80.9933898312116	1.93831648683868	0.63631024004643	3.04618150840578	0.00231767876598519	0.0217244083168098
CEP170B	813.349262404853	0.639628352060522	0.210011532524613	3.04568203646415	0.00232153198911957	0.0217490245809431
LOC101108079	61.5904566876414	0.701274280252193	0.230289679199297	3.04518327825407	0.00232538555964323	0.0217736180901617
AP3M1	3396.37472587938	0.347917059874732	0.114261203448662	3.04492731893071	0.00232736545961259	0.021780650882594
LY86	223.666156358792	1.21223320596023	0.398205738514262	3.04423841425081	0.00233270195589634	0.0218190723843075
KCNJ3	863.161953751	-2.17014389568081	0.71292380411931	-3.0440053805773	0.00233450965092251	0.0218244639043257
LIMS1	3825.42813267257	1.09449902546836	0.359632792653908	3.0433793798155	0.00233937203426645	0.0218583918330906
RAB10	4535.37533609459	0.357321929952702	0.117460995615519	3.042047516116	0.00234974799033088	0.0219206753308499
SBNO2	5362.3373172945	1.01064872803384	0.33221662823223	3.04213769615217	0.00234904411004656	0.0219206753308499
LOC105606008	94.0998623316654	1.6863363414846	0.554334010630661	3.04209431343762	0.00234938270010658	0.0219206753308499
TGFB1I1	3347.56644129193	0.418790917736717	0.137693308518556	3.04147617805464	0.0023542119325368	0.0219507661779141
DOK4	542.12490495021	-0.616285568573707	0.202645920765919	-3.04119405041265	0.00235641909698343	0.0219597941608997
KIAA0930	1099.78174138236	1.69644744058308	0.558203177829414	3.0391217892735	0.0023726891415633	0.0220997977058379
RAB33A	377.469020684623	-2.86672047830781	0.943424917521242	-3.03863129441168	0.00237655521051165	0.0221241812533188
ACTR2	10993.4473595568	1.17214660454812	0.385850763552173	3.03782372686592	0.00238293300513586	0.0221719094572352
HSD17B11	2512.05829053875	1.76598920969801	0.581385727286158	3.03755170932979	0.00238508479904737	0.0221802875462302
GAPVD1	3848.20809086599	0.268590361603706	0.0884499416941271	3.03663695486121	0.00239233401727205	0.0222360358972979
LOC105616911	82.1348988491267	0.846993445159604	0.278987816315585	3.03595137717951	0.00239778027921231	0.0222749766504393
GAL3ST4	1846.42258738128	1.97703457631947	0.651258487740611	3.03571410359399	0.0023996678341305	0.0222808341330346
P4HB	29740.9032774082	0.967460759084737	0.318803723157184	3.03465953754792	0.00240807356853859	0.0223471748703385
HAUS7	954.345143007131	1.07439495060783	0.354145090702754	3.03377056131383	0.0024151803462528	0.022401398031047
GTF3C2	1687.8139928087	0.234842214721239	0.0774173290357693	3.03345798216229	0.00241768376833295	0.0224128895364548
RAB11FIP1	672.911211549016	0.820704541663415	0.270673728905872	3.03208052359163	0.00242874404587151	0.0225036530125836
LOC101112287	397.002618201913	0.887233665882245	0.292708163561793	3.0311203318897	0.0024364812572781	0.0225616787886114
VARS2	1588.15134990008	0.60991127796943	0.201225261183493	3.03098763237914	0.0024375523204621	0.0225616787886114
NR1H4	41.0674543827554	3.21806416745041	1.06184642029648	3.03063051863178	0.00244043684827213	0.0225630115226599
LOC101114799	96.1978822092914	2.74233028326029	0.904850626524061	3.03069943576745	0.00243987993825568	0.0225630115226599
TARS	5358.645781585	0.566626200317788	0.186974670442315	3.03049712015726	0.00244151515376371	0.0225630115226599
M1AP	12.9355465220909	1.96920593992603	0.649961536440167	3.02972688308812	0.00244774977499116	0.0225970649800616
GTF3A	814.114129493791	0.739255606332243	0.243994227268532	3.02980777294637	0.00244709433460673	0.0225970649800616
TFE3	2545.56343674236	1.08061083218805	0.356731284876771	3.02920118867998	0.00245201332709458	0.0226246414485953
MBLAC1	831.981204564235	0.300488749726501	0.0992033357431504	3.02901860583099	0.00245349572252142	0.0226265409374049
CHST11	365.108014225988	1.41167763264613	0.466152625657113	3.02835928609468	0.00245885558882067	0.0226523988107309
TEAD3	2191.55703161348	0.202747720522682	0.0669494271108982	3.02837125382478	0.00245875820309062	0.0226523988107309
PRAM1	214.598945620012	1.01462195073447	0.335083529613977	3.02796724119308	0.00246204775168887	0.0226700241032131
TLR4	2325.29588489528	1.59257850945728	0.526109925188277	3.02708318777174	0.00246925993659224	0.0227246274019197
MMP3	13.7523693213643	3.42923450582971	1.13292499147539	3.02688574409845	0.00247087333784061	0.0227276750976776
SIRPB2	343.327425670803	2.158427456359	0.713253894971807	3.02616988364896	0.00247673104795949	0.0227697395358309
GPX1	21724.3194329682	1.29205033691628	0.427032540506917	3.02564843274596	0.00248100594811723	0.0227972163972929
GPR84	431.773158610962	1.39109776314155	0.459889301980857	3.02485349659091	0.00248753589602386	0.0228453750036388
LYPLA2	2473.62512886933	0.796480510192861	0.263408638704385	3.02374483278328	0.00249666919659915	0.0228997661393622
RTN4R	193.504098713819	-0.505743605818564	0.167261826151956	-3.02366426012293	0.00249733415782156	0.0228997661393622
KIAA2022	70.406789289603	-0.757109436425777	0.250374171513654	-3.02391189893358	0.00249529092602334	0.0228997661393622
LOC105616637	66.7270290839673	-1.0431190306699	0.345090098649196	-3.02274401599185	0.00250494037755892	0.022945771675572
LOC106992039	78.445144889915	-1.87866037568508	0.62149761319116	-3.02279580132071	0.00250451178708814	0.022945771675572
CHTF18	504.218354590213	1.0799937145463	0.357330459141636	3.02239478028438	0.00250783250647249	0.0229603983353434
SMC1A	7900.90715809517	0.314862074980242	0.104183904979629	3.02217578657478	0.0025096476190692	0.0229651543871975
C1RL	733.445560705964	3.44583597560165	1.14041610523038	3.02156025313721	0.00251475585885893	0.0230000245605132
LOC105602781	42.2942753053045	-1.3698847909657	0.453570755426663	-3.02022291908368	0.00252588703312501	0.0230899162775352
MSMO1	1420.30220093016	-0.876102960676775	0.290183044388228	-3.01913904902266	0.00253494156803223	0.0231607419037997
LOC101111349	8980.95163133732	0.339703765670549	0.112523634485245	3.01895479313811	0.00253648377112126	0.0231628927579208
VAV3	1356.79487412272	1.89932608512918	0.629229060301065	3.01849708629225	0.00254031844530745	0.0231740321374547
WDR75	1240.75322917436	0.404204204658624	0.13390614235505	3.01856358154866	0.00253976101814064	0.0231740321374547
RIN2	5013.29925435483	1.20610677786462	0.399672213822339	3.01773987821119	0.00254667398831179	0.0232200598985733
PRKG1	2070.59979322547	-0.770023518457083	0.255209049204201	-3.0172265476408	0.00255099083969728	0.0232474615082953
CHI3L1	5762.06653318661	1.95606401494422	0.648343152194864	3.01701962660093	0.00255273283306466	0.0232513820483408
TUBD1	253.252775126357	-0.347338347033603	0.115146050813742	-3.01650247298059	0.00255709132055037	0.0232791184677737
LOC101118515	1416.84984542413	1.70413897279937	0.565054848500331	3.01588240030537	0.00256232616462609	0.0233148004455839
SLC31A1	3272.26343530285	0.463124595824793	0.153572187831149	3.01568013300685	0.00256403588600281	0.0233183869057977
LOC101109345	1220.87100225842	-0.500351397201369	0.165996458491839	-3.01422935011573	0.00257632964733114	0.0234181758968946
GHSR	96.5360768130981	-0.76384416810838	0.253456831647682	-3.01370518657064	0.00258078458530115	0.0234276462714002
SZRD1	6555.65642091324	0.299906379660981	0.0995163163515757	3.01364028187557	0.00258133670905752	0.0234276462714002
LOC106991482	31.2862158363219	1.09621621620154	0.363737724123579	3.01375453657675	0.00258036485264414	0.0234276462714002
PRDM1	1514.33420941439	1.49115713593239	0.494877384667641	3.01318504771409	0.0025852122788691	0.0234508125091888
NME9	19.9101450407778	1.80789590513275	0.60005135126629	3.01290198133467	0.00258762480525302	0.0234606903698771
CREB3	2590.04151973936	0.327793836831469	0.108819447966485	3.0122725574975	0.00259299665661636	0.0234973751219452
SLC17A9	1238.05059836842	1.9555766885604	0.649439854496591	3.01117443751009	0.00260239303873686	0.0235704734857491
LOC101121396	1513.61368012501	0.765975176823035	0.254416870893096	3.01070905453	0.00260638460739436	0.0235825253527641
SPG11	4203.7988453826	0.68118363705977	0.226243709251151	3.01084012154166	0.0026052598857532	0.0235825253527641
CD8A	435.727423062241	-1.34485859566399	0.446790535543072	-3.0100427128102	0.00261210953525023	0.0236222660777094
C7H14orf37	495.77261068684	1.63904446472342	0.544820557376054	3.00841156328118	0.00262617223429242	0.0237256869277681
PPP6R1	4956.73462018702	0.544571725043161	0.181035347449826	3.00809611335205	0.0026288998096551	0.0237256869277681
ZDHHC3	1866.47932889117	0.518620400580076	0.172392080607402	3.00837717575414	0.00262646944445241	0.0237256869277681
LOC105606113	77.8487708914417	-1.85191405949871	0.615634971028927	-3.00813655274255	0.00262855000099743	0.0237256869277681
TLR8	1468.78783910905	2.35116056960306	0.781823582586936	3.00727762882698	0.00263598901465771	0.0237775599413781
HCLS1	3049.67816625651	1.65984797997955	0.552074259043169	3.00656651309251	0.00264216243997086	0.0238211237276112
PI4KB	4052.51656358035	0.351515442964022	0.116935791917405	3.00605517951515	0.00264660965672992	0.0238369695963099
PROX2	45.1895503520336	-0.832561054242271	0.276957191974455	-3.00610014243306	0.00264621832697061	0.0238369695963099
WDFY4	3662.25874357507	2.04280295544888	0.679668608903717	3.00558673548842	0.0026506898547751	0.0238615935377799
LOC106991787	115.177683405973	-0.656237790117776	0.218439920787173	-3.00420265559953	0.0026627789530843	0.0239460968764176
ACSL5	2616.24175702248	1.37547336576771	0.457840622871448	3.0042623940644	0.00266225613503181	0.0239460968764176
DCTN5	1976.39938133194	0.426572669321133	0.142018843295966	3.00363430247181	0.00266775775145188	0.0239787049414222
LOC105606895	75.6761443196811	0.635408807260608	0.211634849617913	3.00238268133901	0.00267875201966844	0.0240653216161293
LACTB	2400.47941603918	1.50817227002786	0.502519359643971	3.00122222374951	0.00268898248222693	0.0241449921466425
C1QB	10927.1097095052	1.53278291353245	0.510902402373634	3.00014818174899	0.00269848291706515	0.0242125591982476
SAAL1	995.307506329042	0.363273741727871	0.121088711751256	3.00006281736746	0.00269923932162129	0.0242125591982476
RGCC	2672.11364691975	-1.57096446486279	0.523742343590982	-2.99949867351118	0.0027042430123025	0.0242391598567141
LOC101112162	1351.98230896579	2.12341972678515	0.707943400302861	2.99942018793698	0.00270493981362936	0.0242391598567141
LRRC8C	1388.52291928342	0.823886731165643	0.274697739817686	2.99924830729386	0.00270646635707442	0.0242401978370724
ERCC6L	189.807953125115	2.28478885071949	0.76182502021664	2.99909925519348	0.00270779078800583	0.0242401978370724
LOC105603927	301.573234421561	-2.32812713957411	0.776398550203575	-2.9986237596189	0.0027120198538474	0.0242658010648385
GJD3	86.500531808297	-0.865165091992197	0.288555055176378	-2.99826697357067	0.00271519707727352	0.0242819718439319
SIGMAR1	1053.29481170008	0.697060447623787	0.23251801194833	2.99787720436336	0.00271867190659064	0.0242908930889486
LOC106990507	15.60821668955	1.88227439087608	0.627875265043158	2.99784765489479	0.00271893550851758	0.0242908930889486
GSTA1-1	24.901930365826	-2.75291248903242	0.918729269029763	-2.99643494752232	0.0027315651251994	0.0243914316595261
NOM1	2777.23660191283	0.379415916406411	0.126650928821301	2.99576102550145	0.00273760885678938	0.0244207936520341
LOC101112374	9.09163500147744	-4.72402576857418	1.5768259728049	-2.99590814081466	0.00273628848553212	0.0244207936520341
SYNE3	898.594364182701	0.580588147572824	0.19386216154264	2.99485027378652	0.00274579588744119	0.0244815050829452
TNFAIP8L2	1113.77410253383	2.06036660516981	0.688017953271176	2.99464075809913	0.00274768245095243	0.0244860087697998
PSMD9	1503.06177989977	0.306972976733977	0.102536561610542	2.99379042862713	0.00275535132086645	0.0245420111368632
REC114	110.25291060476	-1.16940409366417	0.39068253165817	-2.9932336332031	0.00276038348180155	0.0245744837844965
KCNAB2	2252.53541703218	1.74787073837626	0.584155659690505	2.9921318220255	0.0027703660932628	0.024650973395122
CD84	1793.3257124693	1.96476858816353	0.656683922115786	2.99195476239649	0.00277197335780105	0.0246528990301172
LIPA	17939.92927399	2.43760445252927	0.814901320923838	2.99128788963774	0.00277803456493187	0.024694414575435
RNF220	3318.99337588566	0.238103069068538	0.0796066806288919	2.99099355968025	0.00278071357862303	0.0247058386872648
ATP6V0B	5440.59449741449	0.705602082947729	0.235963667640505	2.99029969318297	0.00278703854525865	0.0247496283640829
LRRC8B	444.41481164269	1.21307166318793	0.405775513221812	2.98951421084105	0.00279421449440426	0.0248009273476793
TRPM2	3085.1757910921	-1.06580926661059	0.356569306689803	-2.9890662112928	0.00279831484694183	0.0248248902212432
[truncated: 16,186 more rows]
