# Supplementary material for: Reproducing extracellular matrix adverse remodelling of non-ST myocardial infarction in a large animal model
Source: Nat Commun. 2023 Feb 22;14:995. doi: 10.1038/s41467-023-36350-1 (PMC9945840; doi:10.1038/s41467-023-36350-1)
Supplement: Supplementary file 5 — Supplementary Data 2.xlsx [file 41467_2023_36350_MOESM5_ESM.xlsx]

## Sheet: Foglio2
Column1	Column2	Column3	Column4	Column5	Column6	Column7
	baseMean	log2FoldChange	lfcSE	stat	pvalue	padj
LOC105613726	362.037869786143	6.71247963330589	0.358806698642632	18.7077879501672	4.27765017670305e-78	7.56545210251702e-74
LOC101114499	484.127134559263	-4.40766443666987	0.322765528927903	-13.6559329966566	1.86090541074748e-42	1.645598654724e-38
CCDC112	984.673069048924	-2.20107321744326	0.174801159450167	-12.5918685228787	2.34066206827483e-36	1.37989831131695e-32
LOC101120099	94.3366039124068	-6.4489157673003	0.528345279295749	-12.2058737344948	2.89187367059194e-34	1.27864194345222e-30
MX1	707.256236649664	1.42393986707479	0.1213693831609	11.7322823103341	8.70785739089019e-32	3.08014331630568e-28
LOC101120093	6294.19980112807	3.80778420009936	0.35935780504751	10.5960804151615	3.10731928677498e-26	9.15934148431706e-23
TTC39B	826.402808423762	-0.833609070843635	0.0814029798510631	-10.2405227962026	1.30529121861985e-24	3.29791149893009e-21
LOC101114535	1336.01440462018	5.32545775339713	0.529020387250744	10.0666399287046	7.75834077658629e-24	1.71517518718381e-20
IL1A	692.595647756483	4.7607305401039	0.482317524088795	9.87053196770734	5.58675298873086e-23	1.09785903731882e-19
LOC101115257	36.2638402973601	-3.48631449500916	0.356709277609806	-9.77354589252579	1.46242166225876e-22	2.58643895187084e-19
LOC105610458	578.538957194804	-2.61354740862355	0.275111627473909	-9.49995255606349	2.09985950446309e-21	3.37619229053947e-18
IGSF21	99.9831760716976	-4.72606658692197	0.503935158681349	-9.37832279710093	6.70304623740491e-21	9.87917297956193e-18
DHTKD1	2536.89737305219	-2.53740357976053	0.270930243261334	-9.36552357247545	7.56741607935593e-21	1.02951785214992e-17
LOC101118963	76.6667104746951	-7.49461306734856	0.835327334013736	-8.97206731083137	2.9100048913391e-19	3.67616760773023e-16
BAK1	1954.01361598627	0.782876290219199	0.0893466918835242	8.76223029320198	1.91424700910663e-18	2.25702484020399e-15
LOC105601930	2416.72450651556	8.60982233329468	1.04122884714957	8.268904916402	1.35195034583432e-16	1.49441211352661e-13
SLC2A6	1652.16601249155	3.99787288516304	0.484670588295878	8.24863934743746	1.60208132214068e-16	1.66673001549294e-13
PLEK	1113.68843990244	3.67336865004682	0.45466490881291	8.07928779821091	6.51461158624434e-16	6.40096780635097e-13
CLEC2L	107.422691170353	-6.19047677197519	0.774644759854914	-7.99137500540844	1.33441969172874e-15	1.24213403515339e-12
LOC105604766	53.3072493367776	-3.5806543535133	0.451218977440812	-7.93551364754596	2.09625938270573e-15	1.85372217212667e-12
PDGFRA	4436.88473517493	0.82099262340589	0.103620927243979	7.92303876487066	2.31775280018101e-15	1.95198933447625e-12
LOC105607491	36.818097569071	-8.8618962060148	1.13867800915932	-7.78261820701839	7.10387745976793e-15	5.71087167061162e-12
CXCL8	402.876542792234	5.73178598234457	0.738117954765442	7.76540652525653	8.13837668578141e-15	6.2580578289013e-12
RIN1	222.034360385566	2.00516909051381	0.259414891381676	7.72958360190519	1.07898930676224e-14	7.9512520330821e-12
LOC105615388	75.64339794527	2.66445097287192	0.347536971196889	7.6666691422664	1.76520337683911e-14	1.24877547691106e-11
SPCS2	3335.30170750098	0.708501910922886	0.0926764511784389	7.64489686337621	2.09112874228329e-14	1.42245011292393e-11
LOC105604171	454.689950807082	5.79743096614941	0.759596943163077	7.63224630948096	2.30698125923872e-14	1.5111581685517e-11
MEFV	297.106416814661	5.3077746999981	0.698443797417369	7.59942993212142	2.97438073411672e-14	1.87874634512815e-11
LOC105603901	46.2683421122429	-2.56927378954268	0.339951709315598	-7.5577610558724	4.10066444906748e-14	2.50083970504164e-11
LOC101122848	73.8274125198589	8.0071777184345	1.06870287543093	7.4924264756056	6.76118064276167e-14	3.9859413615961e-11
LOC101118024	106.364845475953	2.16244126527693	0.291028238806637	7.43034859484438	1.08311849865982e-13	6.01378539967319e-11
AKR1E2	1684.0606263823	1.84147982230135	0.247852465409686	7.42974179924935	1.08809868138382e-13	6.01378539967319e-11
FBXL3	1264.56628409835	-0.740089615838371	0.100279186542504	-7.3802913780586	1.57943484844248e-13	8.46481355441022e-11
LOC105606974	233.156202653875	-1.16866106712146	0.160638883834459	-7.27508209236428	3.46209851187892e-13	1.80090218473796e-10
CD83	1343.82946621348	4.29287660971791	0.591131940894973	7.26212933650396	3.81043579832584e-13	1.87198243136641e-10
LOC105605761	485.376650613347	2.40873143280415	0.331652638521647	7.2628140199371	3.79119044319776e-13	1.87198243136641e-10
LOC101118635	89.5710102902051	-2.14872836489752	0.29651020630792	-7.24672648423477	4.26964950626411e-13	2.04089246399424e-10
LOC101116326	452.712551457116	-4.28164862662363	0.591474679438639	-7.23893815824422	4.52211153036722e-13	2.10468590858091e-10
TNFAIP2	1451.55032874045	2.3063850961468	0.319178568043026	7.2260023919773	4.9741898678589e-13	2.25573133340904e-10
OTOA	66.3975185114194	3.7364447161396	0.517566907292941	7.2192496535038	5.22752084891729e-13	2.31134834334878e-10
LOC105610390	58.4113656307804	-4.40475983505633	0.612150695623123	-7.19554819842624	6.22103055250907e-13	2.68354015491891e-10
CCSER1	138.337884205155	-1.25524986122371	0.17613993693619	-7.126435282411	1.03001634122586e-12	4.33734976450489e-10
FMO1	38.9945778344748	-3.68220987608659	0.520634494017228	-7.07254305736559	1.52119760783699e-12	6.2567211377221e-10
IGF2BP3	425.248302935404	6.4438323055864	0.917241489801816	7.02522986283436	2.13714115630782e-12	8.5903360205591e-10
IL1RN	1618.92334679434	4.02920702620616	0.573953410117167	7.0200942361918	2.21718652638636e-12	8.64142409334596e-10
SLC25A13	1908.09383320876	-1.17457951889032	0.167362117949089	-7.01819224854471	2.24757157239576e-12	8.64142409334596e-10
SMPDL3B	209.650210308303	-3.13423013132097	0.446909923408722	-7.01311375548614	2.33071794948026e-12	8.77044205415063e-10
ADGRL1	1039.81451222264	1.80265101110057	0.257668519032248	6.99600796352992	2.6335857416174e-12	9.70366613046777e-10
HEATR4	175.29330609459	-1.58482962034747	0.22724357120862	-6.97414501945373	3.07736520528058e-12	1.11074042899168e-09
SLC26A7	161.987426453112	-1.13430302083238	0.162850320979882	-6.96531031690451	3.27680652176308e-12	1.15907200287804e-09
CDADC1	2561.59623545006	-0.913099116177301	0.131532492159719	-6.94200422408579	3.86575653921432e-12	1.34058372848126e-09
PLEKHG6	151.625142245048	-2.23786624693792	0.322789873403338	-6.93288864158889	4.12332788007201e-12	1.40240724782603e-09
TNFSF9	120.899717557774	2.63888075869113	0.383074299504047	6.88869172927443	5.63078074696703e-12	1.87898091114828e-09
DNER	4831.75508791314	-5.42169963688791	0.789034239151258	-6.87131098736587	6.36145399236413e-12	2.08349398720281e-09
RGSL1	49.8495284363956	5.03647615416749	0.73762851350008	6.82793040397691	8.61483579817018e-12	2.77021792593523e-09
GRID1	86.4647286302312	2.00766970739224	0.294614747145882	6.81455944361848	9.45530722828643e-12	2.98618863641917e-09
LOC105607248	233.96426059879	2.98430850862237	0.439478564888925	6.79056670119197	1.11693921507898e-11	3.40589430308395e-09
LOC101120775	4898.09973595215	5.8729599981966	0.864868149780117	6.79058420603157	1.11680368893497e-11	3.40589430308395e-09
LOC101117475	38.1308478059026	-2.33623626146276	0.346303090169046	-6.74621834971886	1.51748203981046e-11	4.47303122601464e-09
LOC443320	404.109405614612	6.0431299540103	0.895581682785734	6.74771499927618	1.50191589808119e-11	4.47303122601464e-09
LOC105602100	1195.11641629799	3.90435798469404	0.580585559528696	6.72486237491593	1.7575848480889e-11	5.09584354480333e-09
LOC101106280	202.648470856758	5.12601535775735	0.767968124444876	6.67477619785675	2.47609735432764e-11	7.06326738849012e-09
TLR2	2300.59361373303	4.42824969902367	0.671670054344159	6.59289433909267	4.31333567630018e-11	1.19196335579758e-08
OTUD4	2760.73063104471	-0.622627929517125	0.0944308062588426	-6.59348314585445	4.29625548891694e-11	1.19196335579758e-08
NRROS	1196.22639712303	2.17349200811559	0.330277875418822	6.58079807907025	4.67929708806213e-11	1.25390982271919e-08
PKD1	13135.4713365943	0.51619579558643	0.0784307529197229	6.58154838975953	4.65573928310455e-11	1.25390982271919e-08
PLLP	283.932354711271	-1.60242003218186	0.245003235102882	-6.54040356450384	6.13530484096457e-11	1.61953733458656e-08
LOC105608415	608.460367557824	-1.33573397731033	0.206253587523326	-6.47617330369715	9.40779887399403e-11	2.44685780713909e-08
STEAP4	269.289491478107	4.49829947817495	0.695958125553836	6.46346283347903	1.02333678796514e-10	2.62300499013789e-08
PGM2L1	862.809397811653	-1.29688493637309	0.202075628657794	-6.41781963014111	1.38239901570828e-10	3.49272985597382e-08
TMEM155	37.3462856927644	3.62115480238559	0.564697159304696	6.41256068446364	1.43095434885037e-10	3.56448712869966e-08
PLAUR	2265.54742083291	4.73476140877632	0.738734561504884	6.40928644130456	1.46202282793613e-10	3.59129662984421e-08
LOC101121216	2502.57875676684	4.37395164381976	0.683703463959113	6.39743964216821	1.58003904969338e-10	3.82802337436673e-08
ACSL1	33609.8285620617	-2.37480107507163	0.371337612926023	-6.39526132663737	1.60273007748213e-10	3.8305248851823e-08
IL6	171.020207211078	5.69053495631137	0.891325843497967	6.38434866196534	1.7212851119411e-10	4.05901979863871e-08
HFE2	337.328533933767	-3.88486070126128	0.6089422908511	-6.37968615356232	1.77451265850697e-10	4.12947774715189e-08
SLC28A1	327.067279984495	-1.1642391281453	0.182792745278812	-6.36917579179355	1.90046687602539e-10	4.36515028173831e-08
TCTN1	1325.33446288995	-0.753177285784578	0.11839090017774	-6.36178358855144	1.99424293056205e-10	4.52181800896415e-08
FCN1	266.697515723172	4.44099827195828	0.698999268534439	6.35336612192675	2.10653529140154e-10	4.7159725523706e-08
MCEMP1	217.8267565295	4.38698210341862	0.692273039378914	6.33706912427861	2.34176948188353e-10	5.17706688207401e-08
LOC105610709	652.841294461251	-1.51891910758711	0.240136294940858	-6.32523754046089	2.52843322287961e-10	5.52072468887021e-08
SHC2	887.436978730261	-2.59538154234605	0.41226544349999	-6.29541375166485	3.06580989293599e-10	6.53722928017407e-08
CH25H	472.859817949421	2.50352237794941	0.397680701524332	6.29530768868913	3.06790699001723e-10	6.53722928017407e-08
THNSL2	675.618403182222	-2.15128421452844	0.341898337895818	-6.29217511780933	3.13048030904639e-10	6.58726475311421e-08
CNPY2	1520.45478939901	1.12122078353235	0.178242314218131	6.29042990409234	3.16587981462574e-10	6.58726475311421e-08
XDH	288.76007676829	6.09053702085846	0.972546800991509	6.2624616261646	3.78947148919676e-10	7.7930921811551e-08
NCF1	875.329416704294	2.9532492779524	0.472160570974267	6.25475624078182	3.98137267784893e-10	8.0936272621191e-08
CHMP4C	72.5986308985769	1.90969141131518	0.305702477587227	6.24689543371555	4.1869115259455e-10	8.41474059634909e-08
RPA3	415.508092807608	-0.766295198395575	0.122808997234616	-6.23973174320147	4.38321931625173e-10	8.71029402553125e-08
SOCS3	698.988253480011	2.30618968257036	0.370580967026309	6.22317357816879	4.87197850652412e-10	9.57397909626506e-08
ICAM1	4939.51184391815	3.2344450319046	0.522200737778057	6.19387296476645	5.8703546343982e-10	1.14091309960403e-07
CPN2	67.5754854402686	-4.42533364676948	0.714719290437575	-6.19170869735465	5.95154687265328e-10	1.14412019554072e-07
EMILIN1	7702.89669138949	2.2775680027307	0.369362976691125	6.16620545766093	6.99481879998496e-10	1.33021898168316e-07
GSKIP	818.98420249635	-0.501475049891663	0.0816248400653428	-6.14365736570166	8.06426997620205e-10	1.5172838170118e-07
AVIL	6768.08912486516	0.475411086123241	0.0775099520836002	6.13354896169301	8.59399524115057e-10	1.57446405338266e-07
BPI	330.501753813042	5.70383419603659	0.929924159227076	6.13365524429157	8.58825289130466e-10	1.57446405338266e-07
MAPK8IP1	59.4788045864538	2.48894961670604	0.405843124205083	6.13278744485594	8.63524896404604e-10	1.57446405338266e-07
LOC106990412	50.3469494699733	-5.18665248020791	0.849048274213519	-6.10878396168032	1.00393112242333e-09	1.81178835012031e-07
LOC101122601	542.262441576485	1.38155705272163	0.226425339783058	6.10160088109097	1.05011328152994e-09	1.84086016734445e-07
FAM47E	30.8882728683215	-2.12714150119489	0.348630245986941	-6.10142558105692	1.05126584248439e-09	1.84086016734445e-07
NLGN4X	109.393045505162	-1.90309472346924	0.311757528133132	-6.10440663571257	1.03183284463076e-09	1.84086016734445e-07
IL1B	819.853204490612	5.98043735738434	0.980952429714882	6.09656205155899	1.08373893365975e-09	1.87911831183395e-07
LOC105614810	21.7440452706819	-3.01306965610245	0.495136704863456	-6.08532881223856	1.16252477722262e-09	1.99615662232615e-07
PLCXD2	305.161907350821	-1.90294762382252	0.314242748727152	-6.05566120946451	1.3984204537744e-09	2.3781215524475e-07
TRIM66	314.884833046126	3.50088589363971	0.579697167348547	6.03916336119471	1.54915346614614e-09	2.60936459069149e-07
LOC105611101	176.164893173931	-2.14233512349335	0.355167332760913	-6.03190362931125	1.62039406702407e-09	2.67151890164438e-07
LOC105604320	23.7027509290274	-3.44169084444013	0.570510330789168	-6.03265297523947	1.61289536452415e-09	2.67151890164438e-07
GPM6A	894.031389434429	-1.75384011561408	0.29081321918704	-6.03081290636271	1.63136967871533e-09	2.67151890164438e-07
ACTA2	13932.3597431787	2.33241577016209	0.386893562627315	6.02857218487466	1.65414513985582e-09	2.6839643067422e-07
RGS5	7193.3653324907	-1.54086283350405	0.256632521870494	-6.00416043248652	1.92324462644668e-09	3.09222767848509e-07
TFPT	529.414579930005	1.28203062181158	0.214114711747517	5.98758773438857	2.12976066008938e-09	3.39341865174242e-07
NLRP3	554.27932044463	3.00757038283072	0.504052074313617	5.96678505276706	2.41973831616245e-09	3.82102605889724e-07
LOC106990140	277.624978817614	5.66384459598423	0.956230747898369	5.92309399005668	3.15940144662709e-09	4.94488265354396e-07
DHDDS	1278.52862421521	-0.405422503289343	0.0684980989334274	-5.91874095196961	3.24415464941431e-09	5.03299290610013e-07
TCN1	93.3498305139942	5.5929069044452	0.946362361710551	5.90989998200691	3.42315512200188e-09	5.26451491197611e-07
PLA2G4A	267.665566754711	1.59358578376984	0.269781222231917	5.90695590518126	3.48486979067662e-09	5.31322475154368e-07
STAC2	270.317247130261	1.48510097193807	0.251670723633847	5.90096833868816	3.61374257605965e-09	5.41632637289754e-07
LOC105604901	76.4525184469368	-3.06239200837144	0.518935356962499	-5.90129766122825	3.60653544001773e-09	5.41632637289754e-07
ATP8B2	2334.56757391568	0.736714700813348	0.125166781633385	5.88586437391347	3.95978943717755e-09	5.83606966549351e-07
WDR17	866.076999796789	-0.951081311442176	0.161580451729164	-5.88611618091247	3.95376429282277e-09	5.83606966549351e-07
LOC101118999	454.731528087291	2.55509643535719	0.434544703437932	5.8799391987576	4.10417210378602e-09	5.99887502707104e-07
LOC105606646	438.723343319693	2.39722699307044	0.408018486638353	5.87529014388807	4.22103384391976e-09	6.11911512816105e-07
NPM3	187.653882024958	0.772661494796098	0.131766650497642	5.86386230414139	4.5222253939235e-09	6.5024453916204e-07
HCK	1183.77145412798	3.50452289597815	0.598225644714106	5.85819569412303	4.6792307155478e-09	6.67394148670794e-07
BRAT1	504.703876190085	0.84140615539414	0.143674300305384	5.85634420077706	4.73167053157437e-09	6.69474600171394e-07
MAB21L3	41.8008612245869	-2.02343808973277	0.345653493067412	-5.85394949079291	4.80034464178932e-09	6.73800756624492e-07
LOC105615397	236.684900022338	-1.09984726611399	0.188511287198478	-5.83438414993153	5.39896044652894e-09	7.51858381553628e-07
SEC22C	1965.03878318112	-1.06472747378317	0.182546833159504	-5.83262637513327	5.45616512019661e-09	7.53888564967166e-07
LOC105610401	38.8635676199773	4.02135120995595	0.689747758826514	5.8301765514941	5.53687631304246e-09	7.59110034670301e-07
SP5	12.37426974827	-7.2914654861613	1.25218587513457	-5.82298972616801	5.78041100149193e-09	7.86402684402971e-07
TINAGL1	18381.0792844767	-1.24025247633763	0.213563279555442	-5.8074238179867	6.34414021309047e-09	8.56507357318459e-07
MRC2	4253.20915288301	1.53579325869393	0.26497540027232	5.79598429558206	6.79216197807482e-09	9.10046793516904e-07
CFI	302.816698659214	1.58188786491093	0.273074391744198	5.79288249918638	6.91885154901423e-09	9.20051191698237e-07
DNAJB13	32.910195971963	4.62246352851739	0.800896002320404	5.77161518489906	7.85152595541627e-09	1.03628423916039e-06
BLVRA	1462.77446970391	-0.854108753569713	0.148084188275551	-5.76772418119624	8.03491647630027e-09	1.0372666627726e-06
ESRRB	101.82512020054	-3.14601258171901	0.545388195126532	-5.7683914133659	8.00317537241943e-09	1.0372666627726e-06
RICTOR	2741.99664433636	-1.31739562448527	0.228351549415326	-5.76915561929993	7.96697087499334e-09	1.0372666627726e-06
LOC101122496	460.239061975368	4.83914184425764	0.840138943249258	5.75993040572806	8.4148623854361e-09	1.0706852960347e-06
LRRC25	1014.37342601533	4.54762888195249	0.789515628809384	5.76002388807739	8.41020327986624e-09	1.0706852960347e-06
EDN1	365.040894224026	1.45399310185504	0.252944128180722	5.7482777414631	9.01570567108432e-09	1.13894121784855e-06
CLEC4E	213.634393511068	3.31672700932192	0.578427985964955	5.73403619776252	9.80683875104505e-09	1.2300975188013e-06
LOC105611472	85.049846113015	2.28375571518082	0.399324843742979	5.7190424061137	1.07126059473061e-08	1.33424752664828e-06
FOXC2	251.036119228044	2.09762261170914	0.367223261289809	5.71211802961936	1.11578653976655e-08	1.37998606589589e-06
CXHXorf21	506.838803882304	3.60805970022576	0.63414731920367	5.68962383181967	1.27319531901028e-08	1.56373141750109e-06
APLP1	1163.62744047009	-1.80356855989311	0.31799156044638	-5.67174977021831	1.41346332692864e-08	1.72403533793517e-06
ASL	1195.53576532388	-0.443504034657256	0.0782681999078791	-5.66646524615688	1.45773381248635e-08	1.76585480874202e-06
CSRP2	2192.79623249623	1.95096237775122	0.344972118129107	5.65542046798423	1.55465207070483e-08	1.87044738248202e-06
OLR1	360.307606295668	4.33216039831439	0.766212782615426	5.65399128885163	1.56764159212892e-08	1.87333170259406e-06
LOC101122675	497.385219091914	4.32543261443233	0.765331050937606	5.65171452162204	1.58855268229169e-08	1.88558004959804e-06
SLC46A2	537.223376566129	3.78222467740025	0.669470472179034	5.64957654530995	1.60843553212425e-08	1.89645272140997e-06
LOC105607675	495.195654042991	-2.09312060585513	0.370681226008651	-5.64668631425721	1.63569885380667e-08	1.90322170581742e-06
LOC101118372	1855.93074796704	-1.16371043910132	0.206062984785792	-5.64735311541288	1.62936942030001e-08	1.90322170581742e-06
CFAP58	19.8852199597131	4.48332682426518	0.7945408923415	5.64266341415467	1.67439484864544e-08	1.93551289497669e-06
LOC105602079	55.0341960043668	2.7328919067007	0.485374977069144	5.63047547939701	1.79713490796592e-08	2.06082926961347e-06
RPL27A	41.9463574883697	-1.42431947156851	0.253004715704952	-5.62961630023336	1.806109560048e-08	2.06082926961347e-06
FHIT	191.391631004589	-1.37403232697539	0.244215200412688	-5.62631779124918	1.84097051056574e-08	2.08714131088883e-06
MSR1	6822.11333066975	5.13455891033476	0.912880268320301	5.62456993377932	1.8597070332169e-08	2.09495405028497e-06
EZR	9298.49340229181	-1.10253166962279	0.196166517068265	-5.62038662917747	1.90530587007195e-08	2.11988866336567e-06
NAIP	955.371662289631	4.72317191236168	0.840371125965418	5.6203405452986	1.90581418904863e-08	2.11988866336567e-06
OSCP1	246.060446907728	-0.852900427433878	0.151908649700758	-5.61456131111685	1.97061548663974e-08	2.1782690935444e-06
LOC101108887	705.108414935282	-0.913708804262571	0.162913561406298	-5.60854968963465	2.04029123019688e-08	2.22744387020136e-06
LOC101122158	549.362398281532	4.43021943101107	0.789866998274411	5.60881697892124	2.03714312302902e-08	2.22744387020136e-06
TCTEX1D1	38.9199610139882	-4.28932217694257	0.766517687597317	-5.59585544645113	2.19536565865471e-08	2.38203908214523e-06
NLRP1	1896.70654973076	4.40910369369449	0.789612225399368	5.58388478783299	2.3520455090825e-08	2.53648029717275e-06
LOC105606734	35.6402585702713	4.00286602910094	0.717751405937403	5.57695324033965	2.44767627965606e-08	2.6139360840318e-06
LOC105605603	2195.88874989697	-1.06979092180032	0.19183759397185	-5.57654472020378	2.45342864383851e-08	2.6139360840318e-06
LOC105605780	113.991023530877	2.2691101437467	0.407679754548549	5.56591324055187	2.60782978929327e-08	2.76180105709226e-06
SERPINE1	2608.4801504232	4.0696717060626	0.732696381225122	5.554376697286	2.78604090915393e-08	2.93297139995812e-06
CPZ	176.300045903787	3.53542478767714	0.637205600052498	5.54832661135726	2.88416714267831e-08	3.00943454678515e-06
C2CD4B	764.427538508356	6.29554727633621	1.13499055990871	5.546783822451	2.909721290853e-08	3.00943454678515e-06
CSRP1	5404.24562788186	0.970531718102722	0.174949018461384	5.54751165018365	2.89763858509042e-08	3.00943454678515e-06
LONRF1	523.640070327932	-0.622792850638637	0.112432606460843	-5.53925476107805	3.03761487536354e-08	3.12344515614416e-06
LOC105604767	73.5079328368103	-2.06833397760373	0.373555467918872	-5.53688583151172	3.0789711113098e-08	3.14766954188585e-06
IFI30	2864.77380644157	3.98651793751425	0.721127962013246	5.52816996082732	3.23588485146464e-08	3.28907238408067e-06
LOC101119576	2627.05891549892	-1.2034334269464	0.217796143223744	-5.52550384563101	3.28541380878048e-08	3.32033306411951e-06
LOC101119572	790.671725097733	2.33062830204661	0.421914714067786	5.52393226483248	3.31495305104015e-08	3.331151117085e-06
NFAM1	544.641440827846	3.98263108964732	0.721387486793853	5.52079314176602	3.37472880170731e-08	3.37181802884409e-06
AFF2	33.1462818917776	1.96748238532603	0.356439862588315	5.51981580017177	3.39355201365062e-08	3.37181802884409e-06
LOC106990106	2199.24184928309	-1.19120333002429	0.216069953569679	-5.51304478176856	3.52678448920314e-08	3.48462069698586e-06
LOC106990830	288.667498471909	7.49998039251633	1.36192896634327	5.50688073890776	3.65247516467681e-08	3.56893236256763e-06
IL25	51.6810115682485	1.68923921525769	0.306726694858416	5.50731072180543	3.64356824842742e-08	3.56893236256763e-06
MAP3K8	332.859944418781	2.25178525977565	0.409655303868659	5.49678043591889	3.86787786938459e-08	3.75864219768878e-06
SPP1	36302.2595861929	6.75245497371247	1.22870504828066	5.49558657967691	3.89413829712901e-08	3.76348250945485e-06
LOC101105383	402.109469585638	-0.546510831306127	0.0996044108262482	-5.48681355346271	4.09248680157585e-08	3.93368052025383e-06
IL10RA	2520.25808380666	3.02328847445255	0.551219939768439	5.48472262400848	4.14118673249291e-08	3.95240950734726e-06
DTX4	915.69279406743	2.55907609419216	0.466638715208217	5.48406296089318	4.15666724169734e-08	3.95240950734726e-06
B4GALT6	528.69059346035	3.6280409086607	0.662658865742279	5.47497527947015	4.37572691623875e-08	4.13845487917639e-06
LOC101118478	48.5056664565576	2.71029569742294	0.495532092796495	5.46946552367093	4.51394714095804e-08	4.24647176249915e-06
SCN4A	306.2712447459	-1.79314828511201	0.327934207840817	-5.46801230929352	4.55110284059067e-08	4.25877274278765e-06
RARRES1	4030.49598142012	4.65702606700705	0.853173787612658	5.45847298009271	4.80246929106301e-08	4.47034062535475e-06
LOC101112563	565.378368244753	2.08035289623858	0.381191518162951	5.45750048758766	4.82883826322348e-08	4.4713525404906e-06
LOC105606870	373.655053973266	1.06072565716113	0.194673917564314	5.44873021734255	5.07306952822438e-08	4.67303685813418e-06
ADGRE1	321.739234837739	5.94797927129019	1.09201480372122	5.44679362497787	5.12859094384961e-08	4.69970256129141e-06
LOC101122242	372.798102529152	1.00601876288206	0.184781329504154	5.44437452410172	5.19877346925224e-08	4.73830642132696e-06
CAPG	4095.32749445976	4.6094563441906	0.846798303382443	5.44339345718884	5.22750052750925e-08	4.73830642132696e-06
LOC105601911	1197.53826952517	3.8980825860554	0.716218082748534	5.4425916909222	5.25109158984555e-08	4.73830642132696e-06
KCNN2	29.7094009704492	-4.49531718946034	0.826262725993183	-5.4405421520823	5.31186691862654e-08	4.76881615851924e-06
DOK3	464.204786329342	3.95913073863941	0.728318026038049	5.43599169194884	5.4492493962415e-08	4.86744569807713e-06
TNFSF13B	418.956650021545	3.30710375132342	0.609151627194316	5.42903212219193	5.66604863928302e-08	5.035665137405e-06
CDCP1	436.199294244094	5.17541701921356	0.95345929771786	5.42804190131778	5.69756655871364e-08	5.03835810787047e-06
GRIK3	153.332552851005	-3.17886618640548	0.586111739715728	-5.42365213149846	5.83934720178276e-08	5.13804450799651e-06
THBS1	15353.0042037024	2.20123716572383	0.407097557232628	5.40714903987002	6.40358556900612e-08	5.57911194943808e-06
MS4A7	544.702744554393	4.07367249064794	0.753386864859791	5.40714562551615	6.40370759773793e-08	5.57911194943808e-06
CCDC115	1044.27840650239	-0.978480630191697	0.181049307782697	-5.4044980462787	6.49901319107459e-08	5.63438957339927e-06
LOC101111946	549.570507516862	2.70936027402422	0.501556098827782	5.40190874033121	6.59354947131652e-08	5.68846419266849e-06
C5AR1	5874.98701359096	4.01995597051301	0.746116330193651	5.38784075329064	7.13091909010527e-08	6.12220558386416e-06
LOC101109907	17398.3466909478	4.00285414200596	0.743364052098626	5.38478304231328	7.2532083184549e-08	6.1971131555649e-06
MEI1	487.798627745273	-2.78816007474163	0.518052022048327	-5.3820078989703	7.36595317673371e-08	6.26318499440925e-06
LOC106991432	191.178706913036	-2.41625747581115	0.449054139269324	-5.38077096837979	7.416750722207e-08	6.27620350588292e-06
CEMIP	1145.76873273366	5.06300915937431	0.941180767788453	5.37942267060042	7.47250831012285e-08	6.29327533203965e-06
STX8	1926.44713441856	-0.430155819491902	0.080005015498068	-5.37661066389381	7.59010552046072e-08	6.33200972805983e-06
SERTAD4	631.950439071618	2.21899169885296	0.412687699277151	5.37692716002843	7.57678076935502e-08	6.33200972805983e-06
HSD3B7	726.512313137436	1.44984948069785	0.269845062832125	5.37289608148149	7.74819872828891e-08	6.43355130086937e-06
DYRK1A	5057.16430644499	-0.424471492715957	0.0791117087029555	-5.36546991178942	8.07387391197145e-08	6.67264177603398e-06
PBLD	1207.02624927301	-0.67007463742322	0.124912452978153	-5.36435416523616	8.12393649970204e-08	6.68278795040606e-06
LOC101123417	97.1704397522337	4.47652168039893	0.835335478469272	5.3589507398896	8.37066726218452e-08	6.85387135180534e-06
TAGLN	14836.6998578643	1.82104333146497	0.340332054454547	5.35078405818567	8.75739716956137e-08	7.13748047653743e-06
EBPL	196.932235389427	0.874217234126717	0.163411873226318	5.3497779375919	8.80622200553774e-08	7.14435056834589e-06
TWF2	6055.85006097781	-0.633729451736923	0.118635848525424	-5.34180401298441	9.2026120430483e-08	7.43184459330375e-06
PTGS2	410.522065182096	3.05406513989025	0.571872457599797	5.34046551692391	9.2708211301731e-08	7.45289738673825e-06
ICAM4	138.91812539383	6.21833148804954	1.16609829304484	5.33259633869513	9.68183738219856e-08	7.71319711448485e-06
C26H8orf4	2965.98857732792	-1.32876298040489	0.249159026769876	-5.33299153408617	9.66078173056361e-08	7.71319711448485e-06
LOC105615158	669.067006041696	1.8407932241927	0.345707203623528	5.32471757862848	1.01110010228202e-07	8.01897596814341e-06
CLEC5A	302.233638099133	4.25351488353883	0.79990613606096	5.3175175083476	1.05192565301611e-07	8.30551656216202e-06
NCS1	105.498838365494	1.97940353228953	0.372834064317154	5.30907371866572	1.10183764414521e-07	8.66093358860099e-06
LOC443475	2795.22036530884	2.61020899480911	0.491752542179829	5.30797254903582	1.10851331468784e-07	8.67485242635805e-06
ADAM28	1780.3915989396	5.93583517365432	1.1186441074203	5.30627670970611	1.11887069599928e-07	8.71733353719966e-06
VGF	85.3197075254184	8.93851021835564	1.68562382562251	5.30279062415043	1.14045699521206e-07	8.84654491987738e-06
TMCO4	1551.98100403898	0.911297225084403	0.171898667500648	5.30136293861014	1.14941324987167e-07	8.87708416472938e-06
LOC101102014	89.0941895018417	3.97469711607897	0.749967420242141	5.29982637751873	1.15912854986056e-07	8.91319457949301e-06
LOC105606565	93.4908073873346	4.28325543342369	0.810556921898422	5.28433638367036	1.26161246511818e-07	9.65925457059746e-06
LOC105613123	51.320198962015	1.34131404920948	0.253948718358743	5.28183035487763	1.27899603921242e-07	9.75013963340985e-06
LOC100192427	498.085261203606	4.06036054731959	0.769384883615459	5.2774113890038	1.3102152486347e-07	9.94526475852074e-06
LOC105611838	938.232791003179	1.1985654461965	0.227250879953029	5.27419496216795	1.33340098683002e-07	1.00780042107161e-05
OPA1	3162.27412143278	-0.982647393854405	0.186401892001524	-5.27165997782023	1.35195371567563e-07	1.00888832976537e-05
MAGEL2	214.271585150445	2.69919773466103	0.511982664223514	5.27204908149518	1.34908985694467e-07	1.00888832976537e-05
LOC105606015	236.213038193562	0.901275625551271	0.170926141703614	5.27289516143226	1.34288282690987e-07	1.00888832976537e-05
ITGAM	4027.89906914403	4.55088187463613	0.864995718365352	5.2611611572324	1.43148495359643e-07	1.06374970123136e-05
SCIN	4031.50025507321	4.78202007818042	0.909138103936053	5.25994901927109	1.44095346518497e-07	1.06630556423688e-05
COMMD6	1149.89704415063	-0.877856933535247	0.167642032006124	-5.23649661740666	1.63653240057921e-07	1.20598800152683e-05
TNFSF8	1022.42286268565	3.7801621764463	0.722120422580861	5.234808569651	1.65155943811866e-07	1.21201162749239e-05
TREM2	1828.47352658411	5.49908224267958	1.05074688653185	5.23349848870847	1.66331367223473e-07	1.2155936201299e-05
SERAC1	395.96117825063	-0.70961673921231	0.135629644245027	-5.23201799401849	1.67669424127989e-07	1.22032980869449e-05
ZNF469	273.512530647782	2.62488081120907	0.50190652954965	5.22982000964268	1.69675154877094e-07	1.22484685271685e-05
LOC101106542	666.637627711599	3.57015127818339	0.682651853590474	5.22982726759744	1.69668493743792e-07	1.22484685271685e-05
UBASH3A	8561.78726503784	-3.8620100198499	0.738650368898303	-5.22846827465894	1.70920155364891e-07	1.22881864544043e-05
SLC17A9	714.383612879924	2.88463392025352	0.552537315701236	5.22070426427684	1.78243985331267e-07	1.27628466581732e-05
CSTB	5260.34431774885	4.24613300259758	0.813914463114011	5.21692781616388	1.819151107914e-07	1.2973188102648e-05
ACTG2	631.685962075192	3.81096496334829	0.730779786483637	5.21492935879614	1.83887298854265e-07	1.30611677411105e-05
LOC101113831	4903.31136796935	2.57828916706595	0.494670246094639	5.21213715080142	1.86677450337874e-07	1.32063095467026e-05
LOC105603101	180.69650056497	-0.871357569521602	0.167458067014231	-5.20343740410876	1.95635668343834e-07	1.37849100809923e-05
PLTP	19430.0258378931	3.95234235392715	0.759994286513568	5.20048956164961	1.98764282470559e-07	1.39497821419615e-05
RSPO2	51.623101597279	2.88867553256634	0.555681855858647	5.19843414376508	2.00974301633939e-07	1.40491363584895e-05
BCL3	859.653735971702	1.81371565914312	0.34913059719766	5.19494903540718	2.04775931032809e-07	1.42251911366576e-05
VSIG4	1070.72474994232	4.25684145695599	0.819465900818498	5.19465355752348	2.05101421454693e-07	1.42251911366576e-05
LOC106990488	56.2664254878807	-1.68087511944598	0.323716631669942	-5.19242743499129	2.0756978258991e-07	1.43401530268951e-05
TLR8	979.952060621193	4.05350962535438	0.781319719531458	5.1880293355263	2.12531129573309e-07	1.46257803798971e-05
IL1R2	70.319299936215	3.31820033113099	0.640726035403351	5.17881301489818	2.2330214864925e-07	1.53074488411265e-05
TRNAU1AP	1009.03136234974	0.456560874141233	0.0881924660626747	5.17686934637676	2.25640113432008e-07	1.54079963172143e-05
ANTXR2	6033.16892330695	-1.0407720104538	0.201190271887304	-5.17307323406164	2.3027470569255e-07	1.56639940187633e-05
MERTK	1945.62052311532	2.98306890894083	0.576876752613288	5.17106798883357	2.32759854838452e-07	1.5772378515988e-05
HCFC2	974.10243000575	-0.521314594755437	0.100830734863674	-5.170195332408	2.33849433181713e-07	1.57857292948541e-05
BLNK	787.189311145451	3.59486615713278	0.695414301580342	5.16938772896009	2.34862177249825e-07	1.57938116609902e-05
VPS8	1861.34421357501	-0.498154037048404	0.0964131058273978	-5.16687054911619	2.38046010066388e-07	1.59472792955838e-05
PCP4L1	1315.36523051224	-1.08998585826356	0.211018595893277	-5.16535452076849	2.39983622071362e-07	1.60164163771853e-05
IGDCC4	897.371377725048	1.21213711217947	0.235003280258207	5.15795826699801	2.49657245174516e-07	1.63405139169798e-05
LOC106991404	28.364564385567	-4.14942205298169	0.804549171119947	-5.1574499134784	2.50335783423169e-07	1.63405139169798e-05
ZFP28	1817.4178392342	-0.647775906065685	0.125582006946122	-5.15819042726079	2.49347954447536e-07	1.63405139169798e-05
SDS	969.744115760247	2.22029647716426	0.430403944227572	5.15863413182455	2.4875786759335e-07	1.63405139169798e-05
LOC101119679	134.87585138722	2.00760000835719	0.389152948726218	5.15889707357608	2.48408815722624e-07	1.63405139169798e-05
CYBB	7050.91100787593	3.50671291064238	0.679936237304563	5.15741435482814	2.50383312874676e-07	1.63405139169798e-05
LOC101115509	3630.46162946435	3.47503152152731	0.673926192010231	5.15639778172409	2.51745807738352e-07	1.636903071934e-05
LOC101114226	1703.2593699229	2.28533355497961	0.443452955483696	5.15349717871852	2.5567292272738e-07	1.65030339830527e-05
IFIT3	423.889216832316	0.838731650614263	0.162745680315772	5.1536338721058	2.55486532815223e-07	1.65030339830527e-05
TNF	185.576277304522	2.34174364208126	0.454571153214819	5.15154475931871	2.58349547042011e-07	1.66151639599455e-05
SPHK1	1650.47905717008	3.73268053027013	0.725325790243809	5.14621233723874	2.65798547349453e-07	1.70322938710958e-05
GALNT6	656.603825039049	4.46101269137918	0.868189457902746	5.13829401033674	2.77243876993567e-07	1.73045588423183e-05
LOC105611263	89.9443880214968	-3.10174765216496	0.603685815554307	-5.13801645201308	2.77653579287456e-07	1.73045588423183e-05
SH3PXD2B	3083.52565618979	2.00592023356046	0.390122756459472	5.1417667909584	2.72166822221575e-07	1.73045588423183e-05
GMPPB	1240.80354958835	1.12038099299815	0.217942938300855	5.14070793820142	2.73705226338199e-07	1.73045588423183e-05
IP6K3	1087.79044922378	-3.95066792361006	0.768830524538885	-5.13854197708854	2.76878348511235e-07	1.73045588423183e-05
ANKRD22	31.8078516319582	3.46026598455776	0.673474968051926	5.13792813200886	2.77784070541695e-07	1.73045588423183e-05
DUSP5	208.856598595842	3.17183724222668	0.617345178786778	5.13786670928579	2.77874856452471e-07	1.73045588423183e-05
LOC101105809	4465.79838220892	-3.74343355567306	0.728432894716197	-5.13902321384255	2.76170283771478e-07	1.73045588423183e-05
MFSD2A	98.4308278429343	5.28561011620407	1.02980325043053	5.1326407388929	2.85704939937627e-07	1.77297458517083e-05
CTSS	20404.68156574	3.83766577694951	0.748285033819028	5.12861490408699	2.91881723516482e-07	1.80185090731322e-05
HMOX1	10889.0342673263	4.53521144002086	0.884352704737163	5.12828356347794	2.92395799162554e-07	1.80185090731322e-05
LIMA1	2962.5830603435	1.42720908543974	0.278378662458857	5.12686235659559	2.94610739641707e-07	1.80919636850807e-05
PEBP4	2197.64196627016	-4.16859615933158	0.813317999566696	-5.125419776216	2.96875556098287e-07	1.81679622323678e-05
TFEC	841.125549272653	3.71843011657125	0.725993883509489	5.1218477194273	3.02556189838905e-07	1.84517543913478e-05
LOC101123376	231.851622518946	-1.20317048228829	0.234958622613841	-5.12077602815083	3.04280868571387e-07	1.84931664658198e-05
NEGR1	54.9997565148212	3.20699337278224	0.62686312117062	5.11593881419187	3.12184255183026e-07	1.89085299218048e-05
SLC11A1	532.119199953426	4.64870074142361	0.908989254967397	5.11414267662641	3.15169077550409e-07	1.90241648653807e-05
LOC105605927	346.253029427007	2.50728307002528	0.490546387862434	5.11120483620482	3.2011066456269e-07	1.92567252158358e-05
LOC101111694	3899.8763558806	-1.50266157130936	0.294070204491553	-5.10987358922494	3.22374434686034e-07	1.93271669554481e-05
RCN3	2375.10665271735	2.11022727383299	0.413090106342653	5.1083946127787	3.24907540439341e-07	1.94132255412506e-05
SLC2A5	1207.39524801091	4.9236313435649	0.964401010244258	5.10537762949654	3.30134570281806e-07	1.96591246128081e-05
THBS3	2479.90211900933	2.39374605052576	0.469305840794651	5.10060996997727	3.38560599059141e-07	2.00260292808026e-05
DNM1	1364.16003669106	1.26426701417402	0.247864477070149	5.10063817582142	3.38510144887325e-07	2.00260292808026e-05
WFDC1	3148.92681100272	2.47132972379017	0.485895196186565	5.08613738762149	3.65429382497787e-07	2.15432801961862e-05
AVL9	2548.59067202352	-0.753722294014185	0.148227959045285	-5.08488613665602	3.6784667885783e-07	2.1613742067374e-05
ENKD1	180.172768995346	0.740148709479718	0.145600033729292	5.08343776111925	3.70664073648817e-07	2.17071682336191e-05
NPL	930.790750210093	4.08940122498326	0.804669149122196	5.08209023478077	3.73303988661956e-07	2.17896182952982e-05
C5AR2	1704.71547664967	3.52111689212739	0.693080903252138	5.08038365449875	3.76673370532803e-07	2.19139645764577e-05
TNN	187.463081661393	5.6287879674462	1.10927912696402	5.07427556385345	3.88975027581255e-07	2.25554502878757e-05
F5	631.003562970069	4.53377415215407	0.89401490747689	5.07125117739859	3.95208744496078e-07	2.28420322063975e-05
EPHA1	137.129227719732	1.79274060087802	0.35357316075149	5.07035261688895	3.97079313877984e-07	2.28509788623459e-05
DRC7	14.7843318039295	2.4602759611386	0.485267570190458	5.06993690135318	3.97947613344031e-07	2.28509788623459e-05
SYT3	27.9456386430208	2.34868926434012	0.463368085802545	5.0687333381457	4.00471822768382e-07	2.29215037458952e-05
ABHD14A	880.71671581851	0.55301870925848	0.109120288933184	5.06797328585796	4.02073816768697e-07	2.29389597528102e-05
STX11	789.864512837107	1.27931993130658	0.252508044472193	5.06645217573441	4.0529851562335e-07	2.3048583753423e-05
INPP1	3013.77151421019	-1.36859184218036	0.270350291288042	-5.06229098426312	4.14248114228143e-07	2.3407003668495e-05
MILR1	713.087812184349	3.84986738467231	0.760466904010762	5.06250484323223	4.13783550052865e-07	2.3407003668495e-05
CLEC7A	1060.28950137017	3.81977349829856	0.755529865837778	5.05575447247603	4.28692577289641e-07	2.41460411526898e-05
KYNU	424.185812170843	3.59142031301754	0.710890484224337	5.05200223201214	4.37202590724704e-07	2.44288196200403e-05
IRG1	263.881241905741	3.39654805006477	0.672319278700644	5.0519866939248	4.37238167371597e-07	2.44288196200403e-05
LOC101102327	344.10210268984	-1.19251754683295	0.236077123808266	-5.0513896797619	4.3860723282805e-07	2.44288196200403e-05
DLEC1	217.5058233228	0.946172041542655	0.187319434631236	5.05111518943735	4.39238077528713e-07	2.44288196200403e-05
COL4A4	164.558452900956	-1.80820621032294	0.358119341506977	-5.0491721634301	4.43728712177957e-07	2.46012100425685e-05
DCAF10	751.291313873319	-0.49358531238412	0.0977927927755557	-5.04725653471159	4.48199366475627e-07	2.47714187358998e-05
VNN2	1390.44496876068	3.3945672858342	0.673118407832617	5.04304628477538	4.58178366686332e-07	2.52440579227865e-05
MARCKSL1	1741.54304457787	1.61425492293621	0.320253756553128	5.04054953269038	4.64196957772432e-07	2.54962341464697e-05
TCF21	1419.08952595516	1.11179429234098	0.22064036164799	5.03894339202877	4.68108899366879e-07	2.56314984340639e-05
LPIN1	1484.48120205534	-2.28752308499887	0.454359781767836	-5.03460732395485	4.78829350693857e-07	2.59952923872196e-05
CD40	467.838713455734	1.48745912768823	0.295454716005807	5.03447414140784	4.79162349781386e-07	2.59952923872196e-05
CD180	390.00940897067	3.336225879918	0.662618458335392	5.03491238125052	4.78067450531416e-07	2.59952923872196e-05
COL6A2	24503.4142292191	1.5483790479212	0.307713647926725	5.03188291567072	4.85685868976341e-07	2.62686247055522e-05
TBXAS1	382.011681487275	3.25299580082245	0.646753495731317	5.02973052684335	4.91169645840007e-07	2.6484226696117e-05
LYZ	1257.43445383454	3.58734067767522	0.713575618923142	5.02727473100732	4.97499371159015e-07	2.67439935511196e-05
GLDN	999.338644817462	4.20013440604627	0.836134290180901	5.02327730768888	5.07971169811629e-07	2.7224176088753e-05
GPR183	737.429066663697	2.99397192236301	0.59619565304267	5.02179428361034	5.11909952902761e-07	2.73523849759463e-05
LOC105611785	28.0184037608294	-1.9116077193253	0.380974639867649	-5.01767708210025	5.2299987548908e-07	2.77315217808225e-05
LOC101123656	336.878877716112	4.31875164446488	0.860683634295851	5.01781545782286	5.22623418793267e-07	2.77315217808225e-05
BTK	1181.72851382479	3.86546271706177	0.770408983841049	5.01741646078635	5.23709616351619e-07	2.77315217808225e-05
ZYG11B	4791.39377273233	-0.880453705504923	0.175521486190856	-5.01621610329546	5.26990514707609e-07	2.78219529645336e-05
LOC101119195	123.197601260448	2.27556843838421	0.454250884669499	5.00949698763901	5.45724809079193e-07	2.87252648017102e-05
FLRT2	1396.79284196198	2.26017821190031	0.451432892160332	5.00667596701745	5.5378035549642e-07	2.90627874400881e-05
LOC105605873	74.5715807245633	5.77831501123118	1.15465087847624	5.00438281297346	5.60412912626593e-07	2.93238543571418e-05
FBXO45	443.699700411858	-0.58321576678689	0.116605700397293	-5.00160596608732	5.685470245338e-07	2.9487749782712e-05
SIRT6	393.594198069407	0.754335271306261	0.150792025062563	5.0024878370941	5.65951538237886e-07	2.9487749782712e-05
FTSJ1	818.424679601812	0.496987916556246	0.0993576621209391	5.0020089638513	5.6735951754282e-07	2.9487749782712e-05
TPBGL	137.080084698184	4.85546580743016	0.970949254314872	5.0007410643271	5.71103711684364e-07	2.95337434059931e-05
PLPPR2	81.2170773987595	4.19877775314605	0.839999041348353	4.99855064882722	5.7762835252909e-07	2.97840671802609e-05
LOC101102230	983.116837002725	3.55730423601555	0.711967773337634	4.99643996432488	5.83983443946162e-07	3.00242185745111e-05
CREB3L1	1205.59125239146	2.1968904741491	0.440074081997262	4.99209238630592	5.97286711148554e-07	3.06191674590531e-05
LOC105606457	18.205797276861	-4.25152475984571	0.852056714320528	-4.98972038878431	6.04667525380422e-07	3.09079475545611e-05
CHPF2	1971.79581323887	1.17288747458883	0.235114702526341	4.98857562707046	6.08260994600869e-07	3.09129423865258e-05
SCD5	191.976932867603	1.7584324886037	0.352491023165969	4.98858800093682	6.08222042541423e-07	3.09129423865258e-05
UCHL3	1096.523635468	-0.515840276230349	0.10345378565174	-4.9861904325748	6.15814492788561e-07	3.12071493394226e-05
TFF2	413.506822266567	-5.68511532512581	1.14041499889027	-4.98512851081226	6.19206427237709e-07	3.12893853489318e-05
SLC37A2	3781.09759280713	4.12934189151591	0.829282166326639	4.97941721067886	6.37760268539937e-07	3.21351228187958e-05
LOC105609022	152.900737472933	6.30662205178994	1.26732521660344	4.97632491578788	6.48028368693845e-07	3.24675063136525e-05
MAFB	6016.55393845572	3.69206429572853	0.741889911003261	4.97656625460203	6.47221294383832e-07	3.24675063136525e-05
CDA	124.790485708506	4.45678710571802	0.895779093833556	4.97531940229243	6.51401412282437e-07	3.2544308976348e-05
ZDHHC14	664.260236466697	-0.813725746091378	0.163897493550038	-4.96484557796454	6.87557552357969e-07	3.42539235802902e-05
ATP13A2	1689.58366455047	1.28883987910505	0.259718365286385	4.96245183771997	6.9608830591833e-07	3.45815106136842e-05
LOC101113619	248.660746669293	3.05158737925177	0.615045908226599	4.9615603297819	6.99291430811509e-07	3.46433284182979e-05
LOC106991906	53.749234081609	3.14835558463299	0.634797549861311	4.95962151290729	7.06306563911296e-07	3.48931225959083e-05
HFM1	22.5316447669202	2.51191459105693	0.506890185161776	4.95554000568239	7.21296790325714e-07	3.52930931345406e-05
LOC105608234	23.375295746905	-2.3800625267361	0.480219169252196	-4.95620058325112	7.1885005718359e-07	3.52930931345406e-05
NFKBID	283.468597677163	2.26009993453498	0.456102384057036	4.95524692160424	7.223849211073e-07	3.52930931345406e-05
LOC106990155	38.9288632985364	3.22355278455843	0.6504919962446	4.95556102637472	7.21218807700431e-07	3.52930931345406e-05
LIPA	11696.1059994426	4.07557773300559	0.822692949566356	4.95394756349114	7.27228114656256e-07	3.53344957027762e-05
GFRA1	291.400482920041	-1.49237408564234	0.301230487090004	-4.95425977648949	7.26061532689395e-07	3.53344957027762e-05
NRG1	83.7222400516479	4.55811553783481	0.921836125688388	4.94460502340479	7.62984001046249e-07	3.69702329931615e-05
GPBAR1	306.919023587328	3.23018169040438	0.653467779854552	4.94313842240753	7.6874859648932e-07	3.71477805396451e-05
TMEM163	259.43446068418	-2.23134635496737	0.451707157310603	-4.93980739258699	7.81997758366555e-07	3.76850472873866e-05
WWC1	486.966785326422	3.80668380288442	0.772107247335816	4.93025265080663	8.21233375567825e-07	3.9468297500795e-05
SIGLEC15	800.588234288147	4.21470847991653	0.855031222923735	4.92930359373843	8.25232508478754e-07	3.95530139429681e-05
P2RY12	109.825406115935	2.35906020787662	0.47882149322643	4.9268051690425	8.35850243097523e-07	3.99536416200616e-05
MARCH1	969.992590062701	3.62233388966022	0.735667042659928	4.92387680786006	8.48462618827725e-07	4.03612934483385e-05
KMO	219.750988641553	5.01624235916359	1.01878159757988	4.9237661644848	8.48942732261785e-07	4.03612934483385e-05
KLHL2	1805.98726343749	-0.552468805154754	0.112227301161442	-4.92276655891432	8.53292184136643e-07	4.04593178783932e-05
RAB30	1103.11486210972	-1.23216652892715	0.25039872144324	-4.92081797313192	8.61832578578134e-07	4.07550026329756e-05
TRMT1L	2447.42553493353	-0.332949082967595	0.0678008159971701	-4.9106943341433	9.07544632532102e-07	4.2802224989234e-05
EXOC4	2211.46186579817	-0.387718176576377	0.0790203547496895	-4.90656081973487	9.26872564339564e-07	4.35975217364615e-05
LOC105602959	75.7445073246861	-2.29471540348661	0.467813886218017	-4.90518873229257	9.33375479851097e-07	4.37869462510517e-05
TNFSF13	485.291157555399	2.99228663948848	0.610387154657555	4.9022765578467	9.47323400732535e-07	4.43237081094064e-05
EFS	581.401655224889	1.42475653231997	0.290865034196839	4.89834240906313	9.66485073398977e-07	4.51009366969243e-05
TYROBP	4659.2029254029	3.56666431551747	0.728795394237777	4.89391720051651	9.88484399538006e-07	4.60061449742873e-05
ARSJ	350.604952293184	2.24669473654715	0.459173702702359	4.89290811587153	9.93568001637223e-07	4.61213744801993e-05
LOC101105208	1079.18287129038	3.31984512202178	0.678616746585729	4.89207662310819	9.97775828752338e-07	4.61954536840677e-05
TMEM150B	256.30565972635	3.04528569911689	0.62265714774511	4.89079055808655	1.00431785332566e-06	4.63769335611428e-05
FBLN2	4615.07239270202	0.894357830551763	0.182907549481445	4.88967149298826	1.01004395098794e-06	4.65198888468038e-05
CLDN1	575.547081709676	3.13587246010691	0.641614802219983	4.88746900672616	1.02140568599409e-06	4.69209895129649e-05
MMP19	1197.92389112315	3.79660028512661	0.778304107848439	4.87804220335162	1.07144003166663e-06	4.90410800568101e-05
LOC101104133	441.46212873965	0.832455709274853	0.170664355211233	4.87773623405142	1.07310290523496e-06	4.90410800568101e-05
CRLF2	152.898209483232	3.85269156139349	0.790051809418521	4.87650495254111	1.07981978354381e-06	4.92208574529789e-05
SPRED2	1707.80932304601	-0.591676970071078	0.12142613302861	-4.87273172021106	1.10065641908558e-06	5.0041669480585e-05
PLXNC1	3760.72547918167	4.05544893289582	0.832800523964309	4.86965223507667	1.11794826340011e-06	5.05793162744508e-05
NHS	214.891362091725	1.69553498815967	0.348187199710842	4.86960746853347	1.11820155282767e-06	5.05793162744508e-05
GORAB	226.575106021349	0.984694944552449	0.202264748725969	4.86834681156689	1.12535707579071e-06	5.07731256184555e-05
ABLIM3	4948.98332101615	-1.28806146731098	0.264617454988589	-4.86763606492446	1.12941069498057e-06	5.08263550926881e-05
ZSWIM4	403.19421980213	1.08421158343201	0.223102605188233	4.85969934110476	1.17564155203789e-06	5.27725799221883e-05
CLEC4D	373.501606084217	4.23132634245191	0.871013495562746	4.85793430757135	1.1861674781048e-06	5.29761566105089e-05
LOC105613564	328.93823612263	-0.610982386454786	0.125765991082657	-4.85808906839711	1.18524093431051e-06	5.29761566105089e-05
LOC106990874	72.654497295077	-1.97905810816176	0.407595072212444	-4.85545150832993	1.20112745840559e-06	5.3447975978918e-05
LOC101103133	277.847172085369	2.51137354167857	0.517256552818074	4.85517975170408	1.20277589277447e-06	5.3447975978918e-05
LOC105609758	106.267158156667	-1.1959534566035	0.246573955276263	-4.85028297195275	1.23285463531518e-06	5.46268782904004e-05
PDPN	1079.769084844	3.56939137469391	0.735978143764352	4.84986056302886	1.23548294222324e-06	5.46268782904004e-05
LOC106991627	285.624851993011	3.78465111413574	0.780807053563897	4.8471015942558	1.25278281133909e-06	5.52536578587112e-05
PROM1	225.37447272238	2.4635077495153	0.508382707104405	4.84577408926181	1.26118962238105e-06	5.54860688095306e-05
ST3GAL5	733.927158257197	3.52447037815193	0.728034500289146	4.84107604344595	1.2913793979926e-06	5.62675822251084e-05
CSF1R	12920.2509532568	3.08776601003256	0.637740681005439	4.84172658574094	1.2871579115966e-06	5.62675822251084e-05
ADRB3	59.6977418774536	-2.42398610946475	0.500717027007974	-4.84102992053064	1.29167920295115e-06	5.62675822251084e-05
LOC105605819	542.161049012183	4.14026968801698	0.855076016911965	4.84199019283597	1.2854510994677e-06	5.62675822251084e-05
CHI3L1	3586.40591722413	3.13365406815107	0.648280245214453	4.83379540142311	1.33954261245499e-06	5.82092153412259e-05
FCGR1A	1015.79839438589	3.17765547965065	0.657576666546989	4.83237262103123	1.34915433585599e-06	5.84831950586985e-05
ZNF296	64.0405507762742	2.77188695623848	0.573844417531402	4.83038062505294	1.36272295896186e-06	5.89004395448223e-05
ITGAX	1902.72252158194	3.48897617234798	0.722357713589009	4.82998396322664	1.36544047344663e-06	5.89004395448223e-05
CSF2RB	2468.30352317734	3.47007539166136	0.719166748189224	4.82513325372537	1.39909693288383e-06	6.0059292123746e-05
LOC101102213	49.3033156418561	2.54708116300057	0.527855241697897	4.8253402861126	1.39764429045258e-06	6.0059292123746e-05
LOC101119079	41.9169532830648	-9.04982866070213	1.87616364772579	-4.82358171243324	1.41002962630143e-06	6.03820435127531e-05
LOC105601985	81.0840271666529	2.94491623486656	0.610732530686775	4.82194100837395	1.42167994559032e-06	6.0733892554856e-05
RYR3	702.590651064153	-3.57049474317138	0.741713401143034	-4.8138468816513	1.48052262951812e-06	6.3095236688331e-05
FLNA	41841.2371144738	1.0026474568844	0.208387845138484	4.81144884538774	1.49840088085805e-06	6.37036489876332e-05
TIAM1	744.090516916487	3.18992571867596	0.663102327926398	4.81060853556531	1.50471467450434e-06	6.38186660270592e-05
ADAMTS4	1421.03927259101	2.6788037335463	0.55723990247504	4.80727191582676	1.53003822119171e-06	6.47374544975995e-05
SERPINI1	87.1563555989123	2.33416515922249	0.485651840346547	4.80625206229405	1.53785989657625e-06	6.49131029375835e-05
IL10	125.075020922294	2.77125182264475	0.57689321591977	4.80375179698794	1.55719843733858e-06	6.55728846732624e-05
LOC105604793	28.7191912057842	2.687359386183	0.559638622006957	4.8019548338992	1.57124138405469e-06	6.60070667895279e-05
RETN	77.5027269888075	4.26364964544872	0.888052666346759	4.80112250885792	1.5777870346362e-06	6.61249798449664e-05
AXL	3090.00927757275	1.49786414413856	0.312066104829876	4.79982965453786	1.58800643449075e-06	6.63959380624193e-05
LOC101118990	86.3642249399531	-1.82203595866683	0.37980833772982	-4.7972510807884	1.60857917479366e-06	6.70974794466996e-05
SNN	3085.60444502407	-1.80038482325305	0.375399185892496	-4.79592095804018	1.61929126829165e-06	6.73853773435438e-05
HOOK1	30.7706172338686	3.7734619108312	0.787515874833677	4.79160107296651	1.65455633131526e-06	6.86912752949337e-05
TIMP4	844.07963978095	-2.17611524292	0.454338401052016	-4.78963529800963	1.67084708987678e-06	6.92051560458098e-05
DAPK1	1880.78738496063	1.4369431021681	0.300213688324012	4.78640101385802	1.6979862430535e-06	7.01649175108508e-05
ASPRV1	33.5615452504945	-1.68804915259935	0.352964392581448	-4.78249134495861	1.73135844297252e-06	7.13771688168114e-05
KAZALD1	156.809348069955	1.56504597438576	0.327647902811505	4.77660916171385	1.78275793954443e-06	7.33252486483322e-05
SIRPB2	243.579584947452	3.45566390515966	0.723722750509388	4.77484492884521	1.79845782770135e-06	7.37993622754666e-05
POU2F2	211.668212895072	2.58142356663721	0.540799869617941	4.77334354474033	1.81192319199074e-06	7.41797999387692e-05
LOC101115729	468.298231233771	-1.42484059255372	0.298791602997982	-4.76867682443989	1.85439864769489e-06	7.57434052728217e-05
TMEM119	2474.63535933632	3.46500977067002	0.726756061292432	4.76777553737632	1.86271146035283e-06	7.59076379903229e-05
HK3	1575.67285272568	3.16761785670269	0.664725352665999	4.76530320981198	1.88569862445576e-06	7.6667737637068e-05
PROZ	101.031211744474	-1.65133560126977	0.34663506592321	-4.76390233882337	1.89884433300361e-06	7.70251396181236e-05
LOC105607245	292.433576592058	2.71043408834822	0.569505683651199	4.75927486969253	1.94289698781802e-06	7.86317531499991e-05
KCNT1	707.674320378205	3.27561644140076	0.688437865235447	4.75804223854028	1.95479600719119e-06	7.89326990483638e-05
MRCL3	21835.4739439961	-0.822087657579034	0.172830734416875	-4.75660570646031	1.96875169714222e-06	7.93151310151649e-05
LOC101107178	23.5754490963871	-5.77459077077852	1.21425855620796	-4.75565170305422	1.97807252881414e-06	7.95095244195609e-05
TRANK1	2985.16132678022	0.415900539474072	0.0874926807702008	4.75354664884979	1.99878959366819e-06	8.01600742712372e-05
IGSF6	486.948350416397	3.1851579770261	0.670126367741986	4.75307066002879	2.00350288714979e-06	8.01673123577627e-05
NFKBIE	1066.47126119606	1.44701107559787	0.304519294372853	4.75178782539195	2.01625887786645e-06	8.03143119683468e-05
IL27	42.6715617619309	2.43548015206955	0.512501174480294	4.75214550393816	2.0126944444287e-06	8.03143119683468e-05
C11H17orf67	68.2757062637954	4.77720712699579	1.00552798734998	4.75094396883563	2.02469234645879e-06	8.04690086280227e-05
C1QB	7958.58049303261	2.61417483946488	0.550597827149422	4.74788440956822	2.05555450893845e-06	8.07878601001898e-05
COL5A1	21812.1754916315	2.12327780546425	0.447145281980837	4.7485188618299	2.04911780275108e-06	8.07878601001898e-05
NDUFA4L2	598.826526964119	-0.646218556218421	0.136087950405717	-4.74853618040289	2.04894237243495e-06	8.07878601001898e-05
C12H1orf115	2746.34355324696	-0.536516583184331	0.112996558299474	-4.74807897920578	2.05357848046696e-06	8.07878601001898e-05
LOC105605626	38.3915376304316	2.27258558798323	0.478639702795163	4.74800894015222	2.05428957934043e-06	8.07878601001898e-05
ZNF772	191.343466033469	-1.56365708279241	0.329485169559949	-4.745758617545	2.07726315177447e-06	8.14600357035107e-05
LOC101111922	319.557734798691	2.66597059507244	0.561989475987849	4.74380875262169	2.09736871600757e-06	8.20665113082077e-05
SUSD5	357.783141196628	2.44733819473053	0.516117964529407	4.74181943455891	2.11807364700503e-06	8.26937097592295e-05
CSF1	2794.32337605039	1.35045534983356	0.284906508110348	4.73999473999559	2.13723767136338e-06	8.32581177439047e-05
ZNF114	629.474933896126	2.16287236691471	0.456811151912393	4.73471883919661	2.1935897332518e-06	8.52655560929481e-05
SNCG	58.7728580171322	1.22649537764144	0.259148651854886	4.73278702730136	2.2145781874419e-06	8.58926092611786e-05
CXCL16	1822.0193835278	1.66639403967164	0.352264864584991	4.73051447136189	2.23951560936238e-06	8.66697441295034e-05
DERL1	7483.77489613226	-0.501069540290912	0.105937670778997	-4.72985234247999	2.24683192598626e-06	8.67630337183253e-05
MLKL	852.176918939847	1.875924319241	0.396914655812095	4.72626619292456	2.2868582568204e-06	8.81162856865483e-05
HSD17B12	2501.58154906164	-0.961954961481753	0.203562810984497	-4.72559283706792	2.29444978863123e-06	8.82166064385477e-05
NEIL2	1729.28412921118	-1.05865619474708	0.224075556378632	-4.72455011093763	2.30625343522352e-06	8.8478087321829e-05
SUPT3H	313.980067217855	-0.661964550140536	0.140159872596794	-4.72292488481957	2.32476731172875e-06	8.89953131498585e-05
TMEM171	227.857533014238	-2.61537114976039	0.554041416480653	-4.72053364958452	2.35226689111713e-06	8.96598970609861e-05
STAR	1777.28479484072	4.87993913096399	1.03375722152267	4.72058528769077	2.35166975908266e-06	8.96598970609861e-05
TIGD7	233.560613044574	-1.02201861051411	0.216576864809246	-4.71896484148607	2.3704778049382e-06	9.01597214153484e-05
C7H15orf48	139.997502979208	2.35860285003562	0.499978374198408	4.71740973560519	2.38866320970959e-06	9.02690118096661e-05
ST18	84.6046387580122	4.3054404271306	0.912605199245812	4.71774698488313	2.38470807924232e-06	9.02690118096661e-05
LOC101112162	824.340509183423	3.3456771184543	0.709126806373756	4.71802375595277	2.38146691204482e-06	9.02690118096661e-05
NCF4	647.294230619338	3.41307024544855	0.724709404909028	4.70957079117387	2.48238985181728e-06	9.36109742414508e-05
SSC5D	1491.13978608225	1.23734966060461	0.262920857671049	4.70616774783502	2.5241684005298e-06	9.49839198548299e-05
EFHD2	4967.92071421702	2.21065856074605	0.469844500620943	4.7050855289877	2.53759546798398e-06	9.50845623872131e-05
PTGIR	99.967685194523	1.7622849365852	0.374527200963375	4.70535900210231	2.53419603372308e-06	9.50845623872131e-05
FRRS1L	776.418460104077	-1.45013410196461	0.308272403081531	-4.7040672063697	2.55029236329962e-06	9.53582890852369e-05
LOC101123419	3646.81313883306	1.58085323302622	0.33609243274008	4.70362638080811	2.5558076631095e-06	9.53628994298622e-05
PDZD8	2096.96621598067	-0.455492760713437	0.0968606882743018	-4.70255548281381	2.56925371605329e-06	9.56627815202493e-05
DLGAP1	94.8261097466734	1.47826945155003	0.314458255246905	4.70100379584353	2.58885702040503e-06	9.61901791237044e-05
GRIN2D	276.855363305188	3.14490041417473	0.66956543627913	4.69692765452677	2.64103941349586e-06	9.77184582993469e-05
ZNF516	359.331026206487	1.72857350369558	0.368019256472138	4.69696482805228	2.64055899190252e-06	9.77184582993469e-05
SH3BP5	3134.41449172586	0.690104309487738	0.147004586960406	4.6944406549274	2.67337203885005e-06	9.87082627956198e-05
OLA1	1914.56011580895	-0.541935438873794	0.115536217376418	-4.69061088531368	2.72390559772737e-06	0.000100364571669596
NCF2	1781.25548478849	3.87916187278842	0.827104777877012	4.69004892311871	2.73139734069458e-06	0.000100431379142462
CBX6	505.476321422967	0.958246503266004	0.20433608058039	4.68956094559625	2.73791880095859e-06	0.000100462306875007
SYK	2096.45103155238	3.2674133295818	0.696981314800296	4.68794967698381	2.75955851235869e-06	0.00010104669119995
FKBP10	3563.94037562121	2.17620773304738	0.464392938866064	4.68613441531035	2.78413450710295e-06	0.000101526191531181
KCNB1	130.34985359958	1.21457108879648	0.259176850266966	4.68626379071049	2.78237602467312e-06	0.000101526191531181
HTR7	225.856310204329	3.03738811829042	0.648228949055666	4.68567181813657	2.79043089893274e-06	0.00010154642156075
TIMP1	7230.27111664993	2.76665995341838	0.590577521228153	4.68466857266239	2.80413301698187e-06	0.000101835516505835
PNP	1282.63253344033	3.27538401277495	0.699248408505943	4.68414939945782	2.81124910360114e-06	0.000101884736980102
PGFS	1151.34932295053	3.14231520090833	0.671710040970413	4.67808281735473	2.89569597792987e-06	0.000104516896052383
LOC105605020	19.4699615652007	2.44976609899735	0.523649975732379	4.67825114585577	2.89332035846541e-06	0.000104516896052383
SLC15A3	1562.56703459038	2.76939962713372	0.592105027003636	4.67721012460973	2.9080423205617e-06	0.000104748750471393
FKBP11	713.31293624424	2.48822981815967	0.53205643929874	4.67662758003494	2.91631191073222e-06	0.000104833114742297
CARD9	1784.60458609085	3.12170088678173	0.667731246739671	4.6750858253587	2.93830711600751e-06	0.000105200767498882
ST6GAL2	268.981310280092	3.57657541425427	0.76509821821742	4.67466180039894	2.94438425375701e-06	0.000105200767498882
LOC105612575	8158.53163296878	3.98594064759335	0.852662655045638	4.67469828074036	2.94386094272756e-06	0.000105200767498882
MIPEP	2412.03249928761	-1.24517091690972	0.266542850950869	-4.67155998544955	2.98920774041824e-06	0.000106586951808542
PFKFB3	798.213141466603	2.65144074609529	0.567625592303471	4.67110853007089	2.99578592473896e-06	0.000106606579205097
IRF8	1892.13929558091	2.5977678336019	0.556246861756051	4.67017076806661	3.00949452666117e-06	0.000106879357828372
AIF1	1234.09028161277	3.10651619595013	0.665416080946808	4.66853189290215	3.03359691027792e-06	0.000107519428767886
SLC43A3	3325.85389596538	3.29024511337478	0.70515314732798	4.66600074869187	3.071185808857e-06	0.00010863398443089
LOC101114462	52.7669275580677	2.80805378976509	0.602068235871187	4.66401251961393	3.10102502507052e-06	0.000109470516154486
LOC106990950	40.7776450286295	1.98866803676193	0.426427177172024	4.66355838281782	3.10787959246405e-06	0.000109493941179919
LOC105609520	33.5657786047151	7.58948122584791	1.62835700836501	4.66082142113806	3.14949900748347e-06	0.000110739641046427
LOC105607494	23.6968212072106	2.07479024402699	0.445476475529323	4.65746309400891	3.20129789228296e-06	0.000112115157471122
LOC106991747	1747.91109437499	1.35767904399223	0.291487340098108	4.65776333042548	3.19663398389581e-06	0.000112115157471122
NCKAP1L	3071.79260399083	3.14341790791759	0.675172696242854	4.65572426937556	3.2284376259151e-06	0.000112619621009733
SNCA	151.11709630952	-1.55404568496253	0.333778895737712	-4.65591355477345	3.22547257262889e-06	0.000112619621009733
WBSCR17	267.023247701618	1.94355623698702	0.417570348067127	4.65444025415947	3.24862015329834e-06	0.000113100582738651
PDLIM7	8338.69265919223	1.16589442282403	0.250559960768905	4.65315535349778	3.26893770312825e-06	0.000113584346203391
C1QC	8122.04963346068	2.41069887077433	0.518130402015115	4.65268755008128	3.27636508373557e-06	0.00011361920170774
SCARF2	1068.67365689001	1.07170324428338	0.230381597724653	4.65186132428967	3.28952274093518e-06	0.000113852248916203
LOC101119545	5171.8918345159	-1.41195444709758	0.303699857227884	-4.64917718429518	3.33261834968857e-06	0.000115118531508969
TREM1	308.659404941509	5.07337970404069	1.09150387985277	4.64806382980976	3.35065239680108e-06	0.000115515864112717
P3H3	1890.07713551463	1.72880673845744	0.372123268492683	4.64579048082674	3.38776704469926e-06	0.000116568186678115
C1QA	5343.9617258521	2.5148500982666	0.541601083842291	4.64336238108211	3.42784346346982e-06	0.000117718134941606
ADAT2	290.063503696938	0.562761071408284	0.121230202326141	4.64208638284963	3.44908597757794e-06	0.000118218090308999
CD68	8781.56014432321	3.83720091040648	0.827079943122029	4.6394558861166	3.4932769031953e-06	0.000119501151469849
LOC106990143	16.1808449641101	4.48027837000774	0.966278958821043	4.63663037377335	3.54134860574205e-06	0.000120911759538907
TNC	38322.4943103524	4.45532124559085	0.961403109840866	4.63418643021481	3.58343951243927e-06	0.000122113123732179
SLC6A9	196.52090989073	2.35118287843736	0.50741068150692	4.6336881822329	3.59207927039305e-06	0.000122172142261868
FBN2	3106.21165293293	2.3380279453939	0.504683409419317	4.63266257966357	3.60992641196506e-06	0.000122308732800793
SPTY2D1	1093.47051455138	0.343524543345744	0.0741520987448764	4.63270155747925	3.6092465836503e-06	0.000122308732800793
ACP7	101.148536886636	5.0545331323132	1.09127325579124	4.63177586868319	3.62542511299447e-06	0.000122598983840192
MEIOB	60.7025223586443	1.90649244716632	0.411665771290856	4.63116581489918	3.63612518304335e-06	0.00012272616409791
RGS10	717.978627901717	3.45347334530882	0.745767350593807	4.63076500004866	3.64317176987246e-06	0.000122729782708503
BTNL9	1458.84215500049	-1.97541569291492	0.426629816838285	-4.63028043270521	3.65170826255333e-06	0.000122783483519997
GPR65	249.216867478776	3.24561295970837	0.701105363489995	4.62927988961917	3.66939527881692e-06	0.000123144070021169
COL5A2	26151.7742908053	2.3713002720467	0.513015315151233	4.62227969032007	3.79545807183897e-06	0.000127133468671485
NGFRAP1	808.258026239015	1.06246800374942	0.230031596572433	4.61879159028861	3.85981289634615e-06	0.000129044708666877
TSKS	455.730719737145	1.91089142478228	0.413893275207398	4.61686994992791	3.89571231125703e-06	0.000129999184786588
EFEMP2	2400.3083376546	1.79546834923274	0.389026739540886	4.61528261875182	3.92560743274937e-06	0.000130750081084002
CHAC1	27.3262689391795	2.71570728458746	0.588566236801071	4.61410647567495	3.94790010440496e-06	0.000131245415876891
LOC101112832	364.51649108715	3.51627007000393	0.762339446966244	4.61247293970822	3.97906360218314e-06	0.00013203324365518
ASRGL1	8773.78726071954	2.78161347325744	0.603346382683573	4.61030935643525	4.02070208334061e-06	0.00013293460971838
TLR7	717.689878014065	3.50497075294635	0.760251088791622	4.61028047788437	4.02126066941836e-06	0.00013293460971838
LOC101108598	21.8843894142475	4.1950754468522	0.910185761225762	4.60903216196507	4.04547755653469e-06	0.000133485664300135
TRPM6	204.2284059281	3.42923194293592	0.744563100213251	4.60569687371527	4.11086850120903e-06	0.000134888349373623
RRBP1	12313.6035395475	1.53410443068743	0.333066550577621	4.60599969593736	4.10488987566338e-06	0.000134888349373623
GAL3ST4	1010.29963422712	2.95715229403899	0.642060229966995	4.60572412994806	4.11033003927054e-06	0.000134888349373623
SURF4	3045.1570134953	0.730006645039243	0.158665087124305	4.60092801932742	4.20612771128212e-06	0.000137758471669881
BFSP2	40.9639903972892	-1.78930826549299	0.388990917812135	-4.59987157426936	4.22751486719376e-06	0.000138203009133436
SLC13A5	336.016700331123	3.84126002509821	0.835165550053868	4.5993995140849	4.23710511789758e-06	0.000138260961467042
ABHD3	540.748635241897	-0.759096189193973	0.165103418527886	-4.5977012224357	4.27177986647318e-06	0.000139135725080009
IPO7	8866.52525141677	-0.517399488401466	0.112572705719187	-4.59613620456204	4.3039741103621e-06	0.000139926628889456
LOC101102285	32.7401216964673	2.77600095200293	0.604434004509662	4.5927279592003	4.37489205240333e-06	0.000141971267594138
P2RY11	130.469047066589	3.01043611197334	0.655598666428145	4.59188870589823	4.39252605802938e-06	0.000142282446634263
SPAG6	183.44952541324	-3.48292127453775	0.758798644749383	-4.59004677807259	4.43146685217952e-06	0.00014328139441983
CXCL1	78.5753564414302	6.83849530128487	1.49010549617157	4.58926922882612	4.4480043619298e-06	0.000143553659023888
CFP	973.769732644271	2.55282500705381	0.556312005438247	4.58883680758025	4.45722699426915e-06	0.000143589283462011
ASCC1	1163.91743508884	-0.562084322524583	0.122539721781857	-4.58695608535163	4.49755237742205e-06	0.000144624929721975
MMP14	7217.10382832492	2.98045336658072	0.649968204219261	4.58553718048535	4.52820680628894e-06	0.000145346398504585
BMF	2408.1542992558	1.52159779398193	0.331894787943448	4.58457875584717	4.5490260417598e-06	0.000145750135098848
AURKC	113.195282580294	2.50412046025138	0.54649597006837	4.58213893130466	4.60243941507017e-06	0.000147194834529713
LOC101115694	2308.78449327384	-0.58816620997129	0.128706159915098	-4.56983729729236	4.88103004225888e-06	0.000155698400550771
RRM2B	744.573368177757	-0.791559165173202	0.173221837750171	-4.56962687530672	4.88593307167691e-06	0.000155698400550771
PDK4	19808.8104090194	-3.18913011096624	0.697985065056034	-4.56905207665183	4.8993504719264e-06	0.000155845166270666
NCK2	2637.06050702699	-0.302841143964975	0.0662976480216471	-4.56790177331922	4.92630780255618e-06	0.000156421328179548
ALDOC	186.141054450588	2.15736389059705	0.472758873755912	4.56334933167411	5.03439428969274e-06	0.000159566841232089
LOC101107430	4415.4347545972	1.13121391397138	0.247964088195499	4.56200703175823	5.06669499596541e-06	0.000160176680407619
IKBKE	1053.38613020222	2.14162466955045	0.469469444976755	4.56179777505326	5.07174833361227e-06	0.000160176680407619
LOC101114285	521.271078587852	2.68899410651388	0.589704682868466	4.55989953044625	5.11781002106515e-06	0.000161056206463627
LOC101120179	69.4773429790096	-1.36185536594236	0.298648250562489	-4.56006476976634	5.11378455703172e-06	0.000161056206463627
MPDZ	3067.47919725869	-0.523188937073125	0.114781031969821	-4.5581480501995	5.16066552397896e-06	0.000161569369722093
FAM83D	195.757616891591	2.51663475282383	0.552067313033385	4.55856503982449	5.1504314962971e-06	0.000161569369722093
LOC101123403	186.380742109759	2.79855492598136	0.613972236423472	4.55811315228776	5.16152289341755e-06	0.000161569369722093
ERICH2	201.782696170756	-3.89126845179238	0.854027982970391	-4.55637113699504	5.20449436223787e-06	0.000162626655990352
MTFR2	124.924565392175	1.67684630996943	0.368187914209537	4.55432197868161	5.25548085041979e-06	0.00016314450706428
LCP1	13206.5781360548	3.02318476623436	0.663820154130694	4.55422262705081	5.25796500207168e-06	0.00016314450706428
LOC101109746	3636.7233882027	2.53319083922309	0.556107746494759	4.55521588251596	5.23318049135838e-06	0.00016314450706428
LOC101123159	1740.03061846209	1.51049021021536	0.33166666984664	4.55424179617987	5.25748561669856e-06	0.00016314450706428
AFAP1L1	3723.27032168297	-1.18615227509403	0.260510059910502	-4.55319182492042	5.28380523248076e-06	0.000163659158216558
LOC101106452	5572.80701546592	2.91705727756646	0.640949619640656	4.55114908906864	5.33537237582412e-06	0.000164475931877949
ETV2	89.4217775951615	1.23682598278586	0.271767614332903	4.55104257297856	5.33807445990857e-06	0.000164475931877949
LOC106991947	56.2646654158134	-1.39619562781151	0.306752256143652	-4.5515415122413	5.32542873921732e-06	0.000164475931877949
TLR1	490.34057218195	2.93853766979686	0.645747081590033	4.55060154907901	5.34927623704329e-06	0.000164534433962344
SCPEP1	8503.89208306491	3.10593490937023	0.683131292990521	4.54661489122169	5.4515616553602e-06	0.000167389443466494
LOC106991999	628.477368389723	-2.33696068545822	0.514227067891057	-4.5446084645885	5.50374613291619e-06	0.000168698880600963
GGT5	2233.68336612573	1.06006486454946	0.23330251549999	4.54373525410834	5.52660621464602e-06	0.00016910650088621
LOC105606081	986.174845233608	2.7802529914042	0.611997644707433	4.5429145282631	5.54817512775268e-06	0.000169473273418711
IVNS1ABP	15371.3708307894	-1.01258388480828	0.222915096744345	-4.5424643713996	5.56003957712297e-06	0.000169542862001719
CD53	2164.59088167626	2.91372145850517	0.641899631646793	4.53921659221088	5.6463614591508e-06	0.000171753641241182
LOC105602333	142.728439637714	-1.92841845333022	0.424854654039944	-4.53900748171848	5.65196308958318e-06	0.000171753641241182
ROBO2	635.196713748646	-2.11411862492221	0.465874320200952	-4.53795913028711	5.68012649931837e-06	0.000172313408691157
CTSZ	30499.8521443097	3.26291253327719	0.719099966708081	4.53749504149507	5.69263685111353e-06	0.000172397218063003
C1RL	491.967633599802	4.6654773290362	1.02889412944156	4.53445810947373	5.77515619881699e-06	0.000174597286379961
LOC101106588	30.4983090977028	2.01399242868414	0.444262171961677	4.53334214747834	5.80576574238582e-06	0.000175223161979242
LOC101122319	581.774883414962	3.49948990983382	0.772123299552945	4.53229414506725	5.83465257327772e-06	0.000175637247623212
LOC105616421	46.8718060097416	-2.43485232162842	0.537243061033924	-4.53212428084701	5.83934759710781e-06	0.000175637247623212
EIF3H	7615.69378474424	-0.544888698975763	0.120275529864581	-4.53033713166141	5.8889638105634e-06	0.000176828886169141
ID4	233.864778660852	1.4409078671626	0.318173891944773	4.52868039660747	5.93531956544738e-06	0.000177918748872038
TAC1	229.784567692082	-2.13782086905089	0.472135486529991	-4.5279817553284	5.95497218372574e-06	0.000178205817328889
BASP1	700.821126110391	2.46507108492097	0.544953214888735	4.52345452338376	6.08383961447955e-06	0.000181754708482576
FERMT3	3274.53472892827	3.06404051964203	0.677642209809764	4.52161992757536	6.13681750385213e-06	0.000183028253580318
PDIA4	6021.1693920704	1.09268914789134	0.241717761008335	4.52051658650626	6.16889112787817e-06	0.000183675098464063
FKBP14	862.656449858244	0.687686750221142	0.152174169706075	4.51907673654085	6.21098822853512e-06	0.000184617710604827
BDH1	6806.79031942682	-2.79977898180931	0.619623060408705	-4.51851966252283	6.22734911822005e-06	0.000184793450511476
KBTBD2	3737.26341908531	-0.591292953073306	0.130941405833325	-4.51570646664634	6.31060273265027e-06	0.000186950284639284
B4GALNT4	107.152587643503	1.14670433612899	0.254026277738637	4.51411698953766	6.35811141066152e-06	0.000188042739814314
SERPINB12	35.5766855819458	-2.94580387196003	0.652682368062118	-4.51338049885802	6.38024059027692e-06	0.000188382195458493
LOC105609318	39.2134264727806	5.55175522227623	1.23027688706041	4.51260629267077	6.40358244163165e-06	0.000188756265104495
LAT2	1776.63974892327	2.84421410973926	0.630352023568977	4.51210435343043	6.41875924132784e-06	0.000188888811883734
GRSF1	4526.71027338631	-0.868346500168557	0.192477643143101	-4.51141486350687	6.43966300056161e-06	0.00018918916914939
LOC105606864	124.138191853942	-5.37139131272178	1.19200845286845	-4.50616881096443	6.60085808749883e-06	0.000193385713090389
B3GNT9	964.018436587646	1.49716639943619	0.332256520397586	4.50605573562452	6.60437468656536e-06	0.000193385713090389
CCL16	41.8940131326176	-3.27516909143993	0.727305445541494	-4.50315491450982	6.69520428821112e-06	0.000195721294283144
TRAPPC10	2275.87906501492	-0.432578793351305	0.0961194966060143	-4.50042716228955	6.78170406289437e-06	0.000197315755313137
LOC101108216	370.633467385325	2.40980821014544	0.535387014802094	4.50105838117166	6.76159291704797e-06	0.000197315755313137
SLC43A2	970.743012315489	2.99928276701854	0.666461423313527	4.50030963848836	6.78545477960373e-06	0.000197315755313137
COL1A1	258219.128388021	2.99406229127374	0.665342677809722	4.5000304221128	6.79437379767616e-06	0.000197315755313137
STAB1	11109.6754490908	2.50793469349378	0.557427899313609	4.49911943155686	6.82355164771951e-06	0.000197521645224903
LOC105605863	23.3297939072352	-1.61563302013299	0.359100446755352	-4.49911169627058	6.82379991136582e-06	0.000197521645224903
CLEC4A	1462.07707190555	3.50826914456593	0.779916625421811	4.49826177595396	6.85113075671044e-06	0.000197828123747023
LOC105616708	95.6297894679896	1.41380852979433	0.314313280582473	4.4980871542377	6.85675901034295e-06	0.000197828123747023
LOC101121116	139.589000606195	3.30212168633651	0.734505086086669	4.49570976278696	6.93382636047063e-06	0.000199401061806965
SKP2	302.819636155435	1.24189535934033	0.276234880694989	4.49579486926415	6.93105324159692e-06	0.000199401061806965
SLC1A5	2172.71720207198	1.97118898579684	0.438568465493289	4.49459808648053	6.97014695247732e-06	0.000199795816858207
ST8SIA2	28.135719380621	2.3380626443054	0.520168862407339	4.49481469053119	6.96305583997327e-06	0.000199795816858207
GPSM1	452.599797974766	0.977775888884375	0.217599024513419	4.4934755156684	7.00700810618602e-06	0.000200527419686094
ARHGAP22	1015.46608281927	2.54144029197763	0.565752007452135	4.49214542502998	7.05092481012308e-06	0.000201133316438446
LOC101106751	106.922038478078	-0.803055666679073	0.178766200013697	-4.49221198759914	7.04872081526112e-06	0.000201133316438446
FOXN4	19.4691433516086	-3.36302151735278	0.749083196485694	-4.48951669604967	7.13849523881264e-06	0.000203303424788471
CD300E	1528.75180431365	4.36432598134135	0.972304881234678	4.48863938212398	7.16795185674411e-06	0.000203486992838485
LOC105606031	20.9514120839122	-6.55052864608172	1.45930381972833	-4.48880387862013	7.16241989620569e-06	0.000203486992838485
UNC93B1	3767.01398724847	2.66083535314564	0.593124949807178	4.48612953140929	7.25286576268411e-06	0.000205567602369922
NUDT16	692.746304513297	-0.754947321046065	0.168358689808103	-4.48416011021803	7.32016843550786e-06	0.000207143198320627
RNGTT	1082.26019088274	-0.389791225166091	0.08694548129719	-4.48316829524169	7.35428827239385e-06	0.000207776265791626
LOC101109657	159.266592542016	-3.14049585669371	0.700664093047955	-4.48217039784679	7.38877080669351e-06	0.00020839401857064
TOR3A	845.351219064004	1.48712262155636	0.331809662674119	4.48185447515707	7.39971975926505e-06	0.00020839401857064
TMOD2	842.701159038716	-0.676759399656975	0.151065549480388	-4.47990559055183	7.46760621233992e-06	0.00020963822773245
LST1	286.359410544958	3.25045043838965	0.725539095760061	4.48004863884632	7.46260315714173e-06	0.00020963822773245
FN1	99107.0275364993	3.13779102133335	0.700713720371378	4.47799283803137	7.53481287529715e-06	0.000211189699702861
DKKL1	313.252575557725	2.57822970180753	0.576075726008635	4.47550484321029	7.62309707199833e-06	0.000213223933007753
SCAMP5	991.856188026335	3.24986131889231	0.726182274711084	4.47526940833868	7.63150229525657e-06	0.000213223933007753
LOC105604856	23.9564400931396	2.50798161548094	0.56049326900411	4.47459720602381	7.6555492794585e-06	0.000213558429899847
MSRA	630.218171684775	-1.06533721907738	0.238231739396761	-4.47185258259447	7.75448779239791e-06	0.000215977749758031
LOC101110657	293.827308944384	2.00176447019582	0.447869250573343	4.46952870203356	7.83921396114684e-06	0.00021799424232208
ADRA2B	864.20641267608	-3.27896054051978	0.733795411507954	-4.46849420028601	7.87721480185896e-06	0.000218364296215796
LOC101117971	3605.3321845576	3.57947353242858	0.801033040300288	4.46857164729026	7.87436381679266e-06	0.000218364296215796
LOC105615520	26.0046857819545	-1.74031232028571	0.38960140668077	-4.46690461185033	7.93594930531504e-06	0.000219648199395621
NQO1	1539.76483039317	-1.45892538763261	0.32665615591931	-4.46624183011873	7.96056223315102e-06	0.000219985161961733
BANK1	340.329375877858	2.52405457304433	0.565539652562773	4.46309036264114	8.07859633418022e-06	0.000222898681382701
CD14	4418.51127674439	3.20216268021106	0.71768892694959	4.46176966087701	8.12855734960336e-06	0.000223927827546861
PIK3AP1	1485.75516920175	2.89076269518937	0.648170954102812	4.45987694587567	8.20067234918483e-06	0.000225563127787998
ATCAY	28.6651146182214	-2.52426166860321	0.566320571850072	-4.4573017369948	8.29977395189009e-06	0.000227934475330944
TNFAIP8L3	344.71270652604	1.76433852076073	0.396322252856932	4.45177758261694	8.51623520364193e-06	0.000233516489630405
LOC105610077	123.090902645559	2.01539038519208	0.453041101140978	4.44858177352197	8.64391402691818e-06	0.000236556619878772
PECR	1427.78670688614	-1.29902471184953	0.292024943834032	-4.44833477166188	8.65385802677628e-06	0.000236556619878772
VAV1	1602.89267023316	2.85683377822587	0.642485606015657	4.44653351215505	8.72670585109976e-06	0.000237708406115379
TREML2	150.518115953829	1.98816272770996	0.447150231244983	4.44629699100097	8.7363148238718e-06	0.000237708406115379
PANX1	800.273975187901	0.810924569040583	0.182374497454521	4.44648007456638	8.72887593754418e-06	0.000237708406115379
NOTCH4	3335.59035634552	-0.914278112960447	0.205714386461993	-4.44440531692889	8.81353113749356e-06	0.000239441031793719
FGR	1429.99445841101	2.25472886783994	0.507466530388124	4.44310852602529	8.86684121620063e-06	0.000240088565894021
JUNB	6498.58547050106	2.39192059125806	0.5383931613579	4.44270240213548	8.88359992135729e-06	0.000240088565894021
ACTBL2	41.6677886418006	-5.49968889488152	1.23775705607287	-4.44327008106973	8.86018304887613e-06	0.000240088565894021
VHL	588.403631455468	1.35709231002711	0.305478922943511	4.44250718494927	8.89166632707133e-06	0.000240088565894021
RENBP	1684.39819986014	2.937677288803	0.661401065762006	4.44159745255093	8.92934901035334e-06	0.00024073851615413
RAB39A	78.073031928083	3.60982208142722	0.813071806756864	4.43973342997328	9.00703725570654e-06	0.000242463410813434
C5H19orf38	129.682460251068	3.49111941711151	0.787078171904771	4.43554343358654	9.18403116566369e-06	0.0002468522419391
LOC101120225	434.336562745854	3.45385658005859	0.779319172988149	4.43188965416499	9.34108214753247e-06	0.000250044882357212
NUPL2	638.339795346291	-0.868548450713112	0.195975326638889	-4.43192755745998	9.3394398519153e-06	0.000250044882357212
RAB12	8108.60910865543	-1.19645975863615	0.269971877454483	-4.43179404431811	9.3452260114281e-06	0.000250044882357212
BIN1	1131.12043787181	0.791845732221342	0.178691728926023	4.43135077924709	9.36446069343461e-06	0.000250181045051487
SETD7	9272.47656223362	-1.12411478284209	0.25374454283538	-4.43010427054338	9.41875361269467e-06	0.000251252000594446
AS3MT	766.924446849884	-1.06725296013782	0.240959150558303	-4.42918626524449	9.45893038974355e-06	0.000251943739266573
FIGNL2	136.798795975451	1.22881358750364	0.277534416570465	4.42760794386611	9.52838910442779e-06	0.000253120264645494
LOC105605879	1382.82317587939	1.55038351090199	0.350168754925641	4.4275324085703	9.53172544690145e-06	0.000253120264645494
RUNX1	1296.18540560636	3.02653086092507	0.683860313471318	4.42565652854192	9.6149406894677e-06	0.000254886041459277
PLA2R1	1825.07617413635	3.87227174559303	0.875013526237862	4.42538501346594	9.627042615334e-06	0.000254886041459277
ICOSLG	1657.47005419145	1.25112857087968	0.282962733688146	4.42153125456637	9.80038847239596e-06	0.000257931057325588
NYAP2	33.0915253251057	6.81577191413315	1.54144705527154	4.42167111145604	9.79404576879038e-06	0.000257931057325588
CPM	4431.79176143862	4.31607585257695	0.976000169549119	4.4222080971265	9.76972913517801e-06	0.000257931057325588
LOC101104661	4022.13966882855	4.39585193336579	0.994083827804416	4.42201332565152	9.77854241215569e-06	0.000257931057325588
DUSP2	946.780328697464	3.09204271511884	0.699469712844485	4.42055268203772	9.8448779867955e-06	0.000258716957020008
LOC105609420	15.2451906234079	3.250591918726	0.735422115416269	4.42003558308288	9.86846504739329e-06	0.000258952036837089
OLFML3	4319.73883016072	2.31937719135247	0.525017554244366	4.41771360329208	9.97504732131527e-06	0.000261361017666343
SERINC2	1083.00452818396	-1.36407901664587	0.308848186506006	-4.41666513272321	1.00235331516895e-05	0.00026206516733139
TCIRG1	5952.00524053604	2.53411278031861	0.573784064231138	4.41649208873425	1.00315570667958e-05	0.00026206516733139
MS4A8	580.678247529949	3.49883544040563	0.792404224677051	4.41546792841948	1.00791723301039e-05	0.000262920710664037
LOC101102735	83.0428398724925	4.53244166960743	1.02671110977175	4.41452481274413	1.0123210514205e-05	0.000263680561346434
MYH15	139.218116001023	4.20755320524408	0.953401367058075	4.41320240417464	1.01852691280312e-05	0.00026490686735053
PTPRJ	3348.46109458141	2.51744887815523	0.570502294178257	4.41268843937135	1.02094866221366e-05	0.000265146814095607
DRAM1	1306.3420934017	2.59152827141707	0.587640649272342	4.41005617059691	1.03343809314826e-05	0.000267651160430647
TNFSF4	87.5993217812671	1.02718993677217	0.232921916267887	4.41001840114858	1.03361835674619e-05	0.000267651160430647
CCNY	22573.6750351488	-1.46979638612705	0.333358021350097	-4.40906260534661	1.03819012521933e-05	0.000268441967172941
CEBPE	15.4008846073668	6.46132894062354	1.4657156222989	4.40831007210614	1.04180322771658e-05	0.000268590843810428
SLC25A47	21.6621745472206	-2.32388906186072	0.527157260009345	-4.40834118801573	1.04165359467104e-05	0.000268590843810428
FAM111B	233.182183934001	2.21318292379129	0.502211035553933	4.40687831829536	1.04871062236098e-05	0.000269978108691068
AAK1	1078.38818127004	-1.02383336957494	0.232360234102858	-4.40623316432763	1.05183739510393e-05	0.000270389479212326
C1H1orf162	309.463422056762	3.5632159059743	0.808918457001919	4.40491359188489	1.05826052055826e-05	0.000271252109660774
BHLHE22	20.5602151716486	2.30688628902278	0.523697937836272	4.40499402872196	1.05786791818548e-05	0.000271252109660774
SLC27A3	409.015130565281	0.619633223680571	0.140727745845693	4.40306365995511	1.06732830236476e-05	0.000272863181777458
ECHDC3	7460.96979273157	-2.52585474900132	0.573666494383534	-4.40300204688722	1.06763158311659e-05	0.000272863181777458
NOD2	133.943670738879	2.28401317459516	0.518889512204804	4.4017331645232	1.07389578734845e-05	0.000274002390516532
LOC101103461	634.479637659621	3.3277261076646	0.756048387541532	4.40147239581514	1.07518748738253e-05	0.000274002390516532
PTPN6	2509.17437429798	2.65374904490866	0.603080156290099	4.4003255906038	1.08088573757482e-05	0.000275058203665444
LOC101111334	198.708037305663	-0.740030569175738	0.168337729303766	-4.39610640013061	1.1020992641992e-05	0.000280053557279124
SPI1	2990.59867126551	2.75670314760378	0.627345981308029	4.39423098217031	1.11165569616107e-05	0.000282076651969939
LOC101119050	4098.12436950756	-1.22354758843879	0.278554990112617	-4.39248131201714	1.12064265596043e-05	0.000283543433666899
MPDU1	872.251655294461	1.16477508362957	0.265169446246394	4.39256897850616	1.12019072236358e-05	0.000283543433666899
BRSK1	73.5800198826638	1.50877239151523	0.343803211691246	4.38847672217264	1.14147349404804e-05	0.000288401431653337
PNMA2	25.6484557283044	-1.77956508367826	0.405566417735374	-4.38785117765693	1.14476060878678e-05	0.00028840792203708
DBN1	2973.46060406301	1.2144317380123	0.276759560016714	4.38803898206427	1.1437727851644e-05	0.00028840792203708
C3	5250.45436056948	2.4102779742099	0.549789628761506	4.38400043965809	1.16519537339439e-05	0.000293138625517114
LOC101120293	57.8333557450513	3.07995300895095	0.702609302511147	4.38359269930402	1.167379406821e-05	0.000293270911776082
LOC105605898	424.428692056847	2.16326852507185	0.493529734505115	4.38325874577963	1.16917111637149e-05	0.000293304402328315
DFNA5	3908.1306670047	-1.29818122576957	0.29629281580193	-4.38141310397954	1.17912068994266e-05	0.000294963628321442
AQP9	39.282939406388	4.78103674978263	1.09116195295535	4.38160140832755	1.17810187974999e-05	0.000294963628321442
COL1A2	150807.693838775	2.61580226925595	0.597073854386675	4.38103636600023	1.18116153462559e-05	0.000295056820641075
TMEM178A	108.630153387934	-2.02185908428284	0.461716307663911	-4.37900730540055	1.19221135882593e-05	0.000296978170312612
GRN	15186.3496460246	2.93737151164774	0.670750694731123	4.3792299206268	1.19099424322763e-05	0.000296978170312612
CAPN3	1069.58671939748	3.14061307676146	0.71729752739154	4.3783966301715	1.19555623251659e-05	0.000297392510946392
LOC106991541	35.3678344466846	2.61940771615768	0.598352430565204	4.37770046940962	1.19938026412678e-05	0.000297924709990817
EVI2A	379.571260824367	2.93676482776152	0.671067972032185	4.37625538716764	1.2073554426574e-05	0.000299485110222143
LOC105609026	19.7621644309208	3.1335792655738	0.716125312224936	4.37574152467541	1.21020354661467e-05	0.000299771147414945
LOC101116422	16.5722893465182	2.78995819967618	0.637731851989184	4.37481394566364	1.21536093246306e-05	0.000300627600720862
RBM22	1644.63594648975	0.337635096044119	0.0771903793939472	4.37405669845165	1.21958680958194e-05	0.000300831413030211
LOC105601984	38.5799227841312	-2.46455667803775	0.563412194024108	-4.37434032166562	1.2180023882707e-05	0.000300831413030211
LOC105603285	32.90901307107	3.07210247654878	0.702546505352146	4.37281013163522	1.22657393055788e-05	0.000302133517212348
TNFAIP8L2	690.154504688707	2.82672113490179	0.646485540072277	4.37244293907295	1.22863935124779e-05	0.000302221356970353
TGFBI	9455.86407519933	2.17031897406612	0.496413217285719	4.37200078179416	1.23113084550963e-05	0.000302413612967824
LNX1	248.569947411071	-1.08161735762263	0.247448982934816	-4.37107214907227	1.23637926647368e-05	0.000303281604810728
ITGB2	4230.48304245838	3.05743758627825	0.700357142843541	4.36554066381712	1.26808707877732e-05	0.00031048576255721
SPRED3	104.595608621037	2.97475957392256	0.681497055187313	4.36503657833845	1.27101488234434e-05	0.00031048576255721
RASGRP4	523.561725238402	3.01687667028001	0.691131937490558	4.36512409082706	1.27050613451784e-05	0.00031048576255721
SCIMP	322.348679394372	2.4500791149078	0.561514243416192	4.36334277114999	1.28090008819041e-05	0.000312468951168766
LOC101115435	1312.20709919584	1.38725373047935	0.318175307103825	4.36002951676783	1.30044901227456e-05	0.000315788575106774
FAM19A5	50.3545394536882	1.99205987671195	0.456912547678282	4.35982746990478	1.30165029544746e-05	0.000315788575106774
MMP28	550.993701921044	1.64598695011603	0.37750136100803	4.36021461146737	1.29934944772697e-05	0.000315788575106774
OLFML1	1208.89585493258	1.06664336326767	0.244611727565948	4.36055692783617	1.29731823654677e-05	0.000315788575106774
PAPSS2	192.057441159068	1.91356794645369	0.439013465185919	4.35879101257932	1.30782928569689e-05	0.000316852996531989
FCER1G	2113.56468235651	2.74432252458954	0.629830997910678	4.35723635974286	1.31715006782294e-05	0.000318239290977002
ABCC9	6330.32202700674	-1.07704490423503	0.247173924724574	-4.35743740135688	1.31594118283175e-05	0.000318239290977002
COTL1	5661.81793399952	2.68890833271732	0.617168294416927	4.35684781127274	1.31948945499613e-05	0.000318369583916256
S100A4	3734.99292184139	3.46846140570351	0.796471175059787	4.35478585328986	1.3319706506835e-05	0.000320674730435795
LOC101102714	62.228641346478	2.73356512267737	0.627731729083297	4.35467094624851	1.33266949491298e-05	0.000320674730435795
COL6A1	50931.2694727609	1.62755958745975	0.374028044840068	4.35143730507077	1.35247996566753e-05	0.00032428012824139
IRF5	873.069775087573	2.39187902691612	0.549655990822515	4.35159275410947	1.35152123464689e-05	0.00032428012824139
CD248	2047.82219674806	2.20413702262938	0.506543506777739	4.35132815471368	1.35315353749941e-05	0.00032428012824139
CD84	1497.3505127937	3.26165340754024	0.74990744888571	4.34940793345465	1.36505577282935e-05	0.000326689802412176
LAPTM5	21921.3331694886	3.08996553958606	0.711362035753639	4.34373129894746	1.40082839878235e-05	0.000333895566858014
LOC105615294	34.6222766810638	2.81446218606403	0.647901944662998	4.34396317104427	1.39934985098849e-05	0.000333895566858014
PCOLCE	11517.5505050088	1.38983407684059	0.319958870023341	4.34378980254308	1.40045520624599e-05	0.000333895566858014
TMEFF2	79.8084747479617	-1.5972443695135	0.367916004967705	-4.34132885753013	1.4162356790779e-05	0.000337113650338784
HSF2BP	284.675942882071	-0.891524696024669	0.205417843612582	-4.34005478952494	1.42447194849391e-05	0.000337380915162016
SLC41A2	396.574819241826	2.61971535461762	0.603611881276303	4.34006591964091	1.42439979997505e-05	0.000337380915162016
SERPINF2	286.83029505555	1.97544637148584	0.455205426738716	4.33968106584049	1.42689655400423e-05	0.000337380915162016
C17H4orf51	8.94317042487157	3.54979662269875	0.817945362106079	4.3398945542751	1.4255110244588e-05	0.000337380915162016
UBTD1	787.67637262019	0.851736897472209	0.196263968091795	4.33975174227519	1.42643772523643e-05	0.000337380915162016
SPRN	145.902962981997	1.72245235743432	0.397012043830268	4.3385393068093	1.43432834262363e-05	0.000338685328005896
RBM47	428.539241796562	3.0478196441364	0.702565906045782	4.33812631371525	1.43702562312876e-05	0.000338869802275402
LOC101111486	39.3455394754485	-1.7621083008411	0.406738306897972	-4.33229000307343	1.47566389699725e-05	0.000347517865276875
ATF6B	2565.85053674721	0.587984544623524	0.135743789207743	4.33157603788169	1.48045802374176e-05	0.000348183252764586
HEXB	2433.38654300456	2.87023574403918	0.662785089820394	4.33056776340121	1.48725367845333e-05	0.000349316979510301
CECR1	938.090279712213	3.13934456269665	0.725824718484699	4.3252103197183	1.52386400970332e-05	0.000357441099146059
RRN3	1953.06330816809	-0.553219103468903	0.127947049664781	-4.32381289696265	1.53355372339381e-05	0.000359237498701232
PRDX6	8345.33643213224	-0.645390853212851	0.149279676654746	-4.32336717010387	1.53665672508642e-05	0.00035948823862273
RASGEF1B	1068.65009222894	1.94520369055766	0.450097823116998	4.32173538873577	1.54806779095354e-05	0.000361679352058181
KCNMB1	715.624315336329	1.58970733272045	0.367944308585763	4.32051072845963	1.55668487244132e-05	0.000363212779076479
ABCA6	3534.29173299912	2.15313435795545	0.498634663981269	4.31805992139435	1.5740670092166e-05	0.000366784573451973
PCDH18	720.466868006188	1.15995635539072	0.268651662256045	4.31769655043191	1.57665988330694e-05	0.00036690535126535
PPP1R10	2167.61409004781	0.808897714656788	0.187360476048274	4.31733379268514	1.57925244264438e-05	0.000367025738509967
LOC105611052	77.4966177909363	2.4707612109101	0.572366570728434	4.31674618551819	1.58346058201185e-05	0.0003675207854785
LOC101107641	355.331756489678	-1.73888241631902	0.402918679502201	-4.31571556440962	1.59086718611144e-05	0.00036875592468633
LOC106991884	33.8859519716249	3.03985372837918	0.704417835977228	4.31541277509255	1.59304946368408e-05	0.000368778439983201
MCOLN3	832.330572025918	5.5891851323037	1.29534661707722	4.31481817964287	1.59734316680604e-05	0.000368806935354199
MYOF	4241.03842748068	1.79706090599425	0.416475174464216	4.31492923511257	1.5965403742298e-05	0.000368806935354199
RAB32	967.703821402685	2.7119103177013	0.628604614130403	4.31417501039646	1.60200005104395e-05	0.000369374958272738
ZNF488	75.9205522560144	2.27033462283558	0.526283304251875	4.31390204571076	1.60398036839004e-05	0.000369374958272738
HACD4	279.165728790872	2.75743205724575	0.639343903884436	4.31290896885468	1.61120469538786e-05	0.000370556127992584
TFPI	484.985249047436	3.00473788167268	0.697025229134956	4.31080218631643	1.62663371343458e-05	0.000373134161553877
PADI2	552.823309275876	3.17755839039495	0.737088836783828	4.31095714901847	1.62549406303042e-05	0.000373134161553877
TRAFD1	3335.96244605531	0.456080446898251	0.105816921425687	4.310089924687	1.63188173891678e-05	0.000373141833442061
ROBO3	35.0367378455277	2.81336533534829	0.652762232313749	4.30993889670389	1.63299660230779e-05	0.000373141833442061
LOC105604146	343.689411893995	1.51539442807243	0.351602209244571	4.30996844794664	1.63277840285118e-05	0.000373141833442061
SLC22A15	69.3375619429028	2.86863962861343	0.66582668463703	4.30838789553357	1.6444879218145e-05	0.000375282753357566
LOC101109732	60.4049585191264	1.18012155715198	0.273999192755019	4.30702567144831	1.65464413164436e-05	0.000376992418024876
PPP1R14A	612.716303811033	0.83653974843908	0.19423642238982	4.30681196732609	1.65624284069506e-05	0.000376992418024876
C4H7orf57	272.465825084848	1.46033701003444	0.33929760179964	4.30400038871124	1.67741368189387e-05	0.000381320544704049
IRAK2	409.610346331121	1.03478010523104	0.240451093125984	4.30349511735789	1.68124554937447e-05	0.000381701011376596
CD276	1722.9897429946	1.35495860196262	0.315080555556249	4.30035614089402	1.70523840299523e-05	0.000386536632447313
DAB2	5709.15333679459	1.82682563858743	0.424829510218937	4.3001382781671	1.70691569569915e-05	0.000386536632447313
FAM124B	463.270872706265	1.65563170563655	0.385086328226086	4.29937804664029	1.71278092838135e-05	0.000387368842702719
DDIT4	2741.63206887547	-0.692115228895048	0.16107306406268	-4.29690235870672	1.73201440402957e-05	0.000391218477007242
ARPC1B	16238.1461836338	2.25410995457898	0.524860084033885	4.29468733315498	1.74939709502047e-05	0.000394640778348622
TNFAIP3	2337.68953957545	2.74989131745673	0.640664188813175	4.29225070711519	1.76871079376252e-05	0.000398489415267312
FAM126B	1395.68274132649	-0.88583593938415	0.206497393777884	-4.28981655980116	1.78820758900707e-05	0.000402369458259276
STEAP1	92.4306146411606	3.77185932163017	0.87961106716057	4.28809898198067	1.8020879078292e-05	0.000404167423710847
MAPK7	1453.14331213848	0.480629838080267	0.112094621873567	4.28771541441458	1.80520163562882e-05	0.000404167423710847
LOC105616514	96.3223881552518	-0.719186460014005	0.167742377609614	-4.28744644175584	1.80738816059993e-05	0.000404167423710847
ASB13	120.342381778217	-2.03099437952924	0.473710437751942	-4.28741741298251	1.80762429127717e-05	0.000404167423710847
MRGPRF	471.529402367737	0.932693292202315	0.217502452213137	4.28819667416137	1.8012956794216e-05	0.000404167423710847
MYL6	21915.4768391043	0.685495763151253	0.159957997722153	4.28547351750401	1.82350370320507e-05	0.000407203112309152
RNASE6	697.653146050109	2.53726995002183	0.59227688471425	4.28392533206147	1.83624559113693e-05	0.000409531393755961
HSBP1L1	123.889535398017	-0.746614859930677	0.174332152690129	-4.28271462498238	1.84626901464132e-05	0.000411248284545925
CKB	1398.39229317849	2.66375508993031	0.622060288453744	4.28214939833503	1.85096634290891e-05	0.000411775984159586
CCDC40	186.824396385273	-2.00147182470769	0.467442075785265	-4.28175367257083	1.85426180344776e-05	0.000411990882610266
YARS2	774.698029524728	-0.823060564344668	0.192240810680853	-4.28140394034784	1.85717889818561e-05	0.00041199750003656
APRT	1029.41919318378	1.40266968389934	0.327635330223137	4.28119178399975	1.85895061081746e-05	0.00041199750003656
CD86	669.876196894161	2.83468961485513	0.662281951572546	4.28018551332154	1.86737590412154e-05	0.000413346811518067
RPH3A	35.8167085613974	-2.89729133763276	0.677111472547547	-4.27889860842569	1.87820390238754e-05	0.000415223927720326
LOC105604397	23.2696770224063	5.328813615651	1.24563654531206	4.27798432512754	1.88593297761636e-05	0.000416412117879189
FAM118A	762.857389505848	0.861265393330585	0.201345111359772	4.27755800731431	1.8895472877306e-05	0.00041668994178059
TBC1D2	764.529233911469	2.22951720226114	0.521916421487271	4.27178971665202	1.93910389199234e-05	0.000425496171634945
RAD51B	1141.43450296057	-1.92621392530668	0.450904044484892	-4.27189320847003	1.93820396653391e-05	0.000425496171634945
TNKS	2659.36847897382	-0.362387541345993	0.0848240078824669	-4.27222846918671	1.9352913975715e-05	0.000425496171634945
LOC101107003	215.636639232361	3.79934734356968	0.88929638004404	4.27230721818695	1.93460787243272e-05	0.000425496171634945
LOC106991227	1337.7001522505	-0.519676519059822	0.121683466351896	-4.27072415538338	1.94839277857539e-05	0.000427004642898194
DISC1	534.73606317478	-0.519132913095455	0.121586330973212	-4.26966509261497	1.95766699563248e-05	0.000428506169365792
SNX13	2544.91939412054	-0.620511767601208	0.14542129776586	-4.26699374255537	1.98124714450225e-05	0.000433131483283892
TMC2	18.282226924228	1.96629202696078	0.460873613577071	4.26644522280067	1.98612231350965e-05	0.000433661225144836
BCL2L15	426.259926049456	2.80755605956657	0.658226243710051	4.26533594853641	1.99601632560334e-05	0.000435284152091501
LOC105608860	48.5195066637434	-1.18306498712404	0.27749253683074	-4.26341191239197	2.01328889038217e-05	0.000438510188612057
MBOAT1	875.724511689045	1.46499414929339	0.343657795898973	4.26294461169174	2.01750539919791e-05	0.000438888074910384
DMP1	62.6470546045954	7.73092694599128	1.8141188167834	4.26153285797395	2.03029495294975e-05	0.000441127721595446
TNFRSF1B	6017.85705969611	2.49118593493203	0.585177925853115	4.25714269946222	2.07056202465209e-05	0.000449324662184011
TM4SF19	228.629579831399	4.34330637255451	1.02039903818937	4.25647830897745	2.07672174494734e-05	0.000450109078200228
MAST1	187.531179506385	1.34136299249162	0.315174089847852	4.25594309842905	2.08169649176482e-05	0.000450510630158753
RPH3AL	367.775678937726	-0.597782766487514	0.140465347772055	-4.25573122459773	2.08366897811749e-05	0.000450510630158753
PDE7A	2080.50221564047	-1.34088164727791	0.315185997574438	-4.25425513061134	2.09746046618345e-05	0.000452938776616856
FGFRL1	107.865574469713	1.64143797707475	0.38598053872091	4.25264440148786	2.11260902579122e-05	0.000455098699514538
SFRP1	5018.92121540857	1.88372421985208	0.442945625300679	4.25272112931101	2.11188506071025e-05	0.000455098699514538
ARHGEF26	259.615662806589	-1.36468293590864	0.321031281174043	-4.25093446008706	2.12880460978984e-05	0.000458029663366704
LOC105615107	25.7782300612809	-2.0570382561035	0.484066331661299	-4.24949665274967	2.14251410556408e-05	0.000460419252381608
THBS2	4799.20133176473	2.79690473905715	0.658392184000028	4.24808314409916	2.15607381357969e-05	0.000462770891589448
FCGR3A	2440.25763871012	2.20574002290307	0.519442181684493	4.2463629267652	2.17268597589393e-05	0.000465558402922704
ABCA2	487.968123300335	1.13809928980064	0.268028107129723	4.24619381149387	2.17432568593324e-05	0.000465558402922704
LOC101107122	87.5071148282867	1.76473768376293	0.4158086448368	4.24411013497703	2.19462553484441e-05	0.000469336725625855
POSTN	24834.5818276856	1.61869519249587	0.381557108620777	4.24234054594608	2.21200697570605e-05	0.000472482552806004
CPQ	636.796905413436	1.08352860153734	0.255435755181978	4.24188305495998	2.21652186153631e-05	0.000472875821991932
LOC105607533	72.5089179993998	4.01915160270747	0.947562309022537	4.2415697252178	2.21961910851047e-05	0.000472966066905015
CYTH4	2349.04862624624	2.49151933370296	0.587486369818603	4.24098236436066	2.22543623967153e-05	0.00047363496191132
LOC106990367	656.904916553122	1.44018731790448	0.339611737219903	4.2406877032402	2.22835998065391e-05	0.000473687194926023
EMP3	1786.96736610849	1.92653380114568	0.45435405491583	4.24015980555642	2.23360712873466e-05	0.000474232601186088
CFAP206	104.911612720857	3.84017379533177	0.905894005832646	4.23909836096344	2.24419319180442e-05	0.000475338931619795
RAB38	411.296951094254	2.48954387773282	0.587250960075467	4.23931853157445	2.24199345549771e-05	0.000475338931619795
PRKCD	1473.66105408017	2.07032503360291	0.488547351775862	4.23771621333594	2.25804929553346e-05	0.000477701672736899
LOC105606170	3955.02066202799	1.65402658460452	0.390391312155019	4.23684270911163	2.26684816920779e-05	0.000478990163926032
ASUN	876.574947366606	-0.350588039684654	0.0827781722122228	-4.23527157359591	2.28275652382793e-05	0.000481776036759197
LOC101106730	438.913926562538	2.89654990625729	0.684364045640407	4.23246943598094	2.31139332039081e-05	0.000487238406012299
LOC105606567	517.112698855983	1.33682185550169	0.316161834334008	4.22828346222653	2.35480998530881e-05	0.000495799635716329
CHMP5	2075.75055487172	-0.341887839930588	0.0808899459180334	-4.22658015221108	2.37269779996126e-05	0.000498971858384242
CTSB	72176.7545951342	3.25307215055982	0.769786369736838	4.22594147993544	2.37943827450368e-05	0.000499202198373334
NPRL3	1448.86450682202	-0.640618287975232	0.151583335726561	-4.22617885339872	2.37693093733229e-05	0.000499202198373334
LOC101122261	2178.8772744838	2.49539407794747	0.590643382044627	4.22487435533296	2.39074125690988e-05	0.0005009792638591
SPAG1	443.693534382646	1.2601911975492	0.298501289056721	4.22172782412922	2.42436746115887e-05	0.000507424413231429
MAPK12	3553.70300355704	-0.850716437098156	0.201556817767094	-4.22072766638531	2.43514981297169e-05	0.0005081607884678
TMEM208	743.444027924837	0.717658661965702	0.170037028965376	4.22060222018956	2.43650542022331e-05	0.0005081607884678
PRR3	805.491841677773	0.778350270721348	0.184411992683346	4.22071395355427	2.43529796278307e-05	0.0005081607884678
BMP1	5897.11993076066	1.75778748815016	0.416547071447756	4.21990120358013	2.44409403070483e-05	0.000509143074523506
LOC101123158	26.6249456623047	3.55681401626135	0.84302196887596	4.21912375664873	2.4525363060076e-05	0.000510300671859416
SAMHD1	10887.0168353177	2.40920547749796	0.571067915581806	4.21877225416079	2.45636236225765e-05	0.000510496177895285
TMEM45A	471.276387195237	1.80441920099522	0.428158066120999	4.21437628711003	2.50469397594715e-05	0.000515843377870537
SDC1	627.454168674092	2.75807840793929	0.654270514887989	4.21550160855327	2.49223615577301e-05	0.000515843377870537
AEBP1	5706.01163692251	1.679428640873	0.398506154786549	4.21431042080779	2.50542497789659e-05	0.000515843377870537
SPEM1	132.669823768699	1.22693490444603	0.291013748765729	4.21607195415956	2.48594470009266e-05	0.000515843377870537
C12H1orf106	20.5641825416535	3.24283810119995	0.769227809156547	4.21570575400244	2.48998249841365e-05	0.000515843377870537
KCTD15	922.957190124291	0.964087126073776	0.228734043252463	4.21488254378328	2.49908217182833e-05	0.000515843377870537
RNF175	34.2488714515088	2.70289544955998	0.641262203419738	4.21496142318372	2.49820887931841e-05	0.000515843377870537
C2	608.648802520798	2.40138699399779	0.569761428243371	4.21472369830562	2.50084166899496e-05	0.000515843377870537
FJX1	676.679331331297	1.16255613557223	0.275889633301486	4.21384494103777	2.51059678555592e-05	0.000516307148248163
THSD7A	271.021087272595	0.892240037274278	0.211764525802454	4.2133593145181	2.51600326106128e-05	0.000516818045007315
UCP2	4901.04788843245	2.54752760783322	0.604733899473211	4.21264230441256	2.52400597892187e-05	0.00051786043785629
TLR4	1542.51808971812	2.28977510011116	0.543609280970524	4.21217072678219	2.52928256016526e-05	0.000518341730696209
EML6	77.2192262340416	1.03631220623661	0.246072940585409	4.21140253687064	2.53790047289093e-05	0.000519505876892929
S1PR2	920.772006494763	1.56818496151169	0.37240769319581	4.21093599880909	2.54314793887546e-05	0.000519978201698859
LOC101103174	736.127529204618	2.00632946785733	0.476553479402806	4.21008250820362	2.55277443961742e-05	0.00052134374987383
PTAFR	711.683200750354	2.62977584876073	0.62476985907711	4.20919128948594	2.56286346107636e-05	0.000522228150912159
SUV39H1	489.122098913941	0.835878597133819	0.198584743222828	4.20917832643315	2.56301048847537e-05	0.000522228150912159
EPPK1	230.269939730576	-1.45514789576753	0.34588360079147	-4.20704506498077	2.58731561425753e-05	0.000526573808443713
ITGB3	1298.64829655315	2.78088098010365	0.661066423834197	4.20665893750055	2.59173828888081e-05	0.000526592820259977
HTRA1	18782.0986611322	2.58505731003818	0.614536256104816	4.20651716535545	2.593363940102e-05	0.000526592820259977
TRIM17	54.6937245717944	-2.53295314012746	0.602204895559025	-4.20613176479764	2.59778809548886e-05	0.000526886241477248
LOC101110537	176.830709616071	-2.12976168143146	0.506722496896459	-4.20301386750279	2.63384446074122e-05	0.000533587321107322
IGSF8	1441.25130091213	1.88195569382761	0.447809308833029	4.20258278849071	2.63886688865755e-05	0.000533852496581231
LOC105615654	272.648195288544	2.04220516814411	0.485963527169853	4.20238362339139	2.64119040206139e-05	0.000533852496581231
CD80	70.5264845157749	2.06569874325569	0.491661380355758	4.20146634612828	2.65191674222475e-05	0.000535408670125423
COL16A1	6686.90961306474	2.18715931731693	0.520723170913947	4.20023428855324	2.66638922443681e-05	0.0005362938817044
CD55	903.11244332888	2.75860762516755	0.656754129781436	4.20036586002984	2.66484013276574e-05	0.0005362938817044
LOC105616762	117.466562707019	2.95813682823025	0.704218354294832	4.20059603699533	2.66213214131242e-05	0.0005362938817044
MN1	560.022135708941	1.08263430237045	0.257766326665869	4.20006102571272	2.66843048682501e-05	0.0005362938817044
CLDN15	293.210945810189	2.6207035624429	0.6241427043538	4.19888519750659	2.68232259079011e-05	0.000538473976625584
TNIP3	49.5277324908889	2.77939931628011	0.662294589068829	4.19662090277361	2.70926861231993e-05	0.000543266719699436
IL21R	192.380532751536	2.3977946691379	0.571485545824834	4.19572233568414	2.72003310103748e-05	0.000544807535956387
TDRD9	120.131770231471	1.78940854212088	0.426669496748493	4.19389845244943	2.74200769937297e-05	0.000548587648994462
GALE	563.628188919654	0.702431198977754	0.167513462671457	4.19328206685946	2.74947215263715e-05	0.00054945948578012
KIAA0895	35.0846106270923	1.78356557666946	0.425550329611569	4.19119773282151	2.77485690826584e-05	0.000553466818064024
MARCH10	46.109184829588	3.28852609189116	0.784640985330713	4.19112199511871	2.77578348763309e-05	0.000553466818064024
C21H11orf73	1760.61853973643	-0.375971598954316	0.0897130119205347	-4.19082573314271	2.77941080024188e-05	0.000553565984381508
CD300LF	635.519513883729	2.46088072512167	0.587338373108039	4.18988582697116	2.79094848615982e-05	0.000555238638090243
CALR	29231.2893150484	0.789840540951058	0.188569229368209	4.18859717249403	2.80684121531735e-05	0.000557772963304525
BCL6	1423.51768137611	1.05579944630798	0.252113576170543	4.18779290804148	2.81680362090871e-05	0.000558168350287252
SAMD11	168.554819963001	0.864374102853804	0.206409196791118	4.18767243074219	2.81829886241386e-05	0.000558168350287252
LOC105604330	12.7669035320447	6.18410266427387	1.47666793541023	4.18787630988675	2.81576896396468e-05	0.000558168350287252
C7H14orf37	347.277249209714	2.47195668505573	0.590391096067812	4.18698164914703	2.82688671741077e-05	0.000559242936064058
FAM136A	351.46411937447	-1.54817005255757	0.369854217163204	-4.18589265909173	2.84047567632103e-05	0.000561303383367751
C15H11orf74	865.409047102623	-0.280857808472552	0.0671139430993204	-4.18479075289789	2.85428900446389e-05	0.000563403519340941
TIE1	6411.004708424	-0.970806894491196	0.232045980332621	-4.18368330750489	2.86823609759174e-05	0.000565525346956605
MANF	2250.50973859335	1.18925212790287	0.284496638237539	4.18019747182356	2.91256059700265e-05	0.000573625241855111
PTN	6080.43901647851	2.35295447727869	0.56355093077013	4.17522951131182	2.97685775424463e-05	0.000585636331941831
LOC105611516	439.990010247257	-0.784087088535678	0.187831450795867	-4.17441852902373	2.98748103295726e-05	0.000587073217209801
ACSM3	150.566879309687	-2.02021057055466	0.484003592896511	-4.17395779743027	2.9935323213948e-05	0.000587609463220737
LIG1	730.127529906643	1.32913936504535	0.31851573417637	4.17291587959474	3.0072599490585e-05	0.000589649661408522
SLC2A10	470.148682955685	2.11184268750781	0.506141069889356	4.17243889726131	3.01356430080497e-05	0.000590231431052456
MAGED1	4564.83299867216	0.961585425737526	0.230480112840758	4.17209716658676	3.01808873067466e-05	0.00059046368684416
CLMP	1072.74776149644	2.07464505090312	0.49736100199923	4.1713062394593	3.02858518532517e-05	0.000591862514780785
LOC101114799	60.3215163158918	3.16851101242242	0.760027435872575	4.16894293925679	3.06015582025682e-05	0.000597372139481922
ARID5A	1434.21703125524	1.94345151346356	0.466308952672442	4.16773365024525	3.07643107163258e-05	0.000599887099590892
LOC101111409	759.430168726677	3.16162635954921	0.758728920158047	4.16700388709399	3.08629237158216e-05	0.000601147212376674
LOC101117868	357.016151226704	2.868860888736	0.688737823204718	4.16538890718547	3.10822251706118e-05	0.000604407633058082
BAG2	1184.62688765452	-0.581994212778248	0.139725504213931	-4.16526829552296	3.10986625626402e-05	0.000604407633058082
DCLRE1B	630.627129508127	2.05338763935532	0.493097939333656	4.16425921821971	3.12365072607844e-05	0.000606400898084285
SLC35C2	1263.26629192305	0.924937186810877	0.222126223960947	4.16401616305104	3.12697963956162e-05	0.000606400898084285
ALOX5	355.394162534643	2.38620067349754	0.573232069273283	4.16271315127686	3.1448834035222e-05	0.000609204905527859
LOC105610217	88.5621889314134	0.900006470469318	0.216293399458954	4.16104454745561	3.16795276672369e-05	0.000613002326392507
FAM20A	867.305464450645	2.99228799168578	0.719165116200488	4.16078022178649	3.17162193453752e-05	0.00061304159053804
LOC101106394	1682.10949572896	-0.804373063962681	0.193354697113165	-4.16009063121909	3.18121332364843e-05	0.000614224223166442
TLCD2	309.522537033435	0.824171067112716	0.198218841817909	4.15788458631914	3.21208223975158e-05	0.00061950803154031
LOC105610931	83.4413854622471	-0.962076892802096	0.231416270772204	-4.15734334319614	3.21969914891348e-05	0.000620300644310282
BRCA1	418.908715166112	2.61851905670193	0.629994679750581	4.15641455533977	3.23280997719077e-05	0.000622148827601697
LOC101114959	950.617985432132	2.00011134070418	0.481279345233562	4.15582210313542	3.24119954905612e-05	0.000622408851515816
MRPL10	2306.21652519133	-0.214841383334819	0.0516938809895145	-4.1560312211497	3.23823592042426e-05	0.000622408851515816
OAS1	1030.86689022614	0.556082495651504	0.133835477518582	4.1549707593362	3.25329144674249e-05	0.000624053281204856
TRPV2	2912.12206317302	2.86456963237181	0.689569193855637	4.15414385952327	3.2650771784256e-05	0.000625635481881205
HGF	845.72475796925	3.22212829734068	0.775795287356193	4.15332285443659	3.27681901447188e-05	0.000627205855951837
GLOD4	2950.25998114574	-0.790218306902415	0.190283121054058	-4.15285550565423	3.2835208399501e-05	0.000627809184598459
RNF112	596.912989533483	1.05091867526154	0.253109563477874	4.15203068908698	3.29538056812957e-05	0.00062805478681286
LOC105602352	172.834818557925	2.75742003480293	0.664096859314721	4.15213533406602	3.29387366649919e-05	0.00062805478681286
MESP2	26.6054320358332	4.65735927051893	1.1217078367845	4.15202525808304	3.29545879318294e-05	0.00062805478681286
PFKP	1778.7482008747	1.27336569901174	0.306944833930061	4.14851647023283	3.346367753636e-05	0.000636385592374261
TICRR	205.811208900682	2.26161635215967	0.545136661829159	4.14871446101426	3.34347533170323e-05	0.000636385592374261
MREG	350.303170225207	3.26075119562783	0.786482621070762	4.14599268727446	3.38344624637559e-05	0.000642745760616527
TSEN34	958.603482027888	0.744183026192751	0.179506906002033	4.1457069411264	3.38766883082756e-05	0.000642857413540947
LOC101118175	808.534583557453	2.76534826245722	0.667237311273791	4.14447486034321	3.40593316638894e-05	0.000645630589289976
DPP3	1840.49353330309	0.771361762111558	0.186153428934146	4.14368817447052	3.41764386063478e-05	0.000647156844959173
APBA1	1209.51564979175	-0.990429024928647	0.239056665818687	-4.14307219393682	3.42684010128366e-05	0.000648204214238533
LOC101105989	27.360803184817	2.75131628167614	0.664433230360007	4.14084689922177	3.46025869242294e-05	0.000653826231134531
CACNA1S	42.6416740013273	2.1149485213118	0.510788253734014	4.14055825648084	3.46461602337588e-05	0.000653950896365269
TNFAIP6	356.477619205019	1.95196692217556	0.471503991551589	4.13987358993967	3.47497255216517e-05	0.000655206445176899
FGD2	1486.97992987574	2.72349989317714	0.658004235096276	4.1390309483018	3.48775903431453e-05	0.000656916999796452
LOC105605899	394.182241829012	2.17162415270449	0.524735188974952	4.13851443229234	3.49561886925112e-05	0.00065769697150612
KIF5A	64.5121568396705	-1.67623661468865	0.405100781112439	-4.13782617275032	3.50611827261825e-05	0.00065833582230627
ALDH3A2	2657.81472582863	0.420301666640936	0.101576024397383	4.13780386793485	3.50645903320426e-05	0.00065833582230627
HES2	524.547758647711	-0.931683362449586	0.225203527223668	-4.13707269124722	3.51764697497802e-05	0.000659735995752505
FRMPD1	18.9221354296303	4.43256814285595	1.07173029170889	4.13589890772628	3.53567828986832e-05	0.000662415320281898
GATAD1	500.518852559928	-0.769427815322316	0.186059130518829	-4.13539401789503	3.54346122412778e-05	0.00066317095460237
LOC106991954	32.3454672228283	4.27976115336401	1.03502615549374	4.13493043692449	3.55062170197703e-05	0.000663808619674056
LOC105608315	28.7632989502833	-2.0275006488685	0.490403745259881	-4.13434984635783	3.55960889272075e-05	0.000664786091622588
CD101	170.483612710718	1.49916518487696	0.36269460035987	4.13340916404453	3.57421595342873e-05	0.000666809950974055
HECW1	17.5040329256179	2.26984070397606	0.549182896984862	4.13312343927315	3.57866398981598e-05	0.000666817446916938
CXCL10	1176.89451007568	2.1118393454673	0.510979674602039	4.13292240461823	3.58179675772414e-05	0.000666817446916938
LOC105612556	62.674367248277	-1.69032375049209	0.409018842301364	-4.13263051888124	3.58634991392509e-05	0.000666963034465605
VCAN	10064.9884340035	2.45346320693459	0.593934732447813	4.13086333042522	3.61403405485512e-05	0.000669235781554854
SLC7A7	3628.15604596967	2.58996519684227	0.627012509222767	4.13064358166114	3.61749071110732e-05	0.000669235781554854
SERPINF1	4332.69264904171	1.77110175827978	0.428765517687738	4.13070008015347	3.61660168804194e-05	0.000669235781554854
FBXW11	6722.303920417	-0.764519993655613	0.18508320377355	-4.1306827311624	3.61687465826636e-05	0.000669235781554854
LOC101118931	172.474991315709	0.987106391663536	0.238933795832652	4.13129665572676	3.60722701925663e-05	0.000669235781554854
RAI14	2067.14479356337	2.05804709036678	0.498310357813069	4.13005079685464	3.62683090078529e-05	0.000670262605133632
LOC101117955	813.04638909596	2.03459695521182	0.492782862507031	4.12879000065224	3.64677278369314e-05	0.000673244503678465
LOC105603750	64.6916409042879	5.23799269318553	1.26885534687351	4.12812438083828	3.65734276888853e-05	0.000674491806158108
TMEM39A	891.094729265027	0.68433144010093	0.165802320440684	4.1273936232138	3.66898063193648e-05	0.000675529762752833
TMEM173	1961.82308003216	2.60502572108157	0.631170764694064	4.12729148243147	3.67061009841385e-05	0.000675529762752833
TLE4	583.599560450194	1.28850209300599	0.312296300404679	4.12589611640076	3.69293949378383e-05	0.000678295069088225
ASIC4	207.008978403905	1.21570989127629	0.294655170948649	4.12587326182766	3.693306296121e-05	0.000678295069088225
LOC101118767	356.252398022608	-2.41556302472471	0.585572386786883	-4.12513137441339	3.70523195170871e-05	0.00067977938068382
NXPH3	181.611819281575	3.08848629108063	0.748792352803825	4.1246231742564	3.71342223200368e-05	0.000680576016530747
LOC101119973	115.447201737647	2.95820440307513	0.717422647937171	4.12337749802149	3.73357062038388e-05	0.000682853464241047
CLDN25	13.173995694051	-2.96929825889924	0.720072160931588	-4.12361207668095	3.72976847605064e-05	0.000682853464241047
SERPINH1	21235.2394956608	1.47385179424402	0.357463189905911	4.12308689639334	3.73828591013598e-05	0.000683009551721745
CLEC6A	196.873904750821	3.12650964738437	0.75869319185566	4.12091433130875	3.77371741042078e-05	0.000688771580193002
MPHOSPH6	369.571010616225	-0.432739875061008	0.105020546158406	-4.12052584842104	3.78008652859669e-05	0.000689222787059391
C3AR1	662.449665383818	2.76244141853328	0.670517585597892	4.11986423304625	3.79095710710251e-05	0.000690492970094903
ROBO1	1115.63490154121	1.56267183387707	0.379526792114176	4.11742165861891	3.83134704933197e-05	0.000696594430507394
LOC105611268	34.3879377474066	1.91438028381137	0.464953074476875	4.11736235095394	3.83233281060553e-05	0.000696594430507394
CENPW	133.676318882338	2.60721343463746	0.633588739080737	4.11499332898533	3.87190612585813e-05	0.000703044850674775
LOC105603024	20.8699476747367	2.51280633819279	0.610680661919712	4.11476323860268	3.87577026692246e-05	0.000703044850674775
SOX9	646.209176954891	2.8539132268362	0.693638536214191	4.11440985158145	3.88171218227608e-05	0.000703401246472693
TRPM8	59.4222253017846	5.60270847797646	1.3618838552549	4.11394000770193	3.88962561588595e-05	0.000704113803915649
LOC105609426	357.453907357153	-0.703348014511466	0.17098563573669	-4.11349182334001	3.89718851289995e-05	0.000704761513692724
GREB1L	2097.02608674661	-1.80069835154441	0.437796105878165	-4.11309814629903	3.90384313722542e-05	0.000705243817415412
ASAP3	949.58785179746	1.4024425950113	0.341103467482612	4.11148736001281	3.93118400100934e-05	0.000709458369814809
LRP1	28495.2163059183	1.77102537648528	0.430794563760652	4.11106714306	3.93834643426247e-05	0.000710026452970091
SYT12	312.87858745281	2.65072740463431	0.644832281467867	4.11072379720246	3.94420782204455e-05	0.000710359058459062
SLCO4A1	175.733028382587	2.69227792039982	0.655124498751868	4.1095668464988	3.96401957916878e-05	0.000713200918384324
SLC39A7	2829.9173736224	0.907687456599281	0.220887885392033	4.10926771736853	3.9691572459769e-05	0.000713399543214914
WDR63	88.0792044854246	5.49874946077772	1.3384846139177	4.10819026502148	3.98771536238426e-05	0.000715608174251812
CMTM4	72.9334421201425	-0.943049702657299	0.229559458631691	-4.10808471268589	3.98953782546809e-05	0.000715608174251812
LOC101105864	77.3392149484127	5.99058312897375	1.45850666689148	4.10734024393698	4.00241426402609e-05	0.000717190462751423
NFKBIZ	2095.35053383887	2.25724921649077	0.550042372708372	4.1037733245463	4.06465729462782e-05	0.000725473648581657
ASF1B	303.656135994936	2.44273017017045	0.595172110422182	4.10424165950538	4.05643274124452e-05	0.000725473648581657
ADA	818.282633142899	1.51632509447589	0.369518335239088	4.10351787684579	4.06914994568022e-05	0.000725473648581657
GMFG	735.585947254102	2.72477801423205	0.663979923568302	4.10370542468934	4.06585101445501e-05	0.000725473648581657
FOLH1B	1116.10415276433	0.933893745189031	0.227563825178733	4.10387610796897	4.06285093372327e-05	0.000725473648581657
SCML4	140.048085819684	-2.12604108571312	0.518244771306099	-4.10238791286788	4.08907961376974e-05	0.000728292669175545
MEMO1	2006.43335985197	-0.580870756978418	0.141644344079733	-4.1009103522795	4.11527976610768e-05	0.000732221709691956
ABCG8	37.6094260734871	2.55498405900418	0.623154598152907	4.10008056841337	4.13006328602888e-05	0.000734113560569918
DAP	3683.71664311181	1.78832453332445	0.436317260997184	4.09867931705776	4.15514259370453e-05	0.000737207818079083
C16H5orf49	23.381509755854	2.59190304482213	0.632380892535034	4.09864225092559	4.15580795332379e-05	0.000737207818079083
WIPF3	1242.77661427736	-1.33123920873801	0.324987940908328	-4.09627263404683	4.19855445446742e-05	0.000744044429676461
IL2RA	107.356819587632	1.20200016025315	0.293481098921853	4.09566464303454	4.2095893175473e-05	0.000745253219921337
CDS1	412.067151036072	4.04291287407019	0.987575545767774	4.0937758041863	4.24404699655355e-05	0.00075060215181046
LOC101103658	22.8235764550871	4.95098302750045	1.20969396415111	4.09275665930494	4.26275000697958e-05	0.000753156809424983
LOC101111266	75.7140790852247	3.9422407091511	0.963524052225771	4.09148136991951	4.28626384938491e-05	0.000756555513375465
CIAO1	2764.79889110256	-0.503967330664073	0.123214947326041	-4.09014767770438	4.31098612643339e-05	0.000760160524746769
LOC105602784	48.7334885974626	-1.09255955113234	0.267300932842908	-4.08737649925987	4.36278788482909e-05	0.000768528551106447
TMIGD3	55.3903770313749	3.26574318563454	0.799108329952452	4.08673400492378	4.37488209437263e-05	0.000769892186279346
S100A9	386.636977127584	2.0642279458913	0.505221275343111	4.08578982444755	4.39271291630403e-05	0.000772261636558181
LOC101106042	7094.10503082782	-1.05323193156244	0.258017505484741	-4.08201734058208	4.46464646862093e-05	0.000784128475114497
ASIC2	497.642955763105	-3.55763257011161	0.871689112173792	-4.0813089442401	4.4782781404856e-05	0.000785742333260202
DQB	2354.12413395636	1.55173270519672	0.38023375512238	4.08099671397478	4.48429891335777e-05	0.000786018935397875
GINS1	365.389246665152	2.27804121701333	0.558917658039299	4.0758082773852	4.58547886246257e-05	0.00080295820951993
DFNB31	138.809792415568	2.42623143977653	0.595325909300305	4.07546757477448	4.5921981131539e-05	0.000803339424621562
KLHL29	324.46732548457	0.725185632158507	0.17795003010362	4.07522062084638	4.59707431159622e-05	0.000803397789277576
HIVEP3	526.620718808478	2.53771635715759	0.623125201113476	4.07256254862248	4.64987073838158e-05	0.000809425333454889
PRRC1	1574.91347227283	0.923287695573381	0.226684328857944	4.07301069387984	4.64092925995422e-05	0.000809425333454889
CHGA	55.9384363845447	-1.20459696192304	0.295773739715478	-4.07269747166132	4.64717701126811e-05	0.000809425333454889
LOC105603536	89.5433602632928	2.01145023835781	0.493881327402258	4.0727400020117	4.64632820318822e-05	0.000809425333454889
SFXN2	242.252443855902	1.73194550340795	0.425398839935397	4.07134514910989	4.67424305778238e-05	0.0008120693783884
CNDP2	3865.01273444959	2.43075137124038	0.5970062772696	4.07156752581797	4.6697820560766e-05	0.0008120693783884
RNF38	5120.83759683615	-0.867823566606692	0.213255368829707	-4.06941016945596	4.713230757639e-05	0.000816085158961717
KIAA1211	2329.08208542677	-2.39626073808333	0.588865670219023	-4.06928245144952	4.71581495227228e-05	0.000816085158961717
PTGER2	56.3860274987689	2.98867126932217	0.734437756325783	4.06933227980241	4.71480658569234e-05	0.000816085158961717
EDNRA	3674.09451369849	-1.23750122326836	0.304083522598411	-4.06960960164445	4.70919821229297e-05	0.000816085158961717
C15H11orf71	340.109039115555	-0.963074795951658	0.236821207325861	-4.06667463115534	4.76887522814858e-05	0.00082392047014139
LDLRAD3	411.650665240209	0.942136393583468	0.231676701491374	4.06659965166392	4.77040914522664e-05	0.00082392047014139
LOC106990841	138.791107336581	-1.79085347732621	0.440536215407654	-4.06516743616421	4.79979911609653e-05	0.000825770886841276
ABO	49.6738246176536	2.49364610134814	0.613368619437815	4.06549344443754	4.7930941673875e-05	0.000825770886841276
ATP6V0A4	38.7144904131295	-2.99736450764519	0.737290078276389	-4.06538022951879	4.79542162950055e-05	0.000825770886841276
NIPSNAP1	647.15848607433	1.69860550111983	0.417824249861504	4.06535882415362	4.79586179950115e-05	0.000825770886841276
PDGFRL	1058.93450323558	1.45777488765303	0.358642115367332	4.06470636099146	4.80929714288323e-05	0.000826600867531902
LOC106990157	56.1275913522731	-2.11919768301141	0.521420653643381	-4.06427644974111	4.81816925204077e-05	0.000827321761083427
TMEM57	1914.27691948993	-0.355649936188285	0.0875340215175388	-4.06299093795234	4.84479111249504e-05	0.000831086087445076
RAD9B	73.3218905825049	-0.714243891572386	0.175819302543044	-4.06237472929076	4.85760165951874e-05	0.000832476191378376
HACL1	903.584556044383	-0.776246711614782	0.191113757245311	-4.0616998106442	4.87166959173381e-05	0.000834078880923564
EVI2B	1069.5919855105	2.44056724789165	0.601125668441843	4.05999506595312	4.90737529344094e-05	0.000837759067951703
MVP	6323.94993704101	1.85506141636573	0.456886450424317	4.0602241862128	4.90256200366012e-05	0.000837759067951703
LOC105605798	37.7905112717237	1.2315828167757	0.303330507743699	4.06020095352997	4.90304986493188e-05	0.000837759067951703
HS3ST2	368.73986279217	-1.97940790697925	0.487590141782709	-4.05957327140005	4.91624794382106e-05	0.00083846442752574
CLDND2	449.307559181019	2.29773474978844	0.566166295657782	4.05840963584539	4.94080448785251e-05	0.000841840733835833
C1H1orf210	99.0425972753326	-2.70912184655173	0.667705434742712	-4.05736078454362	4.96303829997382e-05	0.000844815162399778
ASGR2	163.710842512175	2.64360316598526	0.651670352814718	4.05665710365205	4.97800822724967e-05	0.000846548591414786
LOC101106975	1532.42949591519	0.380921882089421	0.0939234315471818	4.05566402136902	4.99920764544253e-05	0.000848937510093745
LOC105603608	230.628450278696	-0.61931286652951	0.152707506990156	-4.05554958453636	5.00165603029335e-05	0.000848937510093745
CRABP2	1137.17881326201	4.15813425346614	1.0254596115585	4.05489812236154	5.01561578033644e-05	0.000850098563301641
LOC101117231	167.208960841169	2.16179617408659	0.533147335615683	4.05478191425289	5.01810980485646e-05	0.000850098563301641
LOC105603123	47.4286114090309	3.4023247650282	0.839139482867472	4.05454019801562	5.02330121412548e-05	0.000850163686823189
KCTD17	181.49714320947	2.14111706123811	0.528217375194653	4.05347715123738	5.04619306010486e-05	0.000853221514923658
SLC35F2	228.767892452192	2.14722709311709	0.529885104057012	4.05225034007763	5.07273433485713e-05	0.000855074921883676
LOC105602454	52.8057111092304	2.92824685421695	0.722635729124009	4.05217557920451	5.07435600823155e-05	0.000855074921883676
EGFLAM	1334.55331414251	-1.28364752299822	0.316787539354136	-4.0520770659582	5.07649365587391e-05	0.000855074921883676
LOC105605971	39.2961744516695	1.37431457678552	0.339137909989253	4.05237673614569	5.06999373530211e-05	0.000855074921883676
LOC101110341	354.517469097019	2.53118972196691	0.624941355847906	4.05028359586261	5.11555984970823e-05	0.000860017029486119
HM13	2333.97296094622	1.29389312546589	0.319440515392155	4.05049786461013	5.11087760616013e-05	0.000860017029486119
ANKLE1	67.3089000303564	1.9545626838449	0.482667193561016	4.04950390231528	5.13263220470553e-05	0.000861157392840027
LOC101102333	23.941636288347	3.73291212325546	0.921766763417052	4.04973608444863	5.12754265202975e-05	0.000861157392840027
SPHAR	583.525539714151	-0.504161860550474	0.124505711875746	-4.04930707961107	5.13695040962473e-05	0.000861157392840027
LOC105612581	111.611875890327	1.67817712878852	0.41449748049142	4.04870284566967	5.15022856081735e-05	0.000861814545701216
CERCAM	2476.11794077243	1.64025284572346	0.40517255275037	4.04828223084013	5.15949084371368e-05	0.000861814545701216
RAVER1	2293.94264671674	0.558837391495434	0.138051169955429	4.04804531302314	5.16471491597455e-05	0.000861814545701216
ACBD7	27.0506852008473	7.27602064967474	1.7974262735315	4.04802175022131	5.16523475315667e-05	0.000861814545701216
SYCP2	47.2091793766161	-1.65788324037247	0.409522163410859	-4.04833581304651	5.15831004284657e-05	0.000861814545701216
STARD5	306.05021522177	1.56626006174022	0.386974074000816	4.04745477015319	5.17775830072683e-05	0.000863089852089111
NUBPL	880.079726286432	-1.14025613418852	0.281784069079995	-4.04655997023316	5.19758134591783e-05	0.000865578377437878
BHLHB9	320.533237128826	-0.937745380757554	0.231753026209339	-4.04631342293888	5.20305588310882e-05	0.000865674942132291
TSPAN32	183.86735105639	1.94267090408924	0.480262725979232	4.04501702714537	5.23193213661676e-05	0.000869661200828985
SHTN1	821.990231832563	2.88680520634134	0.713783586979115	4.04437039321529	5.24639213109524e-05	0.000871245927047421
SH3BP2	994.864133588757	1.94789980658505	0.481995983315019	4.04131958359486	5.31512649438917e-05	0.000881832337521265
PCBP3	475.473253209619	-1.34448369398119	0.332813957021536	-4.03974552633978	5.35092265189814e-05	0.000886108782972571
DHX32	1261.97609030734	-0.568291340085842	0.140674935079326	-4.03974837283832	5.35085771304789e-05	0.000886108782972571
FAP	1865.31255792675	2.17762811255715	0.539156800614119	4.03895139609991	5.36906880736175e-05	0.000886999451974521
XKR8	546.104534509405	-0.76483156018988	0.189383326017773	-4.03853695186503	5.37856214376389e-05	0.000886999451974521
PAQR7	205.196365757912	2.52197120711089	0.624450713486103	4.03870337985772	5.37474800393499e-05	0.000886999451974521
MFAP2	1737.77136584307	1.47387793495983	0.364984283474051	4.03819562018103	5.386392691511e-05	0.000886999451974521
GPR84	302.681778656997	1.91795551343836	0.474899703910136	4.03865384131992	5.37588304324333e-05	0.000886999451974521
RAB34	726.68925228027	0.90983539473156	0.22529873281419	4.03835114102451	5.38282352297786e-05	0.000886999451974521
ROR2	296.746807752871	2.17262602517865	0.538216712902197	4.03671230026156	5.42054742000886e-05	0.000890964699537888
LOC106990491	22.9032136929283	4.49046577971038	1.11239373188723	4.03675933348894	5.41946129630305e-05	0.000890964699537888
SRGN	2749.77147021594	2.19103138450313	0.542872111998122	4.03599915353675	5.43704118721976e-05	0.000892845965061919
LOC101102968	16.4715170279567	1.91826068793073	0.475346000915792	4.03550399968665	5.44852113816739e-05	0.000893901158159819
LOC101115905	384.175880078885	-2.18928467126927	0.542610243563758	-4.03472786818486	5.46656166799229e-05	0.000896029746618273
MYBL2	1098.21482787129	1.57906761613092	0.391418699335123	4.03421609343952	5.47848839079066e-05	0.00089715320073633
LYL1	889.078174365554	1.90547813537905	0.472403675633666	4.03358024855143	5.4933408656801e-05	0.000898753252085275
LOC106990156	50.3081170562246	4.28013337776453	1.06131291341521	4.03286657842637	5.51005666687877e-05	0.000900654918765415
CACNA1A	197.519838045789	1.32308401322093	0.328121561201466	4.03229829937497	5.52340152379885e-05	0.000902002579408186
QPRT	67.274462259931	-1.22783959891714	0.304599797819446	-4.03099282306467	5.55417398560418e-05	0.000906191154145715
RPP25	48.2282297799974	3.24805180163393	0.805886614079228	4.03040793194588	5.56801355715285e-05	0.000907611868864565
MIRLET7B	19.6816982997914	1.70158680104076	0.422261512883425	4.02969901145246	5.58483167992336e-05	0.000909476520704803
TGIF1	317.983367561506	2.14410802699313	0.532103726088899	4.02949260053651	5.58973752123782e-05	0.000909476520704803
FAM210B	6548.18984441072	-0.515405112709551	0.12791811800251	-4.02917992195161	5.59717684029398e-05	0.000909849904388229
THEMIS2	1237.80978974458	2.54491089926076	0.631917379416854	4.02728423391244	5.64248066273093e-05	0.000916305132483328
LOC105615470	61.8373079643632	3.36375324060297	0.83528229727205	4.02708551538643	5.6472497704785e-05	0.000916305132483328
PRDM1	1030.21503033063	2.03118899634425	0.504757598023627	4.02408800639624	5.71965271923691e-05	0.000925989633044666
SGK1	2622.46670604533	1.83439378499892	0.455867234478297	4.02396497545659	5.72264315796573e-05	0.000925989633044666
RBP4	1267.42185462363	1.59481246929307	0.396296613634329	4.02428992432581	5.714748029825e-05	0.000925989633044666
HSD11B2	90.2423767856934	2.24682682889022	0.558625792536325	4.02206066907323	5.76911925609467e-05	0.000931804960395345
RWDD4	1842.7609732672	-0.42407772192846	0.105434170881431	-4.0222037920265	5.76561384051832e-05	0.000931804960395345
SYN2	54.9362288289841	1.15773807973949	0.287901825848441	4.02129467684915	5.78791453225273e-05	0.00093398774103487
AQP4	35.248149447128	-2.69339380052705	0.669840614756337	-4.02094728386515	5.79645767205144e-05	0.000934513677191448
SPC24	238.356818492178	2.0895933907725	0.51974996892739	4.02038194458155	5.81038611657982e-05	0.000935668192938099
LOC105611321	174.835216772453	1.44304360890699	0.358945768848339	4.02022738291894	5.81419961573544e-05	0.000935668192938099
PKP4	5149.31786634124	-1.06649229587758	0.265468844847571	-4.0173915567755	5.88459007378691e-05	0.00094613509131814
TFR2	140.849326373234	2.39426369211645	0.596013817009529	4.01712783124653	5.89117708723978e-05	0.000946333859808563
MAGEF1	439.277250376834	0.699093758223058	0.174098068804625	4.01551701878779	5.93156180829733e-05	0.000951956462264487
SELPLG	1445.15445199741	2.49597867763873	0.621698289898973	4.01477488066491	5.9502560595478e-05	0.000954090921751246
CLK1	4323.72709189761	-0.74210416367723	0.184892278756202	-4.01371094925907	5.97715354099318e-05	0.000955007261848721
RPS6KA1	2400.90530978528	2.39070654933045	0.595546441355836	4.01430750536886	5.96205772949543e-05	0.000955007261848721
SNRPB	2723.14362764952	0.660802299086607	0.164621393118139	4.01407305921892	5.96798606202082e-05	0.000955007261848721
GATA5	194.715568378628	1.72745158825546	0.430412248379231	4.01348148144107	5.98296984127775e-05	0.000955007261848721
CCDC157	150.772904877735	-0.608751836157996	0.151675899374349	-4.01350404823079	5.98239760534828e-05	0.000955007261848721
TNFRSF6B	248.078639277989	2.86543254895508	0.714032924185547	4.01302580300972	5.99453577387374e-05	0.000955990619447529
MRPL9	2981.02347473855	-0.626794168033888	0.156219399549412	-4.0122684496405	6.01380560388004e-05	0.000958199692884886
PTGR1	875.322609034377	1.35941854739779	0.338844290338895	4.01192697105261	6.02251323572672e-05	0.000958723394122978
ETNPPL	408.112838753487	-2.24409156982596	0.559475022493807	-4.01106658850137	6.04450577361961e-05	0.000961359074750328
NOP9	672.39452684363	0.54422889889405	0.13570863242234	4.01027472740533	6.06481399212969e-05	0.000963722374346862
PARVG	932.884725522453	2.47022123675665	0.616824670616658	4.00473806322807	6.20862381888733e-05	0.000985577726393855
MSC	161.540812812755	1.31826743164377	0.329192190912927	4.00455256240407	6.21349748348495e-05	0.000985577726393855
TM6SF1	2453.70671240655	-0.971162250065617	0.242591197433932	-4.00328725995965	6.24683751983343e-05	0.000989978211252456
DOCK9	4665.65736758774	-0.925937780238906	0.231327576307951	-4.0027124954885	6.26203812698307e-05	0.000991498713642099
FCRL3	59.0594290813429	2.59454832316837	0.648415882773628	4.0013645441103	6.2978244232557e-05	0.000996273012072454
R3HDM2	8250.6336234491	-0.713204086824518	0.178276064425292	-4.00055996930194	6.31927697708324e-05	0.00099877330309825
SHISA5	2983.89911233294	1.59576482227733	0.399042280878367	3.99898682105755	6.36142218198315e-05	0.00100453672062995
BAIAP3	25.6227966830013	1.57345658433912	0.393581295520998	3.99779309191073	6.39358001382392e-05	0.00100871414919259
PAQR6	764.592228290793	-1.13543508660602	0.284064995648883	-3.99709610123687	6.41242731095765e-05	0.00101050376396216
CXCL11	231.210598445536	2.6458133023685	0.661992770582587	3.99674047805696	6.42206395280714e-05	0.00101050376396216
LOC106991520	26.0418252348697	-2.57288172942556	0.643726205145717	-3.99685721795829	6.41889903615584e-05	0.00101050376396216
RDX	7360.59290972974	-0.607338400661817	0.151992928850601	-3.99583326181437	6.44670973579259e-05	0.00101348007455314
LOC105605818	408.337521356493	1.66312535699891	0.416321797206515	3.9948073056908	6.47468911172583e-05	0.00101697470364106
COL6A3	43091.8955964459	1.32415802866002	0.331556354254251	3.993764594373	6.50324316855338e-05	0.00102003016956886
SMOX	474.391216278463	-0.47823341436517	0.119747677092596	-3.99367591903574	6.50567698334093e-05	0.00102003016956886
FOSL1	116.449945683246	2.49467989366954	0.6249246200653	3.99196929288666	6.55268594013848e-05	0.00102649073106545
TPM3	19998.534747377	-0.667196668162461	0.167152476426735	-3.99154521922326	6.56441680187383e-05	0.00102741836776939
ARID3A	433.774090113956	1.57751691462841	0.395251357261723	3.99117393437268	6.5747037183501e-05	0.00102753566483422
EXO1	74.145077923493	3.10449225332612	0.777854013012467	3.99109884553152	6.57678600357532e-05	0.00102753566483422
LOC105605763	125.233650172408	-1.63633317923222	0.4101517917227	-3.98957949777416	6.61905328639634e-05	0.00103322662332926
JAML	951.881926638976	2.20195795696389	0.55207054911512	3.98854450847499	6.6479930928472e-05	0.00103682897566222
CD82	3648.15667262266	-1.80287990532459	0.452094019261249	-3.98784285682569	6.66768035368793e-05	0.00103835593643916
LOC101118515	924.63575524542	2.18407123016113	0.54769139035371	3.98777718369942	6.6695258611042e-05	0.00103835593643916
GPX4	28416.367968254	-1.40019021759895	0.351173256657387	-3.9871778133863	6.68639136391066e-05	0.00103915217629283
DSE	1059.26051370898	1.76714446199474	0.443197512445257	3.98726168891351	6.68402878909796e-05	0.00103915217629283
TUBB6	2264.33224783312	1.37581145560637	0.345120703343168	3.9864645681321	6.70651374900813e-05	0.00104136437370463
APBB1IP	1275.65067460934	2.43509181109448	0.611079958913127	3.98489882637546	6.75088829491077e-05	0.00104707880892124
TMEM116	231.148055300121	-0.807406933586066	0.202624301899474	-3.98474874937082	6.75515617425723e-05	0.00104707880892124
PKIB	372.837900290609	2.33609277463351	0.586297311975932	3.98448487979663	6.76266627019895e-05	0.00104732500573326
AFAP1	712.81677297921	1.18630281595131	0.297777189408919	3.98386061170801	6.78046527856854e-05	0.00104916280767072
GGN	19.3668113027107	3.38574675970553	0.849990785103405	3.9832746649055	6.79721199970922e-05	0.00105083471526973
LOC106991242	740.871990359071	1.29627436657911	0.325608729241947	3.98107989794065	6.860288294278e-05	0.00105873524234381
NOP56	2949.82432327496	0.550315928365816	0.138231944969062	3.98110529725226	6.85955517600084e-05	0.00105873524234381
INSIG1	1557.17087203679	-1.00214678860254	0.251889042191921	-3.97852474995312	6.93441938504836e-05	0.0010673815599997
DIO3	38.4285963992732	3.71058946471694	0.932629957157113	3.97862993381398	6.9313528450729e-05	0.0010673815599997
LOC101122734	4136.63418294494	0.860472160956207	0.216262920893831	3.97882428203508	6.92569017423061e-05	0.0010673815599997
KLHL34	686.107244798465	-2.91597070922852	0.733028839121688	-3.97797542689101	6.95045526744019e-05	0.00106891958139085
LOC105611533	45.4398399335627	-1.61513861367339	0.406252373641138	-3.97570258900226	7.01717777065465e-05	0.00107693134892267
LOC101120850	1539.12932290443	-0.66945977686263	0.168393018024796	-3.97557918205403	7.02081785201761e-05	0.00107693134892267
C4BPA	82.9669285634406	3.43264648251429	0.86340736591737	3.97569747261433	7.01732865105208e-05	0.00107693134892267
FHL3	1813.79090071975	1.13611869249646	0.28590687180767	3.97373692109343	7.07537105852937e-05	0.00108435886084186
ENPP1	4807.55616642606	2.78436451285957	0.701030761884728	3.97181502474126	7.13270967341493e-05	0.00109220002843304
LOC101123672	11186.0522191206	1.34212141633775	0.337981340019829	3.97099264787522	7.15737883139373e-05	0.0010950294291698
SACS	4018.86683720985	-0.548233768568615	0.138150543695144	-3.96837937734361	7.23630693100926e-05	0.00110519278395362
ZNF366	1242.95618608839	-0.958682928474284	0.241572266715468	-3.96851402484646	7.23222016271991e-05	0.00110519278395362
ACD	878.546036877594	0.542068701854317	0.13660926683507	3.96802291976843	7.2471365400725e-05	0.00110589177608043
STRA6	72.7292782442743	4.9231237862164	1.24078333462282	3.96775460214652	7.25529846225676e-05	0.00110618283278856
LOC106991087	232.298748704712	0.687371690598477	0.173270985376022	3.96703284803735	7.27729658632751e-05	0.00110858111477854
TJP1	8001.261472336	-0.704937728889776	0.177712090824469	-3.96674039239155	7.28622820083008e-05	0.00110898650567884
UBR2	5418.81249806381	-0.563443277617224	0.142077177228742	-3.96575501151806	7.31639817668066e-05	0.00111262096434028
GPRC5A	134.868068537705	3.6219221717963	0.91366949147545	3.96414918697504	7.36581794329116e-05	0.00111917402186467
LOC101107463	267.71087534532	-0.714773876462243	0.18034731140203	-3.96331872599347	7.39149933735388e-05	0.00112211207966044
LOC105605833	59.0641946298389	2.22508577597257	0.561450061394807	3.96310541038111	7.3981096220911e-05	0.00112215237372473
PTPRM	13562.6847378589	-1.16557683244372	0.294184980595595	-3.96205418129756	7.43076715367336e-05	0.00112614008466039
CLEC11A	246.527940084382	2.03953274578709	0.514928013617723	3.9608113985836	7.46955136242176e-05	0.00113104867633383
YEATS4	402.856735585017	-0.695608317844494	0.175644183530355	-3.96032651843707	7.48473513827161e-05	0.00113189445025911
ZBTB25	475.794605680151	-0.810324912327309	0.204615908508944	-3.96022439424299	7.48793682462487e-05	0.00113189445025911
PRDM15	725.579200121912	1.3093841995922	0.330653318782846	3.95999110008066	7.49525566823415e-05	0.00113203323440127
SLC25A26	774.655796749544	-0.850840253125044	0.21491255491023	-3.95900673871959	7.52621135262848e-05	0.00113573868585825
CIB2	989.18654962396	-1.55321708675938	0.392411245430243	-3.95813602399802	7.55369386804831e-05	0.0011371612703537
COL7A1	469.716862515314	0.869343348452542	0.219629040541549	3.95823496887735	7.55056608160476e-05	0.0011371612703537
LOC105604851	1433.45962711374	-3.46246999564709	0.874781489556365	-3.95809700706292	7.55492758490102e-05	0.0011371612703537
PTPRN	98.4909204130447	3.40763515196051	0.861180439452487	3.956935150695	7.59175296274628e-05	0.00114173250764567
RAB33A	540.24560655927	-3.21461308960814	0.812676832145876	-3.95558598750742	7.6347280644341e-05	0.00114722005562941
SEMA3F	733.806374434388	1.44422659304643	0.365242774165224	3.95415514063833	7.68055633936095e-05	0.00115312665040694
EPHB2	203.58020890395	1.80218464075884	0.45593218660218	3.95274712713213	7.72590711305658e-05	0.00115796943391118
LOC101110679	518.490503994104	-1.10649342692777	0.279922937748637	-3.95285015164201	7.72258022543784e-05	0.00115796943391118
RHOD	407.452820960216	2.11629278030863	0.535609051432537	3.9511893509798	7.77637657149618e-05	0.00116454696057139
C15H11orf31	996.7613299487	0.816438048318624	0.206660437295144	3.95062576564967	7.79471250126595e-05	0.00116630529016404
ABRACL	450.465837013205	2.22122486301368	0.562377096260471	3.94970719430738	7.82468533146408e-05	0.00116980037846385
C1H2orf54	9.42268010325701	5.74293056889178	1.45425068507756	3.94906505998002	7.84570274285306e-05	0.00117195184721368
HSPA6	95.3808627643685	1.85145074418135	0.468912386588928	3.94839376636988	7.86773160986921e-05	0.00117350251967079
CBX8	249.675931402377	1.26217202897779	0.319682301875468	3.94820739707219	7.87385778312106e-05	0.00117350251967079
DOC2A	35.6362259146031	4.76492763956606	1.2068783085406	3.94814258061195	7.87598943146684e-05	0.00117350251967079
HES1	646.161913361137	-0.859437782922767	0.217715186946586	-3.94753253080879	7.8960791661984e-05	0.00117550552300829
ZNF175	667.1870446705	0.88242368203424	0.223605130431783	3.94634810180908	7.93522237087501e-05	0.00117934741891845
PAK1	1034.52358779969	2.00373187754552	0.507728794216635	3.9464609854106	7.93148388141202e-05	0.00117934741891845
CDC6	139.152229875915	2.48405986910576	0.629684261626692	3.94492926135485	7.98235393783464e-05	0.0011853561019693
HUS1	738.357087964112	-1.00875078945371	0.255838291408755	-3.94292341423598	8.0494365949973e-05	0.00119431489613358
LOC101110440	587.176740133175	0.3694590885316	0.0937457574161758	3.94107529465488	8.11171566446697e-05	0.00120254654854789
P2RY8	250.018672358193	2.47573217587059	0.628227141199109	3.94082333205966	8.12024165127744e-05	0.00120280229350496
PDE6B	192.768619894756	-1.49659639661535	0.379969605162479	-3.9387266146601	8.19152026471942e-05	0.0012096662959948
PRND	415.588015154388	4.18178846287451	1.06158983504206	3.93917530560079	8.17621730975599e-05	0.0012096662959948
GTL2	10578.695348289	1.1670494263617	0.296283677627176	3.93895956641337	8.18357188749686e-05	0.0012096662959948
LOC105603395	82.5689233511238	-1.56690827816324	0.397828188476193	-3.9386557402204	8.1939399672157e-05	0.0012096662959948
CD19	19.9591975413868	1.4964466128625	0.380071131860397	3.93728038627295	8.24102947146693e-05	0.0012156033964334
MPG	1373.40261344423	1.48444505958932	0.3771172611557	3.9362957161922	8.27489968531374e-05	0.00121958229862049
SGSH	2166.62687818444	2.42011768823788	0.614877894804408	3.93593217236687	8.28743791405505e-05	0.00122041321355518
LOC101114077	131.486284609143	3.10023824456818	0.78771603117366	3.93573079876128	8.29439079455044e-05	0.00122042092838951
FAM92A1	1674.23775711997	-0.837600962954406	0.212834407714084	-3.93545842493482	8.30380389033655e-05	0.00122079032090185
PYM1	412.224720517678	0.45281452785155	0.115091164298148	3.93439870569489	8.34052336973428e-05	0.00122517023519203
SCG3	67.2471335086298	1.14434172600678	0.290872809660213	3.93416533963268	8.3486301408476e-05	0.0012253433416683
FAM57B	67.4085524185195	-1.86554676743354	0.474230370189355	-3.93384077592637	8.35991735626126e-05	0.00122598257348952
C3H9orf69	784.28776324583	0.448629464615332	0.114049468317765	3.93363924648344	8.36693311669953e-05	0.00122599485585707
LOC101111313	9.57651797513043	6.50818867787812	1.6548668431228	3.93275670784297	8.3977221545367e-05	0.00122948769888358
DOK2	1167.10688866219	2.4452675963411	0.621805085809891	3.93253071122148	8.40562367844826e-05	0.00122962663670005
ADIPOR2	3316.7441682895	-1.42143507341785	0.361591300458083	-3.93105440207521	8.45741301262062e-05	0.00123618021934883
PCNX	3879.46202945787	-0.665996972808826	0.169444745640485	-3.93046695128504	8.47810469440954e-05	0.00123715973288224
TMED3	3188.72203175355	2.27081919141985	0.577732507314673	3.93057195617176	8.47440261693698e-05	0.00123715973288224
MND1	100.328925218185	2.97718759469002	0.757574659119456	3.92989332318805	8.49835565740035e-05	0.00123909248274347
LOC101108756	249.542417387565	3.31967148161575	0.844810930398762	3.92948452980931	8.51281529633283e-05	0.00123915762412298
LOC101103220	920.808707982221	0.390710325166041	0.0994263855139482	3.9296442603883	8.50716261957356e-05	0.00123915762412298
LOC106990964	9.94367475868672	4.48343293930669	1.14117108711999	3.92879997566507	8.53708108382506e-05	0.00124031215472047
APOE	7469.79612765144	2.79976216114259	0.71266119655757	3.92860194250301	8.54411305981349e-05	0.00124031215472047
MYRF	164.354990541135	2.48380645714534	0.632257955269161	3.92847007530012	8.54879857856072e-05	0.00124031215472047
LOC101116121	2080.13905374004	2.45043379855389	0.623707363365962	3.92881973579666	8.53637971981625e-05	0.00124031215472047
ZNF572	220.561221947288	-0.878140156557912	0.223548460718176	-3.92818699684526	8.55886515248412e-05	0.00124075482858061
LOC101113496	436.484794415521	1.23449211232361	0.314303257471813	3.9277102065489	8.57584565245527e-05	0.00124219824905261
TBC1D30	538.092563578515	1.64996402546223	0.420286409655504	3.92580865704094	8.64388495736078e-05	0.00124898488035852
KANK3	3593.74706444256	-1.47382860981593	0.375385766761097	-3.92617072973336	8.63089045496676e-05	0.00124898488035852
SLC46A1	639.471620434291	1.77774805838709	0.45281624034786	3.92598122589729	8.63768929375092e-05	0.00124898488035852
SGMS2	240.948353900813	1.81927191928593	0.463715148102319	3.92325315817482	8.73612681955515e-05	0.00126128276678084
RSRC1	1336.67191069055	-0.754684548798281	0.192395851370984	-3.92256144516896	8.76125398148466e-05	0.0012638787758282
DTNB	596.469141746878	-0.782852594583004	0.199610310352684	-3.92190460101892	8.7851776892503e-05	0.00126629708730302
HAAO	242.818291273225	2.79757294830907	0.713393534547362	3.92150028396892	8.79993447835184e-05	0.00126739121485448
CEP170B	636.589219631142	0.794767137461769	0.202766472703175	3.9196181048393	8.86893915309818e-05	0.00127629013719849
DHX34	1710.15004385364	1.87564942386819	0.478557139833041	3.91938447417703	8.87754012482901e-05	0.00127648922477826
FASTKD1	542.655306861368	-0.49974592716304	0.127522420980577	-3.91888675983617	8.89588945900271e-05	0.00127808855379303
LOC105611550	580.906102808867	1.8129894843011	0.462823786631632	3.91723488867282	8.95704644605485e-05	0.00128478770028326
MBNL3	386.698721368319	2.72166392847171	0.694784287844788	3.91727904054116	8.95540666453194e-05	0.00128478770028326
RGS19	1062.23387130823	1.96230342827654	0.500994257995096	3.91681820092986	8.97253602674319e-05	0.00128492528072049
SOLD1	34.2872499623969	2.77479062468097	0.708410428938902	3.916925148656	8.96855803479596e-05	0.00128492528072049
RGS20	144.693762619463	2.83144022356047	0.723006114551473	3.91620508675364	8.99537340307268e-05	0.00128715351138142
CAV2	5014.76849891705	-0.89965925841797	0.229764907592598	-3.91556425149649	9.01930202044987e-05	0.00128760096420453
LOC101112687	1120.85868465499	2.13436697937089	0.545102058596424	3.91553644993864	9.02034148280796e-05	0.00128760096420453
ACHE	110.506185157386	3.8967015870881	0.995173109858168	3.91560176665491	9.01789955915669e-05	0.00128760096420453
SLC7A8	95.6955365217094	4.68814600526485	1.19739180652039	3.91529821712121	9.02925332378544e-05	0.00128783366358443
FHOD1	4322.41010145081	-0.673744733755784	0.172091520700191	-3.91503736508637	9.03902084566481e-05	0.00128818793454011
LOC101116390	460.444803740353	-1.212044084076	0.309700373189029	-3.91360227175514	9.09293620553922e-05	0.00129482825870505
SEC24D	2791.00383636767	1.64988761667531	0.421847867113295	3.91109626312797	9.18781410155092e-05	0.00130728624456983
ARAP1	6327.47055573497	1.27488660818425	0.326064419273415	3.909922496374	9.23257393460008e-05	0.00131259889555737
CNTF	19.4989057422899	1.97285248653515	0.504639833078362	3.90942679752512	9.2515384503307e-05	0.00131423862676746
ITM2C	2228.20344278025	1.49376714392399	0.382157852460096	3.908769986821	9.27672348172112e-05	0.00131675867975698
ITGA2B	867.217588828966	1.60698840917554	0.411240196463241	3.90766375222074	9.31928784188027e-05	0.00132173957314751
LOC106991117	83.8387778572237	1.87533042246536	0.479939696819478	3.90742927683005	9.32833336202073e-05	0.00132196237051842
PLBD2	4632.62087194957	2.3022762786079	0.589519231183558	3.90534550329376	9.40908561979781e-05	0.0013318981184082
PACSIN1	2492.45234253811	-2.83287712853189	0.725405604593849	-3.9052319289951	9.41350586910691e-05	0.0013318981184082
FCGRT	13614.3858925237	1.73887339859075	0.445320399071308	3.90476924528289	9.43153354021604e-05	0.00133338211184861
KCNAB2	1324.77258910264	2.22543627783485	0.569958799827707	3.90455639689672	9.43983775422013e-05	0.00133349017988129
C2H1orf64	136.075687601417	-2.78880736646863	0.714475989229351	-3.90329053531484	9.4893677683191e-05	0.0013394170658459
USP15	2373.92005909766	-0.453369439466996	0.116157376078001	-3.90306199033415	9.49833627728737e-05	0.0013396138389163
S100A5	68.3474094604178	4.04571283813458	1.03665311286661	3.90266791072198	9.51381946024827e-05	0.00134072837429443
PLIN2	1324.66205441808	2.27170575123199	0.582136235480217	3.90236101581618	9.52589370539383e-05	0.00134136111523563
LOC101102480	73.2830320010074	-1.31224578512066	0.336364951893502	-3.90125599511373	9.56948877665103e-05	0.00134616605425436
SEC61A1	7772.42975715282	1.19536634328167	0.306416934126942	3.90111057891616	9.57523971645358e-05	0.00134616605425436
CIDEB	29.4251152824126	1.8208904523764	0.466829371585663	3.90054817286121	9.5975125613215e-05	0.00134715561237724
LRRK1	2536.1660194239	1.30541284953063	0.33467046414157	3.90059174441647	9.59578525981392e-05	0.00134715561237724
STEAP2	155.047170547139	2.94659288813088	0.755518130564076	3.90009553567025	9.61547377384195e-05	0.00134860641684511
CCDC109B	414.090867599113	2.45389532490693	0.629308254376633	3.89935346921146	9.64498858965206e-05	0.00135060386537281
OSTC	1510.68965801785	1.47636117468662	0.378609202593772	3.89943288375556	9.64182588744444e-05	0.00135060386537281
TTC7A	1228.58017184814	1.81455851145718	0.465479475753665	3.89825675668986	9.68876570752421e-05	0.00135566068277906
SCYL2	2121.01558845771	-0.311984771424893	0.0800461846481365	-3.897559550106	9.71669334786262e-05	0.00135634915982872
MARCH6	7189.5115387976	-0.704706034048011	0.1807959209735	-3.89779830348773	9.70712118195585e-05	0.00135634915982872
PLA2G7	442.525679298095	2.14099954349351	0.549312614676906	3.89759762708672	9.71516615804503e-05	0.00135634915982872
LOC105608151	92.2802066186223	2.58709053917555	0.66382138027432	3.89726907877907	9.72835102078261e-05	0.00135690549017004
MAP7D2	12.4902117598493	5.4338382415158	1.39445408064257	3.89674949999921	9.74923655416665e-05	0.00135874702676904
SLA	1137.81127145718	2.38023115067194	0.611017790258766	3.89551857346726	9.7988852416749e-05	0.00136459121562411
LOC105606356	25.792708045072	-5.87826623256993	1.50941837638562	-3.89439159118079	9.84455063864034e-05	0.00136987193229735
ISLR	4057.12356538389	1.77467306194452	0.455948840577829	3.89226356995548	9.93132658821748e-05	0.00137977566409438
LOC101120817	1283.14172044142	1.61722952888393	0.415496066873913	3.8922860113973	9.93040772072939e-05	0.00137977566409438
EFNA4	302.047341243589	-0.935960852429629	0.240520014717005	-3.89140526841759	9.96653014684573e-05	0.00138357968741847
LOC105616364	107.542245103489	-1.23433483435225	0.317224756160825	-3.89104195173996	9.98146717383833e-05	0.00138456649754121
HNMT	1030.11157280242	2.35948948547903	0.606593358758741	3.88973840779794	0.000100352338515725	0.0013876711954567
RIPK2	677.658933187307	1.02561983547011	0.26366204056719	3.88990327642083	0.000100284185201907	0.0013876711954567
HAS1	174.65674826735	3.56407299069273	0.916219448596039	3.88997744607376	0.000100253539237128	0.0013876711954567
FSCN1	5165.07577987187	1.21107106367506	0.311346661151278	3.88978336622219	0.000100333749288983	0.0013876711954567
PRDX4	1160.77729890894	1.01163038330756	0.260267012436486	3.88689436220595	0.000101534913289003	0.00140292693471039
LOC101108102	10.5222329965738	2.2205323795358	0.571339133508906	3.88653997127468	0.000101683189891086	0.00140387891991705
TPK1	346.962186196874	-0.571755245422641	0.147148591793173	-3.88556382670844	0.000102092664748012	0.00140623899434061
PYCR1	1398.31714416101	1.52311781050078	0.391993715175626	3.88556691481233	0.000102091366894085	0.00140623899434061
LOC105616444	69.3992482662671	2.55986076524165	0.658791142323901	3.8856939639651	0.000102037984765389	0.00140623899434061
PEX2	814.203232756052	-0.411239561853408	0.105852380894937	-3.8850289278007	0.000102317704687745	0.00140714690910378
CARD14	185.593828230397	2.34615272679068	0.60388910569715	3.8850721178058	0.000102299516647474	0.00140714690910378
LOC105609763	41.3641251003389	-2.78703001978426	0.717519549991376	-3.88425656111775	0.000102643477116305	0.0014105303312191
ALOX5AP	272.723488070571	2.40914158371773	0.620488094260879	3.88265561579789	0.000103321851547089	0.00141764954729389
MARVELD1	407.92741792652	0.83287777265517	0.214512216125889	3.88265893522067	0.000103320440628358	0.00141764954729389
COL9A2	97.7759663476684	4.24723813801804	1.09406605915399	3.88206736008455	0.000103572176655759	0.00141998257080136
SOAT1	1667.38781152004	2.52223567073628	0.649816875901322	3.88145609059143	0.000103832901347599	0.00142245444867051
ADORA3	891.988066776349	3.26899765303153	0.842617493681084	3.87957486943511	0.000104639190316321	0.00143239065010407
MYBPH	327.07186941234	2.02960213632427	0.523277653658543	3.87863330706772	0.00010504495799263	0.00143683304490151
NOP2	1267.68732443699	0.478096478491744	0.123302912093864	3.87741433168905	0.000105572483044017	0.00143848608252425
DBF4	234.651525653192	1.89440447479656	0.488568592150269	3.87745857026744	0.000105553294672711	0.00143848608252425
AOAH	640.092260752393	2.52409491133141	0.650930984547652	3.87766901753105	0.000105462058763864	0.00143848608252425
TJP3	100.210927771448	2.51027340933671	0.647356006314371	3.87773247618199	0.000105434561928647	0.00143848608252425
RGCC	3206.69835621557	-1.74593014935907	0.450217734534625	-3.8779684038075	0.000105332393059125	0.00143848608252425
MAN1B1	200.276347712731	0.861565495245941	0.22223129177823	3.87688650123007	0.000105801682255613	0.00144049927049482
TPM4	16643.2670524877	1.89048188190707	0.48784236677348	3.87519004224756	0.000106541517613589	0.0014494563696261
PLAA	1850.08511947026	-0.373360933518395	0.0963623520185899	-3.87455189394264	0.00010682107913021	0.00145214266371783
FBXO5	108.726528900571	2.4055428292066	0.620897900802462	3.87429692723654	0.000106932968955004	0.00145254722652703
SMARCD2	2282.79755702945	0.525390407767109	0.13571216165957	3.8713583317981	0.000108230552553433	0.00146904493665388
WDR6	2652.45820197132	0.633988031626938	0.163785851587979	3.87083515138906	0.000108463123528933	0.00147107153214132
SH3KBP1	15451.1150021779	-1.33021116186514	0.343666226757716	-3.87064849058599	0.000108546214488546	0.00147107153214132
TARBP2	1040.35844066489	0.432853820084928	0.111856868271303	3.86971159459842	0.00010896417624091	0.00147560522281527
ATP8B3	247.936742156418	1.93273317520598	0.499686775855229	3.86788938310015	0.000109781441240272	0.00148553524848924
LOC105605028	108.046445533553	1.91831207870469	0.495986050737308	3.86767344737422	0.000109878671134083	0.00148571420311727
DEPDC7	142.916832042069	1.87069269146899	0.48371529940671	3.86734240939546	0.000110027886147714	0.00148659525928837
LOC101117600	45.7642432708917	1.91263310588121	0.494644737730409	3.86668038693183	0.000110326865672699	0.00148949690556287
CTLA4	92.9896046550099	2.77653163170538	0.71828760772938	3.86548730874313	0.000110867614314842	0.00149565570310626
SEPT3	56.7502955179022	-1.33704409798363	0.345923348702512	-3.86514556764846	0.000111022964499998	0.00149660987053884
LOC105611150	126.332459107544	0.730504046952249	0.189038187907288	3.86431998232292	0.000111399110449397	0.00149939472405483
ABRA	8544.53130562698	-2.45214886360493	0.634544539945854	-3.86442354986488	0.000111351858054495	0.00149939472405483
PLVAP	4207.58134288216	2.05163329713194	0.530962567065556	3.86398858298166	0.000111550437583927	0.00150028976358124
MMP23B	803.029163129992	1.59226690616752	0.412111894511794	3.86367616992417	0.00011169327255005	0.00150106931483297
ARNT2	155.905535634407	2.03246443691459	0.526267360511255	3.86203779565599	0.000112445164911939	0.00151002671726086
TMEM252	49.5403847956974	-1.37507546609571	0.356125841147091	-3.86120665006097	0.000112828422077669	0.00151402387926073
LOC105611269	79.2084719109538	1.39989737685565	0.362575740832508	3.86097915332492	0.000112933539775052	0.00151428550755236
EIF4B	16500.261354994	-0.461071764599587	0.119434984667536	-3.86044144337645	0.000113182362669344	0.00151647217134092
TSPAN13	4201.93859110488	-1.01949160340726	0.264140453881221	-3.85965719535601	0.000113546197219405	0.00152019533991098
LOC105604445	10.0221694077332	2.12646830237843	0.55115505304569	3.85820340506276	0.000114223570868068	0.00152704001820596
DDHD2	2610.87342521751	-0.521124976010823	0.135069827880236	-3.8581893838859	0.000114230122361556	0.00152704001820596
SVOP	23.744583793355	2.43064735481772	0.630037519284252	3.85794064705707	0.000114346405324391	0.00152743997323805
YWHAH	25466.2261518068	-1.41676828412432	0.367311000081492	-3.85713546234661	0.000114723590438067	0.00153132182678314
PTGIS	1952.31812573027	1.20850537332422	0.313384168003784	3.85630640189081	0.000115113186018645	0.00153536335439348
PPP1R18	2595.63398093271	1.30834060505255	0.339331994848191	3.85563585195634	0.000115429206079016	0.0015384181904397
CPNE5	38.2309148928643	1.72798944031949	0.448225864793963	3.85517565148499	0.000115646564890101	0.00154015447789633
TMEM144	258.369173198469	1.63748916682567	0.424887313050565	3.85393754186017	0.000116233258387328	0.00154680316616876
LOC105615865	48.9976733546832	1.87695827237025	0.487194016924149	3.85258892180212	0.000116875512075324	0.0015541806816272
HTRA3	1575.58892239748	1.05235661871577	0.27317568829405	3.85230700904466	0.000117010189700545	0.00155480256577299
LOC101105123	1022.62872747797	1.1829271761041	0.307194540599182	3.85074283480689	0.00011776010220925	0.00156359246822282
LOC106990463	224.876207226398	-1.61269624955072	0.418858996948189	-3.85021274772858	0.000118015268580693	0.00156580498133393
C14H19orf84	67.4626730524817	2.31483106985657	0.601340500228819	3.84945146547712	0.000118382636856106	0.00156950173570997
SLC16A5	574.699867410342	1.41198472441249	0.366873119994066	3.8487004020227	0.000118746130430799	0.00157314162007424
PIK3R2	1614.30407306138	1.05197424404601	0.273422613747686	3.84742955100551	0.000119363584615598	0.00157745940506534
PLAGL1	3112.43149464707	0.589945203471033	0.153339782586068	3.84730689923799	0.000119423335977676	0.00157745940506534
BDNF	368.092372243948	-2.49636781619693	0.648795038577458	-3.84769868411825	0.000119232571786727	0.00157745940506534
LOC105605369	425.112994728033	0.948638257008819	0.246572747577727	3.84729564125808	0.000119428821858108	0.00157745940506534
ST14	1128.27045918514	3.55939657848875	0.925227859076508	3.84704864166268	0.000119549241651579	0.00157787155809688
NOL12	884.078894422939	0.339366654182674	0.0882924880210409	3.84366396042435	0.000121210952493509	0.00159627895463208
TAF7	2184.71013008277	-0.236982565921285	0.0616555016425542	-3.84365643953697	0.000121214669007739	0.00159627895463208
RDH10	556.927181371177	0.766134696574626	0.199315872727513	3.84382179949119	0.000121132979679572	0.00159627895463208
LOXL3	2066.90358000206	1.83167289876216	0.47663144419505	3.84295438555371	0.000121562068802282	0.00159872760493532
TXNDC5	6743.16839707968	1.41875447668085	0.369187020196021	3.84291537640612	0.000121581399334955	0.00159872760493532
ADAMTS3	175.333239822337	1.90764167933309	0.496645206628211	3.84105525206679	0.000122506533662927	0.00160850078274872
SELE	24.5975071189873	5.04480039634613	1.31332767074872	3.84123513781607	0.000122416778310405	0.00160850078274872
COL14A1	3187.27712682455	1.31731513931949	0.343204332764914	3.83828236871885	0.000123897957743525	0.00162556326457863
TNFAIP8	479.704664500066	2.1441301446686	0.558660041816484	3.83798729849545	0.000124046896895882	0.00162631091067499
RHOG	2619.06603683291	2.17625713478775	0.567118081148	3.83739684402659	0.000124345440630114	0.00162901737998829
SDF2L1	898.587075081569	1.69839205173172	0.442612463671302	3.83719888419817	0.000124445683969418	0.00162912388355523
LOC101116212	95.4852677607116	-4.50091014483889	1.17314545526972	-3.83661729636423	0.000124740630556982	0.00163177721304052
CNN1	4626.03242327548	2.10007340470159	0.547541477424149	3.83545994466239	0.000125329531623597	0.00163826910295265
LOC105609542	34.8154071857799	2.53038993545635	0.659816626010278	3.83498965577284	0.000125569579066618	0.00164019466423353
OPRL1	704.547152470343	1.74669803432434	0.455488243565852	3.83478181708944	0.000125675803256918	0.00164037066893126
CDCA8	289.875066195971	2.34945847968325	0.612783450993326	3.8340762562611	0.000126037040230573	0.00164266108586434
WSB1	3576.26357487293	1.23205038058193	0.321333353254786	3.83418144460415	0.0001259831233076	0.00164266108586434
TP53	2044.06984522769	0.779862780315403	0.203423927541329	3.83368264363573	0.000126238989280542	0.00164395063703626
LOC105604242	2836.45881553409	1.00453440369761	0.26203960821157	3.833521239608	0.000126321888258073	0.00164395063703626
GPR157	163.307959022687	-2.23373452094353	0.582864637639561	-3.83233837960994	0.000126930986623321	0.00164944998487881
KCNK6	603.29072194759	1.61315695125501	0.420923836810853	3.83242004890281	0.000126888843278124	0.00164944998487881
LITAF	4306.45971657988	1.99065083199948	0.519606892047234	3.83107087774832	0.000127586742031274	0.00165675412596557
GNA15	1011.51059202942	2.50845504194619	0.654972598990934	3.82986257106141	0.000128214843872489	0.00166368872247163
TK1	240.649583201599	2.19079636485571	0.572082373374323	3.82951208920089	0.00012839757584077	0.00166483836240459
NEK6	2704.02075473727	1.97298952663698	0.515287870203802	3.82890737532137	0.000128713434858449	0.00166628918924048
EIF1B	3053.17493879917	-0.878843349733792	0.229521564653404	-3.82902299860546	0.000128652985008921	0.00166628918924048
ZFPL1	1213.71389219483	0.475133004079334	0.124095890337752	3.82875696194422	0.000128792113631784	0.00166628918924048
ADAMTS10	1274.29806956403	1.06044273083563	0.277025810411385	3.82795642492975	0.000129211624559711	0.00167049473096714
AMPD2	1631.4052412425	1.25044329392977	0.326778381849748	3.82657900088605	0.000129936461218282	0.00167863860709024
NLGN2	328.531904912026	0.766117223615305	0.200289458839667	3.82505014519305	0.000130745471399804	0.00168785723151601
SLC38A6	467.822232841564	2.54859505533495	0.666372419630755	3.82458064027794	0.000130994866010686	0.00168984332623267
CADM1	1962.71846740038	2.24268118339343	0.586418373390239	3.82437059471364	0.000131106584426057	0.00169005178728807
SND1	5444.05804102189	0.836921077276897	0.218940191882572	3.82260136926241	0.000132051164353049	0.00170098826857103
ARPC5	7683.1769685448	2.04020518513622	0.533832192851742	3.82180994787407	0.000132475772521834	0.00170521580263549
SYDE1	1102.92259665719	0.376144931973602	0.0984533305712828	3.82054045090189	0.000133159562556452	0.00171152617977719
PGK1	15143.9975643466	-0.569617308469749	0.149091913900386	-3.82057814919682	0.000133139209275791	0.00171152617977719
ARL8B	1624.30640211915	-0.311642359184669	0.0815895665928947	-3.81963493861492	0.000133649329787428	0.00171657374482241
LIF	113.659223148819	1.842470569394	0.48244551720879	3.81902308897737	0.000133981223124198	0.00171958774468401
LOC105611875	15.8582351238734	2.07904845910275	0.544543200758599	3.81796789714102	0.000134555429290127	0.00172482292400867
LOC101110287	269.08171059273	1.80056605708832	0.471609757203865	3.81791519277235	0.000134584170255115	0.00172482292400867
CXCL13	69.0337312410339	2.33728422507632	0.612378574881385	3.81673089318816	0.00013523152466771	0.00172935990258361
PPP1R12C	1646.39922518328	0.412107771689933	0.107971972885378	3.81680320065487	0.000135191916475062	0.00172935990258361
LGMN	12921.3857186544	2.80927272328214	0.735985388155416	3.81702241442994	0.000135071903524431	0.00172935990258361
ADAMTS13	213.54280628379	1.97943916119424	0.518937154380656	3.81441017372647	0.000136508577529473	0.00174442969811146
LGALS1	8004.6685024497	2.42829836591883	0.636740142862658	3.81364107970589	0.000136934297483444	0.00174860648757559
OXER1	54.6734384861678	2.60705639184643	0.683834290989053	3.81240956500698	0.000137618588904263	0.00175228391890627
LHFPL2	5319.5331896419	2.36119449696609	0.619263992268322	3.81290455515941	0.000137343161247859	0.00175228391890627
KIAA0101	246.288840358781	2.32774516814141	0.610555218990872	3.81250556172252	0.000137565132760602	0.00175228391890627
LOC105615749	590.392452532916	-1.74708834021388	0.458234878770907	-3.81264810068579	0.000137485795468861	0.00175228391890627
LOC105605961	22.2242337888507	7.72156965248433	2.02623200575566	3.81080233189025	0.000138516494421252	0.00176244800024047
LOC101102332	165.158246258245	1.44190994568001	0.378479642931272	3.80974240652052	0.00013911165459808	0.0017677324644606
LIMK1	627.508044555773	1.49346918611557	0.392016836248082	3.80970674731543	0.000139131719469024	0.0017677324644606
LOC105606221	79.3655500396692	0.780092579356075	0.204820511094386	3.80866435293968	0.000139719464298751	0.00177392566086699
SDK2	312.582220428397	0.761105766189308	0.199896129668462	3.80750626563726	0.00014037518364096	0.00177969569740073
TREX1	258.939957906064	0.648838439492931	0.170406322797486	3.80759603775983	0.000140324250412321	0.00177969569740073
LOC101107957	31.6745775528081	2.08971848123497	0.548890225678906	3.80717014709135	0.00014056603898766	0.00178083880052704
LRRC59	3783.99904916617	1.10559738874531	0.290453619540911	3.80645071833777	0.000140975367843419	0.00178474613863902
LOC101109370	78.3082421126208	-2.20130758057513	0.578408844096734	-3.80579861985475	0.000141347357952356	0.00178817551698524
FAM171B	168.003352554183	1.85665817240018	0.487982887090389	3.80476082567269	0.000141941275444685	0.00179207482918389
NAV3	1292.32479785091	1.9308285887274	0.507442886055934	3.80501656794252	0.000141794699286511	0.00179207482918389
LOC105610882	26.7035496373315	4.02698087690881	1.05841465861797	3.80472893503484	0.000141959563252665	0.00179207482918389
LOC105609823	30.3067726978602	3.43742110826948	0.903542966435161	3.80438035153046	0.000142159604541623	0.00179332008981679
DOCK2	1965.81733942129	2.14903919312636	0.564973072976433	3.80379047412762	0.000142498721796141	0.00179631674532185
HYDIN	11.2823187198602	1.99184280113776	0.523801653093014	3.80266612252187	0.000143147216404051	0.00180320631718094
EREG	23.9846726353462	7.83113926581872	2.05947746595537	3.80248844441031	0.000143249950134209	0.00180321609827304
UBXN10	42.0358135544226	1.42732628086982	0.375397168741057	3.80217646727742	0.000143430503758593	0.00180420475780545
LOC105608026	320.247822214289	-2.81055054006244	0.739242627043675	-3.80193246066206	0.000143571869468984	0.00180469941963643
KLC1	5219.44577233772	-0.613489893149256	0.161371416671613	-3.8017258929919	0.000143691647401334	0.00180492221302556
CD44	11477.1902351415	2.69087101294083	0.707976738128791	3.8007901503274	0.000144235415926451	0.00181046668990434
MMP1	79.9025997543596	6.8735658550627	1.80952238224083	3.79855254763458	0.000145543574678674	0.00182429742152163
PPA1	1733.34036198816	-0.601092182469864	0.158239817121577	-3.79861524996608	0.000145506765665354	0.00182429742152163
CEBPA	730.274491436177	3.11828134445331	0.821095200740415	3.79770986560563	0.000146039117459734	0.00182921234517908
LOC101112865	501.948777269061	0.49041887642195	0.129185117076394	3.79624903797502	0.00014690192966891	0.00183412959708069
PDIA5	1186.71857298663	1.81690495604681	0.47867813232832	3.795671524014	0.000147244350164905	0.00183412959708069
BCHE	109.649164376415	0.801030982516982	0.21101678589714	3.7960533760923	0.000147017857753198	0.00183412959708069
PLOD2	1965.18946204473	2.23706730170731	0.589228461830517	3.79660428275573	0.000146691669980527	0.00183412959708069
IGFBP2	494.591444742872	2.22171022395238	0.585314175967638	3.79575673232151	0.000147193781101502	0.00183412959708069
LGALS2	14.5648779350783	1.77285206057854	0.467075566568054	3.79564290550452	0.000147261338225409	0.00183412959708069
SLC22A17	933.219724160893	0.866134386134716	0.228169534014761	3.79601242503603	0.000147042131821686	0.00183412959708069
SLC7A13	28.5055834313447	3.49526388555194	0.920719542994295	3.79623079812654	0.000146912732992713	0.00183412959708069
TRPS1	1088.50213943162	1.89380838798231	0.498969425878942	3.79543973991259	0.000147381991188779	0.00183434053213564
ARL6	482.04608731339	-1.08998167301586	0.287370282549162	-3.7929519480825	0.000148866971971681	0.00184604304713986
GLS2	42.268045321835	2.05978597355682	0.543131188712248	3.79242808434649	0.000149181460281433	0.00184604304713986
LOC101119648	724.57134107958	1.4472210017555	0.381590224790821	3.79260501903275	0.000149075172141585	0.00184604304713986
LOC105606289	70.8569435349232	4.16504680642455	1.09810967169512	3.79292425318055	0.000148883582264624	0.00184604304713986
PLEKHA4	620.958827361147	1.08089235867698	0.285023304401713	3.79229467199483	0.000149261650876965	0.00184604304713986
LRBA	2379.48671710304	-1.20353266638469	0.317269314644135	-3.79341023803274	0.000148592361204202	0.00184604304713986
LOC105610869	11.3506241947962	-1.86194208876274	0.490887136770458	-3.79301462452743	0.00014882938759232	0.00184604304713986
CCDC167	1286.09327588518	-0.292206771468853	0.0770340583538766	-3.79321533504729	0.000148709090194239	0.00184604304713986
SMAD4	1860.45229438582	-0.298503907948732	0.0787059481229769	-3.79264738012335	0.000149049735583123	0.00184604304713986
DDC	36.5567265763062	-1.15715756805794	0.305171745547564	-3.79182406281312	0.000149544845652477	0.0018469623884146
LOC105601916	346.027016577127	-0.468713941482483	0.123606302150668	-3.79199064551863	0.000149444544702491	0.0018469623884146
LOC106991190	36.5891292617197	-2.0030440269452	0.528315381334523	-3.79137934974657	0.000149812921932496	0.00184898209162465
CLIP2	1902.85420771901	1.56533298648456	0.412937661884486	3.79072468067212	0.000150208384585234	0.00185257007655121
LOX	722.303863096873	2.49223672563022	0.657769115548909	3.78892329651332	0.000151301616258165	0.001864752881632
SFXN1	2204.75456421684	1.13825985571728	0.300486367254927	3.78805822745229	0.000151829271204295	0.00186995298782671
PDLIM2	493.439399275956	1.98796583099493	0.524904142504818	3.78729308842648	0.000152297416335579	0.00187180827332248
LRRC1	1396.96427310743	-1.39413153063498	0.36810716170256	-3.78729803622098	0.000152294384700788	0.00187180827332248
LOC105605336	401.655391597987	-0.81967953633956	0.2164237473828	-3.7873826058919	0.000152242575576457	0.00187180827332248
SH2D6	81.7365680417095	3.39226507585321	0.895966721223959	3.78615075258501	0.00015299887616133	0.0018791236970759
MIR22	28.0791855051461	1.42027795529261	0.375216429449151	3.78522325735495	0.000153570647415477	0.00188222485806661
PHOX2A	28.0227691123388	2.99381181107826	0.790892417022668	3.78535910402141	0.00015348677673684	0.00188222485806661
TRNT1	1329.32149141182	-0.544104785531366	0.143733636328502	-3.78550768929146	0.000153395090714373	0.00188222485806661
KCNH3	14.538125818382	1.77687781322544	0.469510016573757	3.78453653916094	0.000153995282542774	0.00188612227635145
MNT	384.671404839875	0.676705052911295	0.17884333849349	3.78378674101929	0.000154460185460645	0.00189050715574876
HK2	2820.99283334363	-1.27845385730242	0.337917961100858	-3.78332614560502	0.000154746426541422	0.00189250580632961
MTX3	173.070710293022	-0.957199222729995	0.25301446907811	-3.78317977709998	0.000154837493031717	0.00189250580632961
GLIPR2	1982.10881369894	1.35664742445476	0.358635411531307	3.78280387500532	0.000155071600236296	0.00189405823327289
FOXO3	1370.00967865883	-0.712677547595755	0.188441476830835	-3.78195692148778	0.000155600294016969	0.00189920414077578
KCNQ4	219.603646321215	-1.41263922637081	0.37359265786578	-3.78122855636613	0.000156056317753509	0.00190345657640591
MYO1F	2254.22195267627	2.15084741416843	0.568893109723406	3.78075841912406	0.000156351334708166	0.0019057406655056
NGF	245.677054579046	-0.896478701625521	0.237139820157703	-3.78038028800623	0.000156588997468401	0.00190732300910891
RELB	888.273017415551	1.16882442551875	0.309247142100365	3.77958036274886	0.000157092886941951	0.00191214370162102
LOC101111434	50.2999319524572	2.90854551661121	0.769710456122594	3.77875276797325	0.000157615811902115	0.00191718930488363
CDH6	101.755248416347	-0.825271469652912	0.218453292176639	-3.77779369415777	0.00015822386254582	0.00192326270308273
CIDEA	186.944162087522	1.79064853656483	0.474022979012587	3.77755639672751	0.000158374648893266	0.00192377337934499
PTTG1IP	19578.5187480885	-0.634208627509339	0.167985638077328	-3.77537410202531	0.000159767703098889	0.00193936279822028
FAM162B	140.844906762168	-0.95247372604151	0.252327215506531	-3.77475621933798	0.000160164214290447	0.00194284245126258
RGS1	1058.24528506959	2.96204696252842	0.784782563629827	3.77435368699856	0.000160423027579109	0.00194464816022215
RABGAP1	8906.85686614295	-1.19384288071338	0.316318654787501	-3.77417791408916	0.000160536166409397	0.00194468673912095
MTMR6	2721.07431965709	-0.338671961204256	0.0897460500013909	-3.77366982946889	0.000160863624926858	0.0019464201811845
CDH19	317.420158393651	-1.00393803251417	0.266041497669331	-3.77361442222064	0.000160899372661525	0.0019464201811845
S100A1	15343.14138074	-2.50521997642935	0.663989221418067	-3.77298289734133	0.000161307349374423	0.00195002172319621
CDCA7	253.087954967601	1.94656528955881	0.516182665428797	3.7710783796697	0.000162543604985111	0.00196228409403869
NKRF	302.614090216868	0.541406605256984	0.143562834149112	3.77121703166329	0.000162453303529633	0.00196228409403869
LOC106990973	41.3648310834167	2.61464974573983	0.693433948429862	3.7705822618869	0.000162867104227398	0.00196427764096424
LOC106991542	61.8289569999337	-1.05703178601368	0.280343749425802	-3.77048458607937	0.000162930866181983	0.00196427764096424
CHST2	1103.6851728613	-0.840272586111513	0.222888356615097	-3.76992588968014	0.000163296030172538	0.00196599972064773
ZNF385A	451.929226014792	1.59877449430953	0.424072541109295	3.77004955361512	0.000163215137122796	0.00196599972064773
NLN	957.350482043909	-0.667100231826541	0.177047994336899	-3.76790617891519	0.000164622546826614	0.00198062201576564
S100A11	6934.2161498127	2.19785113452241	0.583343305641082	3.76768039209264	0.000164771468744011	0.00198106607491949
MFSD5	1053.97459351212	0.590112633768701	0.156647579324252	3.76713535130472	0.000165131483019882	0.00198135373723856
PIK3CD	1674.00191499393	2.11262248615331	0.560793523601281	3.76720200437865	0.000165087417167011	0.00198135373723856
P2RX4	3053.36408610339	1.74989512704025	0.464514489610499	3.76714863837199	0.000165122697756529	0.00198135373723856
FITM2	4698.09426521166	-1.76834758787748	0.469472088316697	-3.76667246442262	0.000165437813410587	0.00198233954470165
CEP55	188.194763180387	2.43011831023268	0.645147962761283	3.76676119355874	0.000165379052643221	0.00198233954470165
CCDC181	73.1446697563365	-1.27829576056435	0.339411920176833	-3.76620762140103	0.000165745976300718	0.00198468743185815
MPP5	1686.74299890783	-0.414370763537551	0.11008308437631	-3.76416382121942	0.00016710731066747	0.00199933869774611
COL21A1	970.096775255323	2.0762680310791	0.551607467874178	3.7640317653435	0.00016719563123185	0.00199933869774611
NQO2	1526.75864659568	1.16778609983496	0.310263813819815	3.76384885319932	0.000167318037621282	0.00199945054957432
UCHL1	588.999303991159	2.77615646831925	0.737769397057216	3.76290542734988	0.0001679507262702	0.00200457312797164
CA11	131.103231863523	1.31502794560449	0.349474564192631	3.76287169466115	0.000167973390006444	0.00200457312797164
LTBP1	12322.6764124886	0.953047583380977	0.253304889106249	3.76245238196417	0.000168255350833615	0.00200581486065759
RPUSD2	482.265678129419	0.607258174811169	0.161402681900552	3.76237970559453	0.000168304266268001	0.00200581486065759
LOC106991575	10.9413632797831	-1.85154030607333	0.492228053097498	-3.76154974187663	0.00016886382975876	0.002011128412871
SAMSN1	311.493166231246	2.13047177583789	0.566406993435217	3.76137971552353	0.000168978677691903	0.00201114192036271
RB1CC1	6134.55143534212	-0.666242733589005	0.177170178336185	-3.76046770311871	0.000169595971068665	0.0020144219908129
LOC101117272	1483.74026928903	1.70877886513804	0.454402141659798	3.76049914486841	0.000169574654540243	0.0020144219908129
HIP1	4785.88136686077	0.378912239239498	0.100761612282802	3.76048209883768	0.00016958621090612	0.0020144219908129
GPR4	387.754001049576	-0.649423647482567	0.172748784679417	-3.75935291636205	0.00017035339283547	0.00202206047361619
FZD1	930.946704237612	2.50163271278162	0.665614560452536	3.75838039222102	0.000171016754328686	0.00202857298260036
LOC105607837	106.693292874734	1.90156114671317	0.505995059990788	3.75806267110154	0.000171233998830614	0.00202882533454431
LOC101110973	190.226746399383	2.02299162508111	0.538314052819095	3.75801377371984	0.000171267455867616	0.00202882533454431
PBX4	96.1404259529331	2.59442428969045	0.690513437710734	3.75723939318512	0.000171798130391269	0.00203238911979932
CENPE	473.467236600434	2.59078549564587	0.689531398173131	3.7573133036581	0.000171747413668886	0.00203238911979932
RRM2	948.168750501853	2.52849199587975	0.673032370628393	3.75686535481045	0.000172055008356984	0.00203300557458101
CHCHD5	2096.38151727905	-0.347675899129091	0.0925465209612083	-3.75676897973099	0.000172121254283313	0.00203300557458101
PLD3	11875.0429676442	2.12761237207655	0.566357206424643	3.75666160497534	0.000172195089377041	0.00203300557458101
SLC26A8	46.912791432151	3.41694767291945	0.909642637124325	3.75636270054527	0.000172400784706062	0.00203407623636518
CERS6	758.308557883694	2.51832754744771	0.67052825763079	3.75573664314438	0.000172832364162366	0.0020378087950504
LOC101102297	487.481344692327	-0.706569654671754	0.18817366238865	-3.75488070807922	0.000173424056746551	0.00204122203493851
EFTUD1	1518.83393456884	-0.577492339599757	0.153797557951346	-3.75488627577849	0.000173420201747279	0.00204122203493851
VWA5A	2196.58549636125	1.54537145492269	0.411570366329473	3.75481711354694	0.000173468094453951	0.00204122203493851
SBNO2	3812.01786022037	1.06283893766008	0.283147236833556	3.75366169751765	0.000174270026324081	0.00204929500370193
GNG11	3201.27718544797	-0.678655797329494	0.180817296932978	-3.75326812667178	0.000174543984562332	0.00205115276476373
VASH2	1293.40369182794	1.62213297957703	0.432332532102615	3.75204931187554	0.000175394953129437	0.00205971564143614
LOC105606908	43.9380773265934	2.38645695190544	0.636067723451387	3.75189129068869	0.000175505567773621	0.00205971564143614
ITGAE	1058.124055785	-1.14834745125048	0.306114904635623	-3.75136079250174	0.000175877395870423	0.00206135875334223
OXT	37.370826296194	2.82357113127454	0.752679538583876	3.75135896026473	0.000175878681374728	0.00206135875334223
SLC39A1	4692.48731584368	1.57941939707926	0.421083308105756	3.75084779347888	0.000176237663186888	0.00206419821928695
RYK	1685.9145352949	0.452269567960049	0.120612606127482	3.74977029749295	0.000176996624409991	0.00207171561834222
MCM2	1295.64794134885	1.5035591044198	0.400999063127317	3.74953271135802	0.000177164387194702	0.0020723077724375
GGCX	2620.96688769064	0.687034014490012	0.183251679774717	3.74912805893308	0.000177450462000555	0.00207428213545394
SSBP4	1979.57743320645	0.737597539401166	0.196788631003654	3.74817150584005	0.000178128438837404	0.00208083194800418
TMEM178B	38.3577689945976	-1.02378086455368	0.273176039125855	-3.74769642253292	0.00017846606853348	0.00208339992612748
WDR75	1040.66898123866	0.4521799587478	0.120669319910352	3.74726532878229	0.00017877295662425	0.00208560587787368
COL3A1	259439.585722317	2.17580776183487	0.580769359185269	3.74642313238977	0.000179373933645652	0.00209123756786883
LOC101102254	307.035784684686	-0.706006274753338	0.188483485287729	-3.74571954500728	0.000179877457474662	0.00209572642483325
RIN2	3338.96526138243	1.43588688905225	0.383419340752195	3.74495164024671	0.000180428526796119	0.00209938087165536
IL2RG	1250.70601388483	1.86475607503644	0.497928912004566	3.74502470147654	0.000180376027824372	0.00209938087165536
LOC101113252	17.7578185058285	2.15218464687127	0.574843883080346	3.74394633085181	0.000181152363630925	0.00210641729334421
LOC101108851	2021.0899772111	-0.843979104087658	0.22543839716639	-3.74372384960109	0.000181312921782717	0.00210689903722019
LRRC8D	1116.86331773974	2.30118279971161	0.614736637315044	3.74336367808233	0.00018157313058639	0.00210853735229868
CCNJ	214.41197143902	0.552249006398867	0.147557652872887	3.74259820244361	0.000182127321077804	0.00211358517098559
CNGA3	288.149148207432	4.76471262925691	1.27323367682619	3.74221379466964	0.000182406224782544	0.0021154337649207
STXBP5L	42.3452105007943	-1.96177431697515	0.524385081240342	-3.74109483117809	0.000183220366285668	0.0021220925986433
DCLK1	879.464241889861	2.1113170278685	0.56434533867413	3.74117917378182	0.000183158880992284	0.0021220925986433
SALL4	13.1235778622785	-2.3674823977726	0.632991709504362	-3.74014755995203	0.000183912255885773	0.00212871214502342
LOC106990951	22.9702552036801	-3.53788438458454	0.946037720146888	-3.73968638801761	0.000184249985456431	0.00213062130536986
RILPL2	1507.77032293343	0.651992958202925	0.174348621575898	3.73959342098439	0.000184318138483314	0.00213062130536986
NEURL1B	2568.14250150741	1.0021557736006	0.268009434022066	3.73925558724208	0.000184565999969058	0.0021320929297536
DUOXA2	24.481286230294	2.83431448426732	0.758065593008829	3.73887762537498	0.000184843673970875	0.00213390680016247
LY86	163.980213504857	2.0717067632118	0.554146161030449	3.73855655583612	0.000185079859815397	0.00213523966124926
C11H17orf96	39.8040404858144	2.16333645495146	0.578751638879344	3.73793577352178	0.000185537325749406	0.00213674034915312
ANO5	17.3848758639056	1.8276344840657	0.488948400078427	3.73788825931847	0.000185572383597149	0.00213674034915312
ATHL1	897.391806326939	0.79577292611057	0.212882279962061	3.73808908027661	0.000185424252443302	0.00213674034915312
LNPEP	7235.54894400929	-0.719228570454959	0.192428332186774	-3.73764384008102	0.000185752824149676	0.00213742644626622
FYB	1444.01433624318	2.19136899807171	0.586418587753209	3.73686824366819	0.000186326494648954	0.00213985089893597
COL17A1	76.6045840730204	2.39825798746773	0.641763192397147	3.73698276230152	0.000186241686182994	0.00213985089893597
KDELR2	5312.2830347497	0.961726628209709	0.257347125827202	3.73707934416749	0.000186170189262	0.00213985089893597
PLCB2	1601.74069320497	2.2062173766267	0.590525866867892	3.73602157061861	0.000186954638154011	0.00214567146683442
KCTD12	7291.75016400897	1.89236573047555	0.506586979457203	3.73551987558618	0.000187327782392919	0.00214716731004612
SAMD14	370.97105798962	1.43764957934574	0.384858785618016	3.73552490697888	0.000187324036736117	0.00214716731004612
MAN2B1	15852.2747976164	2.07161208761313	0.554605295367893	3.73529085444261	0.000187498353398225	0.00214773049106283
LOC101109111	1207.92315484913	2.34525167977298	0.62808699357258	3.73395995104613	0.000188492480103478	0.00215642757491936
ATMIN	436.865104224416	-0.649710388196446	0.174003597484052	-3.7338905493376	0.000188544455815232	0.00215642757491936
CLCN5	690.876232074033	1.83900164797249	0.492530117184314	3.73378517132242	0.000188623400339265	0.00215642757491936
SLC27A6	24.7038046511491	-2.82501555777188	0.756777106108597	-3.7329558927837	0.00018924574410905	0.0021607490189236
KIAA0141	5595.52098600961	-0.970506510099013	0.259978340128235	-3.73302833466937	0.000189191302238769	0.0021607490189236
SYVN1	2093.44587866463	0.43353427370735	0.116148196060398	3.73259584231433	0.000189516549479284	0.00216244496392943
ADCY7	3254.1326646893	2.21398545894158	0.593266217991436	3.7318582986863	0.000190072417008808	0.00216599276238259
FEZ1	324.922023954989	0.561584731763132	0.15048344330861	3.73187055941722	0.000190063163901555	0.00216599276238259
GPR39	80.9490169251333	2.26498020237388	0.606968358028787	3.73162813582196	0.000190246198271827	0.00216657711695784
FTL	14281.5032346271	3.0344763753166	0.813245625882706	3.73131595023699	0.000190482148293364	0.00216786825914829
PSMD10	234.50245458358	0.898094550309657	0.24072945100162	3.73072154891266	0.000190932157653618	0.00217159237315877
NAT16	16.8726575491147	4.89771845348763	1.31312114207532	3.72982986607546	0.000191609106988837	0.00217789117365332
LOC101104153	340.313628359271	2.07071194011019	0.555407495917344	3.72827510491207	0.00019279485160769	0.00218961322189405
TRIM8	1967.56293725063	0.503764944363327	0.135124524008344	3.72815333160558	0.000192888013101376	0.00218961322189405
MFSD7	666.77295570572	1.78903742686564	0.480030301046046	3.72692603564213	0.000193829308785704	0.00219606992644712
LOC105606862	16.0082853160088	1.95295727132149	0.523995484585746	3.72704981010558	0.000193734182482854	0.00219606992644712
WISP2	177.963373475419	-2.00244744331596	0.537249080681385	-3.72722358273055	0.000193600704351104	0.00219606992644712
NTN3	107.976858330702	-0.669791164141328	0.179730397380645	-3.72664376144899	0.000194046413554765	0.00219712219598564
QRFPR	416.20897924407	-1.80959725490831	0.485707674366674	-3.72569211978767	0.000194780032106631	0.00220401768895577
JCHAIN	588.613291177295	1.67126777955891	0.448674869341167	3.7248972335201	0.000195394805107982	0.00220956043679014
TMEM132D	72.5427368526574	4.18357819055213	1.12340137289035	3.72402802017982	0.000196069150208316	0.00221576932305705
OTOR	105.275921065057	3.11437193933093	0.836531528509402	3.72295823073204	0.000196902106477195	0.00222234247297745
ATF7IP2	47.8854304779272	-2.98746371178799	0.802416824345789	-3.723082095423	0.000196805493397256	0.00222234247297745
SYCE1L	423.482901990029	0.926809157353826	0.248977857866223	3.72245614648916	0.000197294183213077	0.00222534752825668
PLCG2	454.9831016162	1.46053885928934	0.392464515052756	3.72145456027537	0.000198078512446944	0.00223277028115784
LOC101107943	1099.93766494564	-1.30780741791359	0.351698642428197	-3.71854553911334	0.000200373172993217	0.00225719741245735
PIEZO2	886.724558816464	1.59614997048156	0.429394561152239	3.7172104979589	0.000201434604544335	0.00226771000380084
FES	3376.53136558171	1.97571201529483	0.531597613414051	3.71655546496215	0.00020195732154902	0.00227214833900507
LOC105608636	15.3607352918373	3.30723421682155	0.889952710986026	3.71619095710972	0.000202248750770876	0.00227398055062537
ISLR2	253.184448676254	4.56274399431069	1.22791908074054	3.71583442742739	0.000202534183485689	0.00227574305535444
LOC105601924	48.2161359501812	3.02400740913817	0.813900803654003	3.71544959233595	0.00020284270177961	0.00227776255471377
GDPD1	286.499402037325	1.77599090522885	0.478238325089459	3.7136105829591	0.000204323121863844	0.00229293066832738
TYMS	605.682749194521	2.50584404594607	0.674834001245773	3.71327473322353	0.000204594577749761	0.00229452105395198
CALD1	17073.7363233974	0.972070901214148	0.261842638815753	3.71242401776339	0.000205283698687835	0.00230079055449496
NFATC4	1027.31455680776	1.08243256325068	0.291590501413995	3.71216674755073	0.000205492529079885	0.00230167249481118
LPAR3	144.539615236875	3.37277447544115	0.908621574244933	3.71196829465989	0.000205653752813955	0.00230202042548583
LOC101102278	44.4448502304663	2.28738486018788	0.616352275987438	3.71116478238574	0.000206307743850648	0.00230642146507115
CCNA2	360.267673047589	2.30302501249866	0.620542610892337	3.7113084131111	0.000206190697385527	0.00230642146507115
PDXK	1691.05578356606	1.65897426783218	0.44710593627542	3.71047247024303	0.000206872793538208	0.00231127746463472
LOC105611518	46.4167306449733	2.46150964249702	0.66346581713747	3.71007756378049	0.000207195758096808	0.00231342435460868
PPP2CB	5347.07269362373	-1.18583421132935	0.319676022923524	-3.70948750076586	0.000207679209224136	0.00231589816793068
LOC106992007	290.811444658877	1.77042526797771	0.47725208555177	3.70962290490747	0.000207568176165486	0.00231589816793068
CEP78	247.741648209837	1.82749173693941	0.492972892458447	3.70708362446816	0.000209659727662695	0.00232890510694211
PTPRD	530.904951941856	1.34738491565592	0.363451290667915	3.70719529755921	0.000209567330320457	0.00232890510694211
COL4A3	70.712997983409	-1.86634051900876	0.503419392032201	-3.70732742629308	0.000209458057550088	0.00232890510694211
NKAIN1	743.633563237119	-1.07488990582578	0.289952764642598	-3.70712073447796	0.000209629018920328	0.00232890510694211
KCNK12	334.095738302858	2.53052652691728	0.682519484693917	3.70762532596725	0.000209211885618758	0.00232890510694211
INHBA	781.254236505431	2.45145051535252	0.661176299944762	3.7077108111064	0.000209141294437403	0.00232890510694211
WAS	1011.54403427056	2.09819650752931	0.566016397247681	3.70695357543001	0.000209767377324368	0.00232890510694211
ADGRF5	6809.89295435814	-0.958052905670251	0.258497055540115	-3.70624301181478	0.000210356472181577	0.00233251696990807
LOC101121080	98.2113415044048	1.98825070096083	0.536456247228991	3.70626814624851	0.000210335607924952	0.00233251696990807
LOC106990559	207.434277003496	3.42393995742476	0.923892796733643	3.7059926969123	0.000210564366303216	0.00233335926217962
LOC105606002	255.606970088019	1.08261833903309	0.292145948727915	3.70574482975757	0.000210770417620266	0.00233418009144146
CREB3L4	123.862298280545	1.6325550561012	0.440606730455565	3.70524311876313	0.000211188068350161	0.00233734178776029
LOC105612046	142.997706209849	-0.560356214417436	0.15127071271618	-3.7043271916673	0.000211952539754147	0.00234433559605494
RND2	382.192041662607	-1.21612819964701	0.328376440288633	-3.70345752751954	0.000212680802662959	0.00235092042243568
EPHB3	509.61522934224	2.07974848150513	0.561752935584618	3.70224764262375	0.000213697878105601	0.00236068749042827
MEIS3	452.213001613912	1.62877293891053	0.439974887509317	3.70196796487853	0.000213933634938063	0.00236181664638863
CKMT1A	32.8100622162598	3.76890330433776	1.01869195128518	3.69974779871669	0.000215813827210241	0.00237960308481317
PTGDR2	44.2184517566838	-1.37356478756203	0.371256473465914	-3.69977329887054	0.000215792144084271	0.00237960308481317
LOC105616020	32.3906276786547	3.26485917967789	0.882664009965818	3.69886972031897	0.000216561718449711	0.00238636171495426
OVAR-DRB1	3016.95561844261	1.20910397767245	0.32691253770636	3.69855492895931	0.000216830429762741	0.00238783498180812
C21H11orf24	2222.90899743226	1.09578325768854	0.296363104847531	3.69743480131335	0.00021778913101386	0.00239690016870636
LRRC66	45.6522146431584	3.46567240780889	0.937457405519195	3.69688519969554	0.000218260981295629	0.00239910734319111
ATP6V0D1	4219.51258317595	1.45839170437326	0.394488908582235	3.69691434320578	0.000218235936595801	0.00239910734319111
CCDC88A	1658.81267892878	1.65155562795143	0.446856949840262	3.69593810399907	0.00021907634558157	0.00240208341947248
LOC101105937	205.677638199912	3.25822439785554	0.881577972807093	3.6959004176123	0.000219108849260201	0.00240208341947248
ZMYND10	32.9276477951123	1.1553829742266	0.312609443236695	3.69593113459401	0.000219082356198749	0.00240208341947248
LOC101116099	1013.4165878662	1.70081987746025	0.460205655457705	3.69578221668892	0.000219210824325941	0.00240208341947248
LOC101110185	30.443783420802	2.91060667748392	0.787426469509915	3.69635361546259	0.000218718276077562	0.00240208341947248
TRAIP	90.9893724754453	1.71428411745812	0.463913220165054	3.69526894889567	0.000219654151093246	0.00240545096980505
LOC101106844	48.7799186404873	4.01994703297447	1.08812081793048	3.6943940109703	0.000220411805564265	0.00241225445124355
GMIP	2264.34654877739	2.12070775566537	0.574135457791514	3.69374113179309	0.000220978765490781	0.00241696378878785
ARFGAP3	1553.96408823435	1.27670297281448	0.345694040268543	3.69315875918111	0.000221485652605163	0.00241951528843417
UBE2C	415.147192893271	2.24787715605383	0.608637810465292	3.69329199961366	0.00022136958621645	0.00241951528843417
ARNTL2	138.625918177534	2.98045319962323	0.807326046578798	3.69175900152544	0.000222708445847664	0.00243026208548468
ZNF300	95.5683387140835	0.932511095018556	0.252595421461641	3.69171812229449	0.000222744251982962	0.00243026208548468
SNAI1	141.861813234137	2.36844459345552	0.641731486451126	3.690709655768	0.000223629281183573	0.00243841397473037
LDOC1	662.112824264666	0.921164818801635	0.24966856601452	3.68955064510629	0.000224650504391561	0.00244803993879799
COMMD9	1284.02176159527	0.730763184272109	0.198072970203927	3.68936348821219	0.000224815821333611	0.00244833289169104
GNB4	3085.2616388087	1.87914954348531	0.50941395025101	3.68884586407453	0.000225273637072927	0.00245180895093649
LTC4S	270.798827559368	1.46306235822646	0.39670664984738	3.68802075485583	0.000226005219508928	0.00245674757973873
MSLN	89.0052465372224	3.67911399755156	0.9975757344545	3.68805482178593	0.00022597497000804	0.00245674757973873
LOC106991584	52.0116201264795	2.64268046457871	0.716676957879725	3.68740816280326	0.000226549815587391	0.00246115481479029
NOSTRIN	527.816903145185	-1.00791704596673	0.273442492009423	-3.68602933128619	0.000227780110340853	0.00247300124707693
UBE2R2	4099.29546080473	-0.277183989096009	0.0752069143870781	-3.68561842159068	0.000228147965275902	0.00247395764185752
LSP1	2833.36012451363	1.55990663760562	0.423236307634511	3.68566356304359	0.000228107526459619	0.00247395764185752
CYYR1	2903.50866303397	-0.803537039393602	0.218060676659009	-3.68492408491481	0.000228770817344584	0.00247640506494991
AP5B1	869.770966564217	1.27732913611923	0.346614819399345	3.685154426844	0.00022856401331062	0.00247640506494991
PLXNA3	1448.96703609546	0.798822576866872	0.216782785157618	3.68489857848291	0.000228793728153803	0.00247640506494991
LOC105613245	120.461229994596	-2.66518862474873	0.723399951743921	-3.68425325205466	0.000229374100913329	0.00248116840902332
KIAA0408	118.811067735853	0.821656803700106	0.223033812439904	3.68400107011353	0.000229601275381779	0.00248210767506244
ABCA1	5517.27321854917	2.24494973759815	0.609432438401085	3.68367286698429	0.000229897248694493	0.00248236443362748
DLGAP5	282.710550620955	2.53113821586196	0.687125261727642	3.68366345533259	0.000229905741393295	0.00248236443362748
LOC105606135	447.167385308868	0.762380846164899	0.207001595051935	3.68297087746413	0.000230531504690753	0.00248760231358185
MYOZ3	2117.10136609356	1.2480299355265	0.338985000690856	3.68166713271384	0.000231713813197471	0.00249883567086005
PI15	729.681224866501	1.54857232203217	0.420676067526257	3.68115146444719	0.000232183018547056	0.00250236981476127
CEP164	1711.21514692675	0.911136375577997	0.247536188156343	3.68082090285129	0.000232484264591779	0.00250409056246663
GPX7	1509.98783873633	1.87756346992398	0.510199891009271	3.68005462762802	0.000233183994605451	0.00251009867838831
TSSK4	142.603661209974	0.622174123629444	0.169108613595255	3.67913916625534	0.000234022546000019	0.00251759291274717
LDHA	9788.52591359144	1.21705889602624	0.331014711160265	3.676751682003	0.000236222784640972	0.00253971803596366
SAAL1	779.165194105562	0.516751898494244	0.140553406627721	3.67655193063336	0.000236407747147312	0.0025401624641843
ERCC6L	111.902741549831	2.58662155838793	0.703729144820271	3.67559248814193	0.0002372980514698	0.00254818053326951
LRMP	289.27768719599	2.20973642996839	0.601377191928552	3.67445998888318	0.000238352990096627	0.0025579556934763
NT5DC3	2794.68711837664	-1.91138092794793	0.520366444888038	-3.67314408283798	0.000239584301231264	0.00256805330398554
ARFGAP1	2341.72162120203	0.586706262640975	0.159722556393573	3.67328369823527	0.000239453378766799	0.00256805330398554
SNX18	2375.98011865777	1.17274924925528	0.319305192689533	3.67281608976392	0.000239892136598365	0.00256979547418454
LOC101105816	882.044969907393	-1.65038950111404	0.449379562747933	-3.67259581415317	0.000240099082825082	0.00257045543513584
LOC105616380	49.1386097530049	2.65467346203396	0.72305115827321	3.67148773867376	0.000241142649007853	0.00257850597965713
LOC101102085	102.340813133628	2.37991547342243	0.648199216727443	3.67158029816495	0.000241055315475639	0.00257850597965713
C11H17orf53	72.3088974592147	2.19648896729742	0.598549619407682	3.66968568031342	0.000242848888400571	0.00259518153489577
VGLL4	2809.825732933	0.89550195440555	0.244140342093382	3.66798025564749	0.000244474057568226	0.00261097112448771
LOC101114379	25.7945988451164	-5.64997073964709	1.54080175134774	-3.66690311372312	0.000245505761192389	0.00262040729779638
PRR5L	266.978806356932	1.73108430057048	0.472373950747416	3.66464809888746	0.000247678889434551	0.0026420077433893
PASK	491.80367936291	0.588393580765225	0.160570587349455	3.66439203142905	0.000247926795827096	0.00264305805364558
PLIN3	1245.2088841432	0.920571015056974	0.251237869241986	3.66414114971778	0.000248169907450575	0.0026432218302174
ZNF135	404.476923958275	0.702738744056196	0.191791961727148	3.66406776242241	0.000248241064118009	0.0026432218302174
DNASE2	1660.61610459637	2.09040168274858	0.57059070877725	3.66357469652497	0.000248719639569935	0.00264672415489403
ATXN7L1	1182.11254798537	-0.594283531033364	0.162225153447286	-3.66332543631387	0.00024896190359381	0.00264770909618769
ATP11C	433.689959705497	1.6546118364706	0.451718116135176	3.66292999410158	0.000249346700755145	0.00265020778218479
GYS1	6692.83113188275	-0.744513469366131	0.203292893838893	-3.66227001498709	0.000249990156302272	0.0026554509936108
LOC105604890	117.847045446806	-1.43259283984853	0.391329388729438	-3.66083632128894	0.000251393325382387	0.00266875291279285
PHF19	763.638457658046	1.43165381771366	0.391152352732954	3.66009256421646	0.000252124153800333	0.00267330202884454
RCE1	962.651929430659	0.765375627735686	0.209113329885072	3.66009966058277	0.000252117171384135	0.00267330202884454
FOXP1	1467.30617473308	0.373328500122346	0.102060840185664	3.6579014972168	0.000254288731768593	0.00269463781309726
MDFI	289.038545622748	3.43256104080974	0.93855481068142	3.65728351902814	0.000254902382428831	0.00269952307523132
BST-2B	498.821892591324	2.95248543332935	0.807500728558006	3.65632541112594	0.000255856527146932	0.00270800630707399
FADS6	284.203978744719	2.67940960463665	0.732955818379992	3.65562225914079	0.000256558900358407	0.00271381621515478
MBOAT7	1142.70375218108	1.50777404032339	0.412519188259127	3.65503977326812	0.000257142109942568	0.00271835944796429
ANXA1	8703.76448282653	1.85456319748896	0.507520608840183	3.65416332890819	0.000258021986212921	0.00272603156998908
BTBD19	298.555390417126	1.28837435712945	0.352592188826445	3.65400708795514	0.000258179135145392	0.00272606339354114
RIOK3	3534.54093086902	-0.485649309298621	0.132928039908697	-3.65347529108377	0.000258714695359149	0.00273008836642119
ATXN2	2997.94132056208	-0.621197799801762	0.170054814509478	-3.65292686122179	0.000259268097219372	0.0027326672034695
DPCD	585.752254340176	-0.4919655115215	0.134673029384947	-3.65303664563211	0.000259157228740519	0.0027326672034695
LOC105606278	10.5408701219546	4.52557794895317	1.23904542598183	3.65247137357137	0.000259728557784028	0.00273588997794421
GLUL	21964.2817802956	-0.526205078452302	0.144084307238469	-3.65206377111838	0.000260141260336361	0.00273744101246214
TRIP13	376.029918391765	1.66109494181853	0.454842752426047	3.65202024866519	0.000260185363674594	0.00273744101246214
CLCF1	388.429170515927	1.89781610948899	0.519791620632881	3.65110947186542	0.000261109906386506	0.00274553496097012
SULT1B1	107.696388519204	2.09003614320589	0.572604449537548	3.65005222172805	0.000262186999195675	0.00275381720249608
LOC101108152	74.7205183623362	2.92159919893559	0.800464849966317	3.64987819147652	0.000262364694459227	0.00275381720249608
B3GAT3	1526.69090804561	0.479960787955708	0.131500362520935	3.64988186157508	0.00026236094590458	0.00275381720249608
DEPDC1B	47.3126976198613	2.61750567123682	0.717187439193241	3.6496814196596	0.00026256574622164	0.00275429287525262
FAM186B	208.407193557739	-1.00478271468922	0.275364674707879	-3.64891653497364	0.000263348640604288	0.00276086784690423
UBXN2A	1648.57722289475	-0.50238904384015	0.1376898779154	-3.64869990043007	0.000263570773325915	0.00276155965464581
TNS4	73.1631215601266	3.63244957999229	0.995616434211848	3.64844276889404	0.00026383465883609	0.00276268784853469
DNAJB11	1933.56760592019	0.678656639591653	0.186045615304094	3.64779701194451	0.000264498470165495	0.00276636306525543
CNR2	32.1538025711827	2.69434734978346	0.738603188103878	3.64789564028327	0.000264396983120636	0.00276636306525543
NCR3LG1	427.014254177171	1.121035134962	0.307336007328675	3.64758800866158	0.000264713652036784	0.00276697733446959
LEF1	174.244836777356	-0.625220148357588	0.171428959759819	-3.64710927041473	0.000265207161475708	0.00277049843937353
CCDC80	22662.2880321544	1.87836184793551	0.515071543002024	3.64679795157724	0.000265528548552567	0.00277173120453298
ABHD5	711.912789870034	-0.702732739872327	0.192712208921986	-3.64653980047943	0.0002657953252792	0.00277173120453298
TMEM262	25.4928245601117	1.1900070103279	0.326325206528798	3.64669043800292	0.000265639623972953	0.00277173120453298
SMIM13	2443.79051740118	-0.911832052698244	0.250090184643251	-3.64601295328305	0.000266340555929549	0.00277578024288156
LOC105613170	29.3650550882212	2.72720015158116	0.748138368630418	3.64531517956192	0.000267064291290137	0.00278168377842012
LOC105615758	12.1449085531317	-2.62340260515407	0.719830858734644	-3.64447088273712	0.000267942466217676	0.00278918802679566
LOC101107369	87.6249193087843	2.15420346423067	0.591122923726311	3.64425634291264	0.0002681660455402	0.0027898733420141
GSDMD	1504.69841506988	2.04655922599839	0.561699012593025	3.64351579781253	0.000268939137415321	0.0027962713605687
ARHGEF2	6556.88433781977	0.777778593779994	0.213493775481755	3.64309728480333	0.000269376967418178	0.00279917805273672
LOC101108819	27.7152709450418	2.73258115251984	0.750131691150218	3.64280190366285	0.000269686384337805	0.00280074773540718
LOC105602432	902.959049626593	-3.89434051560043	1.06933674737431	-3.64182800709202	0.000270708919628976	0.00280971710830872
PPM1M	1621.03007128555	1.36834687907408	0.37580015271907	3.64115572911167	0.000271416891640179	0.00281541298859132
CMSS1	297.508984323922	-0.871826360198608	0.239497023515929	-3.64023881132127	0.000272385290324636	0.0028171814769273
LOC105610624	181.518638951399	1.21013246861858	0.332433156422583	3.64022795331606	0.000272396777336596	0.0028171814769273
RIPK3	954.92421300682	1.131035683736	0.310672358557653	3.64060610022411	0.000271996991617748	0.0028171814769273
ARRB2	1281.68117991101	1.82365846504668	0.500980363447842	3.64017953217949	0.000272448009048205	0.0028171814769273
CDH11	2242.59885972158	1.80468176884861	0.495752702619526	3.64028629458354	0.000272335061679908	0.0028171814769273
SLC6A16	48.2833037360714	-4.12547811721071	1.13334519031816	-3.64008966769655	0.00027254311359395	0.0028171814769273
LOC101102809	4536.9880613927	0.80581315951246	0.221422983343315	3.6392480461843	0.000273435322224952	0.00282475298415333
SLC25A33	497.680229050468	-1.26710791948657	0.348228754800848	-3.6387228280767	0.000273993495911744	0.00282886688190024
LOC105607702	5482.05679001791	-2.16304678362378	0.594521179160788	-3.63830063493631	0.000274442954218571	0.0028302029669444
ATXN7L3	2612.70502315917	0.490947528955406	0.134938641730551	3.63830199162479	0.000274441508809336	0.0028302029669444
MAP1LC3C	325.792353285497	3.82121346928814	1.05070518438831	3.63680842739224	0.000276037071531619	0.00284498347733579
CRYBG3	2776.33784686409	-0.758136433358924	0.208479777604728	-3.63649866701378	0.000276369072700584	0.00284674631321056
QPCTL	410.176819318179	1.45909927240365	0.401257433414802	3.63631711439299	0.000276563834701053	0.00284709428435554
C24H16orf72	1901.94801388563	-0.666671332124252	0.183346902253605	-3.63611996673996	0.000276775472065412	0.00284761547350139
CCL21	2023.27068891762	1.41359425970809	0.388845549932438	3.63536180355851	0.000277590772737841	0.00285434325967527
LOC101116217	9.79925562857052	2.74523205445207	0.755297263895602	3.63463789117012	0.000278371341333104	0.00286070630030057
HS6ST2	142.095036830772	-3.21517628523376	0.88467733149401	-3.63429260677912	0.000278744373092998	0.00286287629647082
STK11IP	1320.59440220881	1.31916740529371	0.363040749028638	3.63366208565653	0.000279426772487104	0.00286821932571499
LOC105609432	34.9961609288834	1.98876888852874	0.547415464724399	3.63301553698341	0.000280128143607354	0.00287208483932735
HSCB	623.508903721331	-0.730332334222699	0.20102362539601	-3.63306717200014	0.000280072069775569	0.00287208483932735
PLPP2	374.7232936227	1.5101917260339	0.415737364292569	3.63256193872227	0.00028062118786539	0.00287547295978406
LOC105608581	290.276819487349	2.44224023770871	0.672467690078087	3.63175848258987	0.000281496510850778	0.00287943741521508
ICAM5	168.300213117274	2.60304564416021	0.7167302132182	3.63183467942874	0.000281413388743096	0.00287943741521508
LOC105602782	129.871126938262	-1.12059497505654	0.308549612394369	-3.6318145609085	0.00028143533353162	0.00287943741521508
LOC105606290	270.839025005141	0.480799966954297	0.132413822756851	3.63104060394949	0.000282280765203183	0.00288579052796734
TBX18	476.129332401524	1.3574288909049	0.373876667292877	3.63068629217655	0.000282668591108338	0.00288790251366509
PDCD4	2912.68002111046	1.52597065314359	0.420313486134423	3.63055363076206	0.000282813929303852	0.00288790251366509
MED8	722.490673626476	0.527255673277468	0.145237873630926	3.63029050271912	0.000283102408374856	0.00288855881436839
GOT1L1	13.681083601571	5.57408702346276	1.53547778088419	3.63019712356435	0.000283204850396629	0.00288855881436839
C1S	6513.44648374401	0.768891877662539	0.211828632475895	3.62978256846385	0.000283660059449654	0.00289153418526028
TNFSF10	1561.39012709347	-1.19015948097864	0.327964059081702	-3.62893264680003	0.000284595474332366	0.002897729164676
MRTO4	565.333735345637	0.372050520975614	0.102520192164805	3.62904627000238	0.000284470254679295	0.002897729164676
LOC105602647	42.4989470303159	2.3005546336547	0.634051001701286	3.62834318924164	0.000285245921615327	0.00290268088014308
LOC105612888	216.713530187539	2.30768949411446	0.636098552541206	3.62788043597218	0.000285757530476056	0.00290621488441606
GALNT5	362.798176665236	2.75539783439414	0.759678919674415	3.62705580349006	0.000286671355946517	0.0029129443225152
PLCD4	146.900997957472	1.38118824145832	0.380808794730646	3.62698619509369	0.000286748618426946	0.0029129443225152
IFI6	912.986688988489	1.22567905601125	0.337956834264989	3.62673256387	0.000287030303818801	0.0029132799036613
PMPCB	3656.59948925104	-0.99198883328206	0.273536810968581	-3.62652774143807	0.000287257970864007	0.0029132799036613
SNX10	235.191842596622	2.54765965973619	0.702509705653328	3.6265116897807	0.000287275819969768	0.0029132799036613
LOC101118537	531.046896803506	1.35809651968128	0.374523662613413	3.62619683414535	0.000287626142972269	0.00291516101123642
GPR21	274.938345744935	1.15429180084446	0.318334933601497	3.6260293137964	0.000287812696975388	0.00291538107600614
LOC105613776	72.4863802122386	0.743536450679933	0.205069775923267	3.62577297084554	0.000288098385062843	0.00291660448667513
RPL22L1	1654.38512896617	1.9809487331656	0.546410269601988	3.62538708250954	0.000288528949408267	0.0029178450140645
FAM221A	59.498574606712	-2.21963835970743	0.612251970956322	-3.62536743857339	0.000288550883727174	0.0029178450140645
ARL5C	15.2005925125999	2.30881776029832	0.636987742253967	3.62458742475738	0.000289423106771895	0.00292499260935299
TIMM10	1062.55741007655	-0.615200672143754	0.169740338124919	-3.62436341849986	0.000289674050041863	0.00292585679556846
C1QTNF2	451.802332911739	1.27164390862615	0.350972798892564	3.62319790205567	0.00029098301375388	0.00293740044591959
BIN2	1098.02556577384	2.48365708355001	0.685684762739484	3.62215586303416	0.000292157992393631	0.0029408686701615
LOC101103909	23.4821969574288	3.96450630000516	1.09439003377049	3.62257164052042	0.00029168863962064	0.0029408686701615
SLC4A11	123.68613229304	0.605441143874127	0.167147251520659	3.62220221012307	0.000292105638206144	0.0029408686701615
AHNAK2	1380.18752734164	2.21493693119294	0.611467900764303	3.62232740005547	0.000291964266191384	0.0029408686701615
SLC35A2	547.414161477755	0.568657764804443	0.156983276305641	3.62240983999648	0.000291871205045419	0.0029408686701615
UTP11L	898.715996370149	0.927512952719849	0.256081295013627	3.62194729088079	0.000292393706622325	0.00294156717595133
TAF1C	1032.59283180904	0.607677716285725	0.167801970368886	3.62139797852101	0.000293015355223528	0.00294614529419177
HSPD1	8086.72508930114	-0.524208373090813	0.144763985209866	-3.62112422043966	0.000293325625193841	0.00294758920862402
DZIP1	1220.87458343765	1.00043259208204	0.276306153039802	3.6207394626421	0.000293762219472434	0.00295030017807466
NCBP3	3246.35462616182	-0.601034455906401	0.166041289880624	-3.61978912798447	0.00029484319782461	0.00295947604808516
SIGLEC10	1167.23841137677	1.78420019268931	0.492968273815863	3.6193002419376	0.000295400741929978	0.00296339053986023
LOC106990795	42.664867811784	-1.08728911111471	0.300443185435557	-3.6189508160701	0.000295799845365244	0.00296571205506219
METTL15	883.163391135185	-1.27532928205427	0.352432877887761	-3.61864446273489	0.000296150168132683	0.00296754213801395
STX6	4399.46814670293	1.53558383381855	0.424491309583022	3.6174682476467	0.000297498813233549	0.00297936806956317
P2RX1	190.3436114542	1.51841863210779	0.419787651585371	3.61711123796358	0.000297909296167332	0.00298179049915984
LOC101108425	78.1505057942934	2.26563535765457	0.626521678932355	3.61621222990304	0.000298945309492487	0.00299046761520595
KIAA0226L	322.679458401525	1.6427958047544	0.454348232562355	3.61571958911261	0.000299514456981375	0.00299175687882349
LOC101120934	1856.75382299906	-0.678484759059381	0.187651627519132	-3.61566146816503	0.000299581670948569	0.00299175687882349
SCN3B	1059.34037284871	-3.67217427373596	1.01561098242755	-3.61572918890519	0.000299503356660785	0.00299175687882349
MRC1	2825.39699298221	2.17967201133142	0.602891154269257	3.61536571883082	0.000299923909136159	0.00299348434366936
GM2A	7529.00005062137	2.46389326598754	0.681590438968965	3.61491758850762	0.000300443178902638	0.00299697578233054
MARCKS	7923.28667819566	1.52253351485968	0.421236996433546	3.61443445791893	0.000301003948238173	0.00300087701721552
LOC106991313	18.2894466006597	-1.60203285051887	0.443333405633264	-3.61360734418491	0.000301966254678627	0.00300621040280747
LOC105602642	15.5710242007824	2.36840017725913	0.655424456373309	3.61353647125758	0.000302048845741766	0.00300621040280747
SERPINB1	5428.48263969973	1.58427796800948	0.438397161240959	3.61379613755917	0.000301746349385598	0.00300621040280747
CBLN3	199.811130551106	1.67310902520864	0.463034090765917	3.61336035202313	0.000302254176157209	0.00300656206946929
DEPDC1	147.324233696155	2.73125551681371	0.755925795030697	3.61312649306113	0.000302527025052731	0.00300702829315124
SELL	128.744960383163	1.97882618624296	0.547691785580406	3.61302878432975	0.000302641092491756	0.00300702829315124
AURKB	331.60565173389	2.22749049491146	0.61661596614703	3.61244375300577	0.000303324914605242	0.00301213051078513
NKAP	1211.12321413071	-0.439201149757259	0.121642072320699	-3.61060233008315	0.000305486744179537	0.00303189593577962
UMPS	522.868976863284	1.07410444030512	0.297537678134402	3.60997789268197	0.000306223103247561	0.00303409624875987
CFD	5800.00751135431	1.95062264124823	0.54033781230258	3.61000580902511	0.000306190147830886	0.00303409624875987
ASAH1	4229.72455113618	1.88709588100013	0.522703560034744	3.61026024172227	0.000305889941478908	0.00303409624875987
BATF	209.162010303754	1.966529299278	0.544830348013873	3.6094342146079	0.000306865581182523	0.0030370591319497
RASA3	5407.41962171254	1.34686029852673	0.373140935572568	3.60952168504383	0.000306762130059883	0.0030370591319497
RAP2B	1395.87580689384	1.75936873457004	0.487460482010713	3.60925408212142	0.000307078726455954	0.00303746887925056
WBP5	291.377464143327	1.54674986266287	0.428701550877428	3.60798756033684	0.000308581281474979	0.00305062523430211
BICD2	3090.33355571517	-0.394539429977028	0.109369273525917	-3.60740651608639	0.000309272912112366	0.0030553843097662
A3GALT2	96.3623693240466	1.6003588162309	0.443645363073547	3.60729300796409	0.00030940819285261	0.0030553843097662
PDK3	1982.76639341203	-1.29181532875186	0.35825135242118	-3.60589100368039	0.000311083698176291	0.00307021556135373
SNRPG	874.072426688508	0.309963333320454	0.0859653103264554	3.6056792227395	0.000311337530333492	0.00307100700584391
LOC106991187	85.595164674293	-1.96897812447171	0.546173674210076	-3.6050403332226	0.000312104453103641	0.00307685582920346
HIF1A	4478.57521247606	1.63510123873608	0.453591509460234	3.60478801880976	0.000312407818142709	0.0030781307363075
ACR	15.6176374594726	2.91615591780324	0.809007226315379	3.60461046940812	0.00031262145646685	0.00307852064536342
FAM43B	64.7371203554963	1.72035478527317	0.477318028903576	3.6042107800221	0.00031310288786263	0.00308154572884723
LOC105607295	13.0044399471682	3.35114467982198	0.930271994385171	3.60232781385275	0.000315380298624101	0.00310223357144931
PNPLA8	2002.43408799352	-0.466641210475484	0.12954736877015	-3.6020894511831	0.000315669696876218	0.00310335422954575
DRP2	86.2707482603561	0.945747031961114	0.262578243048869	3.60177226025957	0.000316055186743032	0.00310541779596515
FMNL1	3021.79268648017	2.07888306946296	0.577370321325991	3.60060604550749	0.000317476308026973	0.00311591896990291
TTYH2	1019.30228661084	0.807784695205149	0.224338914553925	3.60073372384522	0.000317320431182041	0.00311591896990291
LIMK2	1781.69362517537	0.303566598476461	0.084317424214374	3.60028311235711	0.000317870882828139	0.00311806124997142
CXCR4	1192.99239595242	2.68980556372663	0.747180979454694	3.59993848570623	0.000318292470081396	0.00312046597885785
P3H4	2013.19934013908	0.762134734802485	0.211756366589131	3.59911131400006	0.000319306499112181	0.00312694061090699
LCP2	1970.30233200369	2.02131578368277	0.56160509218691	3.59917638177334	0.000319226623138545	0.00312694061090699
RANGRF	2058.60097506557	-1.16013070978082	0.322401392339012	-3.59840477537678	0.000320175037957791	0.00313371096918732
EHF	11.2787287580927	2.51257835698133	0.698416923978309	3.59753360882098	0.000321248996134457	0.00314248326639049
NAPSA	97.6241846590645	1.63083443530697	0.453442806907175	3.59656038306242	0.000322452758132704	0.00315251491450249
LPAR2	115.431922833716	2.52535281210771	0.702191719049721	3.59638649046629	0.000322668286211203	0.00315287917675765
PRRX1	1345.04308647761	1.70140538540815	0.473161813027758	3.59582142633378	0.000323369576199016	0.00315720886909562
SHANK1	32.8800574631374	1.68539743002407	0.468720361026247	3.59574187546271	0.000323468419699268	0.00315720886909562
KIF2C	270.452826219115	2.67008992325247	0.742719929815476	3.59501585465175	0.000324371822276725	0.0031625358593088
MAPK15	23.1126734080225	2.41949939941891	0.673002518719204	3.59508223538817	0.000324289125385462	0.0031625358593088
LOC101108416	371.195254171221	-0.502149303695252	0.139692124692144	-3.59468584790945	0.000324783236580196	0.00316480238135392
KIZ	583.812417122602	-0.780578999339889	0.217182423453052	-3.59411681170703	0.000325493792524682	0.0031699797437178
SLC50A1	663.257745353082	1.0174790779257	0.283117152683994	3.59384469743301	0.000325834095809486	0.00317154750604654
LOC105609873	21.7523711504317	-1.73931346641751	0.484038138026763	-3.59333971803962	0.000326466500295181	0.0031752496972414
NCAPG	543.756803529301	2.26317414954563	0.629864765960981	3.59311120712192	0.000326753050377663	0.0031752496972414
KLHDC2	3297.78088577724	-0.721769073318601	0.200867908933925	-3.59325228778094	0.000326576109053148	0.0031752496972414
PTPRE	1062.84290826809	1.85343656601397	0.515962900208238	3.59218960368262	0.00032791112130003	0.00318475348232418
C1QTNF6	3664.41791707649	2.23808800739792	0.623094059744312	3.59189430937012	0.000328282994817386	0.00318661528339204
KCNC1	75.8381846317829	3.20651671609933	0.89274821435097	3.59173691367221	0.000328481369434447	0.00318679182655931
TFE3	1800.14427314743	1.13903628690145	0.317155493681776	3.59141275996412	0.000328890271993277	0.00318900951232078
FAM46C	504.769639005497	-0.693712617515459	0.193260753379335	-3.58951626434897	0.000331292161619822	0.00320526978687537
HR	384.79395070333	1.08714224897895	0.302854207111951	3.58965542973979	0.000331115353734919	0.00320526978687537
CCND2	3997.06182398531	-1.50880053333289	0.42032970687041	-3.58956435548359	0.000331231052448525	0.00320526978687537
DHX37	953.186157364695	0.368887636286814	0.102758527588503	3.58984937740666	0.000330869092931759	0.00320526978687537
HAUS7	681.873637121028	1.12747268657547	0.314120457097097	3.5893004135893	0.000331566572097452	0.00320617080050057
ADGRV1	265.839835736467	-1.24996966622692	0.348372361511994	-3.58802765179718	0.000333188960096187	0.00322009833238315
PPM1J	2016.37676019537	-1.92912183832023	0.537721366348338	-3.5875863580071	0.000333753208910731	0.00322267337907937
C7H15orf62	894.366014783731	-0.77816123159264	0.216906980551473	-3.58753429518133	0.000333819836620683	0.00322267337907937
SYPL1	1797.65601741834	-0.46131486756862	0.128603128890208	-3.58712009225263	0.000334350358836054	0.00322603406785295
LOC105616379	8.5954099221988	3.48247949292096	0.971153697470222	3.58592002686345	0.0003358918922058	0.00323914067914492
LOC105604745	74.8194983770233	2.67433510226381	0.74597940056622	3.58499859410851	0.000337080021007679	0.00324705732654783
UBE3C	4266.81522953731	-0.500171446180922	0.139513982900158	-3.58509904013611	0.000336950311555601	0.00324705732654783
CPNE4	13.6460360154028	-2.82151716498101	0.787211936717977	-3.58419001716921	0.000338125867543543	0.00325358764601475
IGFBP4	7007.23987691546	1.24099478903092	0.346236129231231	3.58424405848801	0.000338055873723193	0.00325358764601475
RASD1	344.140049578107	-0.796733088800556	0.222313588705651	-3.58382541273917	0.000338598454305902	0.00325636338382501
DPYSL5	16.2859004823257	5.77831217873244	1.61302980302694	3.5822724216807	0.000340618314162284	0.00327400842623595
AREL1	2096.64520115969	-0.705318223371357	0.196902080759077	-3.58207602810639	0.000340874550069984	0.00327469163092762
BCL2L11	648.690353898495	2.31095177670801	0.645206411540593	3.5817247556329	0.00034133330721701	0.00327731860555919
TTC8	535.441934767054	-0.5707460190687	0.159430631233408	-3.57990189622421	0.000343723227228606	0.00329668600692252
OAF	1401.40516839403	1.4969143869837	0.41814003448197	3.57993558028523	0.000343678923023346	0.00329668600692252
C3H9orf116	1013.04555871139	0.494867154144929	0.138286865555341	3.57855499983755	0.000345499166856019	0.0033115714815565
LOC101117162	30.1437858471546	-1.74530264076999	0.487727081205778	-3.57844111599295	0.000345649720397676	0.0033115714815565
CENPA	239.371904185527	2.56409330642773	0.716589738674861	3.5781887013472	0.000345983629337244	0.00331256394736667
MGP	18236.8893660564	1.20660382114081	0.337229688304003	3.57798812794053	0.000346249174755361	0.00331256394736667
LOC101107340	18.0818472139666	-2.100171465879	0.586978115469153	-3.57793827492257	0.000346315206303345	0.00331256394736667
PAX8	233.476328994246	2.1773147462189	0.608802762158418	3.57638775898382	0.000348374792778202	0.00332807635123702
SLC35B3	312.357004047692	0.993387862200196	0.277759853026357	3.57642708756018	0.000348322410397588	0.00332807635123702
UBE2E2	1041.40981935807	-0.905503139806051	0.25319604041883	-3.57629265571528	0.000348501492846939	0.00332807635123702
ZC3H12A	892.709854705906	1.46639031350559	0.410065697324634	3.5759887332022	0.000348906678601899	0.00332898321610134
LOC105605627	27.9811644799355	1.40872014223413	0.393944110468234	3.57593908577476	0.00034897290979599	0.00332898321610134
LOC105604996	40.4555424733527	2.24290360871089	0.627248847421519	3.57577956170181	0.00034918579941817	0.00332921835499178
EEF2	80047.6290251311	-0.578411158138723	0.161791010677724	-3.57505126963374	0.000350159271016515	0.00333320738837121
CLK4	2687.8802939864	-0.472178546753096	0.132076305821787	-3.57504356148646	0.00035016958767351	0.00333320738837121
LOC105607421	18.6549354709411	2.38911265108824	0.668257209902959	3.57513935605001	0.000350041395512372	0.00333320738837121
LOC105609211	73.0437322179402	0.960237437790963	0.268621484673802	3.57468591522759	0.000350648577536596	0.00333597135143208
CMTM3	3026.88299420834	1.82148886853636	0.509612067993116	3.57426556970971	0.000351212322880137	0.00333953824863339
LOC106991806	16.850193792804	-1.81899565920232	0.508962394243401	-3.57392939002173	0.000351663799408977	0.00334203436665619
GRHL2	16.2980932522627	2.57164007105051	0.719667473820292	3.5733726541776	0.000352412668465923	0.00334658782638016
PSMD11	4789.06704077323	-0.341401482706152	0.0955425668367367	-3.57329192640951	0.000352521379653186	0.00334658782638016
LOC106991760	23.7083755150969	-1.57312742563334	0.440286567921164	-3.57296256631436	0.000352965234011384	0.00334720811191707
IL13RA2	48.3789038713209	3.65312467114922	1.02241288623773	3.57304247659864	0.000352857496805912	0.00334720811191707
LRRC49	114.382506168052	1.5183497989956	0.425107085733603	3.57168781690712	0.000354688050941643	0.00336065962408692
LOC101112800	27.9688821490295	1.30667498091281	0.36584816154688	3.57163194530739	0.000354763740708486	0.00336065962408692
ACSS1	44648.4443063502	-2.24377949227716	0.628308933188404	-3.5711405230082	0.000355430126031145	0.00336516981209145
FOXRED1	3562.3360706119	-0.621978473939859	0.174179972673446	-3.57089546170701	0.000355762874745335	0.00336651803250187
GXYLT2	145.692757365213	1.3795205634012	0.386338715529659	3.57075412830401	0.000355954912259135	0.00336653399904549
COLQ	201.781555321079	-1.46187966799095	0.409484837299942	-3.57004590848901	0.000356918670566658	0.00337384479296735
NSMF	575.850302838499	1.56564164878419	0.438684962632169	3.56894305058948	0.000358424319518838	0.00338626736912936
CDC42BPA	5905.24765809306	-0.569707175169762	0.159635497170023	-3.56880008061731	0.000358619939994583	0.00338630659836849
CHAF1B	256.015730508291	1.39570750076277	0.391103621672024	3.56863865079009	0.00035884093840866	0.00338658529172655
PSMC6	3991.39285986289	-0.534442405626493	0.149772245819932	-3.56836744151544	0.000359212512291371	0.00338828399593877
ATG12	1917.83389255322	-0.421231897315639	0.118062110641866	-3.56788384542285	0.000359875962478963	0.00339273255458579
DMXL2	375.022558180296	2.13251351544761	0.597754968765312	3.56753791583265	0.000360351249453616	0.00339540340854377
FXYD5	3180.64374487823	1.9850101116106	0.55655459824347	3.5666044587098	0.000361636695371291	0.0034057010619471
FGGY	613.7452771229	-0.855537687269582	0.240036768965312	-3.56419431471858	0.000364975513400099	0.00343318550269039
LOC106991585	582.339006834845	1.76177523043556	0.494294747483462	3.56422001124846	0.000364939763998335	0.00343318550269039
OCLN	413.455628803031	-1.13661963535582	0.318909873966329	-3.5640779045801	0.000365137505968598	0.00343318550269039
LOC105606026	170.051846610122	-1.08556550688958	0.304608806506894	-3.56380210847586	0.000365521563214106	0.00343497043942863
SATB2	26.4527051110696	2.0861514375561	0.585485846617002	3.56311164413298	0.000366484719833973	0.00344219264736253
IPO4	1398.97784822632	0.677926703876405	0.190281476324736	3.56275722140946	0.000366980039545721	0.00344501538185012
CTSK	14383.7865049197	2.86649188042415	0.804701000071326	3.56218257485709	0.000367784461025102	0.00345073526667902
SNX30	1105.23730913548	1.69292075482978	0.475367238491988	3.56129034091674	0.000369036726261529	0.00345881480692178
TAMM41	161.630781671317	-0.854987652138719	0.240074371130028	-3.56134496203947	0.000368959950200084	0.00345881480692178
LOC106991487	277.632846665899	-0.834629528459796	0.234390804212526	-3.56084587560451	0.000369662027178384	0.00346144730673418
LOC101108696	1850.47933225967	1.39601180681064	0.392048671463388	3.5608124919791	0.000369709033270432	0.00346144730673418
HAPLN3	1343.10177844649	-0.935742208652498	0.262829189296742	-3.56026745414497	0.000370477269159844	0.00346680475257195
EXT2	3081.34230123712	0.82207738286967	0.2309298611971	3.55985743293728	0.000371056181224541	0.00347038583878225
RPAP2	604.462816336252	-0.481136325766148	0.135187691121508	-3.55902465509007	0.000372234590701354	0.00347956710948422
LOC106991065	229.649406987947	-1.24362597332869	0.349468312898907	-3.55862299220372	0.000372804207383145	0.00348305082502816
THAP6	161.80309666129	-0.942059320624466	0.264906380121474	-3.55619717498869	0.000376261728859797	0.00351349785460104
FCAR	146.906151525905	10.4455682302121	2.93753417749971	3.55589674844323	0.000376692007180254	0.00351565954564115
PRR15L	29.2283771017899	1.23160342413035	0.346379626941247	3.55564625727614	0.000377051118392993	0.00351715510543169
SNX15	851.468292511481	0.327080062275489	0.0920106593894909	3.55480619795284	0.000378257788679671	0.00352655100189176
ACAP3	2970.17344593258	0.5729888103596	0.161211164900364	3.5542749828384	0.000379022693730749	0.00353182052756692
CCDC151	41.0548197134137	1.7134721044974	0.482112164638154	3.55409431700076	0.000379283166625098	0.00353238656394497
LOC105607449	15.8336255704884	4.7426577826427	1.33489223322072	3.55283944622256	0.000381096984327039	0.00354741119200421
PTTG1	223.675672571212	1.90078538832168	0.535059392307692	3.55247551140756	0.000381624538301579	0.0035504532269341
SLCO4C1	61.9779880057732	2.41374008685321	0.679528846039588	3.55207891603264	0.000382200213641088	0.00355393952600226
GDF7	171.997188479539	2.13895690157063	0.602484324909681	3.5502283016098	0.000384897206269371	0.00357528419804435
ZCWPW1	399.103237091316	1.47967078181049	0.416782090566345	3.55022640200263	0.000384899983776798	0.00357528419804435
BYSL	1134.67674992544	0.318142993486532	0.0896229563333538	3.54979356297057	0.000385533347264472	0.00357928754840917
LOC106991580	236.801568000214	1.79865996205635	0.506742066521285	3.54945855275822	0.000386024228600888	0.00358196458921055
ATP1A2	1892.5711726648	-1.03307085093514	0.291164069119395	-3.54807120967771	0.000388063289238711	0.00359899702856625
ITLN2	69.1026074614352	3.88564055327864	1.0954668646263	3.54701787771935	0.000389618151168757	0.00361124403563326
NAALAD2	194.273563194309	0.916106682462582	0.258283748442541	3.5469002133767	0.000389792200838171	0.00361124403563326
LZTS1	3078.18299746403	-1.59483611730961	0.449767972925971	-3.54590858689733	0.000391261908542624	0.00361860303574633
LOC101107687	884.921574847159	1.72485360806772	0.486448089936122	3.54581227422277	0.000391404930870899	0.00361860303574633
MIR199A	12.6297757415424	2.3307954050634	0.657334764843843	3.54582707278096	0.00039138295214228	0.00361860303574633
DSTN	13224.1834088668	-1.1103963911937	0.313129256904511	-3.54612789035014	0.000390936429629935	0.00361860303574633
UHRF1	1110.62925705793	2.05156155915392	0.578641620043119	3.54547873518162	0.0003919006070659	0.00362129265233412
PDIA3	14211.5207176201	0.971879586939956	0.274129290028505	3.54533288594916	0.000392117539553816	0.00362140511986882
LOC101122475	683.185137015414	1.93533705875396	0.546106561264627	3.54388171838161	0.00039428209050953	0.00363949533024611
LSAMP	367.348910399023	-2.21583987349258	0.625508952298521	-3.54245908927469	0.00039641490675815	0.00365346224123223
TRPV4	76.9602129217208	2.01778752392665	0.569583190928531	3.54256859412804	0.000396250354097603	0.00365346224123223
AMDHD2	1958.23913638664	1.38071540148483	0.389740944747697	3.54264908548075	0.00039612944064857	0.00365346224123223
LOC105607667	29.7158688113579	3.90920876269184	1.10357643496995	3.54230902257195	0.000396640515308089	0.00365363758007233
KIAA1462	3145.43432538465	-1.04867430507757	0.296069162626349	-3.54199098540041	0.000397119045314006	0.00365614129902317
SCN3A	39.1607081512414	1.91567350625841	0.540991910266972	3.54103909855704	0.000398554513205067	0.00365893459884728
KPNA2	2010.34543178584	1.39479731245573	0.393928628134791	3.54073609491126	0.000399012466096562	0.00365893459884728
LOC101113531	255.211520902195	0.840584720142764	0.237403611510963	3.54074108137124	0.000399004925696153	0.00365893459884728
LOC105602727	31.4003533068329	-1.71372195904905	0.483974792423075	-3.54093226729662	0.000398715919492841	0.00365893459884728
LOC105604012	13.3003197725381	2.89517773336067	0.817684691560369	3.54070189064671	0.00039906419252115	0.00365893459884728
CDK1	139.001166767924	2.37373723350346	0.670415982532125	3.54069308511706	0.000399077509961348	0.00365893459884728
CCNB3	198.813547609526	1.16078889229998	0.327773313336999	3.54143807646267	0.000397952255956612	0.00365893459884728
LOC101112038	1467.44811573003	1.33491565931028	0.377013336497483	3.54076508728277	0.000398968626418617	0.00365893459884728
P2RY13	231.591845262867	1.51167500637114	0.427001775364555	3.54020777801344	0.000399812128452096	0.00366354819093603
KIAA1755	848.957891902219	1.22868960597409	0.347078919745674	3.54008709856082	0.00039999499924785	0.00366354819093603
RGS18	162.643904729893	2.72775956066933	0.770697120346669	3.53934053813819	0.000401128032705943	0.00367202400954312
SLC29A3	1546.43431398285	2.01018991229008	0.568001923057942	3.53905476493434	0.000401562535536815	0.00367409984661361
ARL4C	1245.88296449924	2.35284513882703	0.664886623415869	3.53871631036767	0.000402077706297987	0.00367506253992156
GLIPR1	169.571800752793	2.54634994661105	0.719569580220236	3.53871260904567	0.000402083343590875	0.00367506253992156
CD37	1020.45961035431	2.09687601787304	0.592603813971885	3.5384112765304	0.000402542535403578	0.00367735913282421
YPEL2	3663.43526991706	-0.721256516766851	0.203859508852292	-3.53800772319844	0.00040315826593843	0.0036810826491415
TSPO	2905.87644347638	1.16775823135104	0.33012981513569	3.53726981875619	0.000404286416031892	0.00368947861400415
PPIB	10295.702182798	1.22050537084955	0.345080839055411	3.53686798197904	0.000404902006415083	0.00369319076093716
LOC105612577	146.36999172615	2.85002513592296	0.80584157143974	3.53670651519134	0.000405149610587114	0.00369354433651737
ALPL	181.303849608506	-1.81861566096864	0.514285917755332	-3.53619571950604	0.000405933831279321	0.00369688246138315
LOC101106637	2162.59793783524	1.36975502121201	0.387351666982595	3.53620530894361	0.000405919095638178	0.00369688246138315
MPI	2427.70638326484	-1.50868688418677	0.426731202221415	-3.53545012957354	0.000407081075569901	0.00370542249229505
TCTN2	423.895996320999	0.627549125280132	0.17758348470949	3.53382594280512	0.000409590715795724	0.00372332081733618
P2RX7	82.2922711704209	1.94038207787666	0.549097035228501	3.53376899416182	0.00040967897266404	0.00372332081733618
LOC105603209	48.1074365108313	-1.44958785211021	0.41018452109088	-3.53398964996304	0.000409337107485323	0.00372332081733618
IFITM5	731.962996733595	0.789013106644756	0.223287255770626	3.533623555548	0.000409904448580907	0.00372345663975445
MORN2	169.569347494	-1.01003121339209	0.285910773926299	-3.53267979209642	0.000411370399688766	0.00372911168062303
LOC106990166	530.622934210697	2.2006166376196	0.62291921333961	3.53274805222591	0.000411264206927931	0.00372911168062303
MAML2	825.934973899155	0.566466136052413	0.160348483908227	3.53271900204946	0.000411309397360566	0.00372911168062303
CAMK2G	1519.68374739594	0.754751290695097	0.213624265315388	3.53307846175998	0.000410750548331632	0.00372911168062303
NIT1	611.497258845749	-0.33215996365921	0.0940440081665336	-3.53196306851384	0.000412486958869387	0.00373585657448576
DAPP1	367.789147122471	1.70951604982146	0.484054488057317	3.53166036468818	0.000412959380477194	0.00373585657448576
LOC105606895	57.240700391285	1.0896553520194	0.308527712698361	3.53179084786047	0.000412755677013711	0.00373585657448576
MCCC2	2305.09758151126	-0.738152677643048	0.209009457393973	-3.53167118295353	0.000412942488001469	0.00373585657448576
CDR2L	1020.85729625027	1.44609830804548	0.40948453697523	3.531508952029	0.000413195875648251	0.00373608499832053
LYPD1	35.7495376489012	2.41652608797051	0.684369093646497	3.53102749730359	0.00041394871254402	0.00374097952481019
LOC105603222	56.0508139279695	1.90381718137415	0.539400371094116	3.52950662142197	0.000416335286109535	0.00376062608280553
HDAC10	453.641263678576	0.711725113135368	0.201660177018488	3.52932901110227	0.000416614830420299	0.00376123016376386
MCM3	1645.39067232867	1.04315175619291	0.295646560926543	3.52837439719819	0.000418120321098502	0.00377289591783067
RCHY1	1124.92396614048	-0.673534987072435	0.190902598067209	-3.52816040164792	0.000418458502941868	0.00377402196992855
SLC12A9	2052.77478408393	1.19744744995151	0.3394166068223	3.52795775422511	0.000418778986557171	0.00377498733753829
BSCL2	1863.15972276116	-0.455351799012327	0.129077126818156	-3.52774972791132	0.00041910821521504	0.00377603051161141
GTF2H4	682.310987938686	0.371324066888191	0.105276026398341	3.52714743889727	0.000420062779284896	0.00378270382608588
ARPC4	5223.65583687127	1.25166173839004	0.354965783066974	3.52614758407259	0.000421651927059555	0.00379508192466936
RIMKLA	655.270358988306	-1.50212084601172	0.426081890933985	-3.52542757149106	0.000422799774685029	0.00380347752547275
LOC106991308	12.8985046534756	-3.3116279870326	0.939549407858949	-3.52469807264224	0.000423965720645611	0.00381202731842312
SRI	1675.5936330816	1.32090497919661	0.374864386900104	3.52368756637479	0.000425585756623952	0.0038207663409397
MROH5	59.9334974545608	-1.32022321052386	0.374665298023576	-3.52374030231319	0.000425501068011383	0.0038207663409397
LOC101108413	35.1093244262866	6.29872439504144	1.78745463982789	3.52385132170286	0.000425322833468851	0.0038207663409397
NADK	5459.68155299876	0.895870559568026	0.254313860776506	3.52269654840138	0.000427180161660115	0.00383313462157321
PTGES	224.173309029071	0.978837308903409	0.277894423358928	3.52233519864177	0.00042776290759449	0.00383443122633506
UFM1	2051.37461990203	1.02778657605772	0.29182437759754	3.52193529724635	0.00042840869067274	0.00383443122633506
LOC101113604	1375.51980932992	1.59729941904735	0.453515611465537	3.522038445128	0.000428242034661745	0.00383443122633506
ASXL1	4292.00772509957	0.905046909680071	0.25693840042259	3.52242758650139	0.000427613843828567	0.00383443122633506
EWSR1	8998.79561755903	0.350069917756484	0.0993918611949814	3.52211854720917	0.00042811265550425	0.00383443122633506
TP53I13	579.423788806199	0.652296615170341	0.185220249212127	3.52173489640048	0.000428732651404738	0.00383538981929398
CAMK1D	711.192318497759	1.29027580029005	0.366459936542448	3.5209191281967	0.000430053754743689	0.00384526324893675
RNLS	189.325052688567	-0.712973376546898	0.202527853344036	-3.52037196254564	0.000430941995770327	0.0038512582805427
TMEM71	191.526725684061	1.12488688129274	0.319581244815153	3.51987765096598	0.000431745908534615	0.00385649400926424
EMILIN2	3507.97627735522	1.41052486724497	0.400779579666239	3.51945293325481	0.000432437756941846	0.00386072396227839
CBARP	201.984585316734	1.63363368238108	0.464389297625741	3.51781079093181	0.000435122491329366	0.00388273278589867
LOC105615088	9.6698468120824	3.662805645343	1.0412769876133	3.51760932865567	0.000435452930986425	0.00388288444590366
LY96	370.570182069944	2.26366067570203	0.643536486873655	3.5175327613498	0.00043557857857474	0.00388288444590366
LOC105605822	282.363199142377	0.732144954637342	0.208208994185918	3.51639446460983	0.000437450529326741	0.00389760708396611
SAT1	13350.1619318943	1.98245568275219	0.563801328232051	3.51623095491581	0.000437720040185499	0.00389804462775465
HS3ST1	127.735063384566	1.8822957467667	0.535374100342026	3.5158513375305	0.000438346356280848	0.00389969499858304
GYLTL1B	44.2242290164508	1.98516089593705	0.564626725071763	3.51588192302577	0.000438295863481878	0.00389969499858304
IGF1	1014.60477579825	1.76826996459852	0.502974591477342	3.51562483386038	0.000438720454340802	0.00390080993514791
LOC101104336	430.916994057778	0.484342036598274	0.137772969142993	3.51550844560505	0.000438912799442742	0.00390080993514791
LRG1	84.2047747692605	3.54241957565211	1.00790395405645	3.51464002239017	0.000440350456492196	0.00390965771763101
LOC101112520	430.646047091811	-0.407056075660822	0.115814415782766	-3.51472718581373	0.000440205961001637	0.00390965771763101
RASIP1	3932.37355151415	-0.615290126989496	0.175084586844271	-3.51424496056164	0.000441005926972131	0.00391351270668796
IGFBP5	30137.5873463632	-1.23187042626434	0.350557542043318	-3.51403201621068	0.000441359613200128	0.00391468712089141
CDK14	407.662174653582	1.51980836422858	0.432528849975856	3.51377339179437	0.000441789527003164	0.003916536127608
ACSL5	1906.04004062399	1.69444464820886	0.482286758783987	3.51335510948123	0.000442485669051676	0.00391877893983372
CHTF18	346.834507227236	0.922787939067753	0.262642097958733	3.51348068812923	0.000442276562590161	0.00391877893983372
LASP1	10117.9155454938	1.19375725033632	0.339863191478954	3.51246407456349	0.000443972022451764	0.00392997456911006
[truncated: 15,788 more rows]
