# Supplementary material for: Reproducing extracellular matrix adverse remodelling of non-ST myocardial infarction in a large animal model
Source: Nat Commun. 2023 Feb 22;14:995. doi: 10.1038/s41467-023-36350-1 (PMC9945840; doi:10.1038/s41467-023-36350-1)
Supplement: Supplementary file 6 — Supplementary Data 3.xlsx [file 41467_2023_36350_MOESM6_ESM.xlsx]

## Sheet: Foglio2
Column1	Column2	Column3	Column4	Column5	Column6	Column7
	baseMean	log2FoldChange	lfcSE	stat	pvalue	padj
LOC101114499	497.971568507207	-5.75564124240845	0.198644331429765	-28.9746060256618	1.37487274207907e-184	2.31184851580596e-180
SLC4A8	178.612817596852	-3.06682309278998	0.219453558834437	-13.9748159431932	2.22087013302602e-44	1.86719656434162e-40
LOC105613726	190.183054991145	6.48302468991706	0.512987843557123	12.6377745035105	1.30701169085459e-36	7.32580052724e-33
HOGA1	2098.30664474599	1.35373463652538	0.116609666984328	11.6091115902709	3.70444401802504e-31	1.55725565407728e-27
THNSL2	660.499557165629	-1.68971103521565	0.155763152016077	-10.8479509649448	2.03946089321841e-27	6.85870698389353e-24
LOC105606646	159.534497860046	1.54021181675218	0.150023669713607	10.2664587507586	9.98010584359434e-25	2.79692466266731e-21
SHC2	762.123288497282	-2.32922435872725	0.227278920920809	-10.2483078909848	1.20433353237764e-24	2.89298119241858e-21
LOC101117153	192.067296052094	-1.82393304896381	0.178489702450379	-10.2187018294283	1.63515953344852e-24	3.43690094436711e-21
RBMS2	2672.97008639899	-0.653773498520591	0.0644631448372591	-10.141818246241	3.6032936333825e-24	6.73215360503629e-21
LOC101120099	74.2997345399448	-5.68762391675144	0.588890008994012	-9.6582109220489	4.53718168978914e-22	7.62927101138044e-19
ADRA2B	1044.92616618189	-1.96123091102067	0.205991257590149	-9.52094246117392	1.71615498745989e-21	2.6233769194671e-18
TIMP4	944.012624799095	-1.97900632171203	0.210364666146555	-9.40750344610302	5.08060755469543e-21	7.11920133601698e-18
WIPF3	1132.16605586127	-0.74927277201046	0.0805427956040281	-9.3027907262383	1.36806800316789e-20	1.76954334409754e-17
NKAIN1	623.326829791344	-1.41887864766525	0.154138655672761	-9.20520969559744	3.41004750834364e-20	4.09571063234274e-17
LOC101107359	140.802079617988	3.00301291032351	0.327456422899259	9.17072532502247	4.69846869231192e-20	5.26698340408166e-17
LOC105611838	547.495869796596	0.985151571177802	0.111034146433875	8.87250996939486	7.15154403534992e-19	7.07371840908287e-16
RGSL1	42.8490391630369	5.14223320434306	0.579140457872165	8.87907783758757	6.74169216432969e-19	7.07371840908287e-16
MGP	8703.07317448824	1.33128356731084	0.150435415579467	8.84953561089871	8.78842179741026e-19	8.20985069574742e-16
LOC106991747	992.601364712663	1.04434561924961	0.118429750639594	8.81827086192023	1.16240788906559e-18	1.02873098182304e-15
EPHB2	88.9263309440776	2.35772646992	0.27039446089968	8.71958124465703	2.7923256733898e-18	2.34764780990248e-15
ANKRD2	918.226199872742	2.54692520266839	0.293626977368984	8.67401635057467	4.17140387742939e-18	3.34010267614167e-15
LUM	8447.7198342985	0.988946705639746	0.114141653144633	8.6642052081252	4.54673761119716e-18	3.47515422419456e-15
LOC101118963	53.9152434498654	-6.00617507009591	0.704945765913691	-8.52005269130344	1.59480748305186e-17	1.16594294902248e-14
LOC101115257	29.6435280377021	-4.45127255432957	0.524407682779574	-8.48819096382421	2.09878492085606e-17	1.47046118517478e-14
ALDH1L1	3668.56874955538	-1.89435340198131	0.224555217914693	-8.4360248653895	3.28312972496787e-17	2.20823305301339e-14
SH3PXD2B	1092.42228639723	1.02766815469025	0.123626188347843	8.31270597617016	9.35440893640917e-17	6.04978408714309e-14
TMEM54	226.689859027795	-3.16245384659973	0.381319992597776	-8.29343834047419	1.10020980948723e-16	6.72977674132519e-14
SPCS2	2639.08843536651	0.679123126954025	0.0819083962037852	8.29125167173815	1.12062889537381e-16	6.72977674132519e-14
AKR1E2	944.417743895889	1.04510133346181	0.126139151794788	8.28530490804357	1.17806875792682e-16	6.83076764294463e-14
ADGRL1	476.555192756602	1.06382426859389	0.129000445182951	8.24667129702653	1.6286761088515e-16	9.12872959011268e-14
MIPEP	2602.46002334169	-0.754599457425733	0.0917424621114848	-8.22519300287308	1.94876797114472e-16	1.05704946563866e-13
GTL2	5834.00519563558	0.751416044606225	0.0924784122993999	8.12531298843569	4.46209476298851e-16	2.34469135748912e-13
TMEM119	288.605823504444	2.54571901512244	0.314388813522384	8.09735876604651	5.61652505194287e-16	2.86187481055816e-13
FAM195A	5628.68946398585	-0.475712040829511	0.0590386991710538	-8.05763079994738	7.77873397808169e-16	3.84704152474834e-13
DTNB	513.334230035032	-0.917758481954292	0.11440938317224	-8.02170640648095	1.04286161057433e-15	5.01020513765926e-13
DNAJC3	2710.31501363818	0.462201301821988	0.0577165419194217	8.00812533895861	1.16470170712747e-15	5.44012755704124e-13
LPAR3	192.26341668049	5.1854483037886	0.650551024788658	7.97085563806956	1.57579500124367e-15	7.16134944484118e-13
SORBS3	3958.48060570398	-0.911269421159978	0.115142938206911	-7.91424498411212	2.48758043753579e-15	1.10075434360959e-12
MSRA	545.790346031486	-1.16635863301134	0.148599687777085	-7.84899787111931	4.19374738087911e-15	1.80815031306365e-12
GCAT	1503.47205871867	-0.971590712356494	0.12383581565701	-7.84579733416966	4.30211235550254e-15	1.80850048144438e-12
TCF21	898.71022333119	1.3793862960337	0.176367980031568	7.82106987780213	5.23762584986147e-15	2.14806533330294e-12
LOC101115905	439.184798371912	-1.21048754229944	0.154844272028613	-7.81745121366685	5.39036094996803e-15	2.15806950889791e-12
SMPDL3B	186.284694275364	-3.18750907949325	0.410058543402121	-7.77330244859073	7.64658694607009e-15	2.9901711511202e-12
TNNT2	269612.09959298	-0.576090804497394	0.0745865997881237	-7.72378424722244	1.12925921359269e-14	4.31556674467299e-12
TCTEX1D1	60.5509535166949	-4.1654694094276	0.539571694149688	-7.71995539164071	1.16370425191133e-14	4.34837488797535e-12
SMG5	7047.84428519774	-0.408860088699247	0.053102090197401	-7.69951026747451	1.36588696995601e-14	4.9929107390892e-12
MTERF3	1253.8752000156	-0.504800826585943	0.0658817675191761	-7.66222348905578	1.82741274797225e-14	6.53786071428797e-12
LOC105615388	38.329860800428	3.03439688948787	0.39814240132368	7.62138591468679	2.5096639282441e-14	8.79166644863012e-12
LOC105604766	54.6444134309268	-2.99755300411009	0.398099133796673	-7.52966472326229	5.08707739804333e-14	1.74569809077752e-11
LOC106990412	76.3132240823916	-5.49247375147235	0.734183106347425	-7.48106801149036	7.37210119607124e-14	2.47923763223876e-11
LOC105610411	36.1258957216036	-3.69687593578837	0.494524518842145	-7.47561707242353	7.68424133808558e-14	2.48481765576748e-11
DTX4	281.333577743575	1.45638189532628	0.194801467509178	7.47623677556569	7.64811058377735e-14	2.48481765576748e-11
SLCO3A1	6441.5144662657	-0.704509763773613	0.0949046144022676	-7.42334572676773	1.14198168833845e-13	3.62309850743604e-11
LOC105610709	548.883143146264	-1.27954716956366	0.174122107003382	-7.34856240591438	2.00349922398077e-13	6.23867397245124e-11
SSC5D	694.975940057069	1.08352234281546	0.148610550227052	7.29101898324191	3.07619414824908e-13	9.40476447323787e-11
LOC106991904	69.5382003408257	1.8759474389758	0.257390114275224	7.2883430051625	3.13790259766654e-13	9.42211288924336e-11
PCDH18	451.787080518558	1.29930119372301	0.179531632923963	7.23717136953408	4.5813912213647e-13	1.35151041030259e-10
CLEC2L	145.737346733663	-4.70011647509667	0.649843629404294	-7.23268839213709	4.73525075752315e-13	1.37281450840951e-10
MX1	590.992445908029	1.34857337571112	0.186863176069289	7.21690278458644	5.31849691807034e-13	1.51577162165005e-10
BTNL9	1624.45356984604	-1.34951131268755	0.18746938635453	-7.19856899800931	6.08477536636889e-13	1.70525829642488e-10
NDUFS2	46238.9528164755	-0.504495292953028	0.0701328467107655	-7.19342386077117	6.31863956673062e-13	1.74176925105861e-10
PER1	4097.32355484933	-0.946573210288223	0.131999457237519	-7.17103865499208	7.4430882393918e-13	2.01863756040924e-10
LOC101119130	5246.08491742443	-0.780760179957826	0.109374774812956	-7.1383934850885	9.44279992117507e-13	2.52032826467554e-10
WDR37	4906.50650696477	-0.351792923888919	0.0494707531765122	-7.11112932996427	1.15097219877074e-12	3.02399961286405e-10
ADGRF5	7517.24349090903	-0.6914894464136	0.0974354655827496	-7.09689682579014	1.27589234513223e-12	3.30063535129206e-10
ACO2	108214.332325413	-0.691436929781531	0.0976547111249916	-7.08042573487865	1.43712265067636e-12	3.66139657138227e-10
STON2	349.570693966718	1.29080387966075	0.183317144431726	7.04137020932863	1.90358484103269e-12	4.77742971671115e-10
HEY1	638.468554038348	-0.832781177090455	0.118643938587365	-7.01916327969191	2.23200826354301e-12	5.51929690462877e-10
ENOSF1	229.81821510246	-1.08709323173025	0.155016633844968	-7.01275214644034	2.33675203373351e-12	5.69456310829406e-10
ECHDC3	8952.07939950022	-1.5433358740288	0.220186156827658	-7.00923208009296	2.39629685076081e-12	5.75624736364901e-10
LOC105608026	325.833840039764	-1.70576169199237	0.243808950282186	-6.9963046476272	2.62801771300748e-12	6.22396025974941e-10
MAB21L3	36.7052103987436	-2.98224319169122	0.4266276159227	-6.99027226646193	2.74353295614412e-12	6.40729259132824e-10
SLC35D1	3093.13882306917	0.912946084372646	0.130918252078006	6.97340569310902	3.09358842668364e-12	7.12584786228567e-10
FBN2	1642.87096864658	2.96963740083576	0.429534081194637	6.91362462456178	4.72424262933783e-12	1.0734883758421e-09
COL5A2	5564.58347713497	1.05117583437657	0.152586028045421	6.88907004030319	5.61582865047457e-12	1.2590687834364e-09
LOC101111694	3728.53184154672	-1.16249681923301	0.169223893412294	-6.86957849622762	6.43918781058411e-12	1.42467030309173e-09
PTPRD	241.726192508569	1.0828599504823	0.158289527290915	6.8410081766948	7.8637767414368e-12	1.69524879368282e-09
PLLP	248.705904397515	-1.7259861505301	0.252238576833059	-6.84267320328414	7.77288363747458e-12	1.69524879368282e-09
SLC25A30	24152.4584526014	-1.21795093002982	0.178866387491924	-6.80927784760463	9.80898740315923e-12	2.08782434410282e-09
LOC101122601	407.297463685811	1.33267520250305	0.197078749459198	6.76214562026618	1.35962941172196e-11	2.85777106976309e-09
ACSL1	33716.9138695869	-1.18013234537059	0.17523806383433	-6.73445209076432	1.64548809230433e-11	3.41591139161696e-09
TRPM8	65.6044134011276	7.95804956916198	1.18493122221246	6.71604344622045	1.86725141159028e-11	3.78431796905177e-09
GSTZ1	1386.14709721741	-0.369860021484329	0.0550715751384599	-6.71598770426366	1.86796545602912e-11	3.78431796905177e-09
OLFM1	204.553721058134	-1.58832356336416	0.236854778549245	-6.70589621663018	2.00173958635424e-11	4.00705370768411e-09
HCN2	6924.89006870033	-0.810256404513232	0.120984014204774	-6.6972187180185	2.12423572390717e-11	4.2022380820587e-09
GALNT5	52.9047110329078	2.11237499486074	0.31564142551466	6.69232497419015	2.19652392919509e-11	4.29471510109482e-09
APLP1	987.596617336148	-2.04137911291576	0.305239413825512	-6.68779659655191	2.26555723901296e-11	4.37877528436815e-09
FHOD1	3856.57243640823	-0.863557025306666	0.130136259215522	-6.63579105863578	3.22766783432933e-11	6.16741302661905e-09
RAB33A	459.013988946274	-1.85194014399006	0.279258618071509	-6.63163112665638	3.31997418760459e-11	6.27251302972709e-09
STK32A	68.1214328837443	2.5592346411592	0.386429917923429	6.62276527374444	3.525406045594e-11	6.58663362851812e-09
TBL1X	4148.71683105582	-0.425053385248986	0.0641978476464014	-6.62099121438089	3.56798179788792e-11	6.59292460785554e-09
KBTBD11	320.101317178235	0.994142338800271	0.150413352539991	6.60940217083421	3.85875117639108e-11	7.05270663380609e-09
LOC105601930	43.3699240886989	3.83193542515625	0.580675362698845	6.59910110073605	4.13658162509973e-11	7.47920645441418e-09
FCHSD2	3144.68710839189	-0.665354355450378	0.101001476888135	-6.58757055787703	4.47081540159668e-11	7.99752776360087e-09
SYT17	326.600664877794	1.66560091025511	0.253370253153487	6.57378239759708	4.90529047833894e-11	8.68236414665992e-09
LOC105604589	21.74406192918	-3.85679416834367	0.586957221748442	-6.57082667260651	5.00366782328041e-11	8.7642369217146e-09
CPN2	86.4327499227808	-3.50273489726994	0.53439946137589	-6.55452550092702	5.58190763588718e-11	9.57752825484112e-09
AGTR2	48.5526238003398	3.04414994274651	0.464370598969017	6.55543212577422	5.54809799645759e-11	9.57752825484112e-09
VPS29	1139.97827282153	-0.551634254604569	0.0841820888348776	-6.55286964530655	5.64417835950404e-11	9.58655142576369e-09
TBC1D1	3840.81762729101	-0.439344660977537	0.0671051788695351	-6.54710513225372	5.8663068440253e-11	9.86419495822855e-09
DCLK1	179.530492838406	1.31794264432059	0.20213162330803	6.52021995742923	7.02043644342144e-11	1.16879840392209e-08
GPX4	28252.7134180001	-0.741930697350541	0.11391864909501	-6.51281158304256	7.37570060649843e-11	1.21590593821834e-08
LOC105605187	186.716926477525	-2.08933467435495	0.32562050699989	-6.4164714120897	1.39469125436161e-10	2.2768673244748e-08
IGF1	252.260600972287	1.30171909290059	0.203522570561589	6.39594463311216	1.59557816490645e-10	2.57977373489441e-08
LPIN1	1466.79384825143	-1.06919128070934	0.167551049410994	-6.3812866852697	1.75606207063642e-10	2.79669995028955e-08
FITM2	5996.8099687364	-1.00879268754261	0.158101075126382	-6.38068202089205	1.76301037603742e-10	2.79669995028955e-08
CCL21	1020.12016951492	1.36822415488627	0.214781241468966	6.37031495641097	1.8864041345181e-10	2.96447528242261e-08
MRPL37	10415.1812659781	-0.537972827373352	0.084534347783558	-6.36395549831152	1.96623130061526e-10	3.0613128999857e-08
LOC105605879	567.462867882472	1.79407288897149	0.282922980308022	6.34120596007528	2.27973525221945e-10	3.516857639089e-08
PHF24	660.39752110469	-0.760811317386239	0.120165477929787	-6.33136347055334	2.43004141132697e-10	3.71464966649664e-08
BLVRA	1083.34081468877	-0.94890273872403	0.150774520705677	-6.29352183832411	3.10342822899087e-10	4.6592987205787e-08
NIP7	333.160944433663	0.789894297237586	0.125493717695032	6.29429354509321	3.08802968612765e-10	4.6592987205787e-08
FUS	4654.10623136626	0.526580984753327	0.0839753818168376	6.27065901173127	3.59523180538821e-10	5.34989582368166e-08
ATP5J	15746.4613610783	-0.332076734109171	0.05323915209343	-6.23745347270756	4.44751326480443e-10	6.54677281055123e-08
FBXO21	4632.43172282447	-0.385035179333871	0.0617399302452955	-6.2364045084617	4.4774241642188e-10	6.54677281055123e-08
PACSIN1	3551.27241220829	-1.35043166599224	0.216591024677922	-6.23493825748494	4.51956313396786e-10	6.55141845669565e-08
ERICH2	228.974899039973	-2.2195245208022	0.356107064711358	-6.23274498247101	4.58331971186217e-10	6.5870530730737e-08
PTGS2	312.875440224007	3.29771889866053	0.529362837889061	6.22960030932816	4.67626665698441e-10	6.66367998620279e-08
LOC105604241	103.040245647857	1.51322673541838	0.244113277221818	6.19887108411298	5.6869587573067e-10	8.03581609278254e-08
MEST	994.774567882609	2.09056664727856	0.337625617084009	6.19196690504196	5.94180297726867e-10	8.32595142189772e-08
SLC51B	4808.9627545334	0.683013765551216	0.110338753300093	6.19015300719952	6.01058421763315e-10	8.35272509252078e-08
LOC105604089	889.726062546748	-1.26435574580314	0.204375308586218	-6.18644079145088	6.15377826280515e-10	8.48162143353022e-08
MDH2	61123.0814809096	-0.39717278969791	0.0644799838586954	-6.15962917373389	7.29154835336315e-10	9.96808012697571e-08
LRCH4	3758.86759760939	-0.806355610831739	0.131512657787636	-6.13139164242141	8.71136591111322e-10	1.18130336931749e-07
UBASH3A	8819.18044369554	-1.63931374756622	0.267818746753443	-6.12098207253353	9.30003685684372e-10	1.24693528297921e-07
CD82	4350.59586684286	-0.830532611666975	0.135702704553025	-6.12023625028378	9.34367205800659e-10	1.24693528297921e-07
ZFP28	1616.48869735395	-0.507613327946344	0.0830668393481004	-6.11090215939403	9.90694919037721e-10	1.31169567430073e-07
HAGHL	1209.55854310427	-0.634333538162437	0.103896006662024	-6.10546601878487	1.02501161923901e-09	1.34652893574249e-07
KIAA0141	5543.9315682862	-0.467821326902917	0.0767894826101636	-6.09225783272823	1.11329183067393e-09	1.44161488818405e-07
DNAJC11	4792.74195073339	-0.409848267507825	0.0672756053871368	-6.0920784755389	1.11454020495942e-09	1.44161488818405e-07
RANGRF	2196.09753741283	-0.480673042203864	0.0790137121832152	-6.0834129788674	1.17650785829997e-09	1.49871057858439e-07
LOC101118635	49.9112254028287	-2.1551749983627	0.354212477074159	-6.08441299460914	1.16918871627462e-09	1.49871057858439e-07
FAM83B	26.6823114383668	3.7574564891484	0.618134048492541	6.07870816744653	1.2115462551238e-09	1.53174062254937e-07
SLC5A3	2247.27278965917	1.1247033469891	0.185140603976101	6.07486052672854	1.24095531556945e-09	1.55721370382838e-07
TCTN1	1190.55980382945	-0.552191232687072	0.0909168264009387	-6.07358675556861	1.25084371610771e-09	1.55799533972971e-07
MFAP2	685.170223123471	0.689262603234852	0.113587302014302	6.06813077704817	1.29407514966862e-09	1.5999907089469e-07
RNF7	2083.53861041952	-0.543445642365395	0.0896541488028133	-6.06157829416972	1.34792245009059e-09	1.65440262761119e-07
PYCR1	526.067784143607	0.838488578890447	0.138515411220962	6.05339558609026	1.41824012602192e-09	1.72809476225062e-07
GRIK3	147.020003117552	-1.54047832890987	0.254719263505582	-6.04774961936129	1.46882986693406e-09	1.77686145413642e-07
PLEKHG6	149.201557000572	-2.03893050789163	0.337259732086571	-6.04557945675016	1.48873957679889e-09	1.78808257027667e-07
FZD4	5147.69806207945	-0.581026743721759	0.096155545879675	-6.04257131927504	1.51677265958869e-09	1.8088320759563e-07
PECR	1559.45622157801	-0.802165790425731	0.132884930570156	-6.03654445228635	1.57449393053448e-09	1.86444474943221e-07
ATG4A	988.094364999096	0.423406907664668	0.070189557102974	6.032334796521	1.61607523780024e-09	1.90030105759518e-07
RND2	426.692856452036	-1.00253771468483	0.166848496484944	-6.00867095482215	1.87050313601879e-09	2.18420209945527e-07
PRKCG	544.329394008549	2.3712989644242	0.395413124889039	5.99701632334443	2.00975865747323e-09	2.33062702244224e-07
PPP1R37	2122.33072988255	-0.452172767604203	0.0754205604275208	-5.99535146704115	2.0304580982445e-09	2.33850362479323e-07
NUPL2	636.027886415786	-0.690405056514401	0.115180173976022	-5.99413104427266	2.04576360407104e-09	2.34010306139146e-07
KIAA1211L	1064.89116914933	-0.458374244375043	0.0765615407074296	-5.98700392050185	2.13741632804288e-09	2.42842267270547e-07
NRK	1073.70624076172	1.23601195235326	0.206585589684622	5.98305019357925	2.18997243936459e-09	2.47143534012856e-07
LOXL4	392.778105427131	2.29689921237721	0.384115238001063	5.9797138596487	2.23529920532686e-09	2.50577040917141e-07
RXRG	1531.2390784748	-1.15155181816639	0.192840102090899	-5.97153706973036	2.35028642269686e-09	2.61722292699653e-07
CTTNBP2	1794.02111127537	0.811819578729875	0.136052218291275	5.96697054208879	2.41699023957059e-09	2.67379545252496e-07
COL1A2	22314.3664438809	1.29747866016754	0.217696013136313	5.9600478735231	2.52164048457248e-09	2.77133233647622e-07
LOC101119050	4193.60425195236	-0.667870933262335	0.112134554946562	-5.95597791938991	2.58521236156947e-09	2.82274973115524e-07
COX5A	16236.6083256038	-0.401307580581488	0.0673927244904275	-5.95476119441484	2.60451855858355e-09	2.82548255242467e-07
LOC106991952	927.384333705894	-0.489549736911681	0.0823837733931596	-5.9423077718886	2.81037126729333e-09	3.02925595253445e-07
MRC2	1799.98923247194	1.10203850851149	0.185972980715461	5.92579902882565	3.10782485579625e-09	3.32853980574611e-07
TPM1	439030.344006616	-0.45486314457721	0.0769374920954287	-5.91211296584797	3.37746763734438e-09	3.59443786847758e-07
LOC101117475	30.0200259712647	-2.97157740077778	0.503161190660488	-5.90581598091272	3.50905498627732e-09	3.71099116944988e-07
GPD1L	4082.09394900207	-0.348897931066254	0.0593583589667915	-5.87782305877843	4.15696901808892e-09	4.36871462744783e-07
FABP5	6186.7634188671	-0.781813608620745	0.13353317971818	-5.85482657022587	4.77508044548207e-09	4.98714147147709e-07
CCDC8	1251.0888715982	0.626245995179186	0.106999441661713	5.85279685065191	4.83374420003213e-09	5.01724745207039e-07
CHDH	822.948388573173	-0.882150255395563	0.151432819524004	-5.82535713307333	5.69905949709358e-09	5.87912180635758e-07
RRAGD	8985.12012872179	-0.61910813289183	0.106329675101731	-5.82253385331512	5.79620541022022e-09	5.94287768127152e-07
SLC25A3	50342.2584021049	-0.353082406507274	0.0607005879195849	-5.81678726036445	5.99894094804079e-09	6.11346618432157e-07
SUCLG1	28203.5225229216	-0.448177414486662	0.0771144097854739	-5.81185041464307	6.17860390542936e-09	6.22115117783201e-07
LPCAT3	5130.48937666634	-0.656197584474074	0.112888349382757	-5.81280165811603	6.14358375885267e-09	6.22115117783201e-07
LOC105604171	26.2362307120092	3.41585232727973	0.58815992126316	5.8076931184697	6.33394743522976e-09	6.33960274543978e-07
P2RY12	57.518308041935	1.53009284984367	0.263833320916134	5.79946780236318	6.65257096850181e-09	6.61911129203301e-07
BFSP2	34.8344903872473	-2.3717793445576	0.4091078983334	-5.79744207877584	6.7334025037389e-09	6.66012724119822e-07
TFRC	12236.2481287049	0.882760634522924	0.152338411004498	5.79473442516646	6.84293785742294e-09	6.72888889313255e-07
LOC101116326	574.483815106489	-1.92011613050639	0.332000162736176	-5.78347948591882	7.31711145409586e-09	7.15332727329197e-07
KCNJ4	14346.4828603394	-0.973487115731841	0.168600340009894	-5.77393328907113	7.74421076484387e-09	7.4838450580948e-07
BST1	82.7808679579518	-2.80711674957781	0.486112110260736	-5.77462830142651	7.71231446125832e-09	7.4838450580948e-07
TPSB2	552.19912256344	1.58610472252177	0.275683361047828	5.75335673684928	8.74885933283823e-09	8.40640398180999e-07
PLAGL1	2209.4127812991	0.655898938084837	0.114463672345521	5.7301930354369	1.00316408939699e-08	9.58420691091503e-07
SPG21	744.80111580993	-0.464406032112721	0.0811126116418396	-5.7254479015341	1.0316120144401e-08	9.80031413718097e-07
IFI6	491.867977903933	1.29419228787087	0.226231223482383	5.72066166618971	1.06110008612681e-08	1.0023819072035e-06
LOC105604320	21.2160562524894	-2.27250032254734	0.397452759299432	-5.71766145630227	1.08000040985936e-08	1.01453669786509e-06
SYNPO	35884.6249273291	-0.687464548227876	0.120353506476397	-5.71204419675714	1.11627086565171e-08	1.04278303366297e-06
ARRDC2	585.1104017281	-0.974254131974921	0.170627493725075	-5.70983087605269	1.13088495432457e-08	1.0505983705507e-06
MFNG	1019.2698775179	-0.552698954917477	0.0968453948771709	-5.70702360828272	1.14968840989673e-08	1.06219838529744e-06
SEMA3D	79.9105893040445	1.22699271609568	0.215144058881808	5.70312153853035	1.17633043846069e-08	1.07776789406908e-06
TFPT	328.214923520999	0.881317576533471	0.154544364930219	5.70268334876791	1.1793594558948e-08	1.07776789406908e-06
PHYH	10004.8795673207	-0.669139417793479	0.117388808924912	-5.70019769279278	1.19668569553844e-08	1.08769026867453e-06
PPL	1595.46703338551	-1.05069807767993	0.184825618662493	-5.68480757853485	1.30960026871286e-08	1.18392088808639e-06
NEDD9	2228.74552763037	-0.80215939569882	0.141141025087636	-5.68338932780706	1.32051189260365e-08	1.18546476247843e-06
ELN	3190.10282521605	1.25499199325564	0.22084211492761	5.68275663211711	1.32540811980937e-08	1.18546476247843e-06
TGFA	32.8559435647106	-2.89612033190038	0.510663760623951	-5.67128618714157	1.4172940819104e-08	1.26094179827108e-06
MAN2B2	30.1143448972011	-1.83577432430652	0.324052010876667	-5.66506073929352	1.46972465287007e-08	1.30070631779001e-06
FBLN1	3814.68277405004	0.740657754884103	0.130778110458057	5.66346885032911	1.48343109813549e-08	1.30596303220671e-06
DLST	29564.2090648565	-0.356073364340463	0.0629418745338325	-5.65717762582788	1.53882484557237e-08	1.34767394678643e-06
IGSF21	96.6682506282175	-3.4646744790915	0.613614632629694	-5.64633614463098	1.63903230253243e-08	1.42063547253004e-06
RNLS	172.881915766654	-0.83347923369778	0.147591189108162	-5.64721538415795	1.63067484548005e-08	1.42063547253004e-06
LPAR1	1340.28521032395	1.02091624288955	0.181536514892278	5.62375147223331	1.86854422871821e-08	1.61126006184086e-06
ZBED1	2829.15889176688	-0.589242396551855	0.104938315880007	-5.61513105685469	1.96413318345062e-08	1.68504589182256e-06
PDK3	2045.01653687547	-0.926572606756514	0.165165899808498	-5.60995101186645	2.02383896158283e-08	1.72745442330027e-06
COL1A1	28447.268839842	1.43171698531833	0.255355928654844	5.60675051822874	2.06160492644694e-08	1.75080236556593e-06
LOC101119648	348.223196178393	1.04419160572024	0.18628080759905	5.60547068256087	2.07689777220158e-08	1.75492643414922e-06
ECI2	8427.21257597595	-0.633490769406169	0.113121152302921	-5.60010887892812	2.14217214783402e-08	1.80103123329145e-06
COL3A1	47408.7207042039	1.35956626608233	0.242956255030169	5.59593028758822	2.194418706467e-08	1.83193954065989e-06
COL5A1	5678.65260286728	1.0102436329593	0.18054790734015	5.59543252448789	2.2007242772126e-08	1.83193954065989e-06
ADIPOR2	3841.41336687414	-0.77092525719854	0.137817161312005	-5.59382626850977	2.22119221390574e-08	1.83986931412931e-06
SMPDL3A	1472.01453439856	0.960561149988075	0.172063875638035	5.58258464437227	2.36970213610595e-08	1.95326183424615e-06
RDH13	1776.01662879871	-0.51599698508638	0.0925538957529766	-5.575097416359	2.47391387372114e-08	2.02921277007907e-06
MEI1	464.567018647206	-1.61696628076397	0.290197686553261	-5.57194752297657	2.51907307558242e-08	2.05314919478992e-06
RCN3	690.105156774247	0.857917960752996	0.15398704088442	5.5713646799469	2.52751640393406e-08	2.05314919478992e-06
C19H3orf62	1662.1156372544	-0.832430942547434	0.149855771195664	-5.55488077573298	2.778013064077e-08	2.24578315732956e-06
PTCH2	85.4014303370125	1.25091168703572	0.225800496428959	5.53989786036312	3.02648112693965e-08	2.4349416339469e-06
PCOLCE	4633.28489584895	0.671125977660431	0.121174987197469	5.53848606203483	3.05097522925611e-08	2.44295945142578e-06
ADHFE1	3241.18604042744	-0.918022093946901	0.165968434381887	-5.53130537963966	3.17856397384108e-08	2.53226489889064e-06
DGAT2	6117.73363855626	-2.18871220045484	0.39575081570289	-5.5305311160698	3.19262657487253e-08	2.53226489889064e-06
SERINC2	877.85518597121	-1.42318270701839	0.25754170259201	-5.52602818376545	3.27561533931018e-08	2.58589070096247e-06
LOC101107405	2598.25650939661	0.300549850002567	0.0544263920318811	5.5221343686812	3.34906207673825e-08	2.61927808466761e-06
PALMD	5566.3584266971	-0.556676267000845	0.100807333647945	-5.52218025074401	3.3481874012303e-08	2.61927808466761e-06
DAB2IP	3052.44975758453	-0.405820530011274	0.0735647310177135	-5.51650939787378	3.45799006066152e-08	2.68640140169838e-06
COL4A5	640.67357730289	0.833399074436628	0.151085933983655	5.51605998296828	3.46683975122538e-08	2.68640140169838e-06
LOC101123419	1598.20349547641	1.74662864868571	0.316860092535672	5.51230240043269	3.54169718276378e-08	2.73181826276023e-06
HMCN1	1276.26301063066	0.766127331850909	0.139088724036475	5.50819153139976	3.62538837180247e-08	2.78360298958258e-06
LOC101102297	432.399023963322	-0.593075505115824	0.107733184428114	-5.5050401439824	3.69084156889172e-08	2.82097731731428e-06
EZR	8061.09327390544	-0.733594399443726	0.133419647625456	-5.49839856797642	3.83255891233722e-08	2.91603973352716e-06
S1PR1	4062.90888574331	-0.643264120138585	0.117010585947161	-5.49748653022783	3.85242730913836e-08	2.9179533875298e-06
LOC105603608	223.738805089578	-0.984886984726352	0.179296209278168	-5.49307198792116	3.95001683723042e-08	2.97845439991164e-06
POLDIP2	14746.0059744133	-0.347455193416323	0.0633952371869913	-5.48077756048874	4.23460612991813e-08	3.17879027118631e-06
DNM1	652.016012980369	0.933117788992109	0.170655991308616	5.46782906264713	4.55580907866518e-08	3.36786905037566e-06
DUSP3	11787.1649814551	-0.50349563072374	0.092090345541313	-5.46740950708959	4.56660210220428e-08	3.36786905037566e-06
PDPN	131.845133057164	1.03021201750394	0.188383736657858	5.46868872961687	4.53377142777923e-08	3.36786905037566e-06
ASL	1012.13502018511	-0.379851134602467	0.0694591730805503	-5.46869646953559	4.53357348436482e-08	3.36786905037566e-06
OAS1	949.502037641746	0.762184427199452	0.139693021163688	5.45613818679136	4.86601294787506e-08	3.57301343748992e-06
ECI1	3466.38898837177	-0.690656446062616	0.126658392214804	-5.452907099052	4.95529603795176e-08	3.62275229905038e-06
CSTB	363.24392935469	0.874469525753744	0.160551923527781	5.4466462097692	5.13284132373245e-08	3.73630852201563e-06
BAMBI	119.20667203785	1.1777972572911	0.216470323072914	5.4409179076911	5.30067377284706e-08	3.84184609872514e-06
WDR17	841.187582191152	-0.751051913723172	0.138244645252945	-5.43277399532529	5.54846636183917e-08	4.00418291306119e-06
FOLH1B	640.331517026643	0.623592831294814	0.114810479271046	5.43149750139642	5.58830985601608e-08	4.01570214653463e-06
STOX2	2677.47123164587	0.684261381377746	0.126006947754602	5.43034644970799	5.62447552319204e-08	4.02449174138188e-06
PPP2CB	5424.90152758852	-0.518906662315865	0.0955717783053631	-5.42949677736347	5.65131735080646e-08	4.0265636124496e-06
ITGB3	246.123449394386	1.08235340323294	0.199432640351143	5.42716278201616	5.72569052348893e-08	4.06234118786778e-06
LOC101105425	1431.84064567019	-0.392709868297758	0.0725033642167574	-5.41643649974235	6.07985692288615e-08	4.29549555287104e-06
TM9SF3	5611.40056076852	0.365658873578662	0.0675371189905665	5.41419117433388	6.15663612697645e-08	4.33154127510916e-06
ANXA3	2580.74894334464	-0.522393655778254	0.0967338546084622	-5.40031882211954	6.6522565256357e-08	4.66073722827351e-06
LOC101122158	64.4009505873313	1.85975657487351	0.344523086227223	5.39806082442598	6.73650314499687e-08	4.70017843913371e-06
LOC101114226	785.123357103167	2.03592185295427	0.378731517632226	5.3756335508662	7.63138613876622e-08	5.30255198030388e-06
SOX4	333.274706442703	1.0301643590724	0.191832448271931	5.37012569225042	7.86817830349188e-08	5.44458511000888e-06
LOC101121420	13949.0213127616	-0.430801164754489	0.0803074327633257	-5.36439965680517	8.12188946695286e-08	5.59711358142674e-06
LOX	107.625046086147	1.2265844419045	0.228734984598949	5.3624697772189	8.20917068777442e-08	5.63417163734395e-06
C1H21orf33	16356.9459746904	-0.723221274729473	0.135065426286951	-5.35459957896972	8.57460890166589e-08	5.86105888949236e-06
SMIM1	1176.72471490216	-0.663681124127398	0.124154037241302	-5.34562660123157	9.01047915245573e-08	6.10932286082835e-06
MSRB2	1760.95077626942	-0.590569607193978	0.110475862454123	-5.3456890408004	9.00737324932228e-08	6.10932286082835e-06
DAAM2	939.811852059712	-0.626188277503141	0.117251440263677	-5.3405593662215	9.2660227047284e-08	6.25735629638587e-06
TSPAN7	2043.09469463684	-0.7182705995092	0.134718524131116	-5.33163946192089	9.73300306901852e-08	6.54641786422186e-06
PRKG2	261.936171512786	1.89898288303883	0.356344532288132	5.32906418079501	9.87201091812606e-08	6.61346070072867e-06
HUS1	742.460986857193	-0.43415645208513	0.0815366023163286	-5.32468167364616	1.01129983245384e-07	6.74801852488543e-06
LOC105604776	3703.47235640324	-0.478656125011717	0.09005532177375	-5.31513424841528	1.06578721379737e-07	7.08348300395364e-06
LOC106991432	180.639147739805	-2.20870811552957	0.416570839061343	-5.30211889172665	1.14466250862366e-07	7.57775593799481e-06
PFKM	93243.7761341479	-0.582956607530055	0.109988141273481	-5.30017691707832	1.15690520224815e-07	7.6287690101187e-06
FAP	385.29401147646	1.0196243585335	0.192934037012768	5.28483399985056	1.25818795637073e-07	8.1685059792949e-06
TRIL	705.087807281093	0.569762131836096	0.107808228277759	5.28495960779683	1.25732496670083e-07	8.1685059792949e-06
LOC101102254	269.451537432456	-0.781970607030703	0.147961669076447	-5.28495394727323	1.25736384501523e-07	8.1685059792949e-06
FAM107A	1066.01791566967	-0.96010790808276	0.18165748229648	-5.28526486189973	1.25523010400876e-07	8.1685059792949e-06
MRPS6	10649.0655064091	0.57127517017424	0.108160726015226	5.28172462612556	1.27973451953237e-07	8.27643690228336e-06
ABLIM3	4478.69114617008	-1.02643721751654	0.194444321185284	-5.27882332206789	1.30016090390179e-07	8.37632398433281e-06
ZEB2	2511.61316785854	0.451557986327228	0.0856734485231233	5.2706876414033	1.35913598404073e-07	8.72285174490265e-06
NPLOC4	4049.54956894777	-0.289555127453655	0.0549457077942435	-5.26984070417219	1.36542204212574e-07	8.72987514765945e-06
DFNA5	3692.43802528287	-0.913016993825322	0.173340937725027	-5.2671746548046	1.38539388404178e-07	8.82401445460702e-06
FKBP5	2981.15330039673	-1.29173282560604	0.245430267554611	-5.26313579199686	1.41618899266748e-07	8.98611996668061e-06
SLC27A6	38.1844436784309	-2.57672081490558	0.490978546926197	-5.24813320467322	1.53648189624965e-07	9.71276055843529e-06
RIN1	151.393230758928	1.58933617740348	0.30327303072751	5.24061164816034	1.60045218891833e-07	1.00792522684127e-05
ATP13A2	977.134602613446	0.714703681491402	0.136532980374173	5.23465963705423	1.65289162559509e-07	1.03705737702828e-05
EHD1	4013.5694702638	-0.506090715652704	0.0966934096729917	-5.23397320835263	1.65904510508836e-07	1.03705737702828e-05
SNN	3006.85363476742	-0.998362608479572	0.190805567795217	-5.23235574315667	1.67363256412404e-07	1.04230116910169e-05
WFIKKN1	143.555220448067	-0.9404487332766	0.180057000097348	-5.22306121266125	1.75989180672906e-07	1.09197714871399e-05
HIF1AN	8367.10516011046	-0.404194548357613	0.0774704310272052	-5.21740415018051	1.81448064522821e-07	1.12170926652619e-05
SCCPDH	1815.22927911438	-0.367588666802337	0.0707822039345659	-5.19323567746141	2.06670288730498e-07	1.27295271245543e-05
COL21A1	215.184487631285	1.54368708516509	0.29735279758824	5.1914328625309	2.08681836436766e-07	1.28065148893585e-05
LOC105603495	134.85206020469	-1.31487235023213	0.253572621443834	-5.18538769187812	2.15565959698388e-07	1.31808785902851e-05
LOC101123672	4938.23769699205	1.54279570873536	0.297628750103812	5.18362459338097	2.17614737368121e-07	1.32579413363947e-05
RASD1	296.608060375839	-1.1371481110192	0.219498070598684	-5.18067474542083	2.21084702728799e-07	1.33853566199079e-05
ZSCAN23	139.760388449859	1.03262935014362	0.199330258269794	5.18049471819753	2.21298194489111e-07	1.33853566199079e-05
SPON1	690.396017751895	0.812031579749981	0.156999048181883	5.17220702388745	2.31345059606098e-07	1.39428931085181e-05
PPARG	264.183281670913	-0.921981694423282	0.178581341108504	-5.1628109000654	2.43268861532361e-07	1.46091639523809e-05
OXSM	1182.93973888329	-0.431909378242161	0.0836901289915982	-5.16081625690314	2.45875415200944e-07	1.47131498455654e-05
TMEM155	16.3896110192532	2.57100051603611	0.498564422649918	5.15680702279355	2.51196450130041e-07	1.49782564146689e-05
MAPRE3	1842.10787150454	-0.359378284887028	0.069780921251711	-5.15009372820821	2.60356316950123e-07	1.54695811643686e-05
GSR	1029.28484680753	-0.721551779583619	0.140140191135907	-5.14878546785957	2.62178536360958e-07	1.55230003130616e-05
IER3	2068.17854102504	0.965288352064891	0.187527390184246	5.14745259941225	2.64047697325337e-07	1.55788141421949e-05
PROZ	81.2632632927692	-1.56022943906963	0.303298891865831	-5.14419762456573	2.68666599072103e-07	1.57959051167742e-05
GSS	635.076385348825	0.668285702423029	0.130286328440412	5.12936169452865	2.90726274947851e-07	1.70333181646276e-05
LOC105610077	90.6818669068723	2.19134569644517	0.427613534942279	5.12459386193415	2.98179780048611e-07	1.74093506997132e-05
LOC105606135	357.089112662998	0.649168792761585	0.126721083312391	5.12281599709231	3.01006054923459e-07	1.75135529880206e-05
RHOU	499.24299124894	-0.92140427515894	0.180026862973683	-5.11814881367808	3.08549114121986e-07	1.78905288067628e-05
P4HA3	546.625357818598	-0.857036731647902	0.167568882288166	-5.11453391551581	3.14516578550707e-07	1.81738703379043e-05
MEGF10	405.111708755442	-1.5399907454532	0.301347526741295	-5.11034804933133	3.21565853824975e-07	1.85175679180375e-05
AARS2	2217.91570284874	-0.374372029624766	0.0732992466480559	-5.10744716684881	3.26540357572767e-07	1.87398502136043e-05
VPS28	5442.90754710082	-0.38371235983999	0.0751424892390752	-5.10646325036107	3.28244411729382e-07	1.8773570691257e-05
LOC101123159	845.452867821395	1.55722030995669	0.30506184504517	5.10460529643134	3.31485660072718e-07	1.88946826241449e-05
LOC105613245	115.812400721702	-1.59336506617618	0.312290485549181	-5.10218895517793	3.35747277234543e-07	1.90729407658745e-05
FAM160B2	1906.17250239211	-0.366215166364571	0.0718011809919673	-5.1004058889441	3.38925872350135e-07	1.91886819648738e-05
OSCP1	216.953394881851	-0.706166662573175	0.138748767741632	-5.08953466086377	3.58943248998475e-07	2.02537944023804e-05
MEIOB	32.783335668253	1.58726843299392	0.311915006601225	5.08878508376226	3.60364730429565e-07	2.02659964621175e-05
IBA57	2298.92413752923	-0.51036659422674	0.100309012859356	-5.08794354244445	3.61967084884629e-07	2.02882551077835e-05
UTP14A	2420.93154222205	-0.513782451070292	0.101077938802207	-5.08303253072543	3.71456053047643e-07	2.07509419667645e-05
TXNIP	47831.7783704943	-0.620426897567583	0.122135022846207	-5.07984428306716	3.77744367227355e-07	2.10323560759205e-05
LOC105611654	379.907314709675	-1.97577808325488	0.38921581160197	-5.0763047758075	3.84845818772524e-07	2.13570377645544e-05
RPL27A	31.5166713206724	-1.94765099548151	0.383779322135183	-5.07492426805493	3.8765036331444e-07	2.14419107208299e-05
RAB5B	10684.7017152449	-0.205327454349595	0.0404941964858918	-5.07054027905287	3.96687945602959e-07	2.18698616567664e-05
CKM	304505.772583163	-0.810543563278613	0.159986318191608	-5.06633049901093	4.05557541081015e-07	2.22857844878342e-05
LOC101118999	160.509925057444	1.12637546309367	0.222441752898493	5.06368722785454	4.1122412364641e-07	2.25235623423921e-05
LOC101116517	126.310440089725	-1.81689443476362	0.359149047722476	-5.0588869615146	4.21710749491245e-07	2.30229423788808e-05
DOCK9	4607.32491849292	-0.547903747355075	0.108396816254439	-5.05461106965525	4.31268719120619e-07	2.34685550550589e-05
PAK6	1521.59665031014	0.427646768643457	0.0846500218225504	5.05193926045195	4.37346790288224e-07	2.37225363828919e-05
RERG	452.101661833984	1.61097154288357	0.31907364233799	5.04890197472685	4.44356656958277e-07	2.40252642660882e-05
TCP11	30.1833700480427	-2.34782588239175	0.465399043632894	-5.04475871730349	4.54094023770909e-07	2.44730481080379e-05
EMILIN1	2521.80062773647	1.06591919402733	0.21147667619097	5.04036290538616	4.64649885873367e-07	2.48034534316212e-05
SPG7	7357.90001077758	-0.365820806819483	0.0725737504902842	-5.04067661307455	4.63888788573622e-07	2.48034534316212e-05
TPPP3	1025.0268481214	-0.775487763114385	0.153825358963745	-5.04135188332088	4.62254569530819e-07	2.48034534316212e-05
XG	2038.32489576528	-0.798746154114184	0.158595079272803	-5.03638673896209	4.74401599143991e-07	2.52438699038171e-05
EIF1	26729.6700433415	-0.303430120748899	0.0603540587564902	-5.02750149701025	4.96911609047006e-07	2.63582609026038e-05
TBRG4	7282.12522188567	-0.317612815955764	0.063208345974807	-5.02485567463441	5.03811272448915e-07	2.66402092648695e-05
LOC105603395	77.0595952159482	-1.4839069250522	0.295862492001711	-5.01552905544925	5.28877309420362e-07	2.78779685200733e-05
MRPL44	1599.5301182477	-0.369910222457541	0.0737782388524867	-5.01381204283211	5.33621153259198e-07	2.80401240376669e-05
DPT	8864.6714488991	0.495414958277326	0.0988224707573541	5.01318125807392	5.35374198979078e-07	2.80446017315676e-05
COL27A1	1256.16546298883	0.585485855465975	0.116864797390427	5.00994198886049	5.44464450235813e-07	2.84322041326559e-05
SETD7	8599.47795291829	-0.601788387805356	0.120303254629312	-5.00226190604431	5.66615398674705e-07	2.94973310486537e-05
NCKIPSD	900.265282748965	-0.589706256132887	0.118059733311995	-4.99498211277911	5.88412208858866e-07	3.05375039875365e-05
LIMA1	1339.833681434	0.740513562150088	0.148348624330613	4.99171168921501	5.98465426447208e-07	3.09636804483378e-05
LOC105611903	864.037636537781	0.654981765414278	0.13126741297109	4.98967527880306	6.04808739950459e-07	3.1195886387322e-05
STOM	4472.31243682722	-0.489358836001705	0.0980923396211842	-4.98875689877033	6.07690604390292e-07	3.12486774092439e-05
NQO1	1294.14177075261	-1.07795116081353	0.21612970203619	-4.98751976548338	6.11593643684371e-07	3.13534973126607e-05
ATP2B1	2797.96429546411	0.465632932108815	0.0933791722554019	4.98647525847905	6.14907767256011e-07	3.14275808705466e-05
CYBB	898.808616620825	0.840468429750792	0.168602075416698	4.9849233923935	6.19863677486995e-07	3.15848719301328e-05
LRRC17	323.833144253582	1.13652329333569	0.228068340175943	4.98325761681311	6.25226195866932e-07	3.17618685302189e-05
TIMP3	2620.63821746987	-0.624451987090656	0.125325675479681	-4.98263412266147	6.27244845778102e-07	3.17684400052976e-05
MECR	1634.43363009452	-0.384137763334808	0.0771272127422315	-4.98057364809283	6.33960700533865e-07	3.20121596981289e-05
KCNH2	1761.24073159271	-0.721465413906822	0.144897699631272	-4.97913642344059	6.3868612359686e-07	3.21020055381411e-05
OLFML1	669.967299278105	0.660405744020328	0.132657004962584	4.9782952977613	6.41467372037788e-07	3.21020055381411e-05
SERPINB12	40.0530730936809	-2.28205206065108	0.458361383639804	-4.97871797691491	6.40068294212297e-07	3.21020055381411e-05
COL16A1	1490.97170849221	0.890187920217824	0.178954960708775	4.97436850418741	6.54606808005418e-07	3.26623545300033e-05
PCYT2	2563.52041423267	-0.521239418758988	0.104804441339144	-4.97344780525351	6.57724885709325e-07	3.27208400982317e-05
ST8SIA2	11.6196038266325	3.76960920244982	0.758467409408814	4.97003451392596	6.69409847108774e-07	3.32039132127848e-05
ZMAT1	170.59976559684	-0.999829579379811	0.201339456369325	-4.96588993240244	6.83867352052334e-07	3.38212633081176e-05
SACS	3232.06193455872	-0.497621759662461	0.100247252710732	-4.96394411025277	6.90758288631293e-07	3.4061878660807e-05
ANKH	4547.47730797789	-0.539562164257023	0.108839520016786	-4.95741036136329	7.14389840440612e-07	3.50497958219132e-05
VOPP1	297.51092695612	-1.18814040087239	0.23967708619909	-4.95725486200816	7.149616394241e-07	3.50497958219132e-05
FAM110B	388.512280249457	0.472369841956568	0.0953336495810233	4.95491197528428	7.23630410010661e-07	3.53716434428176e-05
TNS2	8329.1826672458	-0.453357657851905	0.0915212572473295	-4.95357768771401	7.28612490241345e-07	3.54167166349103e-05
CHMP4C	41.4778170503351	2.39143807079791	0.482773840851417	4.95353697412515	7.2876502858632e-07	3.54167166349103e-05
RPH3AL	347.450004045777	-0.67660956049602	0.13661307097537	-4.95274394803707	7.31742339301381e-07	3.54589263266649e-05
MRPS18A	5638.47339161659	-0.876645217269668	0.177143779994249	-4.94877786450154	7.46809188773799e-07	3.60850474403202e-05
YWHAH	25996.3207517994	-0.645982802578567	0.13056096149805	-4.94774850894627	7.50768218163253e-07	3.61723999668054e-05
WBSCR17	146.92143551078	1.9764085649434	0.399876089963476	4.94255249200802	7.71063353374806e-07	3.70440865342782e-05
TMEM171	283.731858966075	-2.11030098454641	0.427183441949973	-4.94003460179421	7.81087088234681e-07	3.74187446970546e-05
LOC101105809	4990.68076271727	-1.91043138198735	0.3868138282333	-4.93889112163566	7.85680624620122e-07	3.75318741562141e-05
LOC105616883	1853.92313972305	-0.660858715095978	0.13383742687871	-4.93777212031192	7.90201010846259e-07	3.76408781795463e-05
GGTA2P	1846.85182418704	-0.514409469568483	0.104306953679391	-4.93168912927537	8.15215833622201e-07	3.86306996959525e-05
MEFV	67.1638742791084	4.28921875962651	0.869741284451511	4.93160303679437	8.15575283500632e-07	3.86306996959525e-05
FLNB	11775.7791666437	0.549172153182934	0.111466916071706	4.92677264731764	8.35989316665176e-07	3.94864055048453e-05
LRRC39	17800.2086840329	-0.699623425103205	0.142075775417725	-4.92429777733891	8.46638300132452e-07	3.98773753969949e-05
MPI	2545.60946789979	-0.761488044239941	0.154738076270804	-4.92114198775017	8.60406781975703e-07	4.04126816729649e-05
VCAN	1861.16217921853	1.19183731270759	0.242516490986426	4.91445883890139	8.90280262878811e-07	4.1699338775229e-05
TMEM178A	82.3345250822099	-2.05067203372409	0.418060472254302	-4.9052043180889	9.3330136597782e-07	4.35929513025473e-05
LOC105607248	76.7637632100192	1.27217023720841	0.259529055559132	4.90184127733843	9.49425347531126e-07	4.42232332928972e-05
RPA3	411.398441305229	-0.546633222367669	0.111750434450996	-4.89155344275082	1.00043220607512e-06	4.64051727471719e-05
LOC101106577	869.509742966205	-0.708398778644684	0.144828714771625	-4.8912867849565	1.00178874262405e-06	4.64051727471719e-05
KDSR	1266.56811782138	-0.346382709848573	0.0708320479688127	-4.89019758402419	1.00734811443624e-06	4.65345014951795e-05
SORD	1041.42029590496	-1.16693620790608	0.238719194879655	-4.88832164708987	1.01699274172475e-06	4.68513231564429e-05
DZIP1	616.091127178637	0.444548553606113	0.0909625942915485	4.8871578154562	1.0230208807942e-06	4.70002625971435e-05
FNDC5	3579.65455459693	-0.509197089263376	0.104275203772732	-4.88320397218475	1.04375801471065e-06	4.78223188483912e-05
GJA3	113.868514189385	1.10417859851242	0.226172392588021	4.88202200930737	1.05003532906226e-06	4.79791958102769e-05
LOC106990841	126.649182167088	-1.02121978998433	0.209504438021213	-4.87445421027751	1.09109688701278e-06	4.95859301489729e-05
ALDOA	115588.524359987	-0.378586814479876	0.0776644820214086	-4.87464545730848	1.0900404395088e-06	4.95859301489729e-05
FKBP10	911.601939096875	0.867313130903215	0.17801883248682	4.87203021605834	1.10457270237113e-06	5.00630457961469e-05
NLN	879.257793987811	-0.54462871953937	0.111913480891042	-4.86651576917367	1.13582864730529e-06	5.13412868398883e-05
RGCC	3543.0299345738	-1.09828423156388	0.225881842982956	-4.86220679387124	1.16084254368929e-06	5.2052179659028e-05
KLF6	9130.3229324365	-0.557759043349827	0.114712555928212	-4.8622318527963	1.16069555422902e-06	5.2052179659028e-05
TIMM8B	1836.76152047538	0.657262101716626	0.135154310889156	4.86304948316198	1.15590934941503e-06	5.2052179659028e-05
GAS6	10478.57769091	-0.431105878996959	0.0886757961168335	-4.86159581165713	1.16443196138944e-06	5.20742644435196e-05
MTMR14	1334.3059184703	-0.324551641634654	0.0667658856104472	-4.86104001567935	1.16770644299842e-06	5.20821852493858e-05
IL1B	534.063465423114	6.16110701359957	1.26807588126262	4.85862644707426	1.18202908408657e-06	5.25815318754384e-05
LOC101120775	210.190577983434	2.27502715332088	0.46862470697527	4.85468887887923	1.20575897071007e-06	5.34625610120385e-05
LOC101110095	60017.6315910891	-0.438818816081468	0.0903981619790677	-4.85428914122258	1.20819346919861e-06	5.34625610120385e-05
RUFY3	1995.25103118499	-0.385641906905067	0.0794591517893427	-4.85333530777496	1.21402166392025e-06	5.35794600493937e-05
DLGAP1	47.3211687558782	2.20567990307381	0.454629285689367	4.85160101318436	1.22468806976098e-06	5.39087169974632e-05
MYO16	25.295394462115	3.02419112346331	0.623933765570257	4.84697461548548	1.25358460391035e-06	5.50366190985707e-05
ABCA10	140.586739122619	-0.913336519263268	0.188475663965213	-4.84591219921019	1.26031247815807e-06	5.51879018755937e-05
LOC101117587	131.507220098625	-1.37712215703164	0.284718790323133	-4.83678002238179	1.3195932608799e-06	5.76336641083002e-05
LRRC38	25.7614270353223	3.77904511886802	0.78146711184015	4.83583385866279	1.32588632421324e-06	5.77584936312061e-05
SPHAR	462.09661944298	-0.680937258061432	0.141070342846355	-4.82693416860172	1.38650928096015e-06	6.02432908510203e-05
NF2	2838.82150116429	-0.331866837043969	0.068812247424857	-4.82278735927594	1.41565866185755e-06	6.13512896884917e-05
TOX	113.659799444149	1.54063535276093	0.319543167163972	4.82136847560993	1.42576713263068e-06	6.16305252832516e-05
PCP4L1	1252.06820271458	-0.786858770531378	0.163446023797963	-4.81418117276454	1.47804671281538e-06	6.37265525025402e-05
KIAA1462	2784.55261467844	-0.584685605560348	0.121465622576259	-4.81358917164621	1.48243407224077e-06	6.37522478893315e-05
C2CD4B	701.358975990578	6.8562470346666	1.42496062482387	4.81153437872296	1.49775964353238e-06	6.40835328396871e-05
RRS1	578.865829102364	0.674839842012375	0.14024010879554	4.81203164920703	1.49403686472952e-06	6.40835328396871e-05
LOC106991397	740.307271920764	-0.817286116105745	0.16998136994982	-4.80809230062692	1.52377412435218e-06	6.50311215760961e-05
LOC105609981	88.8275657787123	1.04794310939121	0.218047860851007	4.80602334414678	1.53961929968872e-06	6.53755013239037e-05
LOC101117799	9487.97278828528	-0.305232208340472	0.0635101493658377	-4.80603826928893	1.53950442977176e-06	6.53755013239037e-05
IL1R1	844.155938848234	0.649693669724883	0.135311781863505	4.80145675991656	1.57515524170834e-06	6.67104751262757e-05
MALT1	1873.41435930928	0.670268880385653	0.139611151229428	4.80096951055277	1.57899310735996e-06	6.67104751262757e-05
PDHX	3568.13195377261	-0.484198928766067	0.100907995986599	-4.79841982820045	1.599222962663e-06	6.73958248550835e-05
LOC101107908	7492.53571000432	-0.844325694104254	0.176008803858045	-4.79706512172665	1.61007268259951e-06	6.76834303947768e-05
KLC1	4718.33877339611	-0.345717703758287	0.07211513964195	-4.79396844372439	1.63514006042084e-06	6.85657858253776e-05
PHC2	4557.91607655895	-0.337749320657175	0.0704669528215033	-4.79301725324654	1.64291489549315e-06	6.87204327555158e-05
STRIP2	1150.07566073929	1.26150245905728	0.263355917554856	4.79010485418279	1.66694182976457e-06	6.9552423988812e-05
CFI	156.415071730857	1.22694126614012	0.25661244464081	4.78130071929097	1.7416459948211e-06	7.24895480270219e-05
LOC101118372	1459.60257257408	-1.03549373137215	0.216782047868999	-4.77665812991074	1.78232405617723e-06	7.39994543323953e-05
LOC101114310	222.004155348787	-1.65029432300474	0.345532638004406	-4.77608810714921	1.78738104104875e-06	7.40266310473762e-05
COL6A2	10532.478684143	0.762532475673752	0.159856088069884	4.77011845392087	1.84117617014534e-06	7.60672660958079e-05
F2RL2	525.186297766004	1.69087039488368	0.354593716384566	4.76847252716088	1.85627980641584e-06	7.65032964335353e-05
ZNF41	527.380289443122	1.75793123607061	0.368799741488034	4.76662816784444	1.87334577075298e-06	7.7017870746238e-05
LOC105603559	57.2959509047541	-1.48006135893016	0.310624814240341	-4.76478790836391	1.8905239907213e-06	7.75345387901919e-05
LOC101116687	781.434732261443	-0.824248530922943	0.173127356831538	-4.76093753181354	1.92695691591775e-06	7.88364490052482e-05
IMP4	2636.72528641854	-0.393112286748918	0.0826099753998124	-4.75865396214378	1.94888210138524e-06	7.91556824511903e-05
ELOVL6	176.089171206588	0.88055326970723	0.185032177533689	4.75891967248187	1.94631867507883e-06	7.91556824511903e-05
CSNK1D	4373.88410849435	-0.237266228981228	0.0498562764943061	-4.75900419495478	1.94550392833674e-06	7.91556824511903e-05
IQSEC1	1890.1399049992	-0.56099137699166	0.117914939882539	-4.75759371586411	1.95914310040854e-06	7.93807017671555e-05
ZNF462	1463.48964396621	0.506762805926654	0.106620766816531	4.75294655119739	2.00473358010743e-06	8.10326806478521e-05
AIFM1	14837.8859542059	-0.474980659515389	0.0999794278979517	-4.75078393127233	2.02629557329625e-06	8.1707817901622e-05
CD200	760.599042092642	0.832324722051862	0.175306928444273	4.7478141875975	2.05626812419735e-06	8.26631971932979e-05
CCDC40	266.128830808627	-1.75219549779407	0.369080236323304	-4.74746498281527	2.05982037609229e-06	8.26631971932979e-05
STK17B	254.603397324807	0.703887504267656	0.148378046168011	4.74387904711075	2.09664065478572e-06	8.3779711899079e-05
IMMT	16773.358571208	-0.326545034888017	0.0688363789643154	-4.74378576852942	2.09760682185622e-06	8.3779711899079e-05
YIPF5	918.997703498963	0.385078632604336	0.0812104312015972	4.74173855386156	2.11891959712059e-06	8.44304100132292e-05
SIPA1L2	2310.96432342951	0.44318611402218	0.0934893033718446	4.74050076359484	2.1319064887713e-06	8.4747062904703e-05
PHGDH	242.780919938037	-1.31495768382241	0.277425973939265	-4.73985065331443	2.13875802875115e-06	8.48189062581381e-05
MAGEL2	52.2240761056042	1.56457539595857	0.330313887746253	4.73663219743419	2.17299014466541e-06	8.59737159589383e-05
IRG1	95.7690066260756	3.12260132348612	0.659914535169402	4.73182686101093	2.2250816684835e-06	8.78280475482397e-05
MRPL43	2615.76648429534	-0.256458205653164	0.0542677264189051	-4.72579602236334	2.29215649651732e-06	9.02637271403716e-05
LOC105614852	400.851411929492	-1.57966617821577	0.334414154086957	-4.72368217346749	2.31612291955459e-06	9.09944086268937e-05
GFOD1	3334.63901978998	-0.360856240148399	0.0764035288148414	-4.72303106605074	2.32355339655071e-06	9.10735439696973e-05
NID1	14160.1075198633	-0.330300006555924	0.069988730075598	-4.71933132947479	2.36621148989601e-06	9.25298748897706e-05
EHD2	4691.20212632873	-0.59926721396501	0.127005197615402	-4.71844637240528	2.37652595987178e-06	9.27175963230719e-05
STRADB	2355.93764588187	-0.69580788337898	0.147685210229731	-4.71142562140529	2.45989877286853e-06	9.57481432078339e-05
SNED1	692.466996180206	0.866969173143302	0.184189155246312	4.70695015666869	2.51450357278939e-06	9.76475232712552e-05
PLVAP	1451.24254379907	2.10057071224144	0.446569270248097	4.70379592190579	2.55368513047292e-06	9.89405886380233e-05
SLC25A13	1822.3121690015	-0.695088028032051	0.147790130072759	-4.70321007018432	2.5610267593366e-06	9.89969309384942e-05
LANCL3	62.2493539942822	-1.20561439432268	0.256717201475678	-4.69627429479791	2.64949698272652e-06	0.00010218186184529
NLGN4X	124.616536397192	-1.15592731088703	0.246205025170004	-4.69497854517332	2.66634707828935e-06	0.000102596398447221
P3H3	623.938416099954	0.507724162171358	0.108522730450621	4.67850523169776	2.88973798731236e-06	0.000110728416781976
AFG3L2	12091.2541868976	-0.432869547920578	0.0925246160117838	-4.67842577012639	2.89085786305606e-06	0.000110728416781976
RASD2	153.123448585031	-0.749882034526751	0.160366199562188	-4.67606039535755	2.92438513242298e-06	0.000111252343895232
ALDH1A2	176.437907610514	1.30631849115848	0.279348563024016	4.67630288488785	2.9209309522319e-06	0.000111252343895232
LOC101119576	2216.58717393024	-0.756457882027714	0.161764374514853	-4.67629466807141	2.92104793386279e-06	0.000111252343895232
LOC105603291	1287.60980320428	-0.636959067359992	0.136231439326038	-4.6755658643199	2.93144170766887e-06	0.000111269057143232
LOC105614785	72.0721124478934	1.12707281558684	0.241231783527779	4.67215720542504	2.98052689969373e-06	0.000112877386978266
LOC101119679	50.6289707232858	1.36625329688614	0.292572716228896	4.66979052078541	3.01507027323589e-06	0.000113929003695419
KCNN2	25.5522382612292	-4.09666717743546	0.87915284009896	-4.65978950483095	3.16532912324118e-06	0.000119338585666593
ANKS1A	4673.41281803912	-0.611231823052621	0.131250218466081	-4.65699661452815	3.2085571907188e-06	0.000120697738617308
CXCL1	55.9049507572093	5.54681899278364	1.19207696599672	4.65307119506822	3.27027270600863e-06	0.000122744722213248
LOC101110458	269.140674761315	-0.780514830311738	0.167775235928355	-4.6521456280058	3.28498949187366e-06	0.000123022490658921
TM7SF2	250.954312343036	0.603894636980975	0.129865922903695	4.65013933970042	3.31710843112615e-06	0.00012394928504308
PTX3	109.087159170995	2.93935006728464	0.632352670837005	4.64827651220958	3.34720016483648e-06	0.000124796387520455
HPCAL4	44.8199821993771	-1.28505196009625	0.276887893595588	-4.64105506170359	3.4663473531094e-06	0.000128952722881713
LOC443320	21.2502487337386	3.64064889199271	0.784945715421426	4.63809002389178	3.51643627277154e-06	0.000130527319926387
LOC101116076	5348.27525255471	-0.444544063219016	0.0960013957149535	-4.63060000230572	3.64607634037245e-06	0.000135041351681416
NLK	4392.01141636535	-0.605801699143869	0.130866190300312	-4.62916890721489	3.67136221351494e-06	0.000135679023341217
KRBA1	1030.70909448707	1.2670489652489	0.27390138943692	4.625931134755	3.72919200721572e-06	0.00013751395526608
TMEM184B	1375.62363832596	-0.426671485581598	0.0922885380569867	-4.6232337684029	3.77803543505273e-06	0.000139010209716437
SLC26A7	126.663146644076	-1.11276111415655	0.240860867872382	-4.6199331754718	3.83863657360635e-06	0.000140931602587753
LOC106990155	19.2216793833788	2.6720076125904	0.57921056853398	4.61318863596261	3.96538112095922e-06	0.000145267720150173
LOC105607675	457.22371249988	-1.56050976642418	0.338586891861893	-4.60889007794401	4.0482427793639e-06	0.000147980874641313
FCN1	47.0582474380648	3.03075635755028	0.657866468396698	4.60694761497209	4.08622890884613e-06	0.000149045421046091
SNX33	2963.7154400194	-0.334759965953167	0.0729292897369254	-4.59019918006512	4.42823236244795e-06	0.000161170405139745
SLC2A10	119.160476281309	1.15813757111221	0.252461994488791	4.58737392714227	4.48856316225098e-06	0.0001628128804316
PCSK1N	251.3335896625	-1.48719616051142	0.324207038768555	-4.58718035907017	4.49272533572777e-06	0.0001628128804316
GPC6	234.547293506943	1.23027439916962	0.268404439750601	4.58365890039962	4.56909367944788e-06	0.000165224323053583
LOC106990106	1920.35381747405	-0.670413688025812	0.146403609906677	-4.57921555659153	4.66723017418168e-06	0.000168410891370955
ID1	1601.16224665302	-1.26026311855223	0.27531084378575	-4.57760072659171	4.70339331919254e-06	0.00016863018904525
SLC7A10	51.7475110731313	1.8567404852335	0.405589855972323	4.57787702994278	4.69718669753622e-06	0.00016863018904525
LOC106991634	2575.86208808292	-1.13476335033325	0.247892387798205	-4.57764500318984	4.70239820257013e-06	0.00016863018904525
SMIM12	1222.63595819159	-0.362903442266842	0.0793400344449644	-4.57402677986705	4.78438646850599e-06	0.00017116906057006
DNAJB11	1380.6130734111	0.529294574030426	0.115748120796512	4.57281354019508	4.81218348357428e-06	0.000171434036602334
KLF4	629.456992480251	-1.00806034158254	0.220435256193794	-4.57304497923104	4.80686898078473e-06	0.000171434036602334
NAPG	3013.97942200961	-0.319462996028442	0.0699429898282324	-4.56747698108112	4.93629866730405e-06	0.000175483852200249
PVRL1	128.301172451395	-1.22624247693483	0.268586050631586	-4.56554789070874	4.98191441277161e-06	0.000176731837237879
NEURL1B	1277.36671789702	0.68330526157586	0.149964559409335	4.55644496451157	5.20266627849502e-06	0.000184174386258724
CCBE1	228.124490999105	2.02023790900854	0.443942649756858	4.55067317842743	5.34745535940004e-06	0.000188902230815781
TEX13B	14.6753562093456	2.82571816232219	0.621378521204628	4.5474989332495	5.42871954244849e-06	0.00019137089959386
ISLR	1186.81230745922	0.740731884870227	0.16305199910949	4.54291814216164	5.54807997705671e-06	0.000195169382456503
RNF215	873.27607260945	-0.37185071506495	0.0818914989353673	-4.54077309487804	5.60483270660445e-06	0.000196754200337273
MAP3K15	6509.5549758689	-0.559502414506451	0.123243849984453	-4.53979987299189	5.63076466497085e-06	0.00019725272466976
PANX1	561.853091161464	0.42129158415971	0.0928209428898925	4.53875570580511	5.65871469540598e-06	0.000197819724746885
MAP1B	2938.83850281302	0.585268066511268	0.128969299887142	4.53804174344919	5.67790227337507e-06	0.00019807868615519
RELN	207.597995684388	0.940598236514301	0.207522521685651	4.53251159861624	5.8286474599455e-06	0.00020275812936713
PRRC1	1045.09774682119	0.476802880141843	0.105202482946348	4.53223979879834	5.83615430352014e-06	0.00020275812936713
COQ7	1798.25427968232	-0.476133503106388	0.105121502372533	-4.52936356844533	5.91616213473019e-06	0.000205113951124718
MAGED1	2531.39978488171	0.392682814279197	0.0867751903664506	4.52528899816759	6.03130300553882e-06	0.00020867563793855
LOC105605028	48.2166710797736	1.50645891684429	0.333067589538921	4.52298261421876	6.09742503933649e-06	0.000210530188986536
UTP11L	533.505205081783	0.391368735771458	0.0866016672025268	4.51918246396115	6.20788773272034e-06	0.000213668507493999
GNB4	941.901162041922	0.524248582653083	0.11601029630761	4.51898322251502	6.21373179688168e-06	0.000213668507493999
KLF2	1289.70202195683	-1.06745039968111	0.236661852528422	-4.51044555037832	6.46916053624286e-06	0.000221997825340661
CLEC14A	2099.95474122448	-0.668323523288805	0.148217842418827	-4.5090625553723	6.51147087111522e-06	0.000222994669445626
CCRL2	284.370079497354	-0.860972933782717	0.191095847861726	-4.50545076419296	6.62321952931921e-06	0.000226360643059965
KIAA1024L	237.230582006845	1.8250581202212	0.405234920369112	4.50370397141201	6.67792121012021e-06	0.000227767231537873
RNF219	402.396767148784	0.402362164198832	0.08955301774619	4.49300508598383	7.02251068526607e-06	0.000239035459863864
CHCHD10	16838.9427364739	-0.355072796339733	0.0791432923121323	-4.48645470723364	7.24181033440102e-06	0.000246002102571623
ATF6B	1761.74470348095	0.326731872237277	0.0728461700065867	4.48523061964321	7.28351128567969e-06	0.000246919843283677
ST6GALNAC2	809.469773835243	-0.434048264101964	0.0968637125716371	-4.48102031791272	7.42870381385515e-06	0.000251335321187071
SEPT3	56.5840496185707	-2.30922964257406	0.515838608685325	-4.47665142486989	7.58228950365181e-06	0.000256016461855231
CXCL8	190.305479930758	5.91012092209304	1.32047378199913	4.47575787013765	7.61407366596359e-06	0.000256574446278913
ZZEF1	3684.08979226859	-0.226104484782247	0.0505812303984518	-4.47012623064163	7.81734457903446e-06	0.000262897298192929
HSD17B1	158.445297995854	-0.975328982796662	0.218269570523517	-4.46846063084903	7.87845086910022e-06	0.000264423455816208
GPRASP1	971.014628342212	0.675547007392571	0.151363555099816	4.46307571824066	8.07914870640248e-06	0.000270619293821031
C26H8orf4	2291.20257768647	-1.12892065013499	0.253004825853592	-4.46205184555759	8.11785779669356e-06	0.000271375305867599
ARHGEF37	2815.15878391439	-0.360906935798273	0.080902795352752	-4.46099463219593	8.15801339327985e-06	0.000272176577793652
DIABLO	2816.59896871326	-0.245614665073404	0.055063842878991	-4.4605434752015	8.1752071991182e-06	0.000272210116936976
SDHA	75663.4986371484	-0.49166322884414	0.110369140201502	-4.45471649001256	8.40041265377716e-06	0.000279156005480757
RRBP1	4751.31759083712	0.658773889480499	0.148099760850187	4.44817659190479	8.6602318962003e-06	0.000287222483894691
SCN1A	42.4167931221427	-2.55689233959135	0.576028449300981	-4.43882996177389	9.04492374203282e-06	0.000299390536854886
KCMF1	3868.16913736095	-0.31300005415278	0.0705381751254225	-4.43731431379166	9.10882390446498e-06	0.000300913308356736
TMTC3	690.446133335403	0.718448064287419	0.162045163516586	4.43362855574448	9.26602134005441e-06	0.000304908314741712
GUSB	676.084320176861	0.713462381552597	0.160913260290597	4.43383211715517	9.25727225314085e-06	0.000304908314741712
SH3BGR	10557.7707412447	0.247866751940612	0.0559179897298318	4.43268352703991	9.30674232983818e-06	0.00030565014116451
TRIM17	43.3577416169644	-2.15763211262822	0.487016359770526	-4.4303072563001	9.40989191625685e-06	0.000308435346143975
LOC101112563	426.14503099459	2.22627343040012	0.502920966658446	4.42668645372281	9.56916701410054e-06	0.000312671819586381
EEF1A2	150824.926887583	-0.508541398375939	0.114885017281465	-4.42652497609874	9.57632988920525e-06	0.000312671819586381
CCNY	20347.3893922051	-0.561383916499443	0.126924164132715	-4.42298690982473	9.73456415750844e-06	0.000317222279667644
DUSP19	876.497828857132	0.567724013389602	0.128428912392115	4.42053119360105	9.84585709156646e-06	0.00032022840811352
ARNT2	45.4051353413811	1.61499223577129	0.365374982347549	4.42009528237237	9.86573915779421e-06	0.000320255606058513
PTGES2	3986.08798660844	-0.478883294744367	0.108371559812244	-4.41890192938112	9.92036479541308e-06	0.000321408350741562
EIF3H	6621.19712396997	-0.316931678592404	0.0717496062676691	-4.41719049175069	9.99921020092117e-06	0.000323339845247095
LOC101114283	2026.1911022527	-0.298028221630268	0.0675217447525408	-4.41381102817331	1.01566623376959e-05	0.00032780091594694
LAYN	871.224149680674	-1.21514107447524	0.275401381259941	-4.41225482935511	1.02299606399602e-05	0.000328903992659525
LOC101104705	4631.23837356991	-0.734535914367791	0.16647075135848	-4.41240222906205	1.02229963865504e-05	0.000328903992659525
PPA2	2504.03266409132	-0.451607324698873	0.102384868025326	-4.41087959001092	1.02951558383495e-05	0.000330368407293601
MCEMP1	25.4548809208141	1.90795144200779	0.432628694359476	4.41013614418848	1.03305649940884e-05	0.00033087323881066
LOC105605070	176.212026170183	-1.79264850274579	0.406901318150348	-4.40560996679647	1.05486620643732e-05	0.000337216259719459
LOC101102809	2760.93723356581	0.291987806379533	0.0663149435448253	4.40304689669479	1.06741080876147e-05	0.000340578989550744
OSTC	643.434192076309	0.557002518974612	0.126666503495789	4.39739397237828	1.09558373949556e-05	0.000348906071583672
DYNC1H1	36613.5028092197	-0.341202289964664	0.0776599744817092	-4.39354110327484	1.11519092483766e-05	0.000354478930078361
SLC35B4	328.07239316196	0.769122483258598	0.175101849713703	4.39242923199347	1.12091121852675e-05	0.000355624946028818
NOP56	2135.87676340553	0.376132108354739	0.0856621529481685	4.39087853164658	1.12893597001451e-05	0.000356824404808158
LOC101118931	106.351477320388	0.794075486800364	0.180838630227954	4.39107222720832	1.12793062163509e-05	0.000356824404808158
CCDC85A	746.294638336069	-0.62256007195745	0.14198465989306	-4.38469953321963	1.1614597997743e-05	0.000366415507189585
LOC105604226	39.9048185350086	-1.19415059426153	0.27246100296092	-4.38283123560553	1.17146860210113e-05	0.000368880983976226
MAOB	712.483854306923	-3.34424503961931	0.764027404038526	-4.37712707939815	1.20253867666302e-05	0.000377956782207265
ATP9A	3551.37964884134	-0.754188002375025	0.172356833595726	-4.37573600443381	1.21023417756275e-05	0.000379665815218612
HIBADH	7388.78794590841	-0.419010136405037	0.0958709868716037	-4.37056246188642	1.23926897097096e-05	0.000388050423591745
GCDH	6021.10231083622	-0.40057443763615	0.0916767706371366	-4.36942133598547	1.24576204388602e-05	0.000389358527285193
H3F3B	6961.18288856885	0.378468453523931	0.08665658597617	4.36745169753177	1.25704584575917e-05	0.000392156324609285
HSPA12B	3840.03764931127	-0.447990564377817	0.102584851115837	-4.36702456069226	1.25950569228882e-05	0.000392196078071047
SUPT3H	247.4016001282	-0.509401491697028	0.116672101699734	-4.36609510136381	1.26487425464233e-05	0.000393139752159164
TMEM39A	604.577197538547	0.552338244682355	0.126614076235245	4.36237629421335	1.286573356198e-05	0.000399146328126743
ST3GAL3	4384.22664546316	-0.309806051935223	0.0710395566066853	-4.36103583318352	1.29448162721241e-05	0.000400123319146631
KANK3	4023.3126786132	-0.695531396569146	0.159473653503506	-4.36141883808948	1.29221730650542e-05	0.000400123319146631
RAB11FIP5	2186.98427645088	-0.486819980989031	0.111680241958406	-4.35905199032735	1.30627079834659e-05	0.000402557600342621
LYZ	130.728220023143	1.49882937585692	0.343854520395792	4.35890554567002	1.30714510726774e-05	0.000402557600342621
PLCL2	959.035252497597	-0.886701253300405	0.20352914563297	-4.35663035160289	1.32080047382152e-05	0.000406019377830143
SEMA4G	243.799441890724	-0.96495544915947	0.22152877763988	-4.35589208517239	1.32526060472684e-05	0.000406647026797114
SFRP1	1590.9874024777	0.847272974162528	0.194627345588782	4.35330899468097	1.34097933043615e-05	0.000410720718420471
GADD45G	9096.53487060722	-1.00101403063393	0.230093253305517	-4.35047102100286	1.35845408278207e-05	0.000415316461854192
LOC101102543	717.915708688123	-0.72149426984353	0.165951260312881	-4.34762754126266	1.37618046207051e-05	0.000419588665610702
ZBTB16	3112.9826597415	-1.08060630900871	0.248562081691005	-4.34743023415793	1.37741863465422e-05	0.000419588665610702
KIAA0368	9837.73301994891	-0.338133748946802	0.0778039558798613	-4.34597116718488	1.38660783924327e-05	0.000421624065404621
LOC105605763	100.167764196981	-1.48199122555239	0.341262053025974	-4.34267804583476	1.40756331319598e-05	0.000427223413563005
LONRF1	446.505177652412	-0.551310580534318	0.126967733410934	-4.34213138821647	1.41107101958181e-05	0.000427516381878704
LOC105606044	157.797690803786	0.65480819910767	0.151018914128327	4.33593502434569	1.45141816702256e-05	0.000438949576951158
LOC105610458	531.015636332119	-1.43508711143423	0.331051097762703	-4.33494140672779	1.45798952002312e-05	0.000440145310218828
PHF5A	801.928128416563	0.352214678555313	0.081279055029036	4.33340026442838	1.46823812248113e-05	0.000442444875081006
DSEL	596.082496731646	0.803224613455093	0.185377643532795	4.33290982746253	1.47151391374157e-05	0.000442638755985055
GATSL2	1164.54530293199	-0.484773787779283	0.111903255957405	-4.33207938081629	1.47707663976774e-05	0.000443518637458831
KAZALD1	55.9762042789469	1.27362480506833	0.294059009906699	4.33118783019925	1.48307098634869e-05	0.000444524752860127
NEIL2	1594.0007866321	-0.918879944225101	0.212504572844774	-4.32404786364905	1.53192036926014e-05	0.000458349484147851
EFEMP2	789.646078129006	0.655811732828433	0.15169069565054	4.32334844280277	1.53678722925405e-05	0.000458988938897101
KCNQ4	249.795694431714	-1.35775375274311	0.314109481483028	-4.32254940644467	1.54236529485987e-05	0.000459838163706892
COQ9	14966.8679234465	-0.441568224779833	0.102287969344674	-4.31691261063072	1.58226764748408e-05	0.000470899654733536
GPRC5B	1636.41668665962	-0.477695654092815	0.110691676751121	-4.31555170283368	1.59204782301962e-05	0.000472973218093196
CHRM4	28.9348352887996	3.21453705119443	0.745158340031602	4.31389797107834	1.60400994689788e-05	0.000475686547744053
DHTKD1	2703.7443876176	-1.40161490685599	0.324940666603755	-4.31344873359658	1.6072742351528e-05	0.000475815427184759
ICAM4	117.761926633212	5.80508494770198	1.34635798373681	4.31169497104328	1.62007828976417e-05	0.000478763030621872
VAT1L	75.0496453920125	-1.85629662286885	0.430825448186413	-4.30869771199228	1.64218635892089e-05	0.000484444975881662
BAK1	1558.04373229075	0.706038064247914	0.163933067662013	4.30686788405364	1.65582438851522e-05	0.000487612733675716
LOC106990141	47.2986686944811	-1.40094392405739	0.325383171812666	-4.30552052293584	1.66593544101188e-05	0.000489732595115643
C18H14orf142	898.60292361186	0.286697670519192	0.0666150016610303	4.30380039586353	1.67892938764624e-05	0.000492691058521319
SLC2A6	345.65625387636	2.37796419821101	0.552642186325426	4.3029002436863	1.68576763368927e-05	0.000492977091486696
SDK2	213.102531828938	1.22910452898088	0.285633441183102	4.30308343410312	1.68437383119998e-05	0.000492977091486696
FCGR1A	163.432931519119	1.10225431380511	0.256205110170199	4.30223391357368	1.69084667556465e-05	0.000493603938361452
ST6GALNAC6	516.734252972082	-0.536380696800785	0.12469201036174	-4.30164446979968	1.69535181129122e-05	0.000494061364070395
C7H14orf37	108.855023810768	1.11723989284705	0.259977164964029	4.2974539437017	1.72771143624969e-05	0.000502620550182329
SLC2A4	11766.4896439639	-0.592881418478298	0.138222166457569	-4.28933675164395	1.79207479162969e-05	0.000520444518501783
FGGY	588.911393016872	-0.479816772490886	0.111873214481634	-4.28893345662875	1.79533146853813e-05	0.000520491355921874
HGF	60.7924117011343	1.4155426010096	0.330109026957087	4.288106308567	1.80202848184e-05	0.000521533716387946
LOC101109977	32.5442156638002	-6.08715038341348	1.41995005079568	-4.28687641512635	1.81203034759351e-05	0.000523527324652662
NOTCH4	3119.67035423176	-0.691719263178481	0.161476109736719	-4.28372509287165	1.83789978241869e-05	0.000530090649080109
FGF18	155.555681151849	1.45113282992827	0.33929229820231	4.27694008268647	1.89479774882695e-05	0.000545565481961048
CLMP	335.585501439883	1.14545117289732	0.267968121709085	4.27457999702241	1.91497940498255e-05	0.000549494516975793
MCCC2	2266.1074941001	-0.445183758899754	0.104143332608999	-4.27472165281264	1.913762319426e-05	0.000549494516975793
SLC11A1	43.8574489528964	1.81006866212134	0.424233838110342	4.26667677001888	1.98406296160728e-05	0.000568347848371831
ARHGEF28	1333.31752120692	-0.78582979036177	0.184293982208513	-4.26400135774737	2.00798222332025e-05	0.00057422144702602
CNNM3	3991.275334775	0.611205166863169	0.143656949145127	4.25461608714597	2.0940799605313e-05	0.000597826053248453
LOC105606974	222.056053575127	-0.943168772813648	0.221729384858665	-4.25369318286272	2.10273367924983e-05	0.000598576168732297
NDEL1	1959.18672287369	-0.344572317963752	0.0810076627881337	-4.2535768358722	2.10382703372458e-05	0.000598576168732297
CLK1	3196.42628102419	-0.631796492544658	0.148604457035429	-4.25153124710136	2.12313880476866e-05	0.000603050320982856
NAALAD2	105.473085576129	0.832074024235863	0.195748943911959	4.25072037481899	2.13084060833478e-05	0.000604217282110445
ANKS6	353.491677089729	0.493514638981412	0.116175545663402	4.24800792768627	2.1567976447264e-05	0.000610548020135932
TMEM40	67.8776335742035	-1.5538328845765	0.365864692192558	-4.24701513355844	2.16637331706696e-05	0.000611200794068472
RIOK3	3115.67610962545	-0.31559826702568	0.0743073542242009	-4.24720097116436	2.16457780786527e-05	0.000611200794068472
FKBP14	601.547903416229	0.576588343464656	0.13581661431827	4.24534469776643	2.18257635416609e-05	0.000613712732362924
CH25H	159.716067156789	2.4501222248734	0.577104379010071	4.2455443312979	2.18063387973213e-05	0.000613712732362924
EPHB3	92.3018364188265	1.20811759499809	0.284776121420851	4.24234162952411	2.21199629249211e-05	0.000620946872424956
SSTR1	18.9124062218438	-1.85068017269708	0.436278803589388	-4.24196673657078	2.21569536976907e-05	0.000620948627377782
THBS3	542.795309397732	0.573109871048377	0.135156106157062	4.24035500388254	2.2316655459091e-05	0.000624383629857929
STMN2	21.3169365983135	-4.65781460704571	1.09855646028791	-4.23994102754173	2.23578516284126e-05	0.000624497134770362
LOC105606122	1604.89143458731	-0.505616958151339	0.119314206239801	-4.23769284552032	2.2582842575685e-05	0.000629735485754799
HPS6	358.552808337845	0.486228614998853	0.114845436635617	4.23376521734654	2.29810868638147e-05	0.000639779760952059
ARFIP2	677.180355799937	0.467110515755767	0.110402943862447	4.23096069193363	2.32695337568946e-05	0.000646739190284599
PCBD1	1063.55700714915	-0.490511116689348	0.115953111558284	-4.23025402334972	2.33427565506623e-05	0.000647703715180506
MTFP1	3512.19580658914	-0.360416207775357	0.0852689463192391	-4.22681671737788	2.37020573227991e-05	0.000656589940498957
IFT122	1793.84478195589	-0.359051832066596	0.0849612706634819	-4.22606476177532	2.37813575460658e-05	0.000657703169633382
GPM6A	852.533526297672	-1.06635595691757	0.252363769820496	-4.2254716581388	2.38440834712181e-05	0.000658355112592006
IFITM5	434.115934832949	0.622562314612343	0.147522330734006	4.22012255036066	2.44169549276226e-05	0.000673067372308154
ARHGAP22	226.705011670864	0.518603938821239	0.122929406491101	4.2187134358188	2.45700314615317e-05	0.000676178525410238
LOC105602518	329.597638318823	1.26887772391917	0.301347059523438	4.21068559927487	2.5459686044134e-05	0.000699517354300838
SESN3	94.6693620168367	0.983492631771764	0.233648853116736	4.20927652180852	2.56189695284423e-05	0.000702745469201889
NKX6-3	114.65358584713	1.02242459382266	0.243028980670079	4.20700688042895	2.58775265716508e-05	0.000708681774107995
NQO2	940.509608468497	0.901200555568728	0.214237569475527	4.20654770204381	2.59301370473243e-05	0.000708967893415868
LOC101108887	580.206125247815	-0.825380116403577	0.196265650702354	-4.20542317746321	2.60594096891176e-05	0.000711345736887194
ELF5	37.9510657877945	-1.58949758402612	0.37800277901431	-4.20498914894473	2.6109468316316e-05	0.000711557066027316
WRB	549.399471868887	0.430669715708415	0.102450837293706	4.2036719960987	2.62619424705924e-05	0.000714554308483837
PITPNC1	829.736115921899	-0.906602661470413	0.215796504849839	-4.2011925174658	2.65512682582181e-05	0.000721259411570173
ZW10	1022.37592489531	0.409772980071238	0.0975508803598016	4.20060770912423	2.66199489051107e-05	0.000721958775547478
SALL4	13.3828617997727	-3.1012936333764	0.738580547698034	-4.1989917593177	2.68106076227525e-05	0.000724791587100616
PACS1	6331.15377515594	-0.254793683104597	0.0606789821101887	-4.19904346190103	2.68044874077379e-05	0.000724791587100616
CCDC88A	616.784446821529	0.585012203391807	0.13946273927181	4.19475629437933	2.73165126364379e-05	0.000736101217919397
MFHAS1	834.43786562066	-0.650207044857862	0.155003679175575	-4.19478459037972	2.73131029004673e-05	0.000736101217919397
ZFP36L1	1826.13861563788	0.522466562131001	0.124564651766611	4.19434048681734	2.73666651436404e-05	0.0007362727590245
PLCB1	797.343011544203	0.864775888891114	0.206194707536626	4.19397713560375	2.74105623133991e-05	0.000736275727315983
TMEM120B	3869.26000878863	-0.607150484409067	0.144823338289827	-4.19235250049276	2.76076578713455e-05	0.000740387188367901
MARCKS	3337.841189745	0.518678385887917	0.123774697446396	4.19050417079423	2.78335298071462e-05	0.000745256056858541
CDC34	3043.96841153652	-0.36686730530126	0.0875614779342172	-4.18982541131704	2.79169166543831e-05	0.00074630040308975
NGFR	139.542960732935	1.3133843935986	0.314086897484788	4.1815956161056	2.89470470847248e-05	0.000772610470999441
LOC101114941	213.954054011645	1.10951033639548	0.265381569460183	4.18081157124949	2.90470499497424e-05	0.000774050942797019
HCK	232.347355006944	1.6406263778805	0.39247656791757	4.1801893717769	2.91266434817028e-05	0.000774943845165874
HIP1R	1103.49958187655	-0.476028831783762	0.113903495740683	-4.17922934400105	2.92498598150068e-05	0.000776992721626129
ROBO1	439.419425767071	1.27208752034973	0.304436521017125	4.17849841438101	2.93440042182761e-05	0.000778264086640872
TCTA	1528.46913779647	-0.484067637508862	0.115936198226419	-4.17529335025717	2.97602303658113e-05	0.000788060273387587
LOC105607491	42.6604647552335	-3.09816537970652	0.7421043640997	-4.17483783896773	2.98198388675089e-05	0.000788397154964092
TIPARP	1787.62488728688	-0.729904697229747	0.174887517733949	-4.17356656831351	2.998679902537e-05	0.000791566759201877
DCN	15675.0703877083	0.714169280572674	0.171237318192256	4.1706404194607	3.03744822017966e-05	0.000800543758970547
LOC105609628	38.3874560136558	2.81867194203612	0.676045372410844	4.16935320773584	3.05465282304611e-05	0.000803818266346172
TEX9	208.049578171097	-0.537938996145581	0.129096869609572	-4.166940668449	3.08714805836953e-05	0.000811099915648183
RAB1B	7976.16011062007	-0.239177602579212	0.0574281905752045	-4.16481174460824	3.11609578083817e-05	0.000817428245784614
SPATA20	1160.84064870509	-0.690687852571214	0.166090709527894	-4.15849781444408	3.20347297370137e-05	0.000839040468111972
LOC101102014	23.8045249288927	3.17306833389194	0.763350446970911	4.15676488627622	3.22785873692724e-05	0.00084411266969567
XKR8	413.351416740566	-0.526951497515951	0.12687293565383	-4.15337987412639	3.27600223675937e-05	0.000855372323153864
OSBPL1A	2443.59194478422	-0.287823513392223	0.069377702188926	-4.14864580853999	3.34447799783067e-05	0.000871897636178648
SERTM1	73.4723681672012	2.04873362771134	0.493995002169766	4.14727602245512	3.36454346098676e-05	0.000875770871462731
LOC101116212	123.926118689276	-2.66848497977326	0.643798776693926	-4.14490532814714	3.39954131791229e-05	0.000883512940659895
KIF17	79.3951039449126	-1.34884698558059	0.325548166241223	-4.14331003966131	3.42328641731393e-05	0.0008842175285274
KCNMB4	211.623382931638	-0.840158540752475	0.202768941407407	-4.14342815482975	3.42152294414314e-05	0.0008842175285274
NOV	1384.14988342687	-0.629067173860015	0.151788951390079	-4.1443541713612	3.40772727776358e-05	0.0008842175285274
HAPLN3	1002.15013435404	-0.908740597225287	0.219317791791397	-4.14348781192195	3.42063258481302e-05	0.0008842175285274
ATP6V0E2	4592.70712072882	-0.359432896967053	0.0867678057995303	-4.14246843809203	3.43587663822168e-05	0.000886108369197814
SMAD3	1933.88540834354	0.328674203544585	0.0793629513253598	4.14140600942545	3.45183320367322e-05	0.000888860265233771
SERPINB1	2750.50797659955	0.89086235286991	0.215562389547552	4.13273556087291	3.58471072022023e-05	0.000921665302148365
DNMT3A	2280.92125110597	0.460205199530584	0.1113659007026	4.13237083009412	3.59040544605753e-05	0.000921720115655838
STEAP4	34.349865450922	1.92070046214778	0.464847890659873	4.13189023923773	3.59792227155838e-05	0.000922241813967288
LOC106990092	12623.2436790016	-0.494341498976281	0.119677106335799	-4.13062710247371	3.61775005583328e-05	0.000924505580377455
NAGS	173.026206651446	-1.96620178254554	0.475999074723721	-4.13068404321324	3.61685401368402e-05	0.000924505580377455
NPRL3	1270.77369047416	-0.454287431013544	0.110016872760556	-4.12925235570246	3.63944770326887e-05	0.000928639045985827
POLR2G	1124.91942796593	0.451192673736717	0.109289665051423	4.12841116792169	3.65278505320858e-05	0.000930630010147005
LOC105602100	190.631131822228	1.90595602896429	0.461770776672798	4.12749382431105	3.66738277689167e-05	0.000932935573274332
PRKD2	1432.01605555803	-0.61777723539337	0.149777535230086	-4.12463213821985	3.71327761774105e-05	0.000941761133368261
LOC101114469	26.4241907061603	4.77608417872322	1.15791256597768	4.12473646029614	3.71159499865812e-05	0.000941761133368261
MMP2	6413.73595937074	0.704605921655891	0.171041668846025	4.11949863685084	3.79697670698664e-05	0.000961538604337053
MALL	303.770108268176	-0.688514697181217	0.167411632883306	-4.11270522438035	3.91049575023342e-05	0.000988796782559023
CFH	1475.63849048912	0.974196321823443	0.236968144289143	4.11108558386967	3.93803185822948e-05	0.00099128751042109
ACTBL2	40.3592784465679	-3.78980939396733	0.921751852569138	-4.11152891464687	3.93047639066804e-05	0.00099128751042109
APEH	5134.57105042099	-0.257626144708405	0.0626651038013519	-4.11115803023448	3.93679624909737e-05	0.00099128751042109
TFF2	403.996342729262	-4.30554469285304	1.04739444122387	-4.11071944187719	3.94428222660912e-05	0.000991376765925745
STX11	529.42431179754	1.40993700431288	0.343114182735034	4.10923557013581	3.96970976394263e-05	0.000994927286315191
RAD54L2	1519.60005116119	0.292325731546813	0.0711392495433069	4.10920460116543	3.97024210001483e-05	0.000994927286315191
OGFOD1	884.474237517323	0.365159989535455	0.0889130348668421	4.1069342654013	4.00945273544352e-05	0.00100325815098933
SCUBE1	113.539437753824	2.32322018816755	0.565850735124746	4.10571206142443	4.03071312945481e-05	0.00100409542624863
ADGRG6	253.806964986349	0.975083760932158	0.237489449189809	4.10579823338947	4.02921065848468e-05	0.00100409542624863
LOC105602959	89.0538348884797	-0.798349725272054	0.194439934298224	-4.10589382347547	4.02754459750342e-05	0.00100409542624863
LOC101113531	167.823502339875	1.0969491960496	0.267650845037968	4.09843352407121	4.15955661516796e-05	0.00103465894207174
CA11	73.7987320298377	1.1094810932368	0.270739070242366	4.09797186731709	4.16785920890661e-05	0.00103519280055782
PECAM1	9615.58369693625	-0.561222995600383	0.13699874857509	-4.0965556360011	4.19342741543254e-05	0.0010400071090044
C9H8orf46	32.6599092552548	-1.38862011908889	0.339069840591122	-4.09538081201212	4.21475018538034e-05	0.00104375588169618
TMEM57	1722.42709313451	-0.364539105947178	0.0890322991049393	-4.09445908520804	4.2315512721078e-05	0.00104637550941901
LOC105605539	61.7383456586563	-1.06121254083851	0.25931691294688	-4.09233832370933	4.27044977679086e-05	0.00105444365633977
SDR42E2	34.3589761743273	2.56259974910306	0.626274169308088	4.09181772886185	4.28005012932184e-05	0.00105526455901095
FCGRT	5470.84704846819	0.529627150311999	0.129471725896291	4.09067807388494	4.30113816464928e-05	0.0010589112480026
ANGPT1	83.7899558939846	1.04389749560833	0.255282820742232	4.08918035523584	4.32900168006916e-05	0.001064212913017
DKK2	185.532995792693	-1.46886973362139	0.359360164658384	-4.08745842772455	4.36124795852337e-05	0.00107057495507402
LOC101114239	17727.1753970442	-0.266041367823713	0.06518425936884	-4.08137440541187	4.47701681760896e-05	0.0010973912214008
ENDOG	3372.15694127352	-0.252916817840881	0.0619884240635852	-4.08006529705368	4.50230517836608e-05	0.00110198342902803
MIB2	2658.9716574263	-0.32129728367019	0.078778094403919	-4.07851048062679	4.53251594382338e-05	0.00110649102659991
KIF16B	757.151168705182	-0.444340716019207	0.108966694119703	-4.07776632675566	4.54704311258124e-05	0.00110649102659991
CCKBR	2734.98530474629	1.62904050114966	0.399490755824292	4.07779273337219	4.54652685503078e-05	0.00110649102659991
LOC105602333	169.556877892961	-1.18242602180707	0.289958563054339	-4.07791378654846	4.54416093927117e-05	0.00110649102659991
ERI1	216.223061975842	0.689220181513619	0.169099919177191	4.07581614980799	4.58532371479186e-05	0.00111419390555239
OLR1	32.0682559968745	2.72541999498943	0.668861803599931	4.07471316245111	4.60710968452691e-05	0.00111787228492525
RALGDS	1643.69697064187	-0.507948129253981	0.124740521913924	-4.07203787077696	4.66035996778712e-05	0.00112916358585505
SEC31B	997.390054475473	0.457323582474882	0.112334883189271	4.0710736459693	4.67969504194376e-05	0.00113221686518395
PLAA	1601.85658687692	-0.353383038723802	0.0868171243977813	-4.07043012740967	4.69264146462098e-05	0.00113371790556899
PABPC4	22399.3524575613	-0.416451771411305	0.102348782867347	-4.06894698446061	4.72260905622455e-05	0.00113932096528574
STMND1	12.2238447566324	-5.66823288166434	1.39412670238806	-4.06579464546154	4.78690731759952e-05	0.00115317831726986
RBFA	4409.86168900179	-0.334781233074866	0.0823665935766469	-4.06452687354773	4.81299935305709e-05	0.00115780520917961
WASF3	2476.87092678487	-0.642939892615008	0.15826193343734	-4.06250497925052	4.85489118035823e-05	0.00116621421711034
ATP5F1	34611.9831322895	-0.287530498194252	0.0708328564823453	-4.05928141929328	4.92239609178573e-05	0.00118074308535488
MMP16	315.1114110459	0.859662907168088	0.211924289897852	4.05646236956814	4.98215850543693e-05	0.00119337600098179
PI4K2B	247.569961278962	0.663945819449608	0.163738390665081	4.05491843881424	5.01517987523332e-05	0.001199576807995
CARS2	1954.80060740466	0.345780324411407	0.0854434097875144	4.0468928530745	5.19019840410205e-05	0.00123967593984341
GXYLT2	45.7893888185688	1.18787016087177	0.293570849427427	4.04628103637867	5.20377542662545e-05	0.00124115579856322
MMP23B	246.587095078889	1.04313344904253	0.258208529213138	4.03988765290349	5.34768114678917e-05	0.00127367221647677
ARHGEF5	158.55566936678	-1.21307197980225	0.300320809041064	-4.0392538355089	5.36215109675467e-05	0.00127531217386039
KCNJ12	25.7827976727442	-1.6816635773791	0.416469032628386	-4.03790785299429	5.393002797883e-05	0.00128083816449721
CCDC191	153.018792858226	0.704343243969139	0.17461759653183	4.03363268054574	5.49211468369677e-05	0.0013024711035035
CALCOCO2	6292.80216617921	-0.362818738179394	0.0899554990443543	-4.03331360543617	5.49958063328865e-05	0.0013024711035035
PLEKHM1	1714.81865211791	-0.360132389714083	0.0893589987762743	-4.03017485251526	5.5735377315957e-05	0.00131812991500396
LOC101104661	3485.63907096467	4.8868021844439	1.21332213062853	4.02762140497053	5.63439751642228e-05	0.00133065160447529
RAPGEF1	6417.02131256053	-0.364584673101677	0.0905381027054718	-4.02686451568024	5.65255809550813e-05	0.00133306822406689
FECH	6922.56081483378	-0.363849108126067	0.0904507038823133	-4.02262329101912	5.75535094802267e-05	0.00135540933040618
RAB6B	113.129543630678	-1.08726254130632	0.270338935939203	-4.02184959975887	5.77429252045459e-05	0.00135796823400621
MDFI	17.8776503742794	2.62585993035288	0.653024798346501	4.02107230384162	5.79338178756299e-05	0.00136055467538927
C1H21orf2	1188.35658385796	-0.290696416534691	0.0723355569369108	-4.01872092846715	5.85149270913688e-05	0.00137037395409661
IFIT3	325.742704081172	0.65239808459545	0.162330385454016	4.01895235307167	5.84574897794486e-05	0.00137037395409661
KLF11	1510.5663579406	-0.829740539620409	0.206639840786456	-4.01539478767733	5.93463694509742e-05	0.00138791265969142
NCDN	1474.7512189779	0.236969657125191	0.0590288986460513	4.01446854948298	5.95798871203337e-05	0.00139143861378946
PPEF1	162.996092965719	-0.643223530443409	0.16030232677368	-4.01256515353974	6.00624939749651e-05	0.00140076398916649
EIF1B	2840.55426249241	-0.481011895835117	0.119968587313124	-4.00948203699067	6.08520817396229e-05	0.00141721295630438
CLN5	432.533456684612	-0.757678710728768	0.188997597789805	-4.00893302131504	6.09937118218639e-05	0.00141854670025538
LEPR	51.3568072218641	2.74669385999335	0.685373159232172	4.00758889226198	6.13417766150413e-05	0.00142467123450541
TMEM185A	2134.51385910045	-0.222544734035775	0.0555777075181377	-4.00420859322325	6.22254417456371e-05	0.00144320110752122
CAV1	6689.39049986084	-0.586386721225873	0.146480758401636	-4.0031655189691	6.25005424508553e-05	0.00144758487783903
CALR	20986.6661083036	0.491818738449572	0.122937574186075	4.0005567191782	6.3193637759573e-05	0.00146079218313203
LOC101112122	280.23280545899	0.723359029751077	0.180823201062888	4.00036624448155	6.32445262753563e-05	0.00146079218313203
LOC101108257	882.049964375038	-0.38815381139183	0.097046798198644	-3.99965602777871	6.34346147910493e-05	0.00146317290495404
SEC14L1	4089.76485280064	-0.442824867899783	0.110725862907618	-3.9992902856783	6.35327159995482e-05	0.0014634282459348
RHOQ	8117.28887370433	-0.275924914224858	0.0690497049136577	-3.99603321360874	6.44127008999799e-05	0.00148166835243934
LOC101110693	33.3100215876212	-2.00294063054542	0.501753191584119	-3.99188418557299	6.5550386134619e-05	0.00150577833723172
LOC105611263	94.8709961561284	-1.87221751745531	0.46908345224232	-3.99122482045723	6.57329295336771e-05	0.00150791160997105
LOC101102680	272.812923087804	-0.593781844791398	0.148816529728859	-3.99002614745324	6.60660117439336e-05	0.00151348772135455
LOC105608415	565.959455121717	-0.742282942031523	0.186057579392123	-3.98953347913409	6.6203374978569e-05	0.00151457108879543
NUBPL	946.794409617984	-0.575496992492386	0.144383811383079	-3.98588309159868	6.72296100670656e-05	0.00153595909412732
LOC106991806	12.0417975351055	-2.33974955060128	0.587307824068568	-3.9838555774597	6.78060899407204e-05	0.00154702768297587
DAB2	1981.60003656839	0.532153792931857	0.133624316771577	3.98246221787269	6.82049700149461e-05	0.00155401974363322
LOC101113001	32025.4768492266	-0.250270955171196	0.0628702317050802	-3.98075445856791	6.86968824356459e-05	0.00156099740291268
C25H10orf10	596.043454063091	-1.60285750360554	0.402629577442125	-3.98097306657988	6.86337265507153e-05	0.00156099740291268
PRMT8	325.046427470924	-1.41605330456589	0.356003425676789	-3.97763954623152	6.96027759994137e-05	0.00157888753501708
LOC101121216	198.885932541709	1.88897499180497	0.474964969769721	3.97708275774698	6.97658898910312e-05	0.00157888753501708
SLC6A8	3999.99534004136	-0.528360348615084	0.132848422820294	-3.97716688989077	6.97412197979958e-05	0.00157888753501708
CD99	5643.45395456967	-0.510928862164994	0.128592701542093	-3.97323375306606	7.09034049108233e-05	0.00160247413114986
SNCA	152.497000483959	-1.17776026550834	0.296489209157079	-3.97235457188044	7.11656838726689e-05	0.0016062429185489
LOC105611533	51.052670129286	-1.22655131788976	0.308824079675215	-3.97168290497198	7.13666749107893e-05	0.00160862015901464
FOXN4	30.1344751617721	-1.78903753193564	0.450529379005698	-3.97096752243768	7.15813379796761e-05	0.00161129879267504
LOC101119706	218.047893962093	1.68486647846151	0.424336921979569	3.9705865579678	7.16959021356187e-05	0.00161172004600325
LOC106991526	22.5617253126326	-2.27283497110409	0.5729270537159	-3.96705820813122	7.27652257552303e-05	0.00163357446071321
SPTBN4	50.7473729806885	-1.97184300367835	0.497258150105355	-3.96543124182192	7.32633698298307e-05	0.0016425647515848
CCDC93	3820.34023984843	-0.466537187706505	0.117738712797799	-3.96247909137349	7.41755049498584e-05	0.00166080042041527
WRNIP1	2093.56992752089	-0.334726883954213	0.0844819177414901	-3.9621127562286	7.42894388122384e-05	0.00166113951280291
ANKRD45	139.744702076513	-1.08423955149585	0.273780605222135	-3.96024967004562	7.48714428464054e-05	0.0016719300285024
STAC3	79.3352893991664	1.14065921035854	0.288427207865447	3.95475592888818	7.66128223777527e-05	0.00170854722583808
ARSJ	85.2564117753961	1.1298470864596	0.285875258191413	3.95223809716015	7.74236470629159e-05	0.00172434255014958
FRMD6	433.976622534314	0.509812894071393	0.129136138764272	3.94787159465884	7.88490737952636e-05	0.00175376610564465
ATP5B	151997.387502423	-0.31388866122808	0.0795172107343334	-3.94743047862658	7.89944460379234e-05	0.00175467848101411
LOC101108705	61.9926312809754	-1.88661275293929	0.478567907626345	-3.94220490524892	8.07359545732508e-05	0.00179018222370571
SERPINE3	55.7957328877666	-1.66847755099555	0.4232568478225	-3.94199777175313	8.08057274928717e-05	0.00179018222370571
STYXL1	284.019389446518	-0.479375059346317	0.121685629636535	-3.93945497737219	8.16669255989622e-05	0.00180688072887704
LOC105610931	76.1284143660662	-0.885964764228279	0.224987702817527	-3.93783639342648	8.22196212727407e-05	0.00181671870131555
GALNT15	93.8909728985224	-1.6497626367916	0.419067239961947	-3.93674923609254	8.25928341241253e-05	0.00182178256933653
CHCHD2	9607.78193479176	-0.310144588738592	0.0787861254737485	-3.93653815152938	8.2665483223537e-05	0.00182178256933653
FNIP2	760.582016453613	-1.22901893956251	0.312278362378578	-3.93565192990399	8.29711542285895e-05	0.00182612559993944
EFNA4	237.78062450793	-1.00681234565065	0.255904927503476	-3.93432184160259	8.34319268579558e-05	0.00183205664105559
LRRFIP2	8797.08562680235	0.3404707068526	0.086540285977086	3.93424522473556	8.34585421973584e-05	0.00183205664105559
COPB2	2450.39733323	0.231227118318463	0.0587791184015731	3.93383100336317	8.36025743612909e-05	0.00183282566868984
SIRPA	9203.53659696966	-0.641519237416429	0.163107461280127	-3.93310785651098	8.38545886230385e-05	0.00183595691106301
MFN2	24564.7265262809	-0.260595699841372	0.0662831625811337	-3.93155199138832	8.43992384607904e-05	0.00184547879677268
FAM53B	3035.593782491	-0.382153800764787	0.0972659062615662	-3.92895944172981	8.531422565345e-05	0.00186306325241917
LOC101119195	33.3802407558528	1.14000161118847	0.290531416938163	3.92384969309914	8.7145117888099e-05	0.00190057737650893
DTX1	458.075449410317	0.708610981911805	0.180628859994219	3.92302194640704	8.74451823130847e-05	0.00190465121838668
TMTC2	400.149921402645	-0.95694367608083	0.243966579693662	-3.92243756207273	8.76576136130314e-05	0.00190680824437661
AREL1	1790.32488632107	-0.438402438733116	0.111923411298526	-3.91698603220549	8.96629417483932e-05	0.00194791003294474
LOC105614865	2804.49022093606	-0.418047614903565	0.106813792383638	-3.91379807396111	9.08556221268187e-05	0.00196926200997255
PBLD	1135.43106953875	-0.386725819266435	0.0988125119579736	-3.91373330768997	9.08800071209455e-05	0.00196926200997255
TBCK	518.976238486447	0.414349148817814	0.105992659148665	3.90922496091589	9.25927087858822e-05	0.00200379201831996
SLC44A2	3497.34765289147	-0.30832406990386	0.0789090132313542	-3.90733652947707	9.33191362918434e-05	0.00201691680815854
PARK2	1377.01305563673	-0.431941681404523	0.110599361332225	-3.90546270974415	9.40452606431455e-05	0.00202989315823721
SCN4A	308.989669559437	-1.18464164061478	0.303352489453761	-3.90516538284534	9.4160967197444e-05	0.00202989315823721
WNT5A	287.834662573727	1.43185251895377	0.366938367995691	3.902160809116	9.53377828636422e-05	0.00205263101005396
LOC105610390	70.7175114497271	-2.54476549470573	0.652684158303559	-3.89892333425102	9.66213583990805e-05	0.00207760631902882
ROR1	359.17300463272	1.09649537773318	0.281353435001795	3.89721695676536	9.73044426402272e-05	0.00208962222604779
LRRC42	505.831295855625	0.462689417608148	0.118759647154287	3.89601542859962	9.77881622402496e-05	0.00209733156641556
CENPB	6017.54409966936	-0.342747827338675	0.088048563395669	-3.89271345403387	9.91292134667133e-05	0.00212338563623285
VHL	292.787297010141	0.519472262066943	0.133468266832217	3.89210315227942	9.93789724687307e-05	0.00212602725453143
LOC105606766	223.114299131212	-0.75156333045102	0.193170882534145	-3.89066571830861	9.99695751862426e-05	0.00213594460833122
LOC101108778	10790.0993327661	-0.240112401789414	0.0617297921574376	-3.88973287285698	0.000100354627305399	0.0021414505813963
PDIA4	3622.16154999557	0.518341998486964	0.133419504496525	3.88505414139404	0.000102307086447169	0.00218034684234366
EIF4E3	1140.89699473157	-0.383139558136241	0.0986558377235222	-3.88359743302743	0.0001029222612055	0.00219068078755757
XPO1	3214.21257988132	0.358511110640265	0.0923427021526217	3.88239787533753	0.000103431459519324	0.00219595958562807
FURIN	2193.11164495753	-0.388616521853537	0.100090990494966	-3.88263239210409	0.000103331723273349	0.00219595958562807
IDH2	75316.2466503696	-0.247855444022315	0.0638571378425436	-3.88140546846098	0.000103854520947825	0.0022021611219895
APBA1	830.620922016364	-0.959066323697136	0.247321222330766	-3.87781652807168	0.000105398152392282	0.00223207800059977
GLT8D1	777.610605285073	0.326826833233311	0.0843622005062991	3.87409089938222	0.000107023463184568	0.00226364721188493
CCL16	63.1159311325567	-2.56971795555384	0.663371705971396	-3.87372257879302	0.000107185421828646	0.00226422470860388
CCL24	199.63929302768	2.15561434098523	0.5569010380915	3.8707314110466	0.000108509295521719	0.00228931468531708
CERCAM	782.179970476299	0.595685942602024	0.153963960424742	3.8689959712565	0.00010928444766787	0.00230277943300154
ATMIN	420.294912659146	-0.50793661534728	0.131320747417052	-3.86790834912141	0.000109772905243544	0.00231017697330436
CPM	214.874147915258	-1.09886455915032	0.284332888660216	-3.86471141037606	0.000111220621809376	0.00233771844465583
MTOR	7996.6149673335	-0.224300386824835	0.0580636801679928	-3.86300672254804	0.000111999924435797	0.00235115946240689
ADGRG1	2305.60344869043	-0.497164838236173	0.128718929846867	-3.86240655378067	0.000112275517051052	0.00235400600899432
MUTYH	494.930129983111	0.462603959662215	0.11983265011882	3.86041666610494	0.000113193840695573	0.00237030439762896
RBPMS2	5238.00162901182	-0.221453904200714	0.0573933671589663	-3.8585278258259	0.000114072081915653	0.00238276031976609
C8H6orf163	11.9197975111109	-2.8917174562145	0.749378292941814	-3.85882201746539	0.000113934872369541	0.00238276031976609
CD83	685.330479100054	4.09480304467422	1.06228493272836	3.85471253381818	0.000115865691180752	0.00241722282531556
MAVS	8621.1879896536	-0.434047202980071	0.112613527968111	-3.85430783327366	0.000116057497678721	0.00241822406873321
SEC24A	666.660675080945	0.354884654733286	0.0920890550292313	3.85371154716092	0.000116340651246343	0.00242112382513274
TMCO4	946.131908478942	0.502804775881117	0.130501702884383	3.85285988433862	0.000116746203465011	0.00242356470526439
ZNF469	58.1644443311046	1.29523519281477	0.336155905104168	3.85307880405493	0.000116641829252253	0.00242356470526439
PTP4A2	8506.37036387098	-0.30240339922493	0.0785082071130669	-3.85186989163326	0.000117219302362028	0.00243038541210542
FAF1	3226.25359940068	-0.243504073690942	0.0632595611366273	-3.84928490358991	0.000118463157465388	0.00244412023654049
ARL10	374.38086458246	0.747901636400077	0.194268607377591	3.84983269554414	0.000118198533930532	0.00244412023654049
CRH	391.567803751071	0.863601327501579	0.224344442483896	3.84944381924492	0.000118386332125113	0.00244412023654049
LOC101102327	345.155055897814	-0.694674833076424	0.180447678466528	-3.84972995485381	0.000118248122683367	0.00244412023654049
LOC101114408	140.789597718752	0.557512325268556	0.144963162981398	3.8458896301821	0.00012011582547717	0.00247518088896889
LOC101106315	1698.18236789745	-0.587199263249569	0.152710907143217	-3.8451691122421	0.000120469326531072	0.00247942683674416
PRRG4	79.9412258778018	-1.37386737347335	0.357631547118388	-3.84157209995391	0.000122248815316083	0.00251297534173585
LRRC32	1357.77248985527	-0.476471349595792	0.124105875100264	-3.83923282609188	0.000123419351695847	0.00253393943683231
RIMKLA	645.426353069167	-0.725362849935328	0.188949911390789	-3.83891606297249	0.000123578664871874	0.00253411615831777
RASSF3	1337.55948091063	-0.950540151245231	0.24769467479792	-3.83754778749573	0.000124269056691811	0.00254516953504604
MXRA8	1521.646514682	0.594290198202147	0.154883905135773	3.83700422378415	0.000124544330824663	0.00254770428566509
TMED6	137.130794252216	0.85269803060594	0.222361131414793	3.83474407231413	0.000125695103304667	0.00256812048853946
LOC105603235	196.568310443583	0.750690148099082	0.195834582152237	3.83328694987851	0.000126442313479415	0.00258025182179169
TMEM45A	123.242188867297	0.913183104136312	0.23833101088729	3.83157483676419	0.000127325632076867	0.00259205772542616
LOC105605117	132.010346961438	-1.00160049706943	0.26140746744107	-3.83156803772343	0.000127329151424443	0.00259205772542616
SORBS1	80390.77101687	-0.529721545925128	0.138310922300626	-3.82993285789643	0.000128178227693554	0.00260618730189494
CCDC136	120.99453836159	0.789256104749923	0.206261636436639	3.82648037892578	0.000129988505407772	0.00263344182943576
DOCK6	6668.45958483628	-0.347180122902222	0.0907274546918388	-3.82662694640162	0.000129911166792603	0.00263344182943576
CLDN25	13.4389920693525	-2.85804649365287	0.746822227482856	-3.82694353284829	0.000129744262978045	0.00263344182943576
EXOSC6	675.788275702236	0.428809885112454	0.112075640551966	3.8260757020936	0.000130202264790169	0.00263459817382273
ASB1	5645.9768583949	-0.403784789252333	0.105622177282981	-3.82291673623164	0.000131882323337205	0.00266538613811912
PMPCA	5818.08888321052	-0.21847057412805	0.0571858657175949	-3.82035965332656	0.000133257215781326	0.00268401321701953
MXD1	953.292831223833	0.361601312912403	0.0946482813988763	3.82047415513554	0.000133195362701383	0.00268401321701953
KCNE3	103.133429394948	1.40346131852296	0.367368224463662	3.82031222371489	0.000133282844853482	0.00268401321701953
ZFAND5	7048.38014325504	-0.420358432304497	0.110182294732741	-3.81511778570342	0.000136117991603132	0.00273782778565391
UBE2R2	3749.43223658905	-0.290845089842831	0.0762544319748504	-3.8141401399299	0.000136657908273597	0.00274327121976875
BCKDHB	2395.64947949746	-0.38233196436422	0.100243377647297	-3.81403712980864	0.000136714914193649	0.00274327121976875
CIAO1	2456.19322800118	-0.340927521035496	0.0894073728452768	-3.81319247155919	0.000137183194710804	0.00274818372699615
LRP11	461.938103377521	-0.90589422238132	0.237580048384075	-3.81300630479223	0.000137286609020325	0.00274818372699615
PSMD2	10679.9281683634	-0.186190485176954	0.0488793886415991	-3.80918195483516	0.000139427327352522	0.0027877176093135
ENO3	83191.7201426902	-0.348526177098073	0.0916052911637937	-3.8046511579216	0.000142004174141271	0.00283586720687111
LOC105603609	83.1704862866591	-0.808633542516689	0.212594143193218	-3.80364919922444	0.000142580052963037	0.00284399002440505
NDUFV1	39509.6747942031	-0.274284920345733	0.072139509079842	-3.80214564590621	0.000143448352944442	0.00285791949616207
TEF	6701.94641694308	-0.386192784787705	0.101595134359301	-3.80129213099811	0.000143943469940535	0.00286438987816579
ETV2	69.9791187423087	0.963427087872398	0.253784741331045	3.79623724743826	0.000146908913028849	0.00291994488484645
BDH1	7949.43669149225	-1.13625264536216	0.299450715452723	-3.79445627185871	0.000147967355517764	0.00293751013344887
LOC106991404	22.3422952262548	-2.77984501833881	0.732805964092411	-3.79342575600033	0.000148583071075296	0.00294625511807914
IL1RN	244.218128541214	2.46283838081213	0.649395392118836	3.79250978787579	0.00014913237050403	0.00295366408719112
CDV3	4125.19320906708	-0.306786444670055	0.0809366310276916	-3.79045236717465	0.000150373168870349	0.0029735399668612
LOC105602196	13.4949339586599	-2.61799181668122	0.690715602655976	-3.7902601397947	0.00015048959332732	0.0029735399668612
WDR18	2021.62772125561	-0.243612544351368	0.0642937342993568	-3.78905576112734	0.000151220971108914	0.00298448430656852
HS3ST1	39.1911681650343	1.19969392764193	0.316657062029989	3.78862205046389	0.000151485167185461	0.00298619353601821
SIRT6	270.146957342324	0.497217165944696	0.131252565794969	3.78824720822146	0.000151713853391536	0.00298719958404998
LOC105609836	24.1962108210011	-1.49006666657942	0.393452427563012	-3.78715840135663	0.000152379964224908	0.00299680596308986
TMEM198	169.659442169321	-1.08973314552592	0.28788090983597	-3.78536091937056	0.000153485656246339	0.00301502489460537
TMEM183A	1164.98259274559	0.287849298544899	0.0760608413970301	3.78446114002808	0.000154041973194641	0.00302242214617024
LOC106991096	687.144440066828	0.447545823035982	0.118275542285811	3.78392535250013	0.000154374141738566	0.00302540931624007
LOC105613097	47.055768679552	-1.34346652488206	0.35512424195768	-3.78308875078757	0.000154894152556862	0.00302945605529263
VAT1	3776.36422255507	-0.854963185814077	0.226017835085189	-3.78272442744101	0.000155121121832111	0.00302945605529263
BICC1	987.804832986234	0.515808484458698	0.136357684406362	3.78276066144925	0.000155098534449017	0.00302945605529263
PRKCA	1184.31481871583	-0.451417638611393	0.119354564051162	-3.78215648643224	0.000155475567034053	0.00303285575368631
USP4	10197.7697013525	-0.429789857686698	0.113730765522456	-3.77901138458299	0.000157452226403028	0.00306785537307869
INSR	9147.61539761443	-0.448107883349906	0.118594045104966	-3.77850239405607	0.000157774335938706	0.003070573447696
SMIM13	2361.39349268807	-0.371745298914508	0.0984493137022812	-3.77600701248865	0.000159362506037732	0.0030978965769069
LOC105606170	1313.95158859415	0.730405247277395	0.193603377292297	3.77268856304427	0.000161497827133364	0.00313578055802254
PSPC1	1389.86487519543	0.336710224176514	0.0892682351042271	3.77189292230748	0.000162013784066947	0.00314217044877245
PDGFRL	395.543547193686	0.717843275293956	0.190469101171543	3.76881746634296	0.000164022776180619	0.00317746887266948
WDR61	1026.31780881934	0.255459589152899	0.0677893549446573	3.76843221714463	0.00016427607953569	0.00317871378296045
SLC6A16	27.669182912286	-5.02482844324724	1.33377115390274	-3.76738425369608	0.000164966984500789	0.00318841361423077
TMEM71	141.270254096839	0.944788648472949	0.250850874175654	3.76633588213601	0.000165660893265432	0.00319814916217939
POU2F2	57.4214730586858	1.79932523151507	0.478047037063684	3.76390834376277	0.000167278216773894	0.0032256688246021
BSCL2	1677.13332383469	-0.299392405875353	0.0795601031414142	-3.76309725671418	0.000167821897952717	0.00323244583513738
TSPAN33	66.598615182718	-1.06348944656626	0.282709317479122	-3.76177713578469	0.00016871034644859	0.00324584036102178
DUS2	510.556911350665	-0.401904979514481	0.106864309530276	-3.7608906217713	0.000169309456325968	0.00325364400928131
WISP2	107.832092628897	-2.11415523781828	0.562397950089282	-3.75918019879456	0.00017047102695433	0.00327222639068157
DRC7	11.3266517539743	2.62985324283015	0.699978769068853	3.75704715491374	0.00017193010859096	0.00329647066813797
BCKDK	2997.15764707468	-0.288135140586141	0.0767036042862011	-3.75647459161154	0.000172323758231647	0.0033002551192086
LOC106991845	22.5123453684499	-2.49821254836138	0.665121244304154	-3.75602579192159	0.000172632910195423	0.00330241454486467
FMO1	64.7955263682459	-2.47131720920288	0.658338482680586	-3.75387019628612	0.000174125057647918	0.00332717368676107
FBXW11	6254.70348148862	-0.301404991886887	0.0803094235606344	-3.75304638638482	0.000174698512680673	0.00333434221421738
DHX36	1637.7748411873	0.277882945795932	0.0740628385720129	3.75198886720688	0.000175437256581133	0.00334464565692943
TF	1385.51580244068	0.278668285420408	0.0742838242658331	3.75139928745674	0.000175850389709599	0.00334872514492288
LOC106990874	80.0581164872258	-1.94746818110969	0.519303019369953	-3.75015763142003	0.000176723442933803	0.00335733213722415
MEGF6	2237.49670407554	0.531343097141265	0.141674173318854	3.75045842650104	0.000176511569717709	0.00335733213722415
RSRC2	2716.94189365209	-0.229932408336142	0.061316857123962	-3.74990531349798	0.000176901354361023	0.00335733213722415
DIRAS1	415.832974021816	-0.995329672818901	0.265820828673782	-3.74436298985576	0.000180852032657545	0.00342495237204247
CAPNS1	10363.5197646655	0.450179107037909	0.12022936660511	3.74433567895696	0.00018087170421491	0.00342495237204247
RAB3IL1	347.480473951512	0.535125660130649	0.142968022627716	3.74297447985342	0.000181854704626042	0.00343969275397851
LOC105608239	31.8661060671878	2.1687016776862	0.57948601014073	3.74245734967705	0.000182229469001582	0.00344290845085573
TNK1	88.9673696101538	-1.01533413745781	0.271364391835395	-3.7415894200065	0.000182860090295829	0.00344707670215736
PDE2A	4327.18184260864	-0.47299248744239	0.126412777956714	-3.74165092396239	0.00018281533522877	0.00344707670215736
LOC106990476	558.323781378234	-0.617658767958768	0.165100988877905	-3.74109671999322	0.000183218989137464	0.0034499745826948
LOC105603192	36.9897705388347	1.2357318964476	0.330484116194374	3.73915669738513	0.000184638612631398	0.00347281685838586
CS	49976.9203444656	-0.322204377569075	0.086244310414	-3.73594937477489	0.000187008291974668	0.00351345746318887
LOC100192427	52.6431284684584	1.63558323889338	0.43796000395908	3.73454932895243	0.0001880516309153	0.00352911626544729
NRG1	12.301170780358	3.65144394731292	0.977901009175513	3.73396071079989	0.000188491911189966	0.0035334353251497
LOC105605627	22.2884327089661	1.86842323441284	0.500802198876173	3.73086068432941	0.00019082673153196	0.00357321992283954
FBN1	10471.320440433	0.727931632708625	0.19514695997704	3.73017152198666	0.00019134946193431	0.00357504578047268
GNL3L	1884.06666039642	0.248919437941373	0.0667284301548707	3.73033559104647	0.0001912248934576	0.00357504578047268
LOC101122242	318.28729933892	1.10984900488695	0.297600504224926	3.72932501501453	0.000191993380119627	0.00357912271254049
TMEM259	9943.81261860539	-0.20056823513616	0.0537796130989167	-3.72944734219741	0.00019190020296387	0.00357912271254049
ADRB3	23.6095735626136	-4.09686918307933	1.09864571893953	-3.7290175644919	0.000192227754298978	0.0035795234646039
CHST1	334.34321591675	-1.06266514544636	0.285040427754122	-3.72812079261619	0.000192912913902931	0.00358830823813914
LOC105612199	229.904857001472	-0.786638278264909	0.211170890972999	-3.72512648234974	0.000195217314926888	0.0036271592823156
COL6A3	18083.6817960161	0.549419601121651	0.147577486845242	3.72292287168302	0.000196929694317201	0.00365493687631759
ACSM5	36.5813211784828	-3.35138761022659	0.900957099671914	-3.71980820335065	0.000199374122100835	0.00369622476640081
LAMP1	11488.8127112339	-0.27537771454959	0.074059326944414	-3.71833941667169	0.000200536708001851	0.00371368363992414
ASAP3	335.96304489996	0.658489387347349	0.177145337287493	3.71722675533183	0.000201421647322643	0.0037218736260772
PSMF1	3956.57550991678	-0.4005883160382	0.107757730244965	-3.71749029167138	0.000201211716504972	0.0037218736260772
LOC105602727	36.4131770721627	-2.01794427079513	0.542946351208608	-3.7166549997125	0.000201877810695227	0.00372620788895746
CHI3L1	520.693685761874	1.42841890344287	0.384429238489772	3.71568746709904	0.000202651947990034	0.00373639529106626
LOC101114497	90.7468165793662	-0.659121775153679	0.177531781856615	-3.71269734500849	0.000205062052948851	0.00377669049324745
NDUFAF5	1363.9835357859	-0.389411160807643	0.104901409410818	-3.71216328736463	0.000205495339128389	0.0037805296799167
FAM47E	23.5275873190996	-1.56545459970819	0.422055513448169	-3.70912012715702	0.00020798074116305	0.00381789974089157
CTTN	4483.00866350212	-0.316584717368748	0.0853489542720151	-3.70929814042903	0.000207834580586977	0.00381789974089157
P2RY6	236.175121328648	0.992634495830572	0.267680409256991	3.70828219586879	0.000208670035413655	0.00382220767481547
HAGH	4836.58238632147	-0.260297171166029	0.0701886882291089	-3.70853449086227	0.000208462268519199	0.00382220767481547
KYNU	54.0731991023495	1.61863492576468	0.43657313560176	3.70759168113631	0.000209239674693566	0.003828471305737
UNG	893.766285997971	-0.360788026597888	0.0973211324080334	-3.70719100436717	0.000209570881763168	0.00383036345309529
AACS	836.762074896718	-0.373205739750737	0.100716680787586	-3.7055007852953	0.000210973476136171	0.0038518121620301
LOC101119545	4685.80708731924	-0.940632211654271	0.253980073923561	-3.70356696540441	0.000212589029530531	0.00387709819040769
MAP2K5	1219.23861660571	-0.298345159332014	0.0805993490352775	-3.70158274108928	0.000214258762648097	0.00389924511137874
ACAN	140.669807565894	-0.771815116258719	0.208525505777599	-3.70129837777203	0.000214499062029458	0.00389924511137874
CCNJ	172.760219983654	0.568376407597483	0.15355899557981	3.70135533546179	0.000214450910043353	0.00389924511137874
LOC105607267	128.044633752323	-0.859051832268486	0.232170862766414	-3.70008459301276	0.000215527611314956	0.00391011376844295
TRPV4	21.7027393773527	1.41910765956856	0.383538041944487	3.7000440748299	0.000215562025771431	0.00391011376844295
TLE4	315.473488189655	0.539425474817892	0.145989899011332	3.69495066762134	0.000219929484082318	0.00398503693409934
TRAK2	3574.26262501538	-0.244310732429973	0.0661312035243081	-3.69433367926188	0.000220464140264121	0.00399035258931497
MTA3	747.229697024403	-0.397839638816501	0.107696982491455	-3.69406486247714	0.000220697467027233	0.00399035258931497
LOC101110181	161.74583808094	0.926452474942273	0.250856759577599	3.69315332184895	0.000221490390304685	0.00400038766162543
MYOC	1592.42233495523	-0.427780566904437	0.115872042718402	-3.69183589819032	0.000222641106668106	0.00401685644702167
LRRC25	76.413027946725	1.39424064857639	0.377873957293169	3.68969764035546	0.00022452074251551	0.0040464268868149
C21H11orf95	325.010586949936	0.398576947480249	0.108066735383597	3.68824824832032	0.000225803290253968	0.00406518450280565
MANF	1381.12995424646	0.70175521568656	0.190485857815379	3.68402790493092	0.000229577091587402	0.00412870459362798
UNC5CL	180.33862196504	-0.966520510993502	0.262540922911293	-3.6814089791254	0.000231948595202263	0.00416689703880988
BLVRB	749.942710055235	-0.408066583215709	0.110937686764038	-3.67834047309511	0.000234756449663462	0.00421283852837899
CDS2	5224.25872453086	-0.240990684965099	0.0655387793939855	-3.67707008268168	0.000235928237887364	0.00422935321969726
FAM136A	291.408676456893	-0.962465147752234	0.261858069254781	-3.67552220365522	0.00023736339471878	0.00425054896932512
C2H8orf58	468.94832989143	-0.664805941893433	0.180918582773222	-3.67461391584498	0.000238209347068947	0.00426115975634505
TAC1	199.749355904593	-1.32718478606396	0.361423180385999	-3.67210754065781	0.000240558407043664	0.0042925748198268
ZFYVE26	3167.67877362602	-0.273291600954048	0.0744214728966039	-3.67221435315773	0.000240457856966628	0.0042925748198268
PYCR2	652.241324378624	-0.364943541627435	0.099394886421369	-3.67165308766805	0.00024098665655168	0.0042925748198268
LOC101106042	7927.35235928193	-0.413356093822722	0.112574020462578	-3.67186045345276	0.000240791158704538	0.0042925748198268
COLEC11	540.461783797327	-0.779115971498576	0.212229776215173	-3.67109641914081	0.000241512202569766	0.00429636590173829
USH1C	131.884751070571	-0.822577350772301	0.224081380071826	-3.67088666853372	0.000241710505087388	0.00429636590173829
RIN2	1513.96381738726	0.308170036180895	0.0839709971606736	3.66995804028896	0.000242590285843996	0.00430376440652487
LOC105605783	45.0179513161331	-0.975424290009961	0.265789913489652	-3.66990709768954	0.000242638635586415	0.00430376440652487
HSPA5	14142.6555603304	0.624868726609952	0.170351271472306	3.6681189474511	0.00024434151230083	0.00432539892368124
PABPC1L	66.0355657553189	1.15836231019068	0.315794736829635	3.66808618097897	0.000244372820546963	0.00432539892368124
LOC101110230	376.361931982533	-0.866593683467811	0.236292108766917	-3.66746772877903	0.000244964455691168	0.00433131159037539
GPX1	14426.1925898851	-0.435170369801869	0.118701960522808	-3.66607567293088	0.000246301069303054	0.00435037025244837
LOC101107943	1145.76872917734	-0.378336833792147	0.103315110177135	-3.66196999783947	0.000250283176673788	0.00441606675316868
S100A9	189.207851236029	1.18022204920632	0.322344069864189	3.6613735431943	0.000250866678298702	0.00442172242724598
LOC101111946	96.2422926433368	1.31941276371303	0.360504337159396	3.65990815563935	0.000252305664835228	0.0044424290619941
DNAJB1	8219.39280969075	-0.585735052214831	0.16009985574167	-3.65856077447033	0.000253635598762282	0.00446117426065667
RAB34	382.224682733353	0.433486971779169	0.118573352015228	3.65585491522156	0.000256326302051687	0.00450369654823013
CREB3L1	287.130812868316	0.924215977250586	0.252841006842343	3.65532469907808	0.000256856674977859	0.00450369654823013
MRO	207.315091634067	-0.897939357250999	0.245650707547633	-3.65535017674184	0.000256831166262528	0.00450369654823013
ISG15	172.493320473066	1.23167494689412	0.336985081975006	3.65498359653046	0.000257198422157329	0.00450499111309946
IQGAP2	517.803774547206	0.624926811830894	0.17099838884453	3.65457719253173	0.00025760615080784	0.00450743748786039
LOC101107641	369.588402714001	-0.981993638815237	0.268737060087071	-3.65410575860683	0.000258079880640021	0.00451103242511637
ADAMTS6	289.508186636841	0.890838858863252	0.243824290281655	3.65360997394556	0.000258578960978199	0.0045150625429371
LOC105605761	251.311246078832	1.74083119582619	0.477053501288602	3.64913199698547	0.000263127884273391	0.00458972549176045
GPR21	170.907744697056	0.893660646062865	0.244979984759426	3.64789248779018	0.00026440022642271	0.00460389909091134
LOC101107178	13.2667648886456	-5.78567396972864	1.58606904064145	-3.64780713920798	0.000264488047684826	0.00460389909091134
ARHGEF26	280.986923819824	-1.24724575029534	0.342203274878628	-3.64475106422552	0.00026765074256519	0.0046316847789618
ERG	1634.63033141111	-0.306884555579326	0.0841807141016941	-3.64554469339136	0.000266826034860505	0.0046316847789618
METTL6	1575.15482651251	0.994308514152346	0.272777476130369	3.64512689338446	0.000267259898529519	0.0046316847789618
LOC101111090	2038.57580418364	-0.944053507824797	0.259023169716207	-3.64466819265291	0.000267736997035437	0.0046316847789618
RHO	12.9355475183445	-5.14675812466345	1.41187190345238	-3.6453435414915	0.000267034838207117	0.0046316847789618
RTTN	506.146656336015	0.332458791395508	0.0911877888992457	3.64586964338883	0.000266489047670376	0.0046316847789618
TNK2	1983.31854773223	0.519101180854466	0.142475267283929	3.64344767165788	0.000269010362534587	0.00464893036589833
MEA1	3573.72686847274	0.35908760657896	0.0985871912545157	3.64233529741129	0.00027017584142447	0.0046642780015939
ARL6IP6	534.228112082368	0.370041898885318	0.101602871622745	3.64204173538812	0.00027048420647662	0.00466481223785063
THBS2	558.865167063724	1.06427678828872	0.292262028670722	3.64151577654238	0.000271037512249616	0.00466956533655461
LOC106991489	212.198036728132	1.27256107558895	0.349566290268971	3.64039986409955	0.000272214961023982	0.00468505073655912
MAPK1IP1L	3931.29801605145	0.351276522974499	0.0965367446598017	3.63878566873585	0.000273926656026225	0.00470968989885581
LOC101120283	7275.35750470875	-0.263897324920641	0.072536844485357	-3.63811421344519	0.000274641634618798	0.004717159434234
PNLDC1	62.1677711047132	-1.3580357080884	0.373345011711036	-3.6374818612536	0.000275316574319106	0.004723926731812
WDTC1	7073.55037059028	-0.40406788822311	0.111114373468792	-3.63650422181065	0.000276363115775606	0.00472733175657413
LOC105603631	88.4651423198324	-1.19404709071521	0.328362939419384	-3.63636375294528	0.000276513790554141	0.00472733175657413
LOC101102527	34812.3364458587	-0.328009878083862	0.0902056211379672	-3.63624654368466	0.000276639574693366	0.00472733175657413
LOC101110213	14.0240038924751	2.73320952494639	0.751578932578926	3.63662338906681	0.000276235350627492	0.00472733175657413
ZDHHC14	606.124940856884	-0.502010975904682	0.138072831337809	-3.63584183101497	0.000277074307976722	0.00472995379556202
ESR1	115.354420456971	-1.20266054494706	0.330966462305243	-3.63378372711936	0.000279295000805218	0.00476302782813362
SVEP1	1562.41893442634	0.583544595625355	0.160638898221331	3.63264814491777	0.000280527422431091	0.00477919818457831
PFKFB4	1859.21790939133	0.979071878866935	0.269577340940317	3.63187749924315	0.000281366687277404	0.00478864458154812
SPOCK2	4514.11272540525	-0.769463041374371	0.211936386205699	-3.63063207385047	0.000282727981938913	0.00480694743812216
ADAMTS5	528.106499961361	0.972711133375677	0.267995806390161	3.6295759492578	0.000283887196981627	0.00481205969480449
OGDH	68690.057429909	-0.302451787634931	0.0833245731690315	-3.62980302366962	0.000283637582204604	0.00481205969480449
ATP5A1	130664.840010848	-0.327173591540066	0.0901309281519309	-3.62998138650652	0.000283441658539957	0.00481205969480449
LOC105604057	297.097113491788	0.449812356083556	0.123959896465811	3.6286925764545	0.000284860216250381	0.00482369036883198
S100A1	8727.95998618069	-1.30531585405032	0.359789810478024	-3.62799561309436	0.000285630113126644	0.00482700537912012
PYM1	342.160643892689	0.477587323460968	0.131634576661873	3.62812974806563	0.000285481790313309	0.00482700537912012
ACSM3	141.794759554348	-1.23796448940496	0.341379709755697	-3.62635638272377	0.000287448571824424	0.00485285917191535
NFKBID	172.498421024782	2.02089551140715	0.557323298886821	3.62607397796507	0.000287762946986384	0.00485329383508128
ITPR1	1182.17345231855	-0.432123150398293	0.119337893725655	-3.62100533960903	0.000293460457311403	0.0049444264425764
SHROOM4	2516.37489082676	-0.350292270682226	0.0967540318747392	-3.62044106994658	0.000294101232122426	0.00495026248061922
TRIM54	27761.7544706987	-0.603612587421019	0.166801612763455	-3.6187455110342	0.000296034573925865	0.00497782136056342
ADAMTSL1	2590.76977678839	-0.583032369039208	0.161200358743549	-3.61681806159468	0.000298246781381777	0.00501000961931527
IGF2BP3	22.7816797662833	1.92914210144386	0.533641845311637	3.61505027837028	0.000300289337216566	0.00503928663203249
LOC101110168	263.905924731063	0.650109799488857	0.179988545975411	3.61195094924358	0.000303902057705427	0.00509482861447333
GJA4	1182.15202659814	-0.443582554967932	0.122830155872865	-3.61134895429962	0.000304608474530939	0.00510158515860332
ZNHIT6	995.409409832749	-0.2979375325291	0.0825585104164569	-3.60880460447008	0.00030761118431735	0.00514163227067221
DEPDC5	860.459326063836	-0.306503649828348	0.0849291237545794	-3.60893455952819	0.000307457148864583	0.00514163227067221
UBB	52525.4021464173	0.144614860915871	0.0401114667064614	3.60532468119835	0.000311762903723463	0.00520585226028802
NDUFA2	5908.06095715287	-0.207288512721369	0.0575192746999762	-3.60380957170614	0.000313586846825891	0.0052311139180331
PTPRO	49.2209448044186	2.21062811396929	0.613675653733744	3.60227442708428	0.000315445094384826	0.0052568971873943
SH3BP5	2299.73498628503	0.574637390815794	0.159547950176385	3.60165950224064	0.000316192330457305	0.00526413270954414
FGF11	540.212002570694	-0.710650664838482	0.197328223713963	-3.60136351234076	0.000316552597929232	0.00526491783796245
SLC24A2	1153.3608662467	-1.47899937648822	0.410780725045204	-3.60045953063027	0.000317655269890875	0.00527803692017298
LOC101120850	1422.35143773137	-0.487157455410819	0.135359027260797	-3.59900233674265	0.000319440319448827	0.00529790061370186
ALKBH3	992.264684264222	0.386117952831473	0.107293346535171	3.59871292396403	0.000319795963301064	0.00529790061370186
FAM155B	23.8480712021875	-2.97914045473906	0.827784248996849	-3.59893348822393	0.000319524890127731	0.00529790061370186
LOC105606262	4429.86419094117	-0.390963232742523	0.108659090702107	-3.59807200866758	0.000320584869371898	0.00530574269536266
WNT6	18.4812689999639	-1.81283934853319	0.504639299761076	-3.59234675022633	0.000327713382418459	0.00541803954172879
TLR2	267.831205097862	1.82644542348923	0.508460685837028	3.59210746152878	0.000328014525928035	0.00541803954172879
MPZL3	296.469722022366	0.424957576658713	0.118333823283008	3.59117591968936	0.000329189334440232	0.00543210859530177
CCDC112	806.40045195386	-1.03955688087773	0.289498363804443	-3.5908903498327	0.000329550267012432	0.00543273307824906
RAB11B	3197.13640168353	-0.213128365530148	0.0594693948638329	-3.5838327599961	0.000338588924965496	0.00557627108060217
LOC101105883	10.9021265594923	-2.63024359475645	0.73426229683574	-3.58215804637026	0.000340767518413261	0.00560665931714186
DYRK1A	4568.58598340573	-0.266054744971052	0.0742853872534772	-3.58152194944099	0.000341598432327662	0.00561483640233591
LOC101110537	180.605591745444	-0.972060760715632	0.271430656515616	-3.58124897605186	0.000341955590006396	0.00561521801363041
RAB12	8791.60016222692	-0.571223659819764	0.159565540948557	-3.57986853818221	0.000343767107890764	0.00563945748212995
BCL7C	994.445328055846	0.399201900824387	0.11152718958557	3.57941325615576	0.000344366530346157	0.00564378480289536
MB21D2	314.356403128389	0.590667191468591	0.165029704431156	3.5791568160688	0.000344704588634742	0.00564382439911702
DENND3	1405.37982487784	-0.623791787047622	0.174303189113971	-3.57877437709843	0.000345209324732255	0.00564659026787244
LOC101104859	1000.76936119503	-0.789601406391604	0.220712114386691	-3.57751729480608	0.000346873274720084	0.0056682936000177
ARL8A	229.561924809897	-0.437589619433865	0.122397435633511	-3.57515349213786	0.00035002248233492	0.00571420198103075
NEGR1	40.3790979550845	2.01401675985776	0.563458676951671	3.57438236776058	0.000351055594475773	0.00572255692894354
LRRC36	16.5282942452195	-2.02125548601019	0.56550262917462	-3.57426364040131	0.000351214912320531	0.00572255692894354
RAPGEF2	8228.01566259365	-0.302623289091482	0.0846763537497695	-3.57388191260308	0.000351727603500988	0.00572536268428763
LOC105606457	16.5724827663359	-3.72378899463881	1.04285849652543	-3.5707519352296	0.000355957892874327	0.00578861892522418
GRTP1	1004.90310473185	-0.399722976066254	0.111993640515771	-3.56915780418768	0.000358130667696353	0.00581832577518277
DHDDS	1031.09959858654	-0.339404244805405	0.0951992531581922	-3.56519860761322	0.000363580759903575	0.00590116841484422
NOL9	1005.78195124601	0.356857428441082	0.100103070429045	3.56489992676128	0.000363995043787844	0.00590219543036894
LOC106991842	145.494722109023	-0.713429270880307	0.20017049566504	-3.56410802955767	0.000365095578581848	0.00591433733511925
HMGB3	38.1555699165864	1.6165399620065	0.453626790463718	3.56359014941334	0.00036581698143586	0.00592032006048506
ZNF114	234.32016030043	1.23177891430918	0.345860019628766	3.56149553114388	0.000368748385894986	0.00596202318156172
LOC105603209	54.9467956653883	-1.51972669338046	0.426879166074139	-3.56008635267179	0.000370732863518175	0.00598835072051692
LOC106991065	166.530937675392	-0.959676336914477	0.269654343252728	-3.55891295997054	0.000372392908984716	0.00600939228846258
CLDN11	80.1606577810848	1.55527860882866	0.437324261890619	3.5563510748408	0.000376041487685667	0.00606245217203691
SH2D3C	1745.34591160756	-0.850741759282854	0.239279913832501	-3.55542488149834	0.000377368755312239	0.00607802262507213
ECH1	11586.0656436793	-0.319790727935668	0.0899520657760989	-3.55512377816497	0.000377801189304738	0.00607916459153987
LOC105602706	665.018786716061	1.13315836306751	0.319019240162736	3.5520063382054	0.000382305651312053	0.00614576436597722
RNF19A	3260.86275039244	-0.284693906618935	0.080176801943508	-3.55082642008506	0.000384023599212606	0.0061674850246036
SORCS3	31.4319744564412	4.40065632237382	1.2397432649563	3.54965132440461	0.000385741694254781	0.00618916659245625
HK2	2094.1927386956	-0.872568770432245	0.245867464161578	-3.54893956143304	0.000386785845941283	0.00620000381268129
SAP25	506.226531088788	-0.775792967067576	0.218720958009312	-3.54695304066174	0.000389714049475107	0.00624099213516564
WDR75	787.411728196532	0.317549146725574	0.0895405505469796	3.54642834766762	0.00039049091707563	0.00624154445877064
GLIS2	785.234193539312	0.415029563738642	0.117023869612109	3.54653768598076	0.000390328910017426	0.00624154445877064
COL6A1	17905.7204543113	0.701290717837051	0.1978798989415	3.54402201329391	0.000394072341159698	0.00628491252846612
MAP2K2	5361.32326527235	-0.202526468843497	0.0571460823859617	-3.54401317444027	0.000394085552700665	0.00628491252846612
HAPLN1	11.4472495112778	2.66065526752542	0.750780430802037	3.54385271427909	0.000394325466400937	0.00628491252846612
CDC42BPG	273.522082694492	0.445911291159654	0.125860101192215	3.54291222504782	0.000395734395073283	0.0063013956942777
ATXN7L2	324.726060629705	0.479500473057202	0.135390635161139	3.54160738286302	0.00039769694495634	0.00632665480552588
TRAPPC1	892.065511942411	-0.260259981898805	0.0735283109741847	-3.5395887441258	0.000400751005262296	0.00636921375565738
LOC101106452	912.533707752808	0.54822784477206	0.154919910656286	3.53878234533964	0.000401977144242371	0.00638266825348014
LOC101103771	19.2262944879668	2.25431466327819	0.637190043598747	3.53790001260249	0.000403322756486401	0.00639799259464041
DOT1L	3888.24294634984	0.309136416456096	0.087385912899313	3.53760012568944	0.000403781059992046	0.00639922575284285
PDGFRA	3322.03405347431	0.759693860581391	0.214802320150476	3.53671161488945	0.000405141788200012	0.00641474497983352
GABRG1	16.6684791991139	4.01940026568511	1.13679321821175	3.53573561250471	0.000406641443693531	0.00643243262060839
EPHA4	401.721574184529	0.811903424333281	0.229646493014479	3.53544882691542	0.000407083082626568	0.00643336657365201
PI16	741.459048418666	1.59857076549707	0.452187982120888	3.53519073638208	0.000407480915263559	0.00643360712690774
LOC101118831	10.8340870588617	-3.0385391878203	0.859676280787898	-3.53451555629226	0.00040852338739055	0.00644401572136219
NCMAP	14.3491741131912	2.7166034408049	0.768881723550484	3.53318769011751	0.000410580872459974	0.00645975612112366
C3	802.685795993217	1.09659245444183	0.310374401714259	3.5331278880769	0.000410673761134772	0.00645975612112366
EGFLAM	1427.95902270938	-0.513727612699348	0.145388521295449	-3.53348124131054	0.000410125192923787	0.00645975612112366
SLC39A7	1575.35371657315	0.369577188687853	0.104696439306384	3.5299881365241	0.00041557830117413	0.00653079358340466
PNPLA2	4282.95268159044	-0.437715271443287	0.12411562155669	-3.52667348359013	0.000420815375132766	0.00660691926503965
ABHD17C	1463.15526737489	-0.314576057322495	0.0892436506872865	-3.52491247164219	0.000423622739111362	0.00664479137887831
LOC101121285	23081.8946291779	-0.188770047431416	0.0535732593939492	-3.52358713221651	0.0004257470873114	0.00667188935055096
ASCC1	1093.48020693824	-0.379003738552351	0.107616652507555	-3.52179453385008	0.00042863621977093	0.0067109106475309
TIAM1	111.616836207582	1.06465886575611	0.302492320295001	3.51962279477977	0.000432160935108591	0.00675980104544275
LOC101110440	500.007192950737	0.347284561469073	0.0987169679774976	3.51798245614914	0.000434841109721657	0.00679540265796438
LYPD6	813.159192572405	2.14968606213891	0.611325982340008	3.51643169804502	0.000437389179607132	0.00682887563147068
LOC105601984	41.7582144718065	-2.31107697342592	0.657366215031442	-3.51566131720868	0.000438660177572843	0.0068423663134391
LOC101109545	365.248011927745	1.94159191607583	0.553338052260683	3.50887112885764	0.000450012897698472	0.0070129442769229
MTFR2	78.5044164306948	0.802926964355802	0.228926333911197	3.50735955378234	0.000452577184993147	0.00704637533857385
VKORC1	841.253026230916	0.351260692216241	0.100178006923567	3.5063653490755	0.000454271214668501	0.00706620765462612
LOC101111486	40.47923903317	-1.0038485334926	0.286360095078046	-3.50554616633649	0.000455671468122908	0.00708143783409122
CIART	212.762244349648	-1.01287793819238	0.289061858119857	-3.50401794543367	0.000458294473222131	0.00711562471581729
TREM1	11.4169645070692	2.81165732594665	0.802686082637824	3.50281060898284	0.000460376674134251	0.00714135957155667
ATF7IP2	48.7236942753805	-1.65662070916828	0.47350661483232	-3.49862210426548	0.000467668897220521	0.00724779032881389
LDHB	82325.6300006184	-0.310491108660724	0.088755554445073	-3.49827242477398	0.000468282540848189	0.0072506177940721
BVES	11755.0657594746	0.224988608280258	0.0643459944597993	3.49654411543552	0.000471326553785326	0.00729103588031303
LOC105612250	197.205084419184	-0.667333348216059	0.190916117437807	-3.49542698213234	0.000473303934078763	0.00731489490030735
PRDX1	5709.97128854116	0.23290939064287	0.0666404437949751	3.49501559982757	0.000474034048331904	0.00731945135234248
SIRT3	4129.4264503194	-0.440295552377525	0.126116486974493	-3.49118154921786	0.000480889360196623	0.00741849045110662
NPR2	2066.73612469723	-0.270781931213418	0.0777041018841862	-3.48478297345233	0.000492536355998671	0.0075850029261715
NGFRAP1	446.8499649759	1.08081481531295	0.310155061090951	3.48475633933315	0.000492585381824519	0.0075850029261715
LOC105611326	11.936103985972	2.01084847787478	0.577116324521436	3.4843035839304	0.000493419472003369	0.00759089517084781
LOC101108663	16757.4733941937	-0.33167755021953	0.0952112390448673	-3.48359661681569	0.000494724518773511	0.00760401534111205
LOC105602360	617.925178719978	0.494576676949234	0.142023689723308	3.48235338704954	0.000497027305142924	0.0076324330008934
CCND3	897.652456752615	-0.499191419317374	0.143415786069948	-3.48072853760954	0.000500052019237162	0.00767187472944606
KCNMB3	243.779508476101	-0.409194652901598	0.117594704986235	-3.47970304402308	0.000501969836088243	0.00769427784304814
SLC16A14	340.998029010923	0.621256938766825	0.178576975706342	3.478930787743	0.000503418587784762	0.00770945678834315
TNFAIP2	758.495853226359	1.68170567921733	0.483790585100384	3.47610253487752	0.00050875773379884	0.00778413220548453
GABBR2	107.681430602409	-1.1711671447353	0.336977495980511	-3.47550551210409	0.00050989151389321	0.00778730772580774
LOC101102822	1473.96250334818	-0.381909049054598	0.109881290689297	-3.47565128384315	0.000509614467963667	0.00778730772580774
KIAA1522	2501.91728411965	-0.404790905195027	0.116490316868084	-3.4748888669727	0.00051106503036948	0.00779600046521524
FAM57B	76.5699713883473	-1.12612974832317	0.324092283514979	-3.47471941050124	0.000511387957962082	0.00779600046521524
CCDC80	4642.43104693514	0.888905241599633	0.25584702878778	3.47436218357245	0.000512069336729692	0.00779931693578783
LZTFL1	598.306559622613	-0.294025316563115	0.0846632566254925	-3.47287983338197	0.000514905840647723	0.00783542236243571
TNF	115.214542734925	2.07974063471372	0.59922845202575	3.47069740711235	0.000519108616540132	0.00789223452723537
FBXO31	4893.67011697516	-0.286051697832342	0.0824531745231692	-3.46926239634306	0.000521889467463421	0.00791304904905088
BNIP3	5765.36882919987	-0.47795510344063	0.137752496384202	-3.4696656393622	0.000521106639371849	0.00791304904905088
ARMCX1	569.039305203775	-0.557868901601897	0.160799342659995	-3.46934814765687	0.000521722904099357	0.00791304904905088
POLR3A	1266.09757366482	0.273381562393668	0.0788437998606707	3.46738187247159	0.000525554681488061	0.00796144321551509
SOX8	102.858155167954	1.3716786849086	0.395757999245673	3.46595315198446	0.000528355333699575	0.00799666510905343
SAAL1	587.588223709473	0.312603432653547	0.0902506282311357	3.46372583527016	0.00053274919073312	0.008055915145843
RGMB	3101.36541054645	-0.831589263070001	0.240148739479022	-3.46280919431036	0.000534567330642245	0.00807614525134712
FAM229B	1082.67599280332	-0.372302594441029	0.107593152787087	-3.46028148443393	0.000539610993055184	0.00814502589607084
ICAM1	3893.19930425982	3.35506751019912	0.969681938716358	3.45996700179904	0.000540241587502896	0.00814723075682619
MAPKAPK2	7599.31349778611	-0.320277316852059	0.0925739617885147	-3.45969115574564	0.00054079527379494	0.00814827287532429
CEP164	970.830678599217	0.389799673337995	0.112701200998161	3.4587002612719	0.000542788589957485	0.00817098490611917
LOC101111462	32308.7474648478	-0.304086626247748	0.0879346101022786	-3.45809944337114	0.000544000546387071	0.00817459266085666
EDNRA	4006.38277919027	-0.567469366748184	0.164095186714316	-3.45817191905895	0.000543854216452353	0.00817459266085666
NUDT16	531.117544497874	-0.515078063860908	0.149024655125539	-3.45632783667241	0.000547588884436671	0.00822116704625234
PLIN2	435.27822893001	0.551584911566526	0.159745433051823	3.45289941019838	0.000554595768054643	0.00831893652081965
LOC101109657	120.851610524887	-1.9534551950691	0.565792849316894	-3.45259788529953	0.000555215991588462	0.0083199136834713
GNA13	3901.50939952663	-0.244278611562415	0.070761364867392	-3.45214669078525	0.000556145285769952	0.0083199136834713
FGFR2	44.8732717943807	1.06875600354596	0.309580894285544	3.45226731776343	0.000555896696928689	0.0083199136834713
KCNK12	55.9466139042698	1.86404000198113	0.540191912736977	3.45069957181818	0.000559135600741445	0.00835587458263268
LOC106991350	130.538564700505	-0.602018295980188	0.174472619351082	-3.45050299708504	0.000559542954507547	0.00835587458263268
PDK2	11530.0704331427	-0.430250293023826	0.124730336129617	-3.44944386726193	0.000561742506597045	0.00838127794891688
IL1A	133.707462835415	3.53343561643121	1.02462664306605	3.44851038214067	0.000563687799315737	0.00840284605096996
LOC105607702	7251.41154149864	-0.744422769808595	0.215935608348838	-3.44742942352519	0.000565948250619778	0.008429069826547
BCL2L1	5186.43065619046	-0.361400585404564	0.104861598966965	-3.44645312454581	0.000567997094917616	0.00845209836375195
LOC105614810	21.3381810530256	-1.82770702597631	0.530727380463005	-3.4437775273283	0.000573647515479611	0.00852109803249969
HSD17B10	4987.31533370573	-0.244431705246973	0.070976788529442	-3.44382593677904	0.000573544819414635	0.00852109803249969
SLC46A2	71.0966796094908	1.8722047426764	0.543877691782552	3.44232677854515	0.000576733098544993	0.00855299425415785
ECSIT	7975.72874206579	-0.214053024075759	0.0621833259086946	-3.44228972876199	0.000576812101350877	0.00855299425415785
SH3GL3	775.372726299051	-0.971144231923841	0.282176038302843	-3.44162543979574	0.000578230303653856	0.00856646921228157
LOC101103398	194.004704363346	-0.730433219591118	0.2123659087335	-3.43950318555012	0.000582782926026132	0.00862451034002303
TAAR1	16.944214341341	-3.11888939260445	0.906832709731938	-3.43932167326254	0.000583173848147855	0.00862451034002303
TMEM256	1702.00282964291	-0.351845419106683	0.102327153553108	-3.43843649402477	0.000585083755010577	0.00864515232030127
COLEC12	1477.61697434818	-0.419242002782571	0.121975670865239	-3.43709528144966	0.000587988721048463	0.00868044806359078
OPA3	1090.74455314335	-0.338231232337276	0.0984190938413147	-3.4366424149629	0.000588972624358122	0.00868734620928229
CCDC88C	1006.49736897912	-0.581407237400641	0.169211582068391	-3.43597778765316	0.00059041937736116	0.00870105331317083
EPPK1	213.730350364511	-0.651188377325033	0.189547070307493	-3.43549692574325	0.000591468173842624	0.00870887683289293
LOC105604422	46.7117157079905	1.55916409180966	0.453910921339844	3.4349561081442	0.000592649810215439	0.00871864090881244
MYOF	1251.5255905002	0.621562274957196	0.180981069315605	3.43440492040238	0.00059385636516163	0.00872875417849021
LOC105605335	625.005501861981	-1.33616185734751	0.389173275009675	-3.43333405233	0.000596207044154184	0.00875565191917258
PACSIN3	13652.3385171165	-0.364430789980962	0.106178750707797	-3.43223844273579	0.000598620994783092	0.00878343108837494
MED28	1796.221582931	-0.290725995536821	0.0847187359119784	-3.43166115980391	0.000599896575544446	0.00879062063000446
CFP	233.271807017744	1.06168063369436	0.309388643833128	3.43154364213507	0.000600156555649427	0.00879062063000446
TRPS1	296.443335697632	0.421589732763426	0.1228795118196	3.4309196587822	0.000601538729055905	0.0088031973273064
RCHY1	1071.26344908032	-0.224552197744888	0.0654592691937611	-3.43041100993976	0.000602667618466282	0.00881204869957437
PRDX6	8278.97730002678	-0.534382940815711	0.155919349810061	-3.42730354806308	0.000609607213433061	0.00890097332608807
SEC22C	1973.4072451831	-0.527456586467442	0.153902430822861	-3.42721413591274	0.000609807985230655	0.00890097332608807
SUCNR1	138.965895782493	0.799201609562199	0.233362765729224	3.42471776534193	0.000615438400909783	0.00897536575134259
MYO7A	4224.53469241963	-0.597226067243836	0.174412301571815	-3.42421986214044	0.000616567162522284	0.00898403538805217
ADAM15	3255.52111339771	-0.451771982670609	0.132073804313923	-3.4206024806918	0.000624825894494852	0.00906893084524998
GRAMD1C	211.97581269654	0.657172626231602	0.192094504321112	3.42109020012904	0.000623706425761085	0.00906893084524998
TRNAU1AP	745.943288938156	0.308078720211817	0.0900697930230235	3.42044441173598	0.000625189113140112	0.00906893084524998
QSOX2	2705.69740586649	-0.294106593531617	0.0859954227849328	-3.42002613635788	0.000626151194820859	0.00906893084524998
IL6	18.5052579003926	6.84617736105709	2.00178171735173	3.42004190652429	0.000626114896643658	0.00906893084524998
GYS1	6176.02286153621	-0.404133647515916	0.118128306166328	-3.42114147431255	0.000623588843930497	0.00906893084524998
GPR143	38.9971737852304	-2.79123006744335	0.816144732691694	-3.4200184791216	0.000626168820180507	0.00906893084524998
CADPS2	147.998769256993	-0.792034391523216	0.231618883842573	-3.41955879582576	0.000627227761171984	0.00907644991747582
WTIP	1266.65647897696	0.378979485539447	0.110864993024753	3.41838731234874	0.000629933965510539	0.00910777268276846
FUT10	866.95693270019	0.410031026734601	0.120019783348582	3.4163619971194	0.000634638215453224	0.00916630143066951
PDHA1	25517.2746716231	-0.45630531620388	0.133571965360721	-3.41617580434333	0.000635072326299731	0.00916630143066951
LOC105615771	1184.37559134664	-0.275349365635812	0.0806170872551313	-3.41552113839595	0.000636600882377416	0.00918048356533127
EPHA8	14.2315059556542	-2.43250842113285	0.712606252124635	-3.41353786032656	0.000641252480712811	0.00923964049973086
LOC101110904	467.085592886175	0.389418969918849	0.114113193827979	3.41256744163943	0.00064354001036456	0.00926466204989733
EDN3	55.1640097413815	1.23121943595265	0.360917379547197	3.41136089788007	0.000646394733031727	0.00929779934638878
LOC101117184	118.630551786667	1.60849223964295	0.472034953661651	3.40757019615946	0.000655440471703433	0.00941985600999421
URB1	898.883579689279	-0.492426458547237	0.144705242701697	-3.40296211355901	0.000666595232199709	0.00957198875272255
LOC105616421	36.070558843151	-1.8238325212726	0.536081711556764	-3.40215396637249	0.000668569608460175	0.00959055943279353
GFM2	3287.04814544772	-0.300346298000948	0.0882921365671153	-3.40173326503023	0.000669599570270568	0.00959055943279353
TDRD9	50.3281170340509	0.905627447533764	0.266224086062765	3.40174873328424	0.000669561674753996	0.00959055943279353
AS3MT	730.362439581841	-0.696328841766111	0.204790727416122	-3.40019712099178	0.000673372901583215	0.00962820181983143
SMIM19	5627.46439315403	-0.41990064843271	0.123485229235444	-3.40041194426664	0.000672844030765004	0.00962820181983143
TMED1	1238.35099618632	-0.265995086416183	0.0783258371839788	-3.39600693691138	0.000683766266449328	0.00976850447777863
LOC101120093	2217.6750437016	3.11795619820481	0.918276735952535	3.39544287264398	0.000685176708500595	0.00978034495198429
BCAS1	69.2461564767885	-0.771219639300898	0.227180485920084	-3.39474421043448	0.000686927461815145	0.00979701888924654
RNF180	242.129867701105	-0.422907936812801	0.124634952670172	-3.39317284399318	0.000690880298036389	0.00984504424701854
PGAM2	23442.2182405313	-0.653634672604182	0.192666374280084	-3.39257265335765	0.000692395673730909	0.00985828387280714
TERF2	1652.3429934106	0.221953145543041	0.0654845337806958	3.38939796511876	0.000700462717458898	0.00996470439430741
EIF4B	15345.2362493356	-0.484013638571315	0.14285910907478	-3.38804883850954	0.000703917290945182	0.0100053839790729
SLC16A7	10959.3483148217	-0.575173370528289	0.169777383304628	-3.3878091376651	0.000704532722785985	0.0100056737615256
KCNT2	35.0433208820635	1.19002719338024	0.351298467803003	3.38751034361917	0.000705300576495492	0.010008125901917
MEF2C	3508.69932587245	0.342495603334361	0.101145122455207	3.38618012436573	0.00070872847762978	0.0100482878173227
UBE2B	5253.70559676425	-0.255173458070526	0.0754621454018887	-3.38147632447433	0.000720974454985018	0.0102132986188484
LOC105609873	17.1872029630448	-1.55979548877927	0.461317655264076	-3.38117449219753	0.000721766925021102	0.0102159182190487
TMEM176B	1028.96553917366	-0.506752774662787	0.149886718546238	-3.38090512340131	0.000722474844457778	0.0102173376867599
FAM222B	1272.20916248207	-0.321792708842443	0.0951974072014065	-3.38026757558255	0.000724152934177434	0.0102324635194904
LOC105612707	32.8734978386228	1.57688945328865	0.466816408100804	3.37796492566332	0.000730243941712539	0.0103098672375284
LOC105611472	38.8174972530391	1.19295822367402	0.353241120837869	3.3771782312444	0.000732335802333024	0.0103307269431458
NDUFA4	19984.1752412477	-0.24585445315103	0.0728199118734808	-3.37619816923404	0.0007349496237851	0.010357433201773
KLF15	1969.87914423831	-0.892083123203352	0.264242096039992	-3.37600683832125	0.000735460912454179	0.010357433201773
BDKRB1	58.9368710533712	-1.36153599045959	0.403672398688024	-3.37287363437459	0.000743880836661968	0.0104672437393063
LOC101110922	59.2243591737358	1.65010950802197	0.489322456931434	3.37223334970132	0.0007456124666866	0.0104828374810495
HES2	507.419652591782	-0.540291065355551	0.160240169055056	-3.37175795895419	0.00074690056697719	0.0104921746313462
CSDC2	26079.1159775699	-0.732177142581354	0.217458550934922	-3.3669733355322	0.000759980362210495	0.0106665816613091
LOC101120179	58.2960123868098	-0.973110881305915	0.289035327384114	-3.36675412695382	0.0007605846810532	0.0106665816613091
KPNA3	1303.52648757956	-0.441114993810559	0.131051659728562	-3.36596266483163	0.00076277031629471	0.0106883190570796
LNX1	284.991597457911	-0.739099687594088	0.219626819302737	-3.36525243110361	0.000764736601128755	0.0107069491656786
TCFL5	245.796182059022	-0.584866917923042	0.173850357713769	-3.3641973799443	0.000767666203833261	0.010739024307368
SLC25A25	1169.10302366581	-0.767360708659889	0.22817354284825	-3.36305734258698	0.000770843501367895	0.0107745082921872
AP1S3	471.131215902257	1.20266615056326	0.357643619090904	3.36275019702664	0.000771701604984525	0.0107775435945306
REPS1	1444.26976226275	-0.277421877450384	0.0825156949204483	-3.36204982237428	0.000773661630232714	0.0107959504666914
TEK	2340.57047174766	-0.422138456940082	0.125580002706717	-3.36151017551701	0.00077517500386049	0.0108079158549576
DENND2A	1852.15586399789	0.423461813834279	0.125982085207898	3.36128595693169	0.000775804605229484	0.0108079158549576
GK5	535.092628261673	0.466904427373362	0.138997412186188	3.35908719471654	0.000782003888350347	0.0108852610783204
SLC1A5	741.277452369625	0.516769001917246	0.15388942768968	3.35805395910184	0.000784932889544402	0.0109169946548297
HAP1	121.879498230719	-1.62571368582298	0.484194393486287	-3.35756404389062	0.000786325249953028	0.0109273215520332
CHAC2	141.627699354193	0.697750745122109	0.207841330825025	3.35713181951055	0.000787555553606661	0.0109280968308736
TSFM	2297.82900533597	-0.19263701482394	0.0573821788602826	-3.35708783894357	0.000787680842046912	0.0109280968308736
SOD3	2325.43802462847	-0.599326490342677	0.178672298867691	-3.35433357124087	0.000795563944999676	0.0110283658162981
BCL2L15	80.6924978644812	0.862904502852791	0.257472134321478	3.35144812904442	0.000803900975646113	0.0111347569237969
TNFSF13	101.357883068731	0.780466220763695	0.232922666720913	3.35075255556321	0.000805922817206449	0.0111535096401453
THUMPD3	1050.21736395145	0.221802264587665	0.0661992309672877	3.35052630290024	0.000806581488100902	0.0111535096401453
TMEM263	1431.24694259746	0.268869176838515	0.0802528813228645	3.35027443758474	0.000807315310557961	0.0111544839334693
CFAP58	11.750152308547	2.86600162954898	0.85607413447228	3.34784280255786	0.000814431934906187	0.0112435738796778
IP6K3	1300.96330828475	-2.14284097134355	0.640553565453239	-3.34529551767826	0.000821949423743481	0.0113380472192343
COQ6	4239.73707619797	-0.447997868890592	0.133931872059949	-3.34496831859458	0.000822919698224077	0.0113421268242933
DPM3	957.315415222477	0.300429994013526	0.0898261900405766	3.34457015128678	0.000824101854809825	0.0113491176811034
VIM	31946.5598460435	-0.508049719110146	0.151922030940542	-3.34414775766776	0.000825357661240756	0.0113571105349945
LOC105605369	307.094602457491	0.684810451125048	0.20495213082512	3.34131901126403	0.000833813589167551	0.0114640846294786
LMOD2	44714.4311318934	-0.4369170777975	0.13080555017517	-3.34020289821338	0.000837172022966607	0.0115008558547251
LOC101110212	153.452150525224	-0.908267273480441	0.272007079173495	-3.33913101173782	0.000840409184528524	0.0115359023982426
AGTR1	290.686885720406	-1.13851306290258	0.341025985718427	-3.33849357697512	0.000842339777103489	0.0115529717389846
CD22	127.125384634033	1.17177861218176	0.351127978756503	3.33718382776426	0.000846319518042493	0.0115886504038148
PTPRM	13712.1844380718	-0.462058654216254	0.138452179715404	-3.33731585278066	0.000845917564261916	0.0115886504038148
BMP1	2012.15557168489	0.743655895132767	0.222979792473551	3.33508201296302	0.000852742455251909	0.01166709876734
DHRS7B	792.978638163398	0.376742157213469	0.112990089492176	3.3342938208714	0.000855162724972996	0.011690700179204
PRKCI	449.240092491405	0.443024236423735	0.132894485305455	3.33365402940124	0.00085713198932673	0.0117078789158312
ZSCAN25	832.735689566229	0.388636955733343	0.116587584801368	3.3334334560191	0.000857811883693371	0.0117078789158312
SLC4A5	35.3114501124953	-3.5957656227737	1.07893465638099	-3.33270008661579	0.000860076015458211	0.0117292605027817
ISYNA1	714.697142784982	-0.340754770273146	0.102274975508958	-3.33175117938113	0.000863013801454089	0.0117597869298627
GRPEL1	2611.46921301693	-0.218616515374436	0.0656339743355256	-3.33084378308181	0.000865831771625594	0.0117886325829023
CADM3	102.907761640251	-0.975068471552639	0.292786369431794	-3.33030691778767	0.00086750305179327	0.0118018315662652
NSMCE4A	796.168013376254	0.262815511135594	0.0789252537046805	3.32992925330322	0.000868680526033092	0.0118082967221071
CCNG1	66522.3931340088	-0.273883035201503	0.0822619269407397	-3.32940213519195	0.000870326441245935	0.0118211139818662
HNRNPH1	12488.6495297162	0.223949666230228	0.0672704996035555	3.32909176459262	0.000871296918927285	0.0118247438997274
PRRX1	316.745886983026	0.712800682403565	0.214265794426675	3.32671243354942	0.000878770090519001	0.0119165476387718
DIAPH1	1985.40527234992	-0.387332051261954	0.116484091545096	-3.3251927033487	0.000883574419922314	0.0119720417977387
CWF19L2	1129.5324151559	-0.336500191010624	0.101280019707693	-3.32247359332873	0.000892231160291744	0.0120796030276213
PROM1	36.7184443768278	1.28853137316548	0.387855086859855	3.32219794665493	0.000893113102342724	0.0120818156201874
FHL5	48.3664185836319	-1.00593482982303	0.302828434546652	-3.32179780716087	0.000894394801915846	0.0120894281303979
AGT	123.164206491063	1.14423789112842	0.344722856205355	3.31929801152143	0.00090244065096241	0.0121883851774562
TNFAIP8L3	112.849594964808	1.05154386095179	0.316848418436745	3.31876001193207	0.000904181007109808	0.012202089594343
ITGAM	220.921294930444	1.04951811743112	0.316498113962329	3.31603276964879	0.000913051217951263	0.0123119135764639
KIAA1524	369.980840133738	0.484524741302893	0.146137273438402	3.31554523977843	0.00091464535402916	0.0123152903102724
FOXRED1	3329.79401168273	-0.268824072386415	0.0810862743875481	-3.31528454620548	0.000915498833650938	0.0123152903102724
ZNF789	434.703718142046	0.464497364548753	0.140105811783936	3.31533259494672	0.000915341472355485	0.0123152903102724
MYL2	736162.193721736	-0.623140232062837	0.187999267340124	-3.3145886198347	0.000917780829516845	0.0123361188236017
NBL1	792.33914788556	0.379967799658789	0.114654949400865	3.31401131520558	0.000919677854250675	0.0123517437054514
LOC101108432	26.3316004503003	-3.51910353952304	1.06245025576275	-3.31225252235138	0.000925479672455804	0.0124197451654783
MPDZ	2371.20866359774	-0.494094111831507	0.149202335285025	-3.31157090060036	0.000927737276593154	0.01244011348159
CPQ	314.822864357966	0.708598837599947	0.214034444661905	3.31067664701945	0.000930706878896044	0.0124699889789936
GRIA1	20.4134492262319	2.27693083716463	0.688252724549899	3.30827725913281	0.000938718243586176	0.0125574064435986
MYEOV2	1595.94664726151	-0.223248330514783	0.0674817882150734	-3.30827526092315	0.000938724941992477	0.0125574064435986
PTGIS	800.192351274828	0.720235848710925	0.217757987143207	3.30750599856191	0.000941306958708878	0.012581936812949
LECT1	146.383996800756	-1.55324898111746	0.469676046819436	-3.30706450038444	0.000942791810197169	0.0125917746532688
DRC3	429.64409087249	-0.889911180386874	0.269131336537389	-3.30660558460551	0.00094433754042871	0.0126024093192927
JUNB	3997.91805706625	3.10014425519524	0.938002937815881	3.30504748995121	0.00094960308242032	0.0126473578901706
FLCN	2527.149940046	-0.290702169726952	0.0879598522610829	-3.30494154155794	0.000949962118066336	0.0126473578901706
ZNF711	198.477753907486	0.538534143286706	0.162927902741754	3.30535245482352	0.000948570325493652	0.0126473578901706
STRIP1	1698.18056028586	-0.365048484524001	0.110493669924926	-3.30379545517885	0.000953853996280709	0.0126891257495729
GATSL3	608.226611302761	-0.508954647461986	0.154213244593286	-3.30033032379467	0.000965710893800848	0.01283670251325
CCL19	46.8176396584793	1.7203337450135	0.521457841703529	3.29908500252563	0.000970005340738131	0.0128836017413204
THEM4	229.848116074255	-1.94364696653159	0.589223269839968	-3.29865955066486	0.000971476545129487	0.0128929582528432
SLC25A4	193558.227253288	-0.293152949063635	0.0888865427921542	-3.29805772454355	0.000973561177490125	0.0129104346999183
ATP6AP2	1156.72376627215	-0.253749237817031	0.0769763016279976	-3.29645920173356	0.000979118343401085	0.0129738967252082
EDEM3	1202.95857443959	0.488753333749325	0.148298035941948	3.29575055154911	0.000981591306796529	0.0129964234832942
PDLIM3	2271.23316548681	-0.926815232302335	0.28123671016279	-3.29549876958048	0.000982471337247188	0.0129978407048084
PRICKLE2	2722.86149837462	0.42668365014252	0.129510478411912	3.29458786172839	0.000985661256181379	0.0130093359675745
SEMA3B	1679.20229114804	0.468820211366098	0.14229886652905	3.29461662486532	0.000985560383760819	0.0130093359675745
LOC105606081	141.235627257058	1.21884588951019	0.369911408349442	3.29496701642353	0.000984332326578583	0.0130093359675745
PLXNB2	6155.12890977796	-0.413854929901481	0.125642843673174	-3.29389973835685	0.000988077359094405	0.013020784320668
VAPB	4535.71264429269	-0.32995416188792	0.100165317156565	-3.294095913181	0.000987388002062277	0.013020784320668
PPARGC1A	4680.4154144854	-0.415616344574105	0.126196044526955	-3.29341815848541	0.000989771517677153	0.013032895904261
LRP1	10086.8032458779	0.370428478117387	0.112515250798164	3.29225127695695	0.00099388767103307	0.0130615549303603
EEF2	76185.7575211083	-0.410718522731989	0.124748344820925	-3.29237653069925	0.000993445082672133	0.0130615549303603
C7H15orf62	774.449317973361	-0.593244930006598	0.180200353941692	-3.29214075904955	0.000994278341413091	0.0130615549303603
SMYD2	12731.6926050641	-0.523309457996026	0.159015527793687	-3.29093306331057	0.000998556707157386	0.0131075183691268
DOK3	41.7210898772677	1.25232120477196	0.380649513307247	3.28995877044805	0.00100202063724777	0.0131427277810619
DAPK1	887.062930450956	1.10680458411902	0.33644374912824	3.28971659300215	0.00100288338181876	0.0131437911654579
LOC101116843	5050.78379579646	-0.242676609903486	0.0738237702894886	-3.28724215726001	0.0010117379235452	0.0132495118258665
SLC27A5	373.318352675394	-0.546774796578513	0.166434255123909	-3.2852299316114	0.00101899178039762	0.0133341220135299
CSMD1	17.6105037794224	-1.50169047040208	0.457282706994533	-3.28394327498597	0.00102365523784697	0.0133847300345232
LOC105616617	193.277418621994	0.698693576191674	0.212777005942112	3.28368929291993	0.00102457812126389	0.0133863878081215
RRP9	495.583755811989	0.409339322683096	0.124676765571358	3.28320453941207	0.00102634168647459	0.0133990182127875
ZBED8	120.180369970628	0.727805642430535	0.221767149323869	3.28184604730454	0.00103129894993801	0.0134532908015576
DYNLL1	2535.61762450304	0.406883754211567	0.124082666037593	3.27913452543238	0.00104125986270844	0.0135727012336763
LRRC47	3156.13633611134	-0.4383675391895	0.133765788450518	-3.27712746485741	0.00104869015652613	0.0136589659039403
PKP4	5238.28626250423	-0.418775056670947	0.127804832067475	-3.27667624061235	0.00105036736415872	0.0136596498285607
TC2N	137.043862271122	0.980192894065697	0.299131183791827	3.2767994350861	0.00104990920222089	0.0136596498285607
ADCY6	20567.7388849319	-0.611612551926943	0.186777622431316	-3.27454940246845	0.00105830632602345	0.0137522572427236
NPFFR2	10.6302241267291	2.10150694286009	0.641994659792853	3.27340252882815	0.00106261032598467	0.0137947877653559
FST	38.0387447460461	0.981201723013218	0.299764637061908	3.27324040830933	0.00106322003829327	0.0137947877653559
METTL16	566.906191367468	0.309376479809853	0.0945525355085887	3.27200617250239	0.00106787244632087	0.0138381229509981
SRSF3	6735.88720230894	0.396041835887273	0.121042718797325	3.2719178800867	0.00106820598218231	0.0138381229509981
DKK3	7118.8339632305	1.3024078822539	0.398087305417222	3.27166394037331	0.00106916580908861	0.0138394320855571
LOC105612706	33.6023485347	-1.71350585035397	0.523774721389601	-3.27145580032566	0.00106995311990628	0.0138394320855571
PURG	184.118130754181	-0.659562241190446	0.201686759232465	-3.27023074643304	0.00107459788830322	0.0138888266655024
LOC105606870	250.403540831224	0.57925183552932	0.177179335393314	3.26929680734754	0.00107815142243511	0.0139200932510337
NCF1	197.856850978931	1.58779907273309	0.485690223598934	3.269160043963	0.00107867270330639	0.0139200932510337
ANKRD34A	566.466611060528	0.670647116079746	0.205228760933071	3.26780278276131	0.001083858627875	0.013960275829244
FAM124B	136.706654350977	0.931262296122217	0.284990710822339	3.26769350985183	0.00108427714736799	0.013960275829244
RILPL2	993.198823012275	0.269855279898555	0.0825826903502246	3.26769785234808	0.00108426051258692	0.013960275829244
LOC101102735	70.5944232072384	4.94054955977532	1.51221378199093	3.26709729709694	0.00108656329925175	0.0139683194777661
TRAF7	5382.37039698588	-0.430231283545384	0.131678176148817	-3.26729376217327	0.00108580947043075	0.0139683194777661
LOC105609763	51.297233780293	-1.66939412988692	0.511255329763907	-3.26528455098518	0.00109354160779422	0.0140472896371733
C25H10orf107	283.037737738666	-0.440209105972986	0.13483080740858	-3.26490002124673	0.0010950272037631	0.0140556354437225
MRPL9	2791.89414224957	-0.360512022384348	0.110440132011793	-3.2643208208575	0.0010972684155476	0.0140736601124584
LOC105607351	20.0042651276902	1.43199170207419	0.439215608850586	3.26033882498317	0.00111279192369936	0.014261887345278
DZANK1	2936.12036367858	-0.42445520010486	0.130237713011108	-3.259080571145	0.0011177391932604	0.014314382737756
KHDRBS1	3758.88073438037	0.221840832818803	0.0680784596688631	3.25860534885553	0.0011196129824613	0.0143274675038712
GRINA	1265.62280885923	-0.335269149978442	0.102912129618287	-3.25781957114282	0.00112271765616247	0.0143453627571215
AKTIP	4391.84071226837	-0.225218763671097	0.0691290455994748	-3.25794695584236	0.00112221380853711	0.0143453627571215
REM2	124.488731733882	-0.573443545547484	0.176077716040169	-3.25676387928988	0.00112690131430604	0.0143878858011056
NFATC2IP	1863.34724728305	0.288505010942365	0.0886059969178643	3.25604384554018	0.00112976303728247	0.0144134791137365
EGR1	7419.10013572993	2.92577525870861	0.898675000250886	3.2556544444786	0.00113131348183765	0.014422317056179
FKBP15	2425.78593454331	-0.206075827742114	0.0633056455357926	-3.25525197631228	0.00113291802152044	0.0144318307059593
MAGOHB	157.577137976105	0.482121921250693	0.148133808349573	3.25463799670201	0.00113536985740611	0.0144411831711677
KDM6A	1821.70930125651	0.67295281235269	0.206758776128585	3.25477266287441	0.0011348316685885	0.0144411831711677
UBLCP1	515.639903442485	0.291192539776629	0.0894801563799892	3.25426945545381	0.0011368439267168	0.0144490027420581
DCAF16	1430.43442553428	0.697006957225894	0.214202003883624	3.25397029247484	0.00113804180166579	0.0144533027907932
MON1B	275.475118123911	0.489285301417518	0.150395025852846	3.25333433498165	0.00114059210892592	0.0144747594804448
PAQR6	703.649876263496	-0.623642824244475	0.19176516250947	-3.252117413212	0.00114548692275362	0.01452591448424
TSPAN13	4218.27733862287	-0.414165476851023	0.127382421436469	-3.25135503141292	0.00114856332904834	0.0145539505485666
PTH1R	858.704266593028	-0.356975779994023	0.109812551201379	-3.25077394240103	0.00115091329909675	0.0145727463285481
ZNF366	1150.64989083687	-0.674332239861552	0.207463207788414	-3.25037025624941	0.00115254845303129	0.0145824697048315
OCLN	448.328657908267	-0.626140571298722	0.192667767777651	-3.24984598369003	0.00115467525422029	0.0145983942854994
MARCH2	2447.61445058675	-0.388282302648129	0.119545626309651	-3.24798417670578	0.0011622573391635	0.0146721900585842
CBARP	66.397877900424	1.38847583561031	0.427470781678805	3.24811869049238	0.00116170800245149	0.0146721900585842
LOC105602033	103.878307181301	0.796183216757908	0.245241894223635	3.24652204827562	0.00116824398677482	0.0147367011535023
RAB4A	293.30304878981	-0.45687324138339	0.140753966257154	-3.24589959013087	0.00117080126333547	0.0147578884879955
GLOD4	3003.34298100081	-0.469108448890095	0.144541218281233	-3.24549948082873	0.00117244778295517	0.0147675726369971
GSTT2B	923.046246789803	-0.992381134783434	0.305923815332502	-3.243883231859	0.00117912073253536	0.0148405053275315
LOC105606000	58.5419702847133	1.30230024997156	0.401637367318454	3.24247780694912	0.00118495176717604	0.0149027404375955
EIF2AK2	337.406040950899	0.785115105116446	0.242176276268757	3.24191583590607	0.0011872908034173	0.0149098542639745
GTF2A1	878.318365658576	0.38378065917676	0.118379932946354	3.24194016354678	0.00118718945862073	0.0149098542639745
MRPS31	2022.35406296643	-0.200005304947782	0.0617021094697788	-3.24146624266944	0.00118916517151063	0.014922248029068
PRKD1	651.489453678246	-0.231052490856386	0.0713224023359995	-3.23955003321255	0.00119718460576339	0.0150116772154447
LOC101105348	850.150222310942	-0.246878562080398	0.0762367815476767	-3.2383130172672	0.00120238808664797	0.0150656897742069
C4H7orf49	839.903986785501	-0.499729078898872	0.154357601090466	-3.23747632360516	0.00120591945695261	0.0150986862759927
GDPD1	123.781726334371	0.679479116764706	0.209917391700215	3.2368881456715	0.00120840766771844	0.0151185825392006
SLC26A9	2252.46323228451	-0.91848633382843	0.283852685337005	-3.23578525508031	0.0012130860918571	0.015165830955076
PATL1	3236.81237530551	-0.19272351380898	0.0595840124835756	-3.2344836437812	0.00121862900443915	0.0152238088481755
PLEKHA2	1630.46926056611	0.258634412389674	0.0799703451958209	3.23412899814755	0.00122014331321892	0.0152314104022094
SLC25A11	12596.2161613287	-0.170475353923864	0.0527219183846959	-3.23348161726508	0.0012229120612392	0.0152546485977278
CCSAP	637.083086798125	-0.522506102483419	0.161607730464329	-3.23317517659683	0.00122422468313146	0.0152597020362161
MMP19	104.859082610757	1.06942714143396	0.330795820622952	3.23289193744959	0.00122543907966428	0.0152635245367073
PLAUR	171.411380845989	1.69653664181385	0.524909156293619	3.23205762649121	0.00122902268187274	0.0152968293084309
LSM14B	2676.28720577392	-0.269151122335191	0.0832890536673836	-3.23153056114734	0.00123129156287013	0.0153137334538914
TNFSF9	59.0039170483144	2.120894509558	0.656846260470649	3.22890550984992	0.00124264945443537	0.0154435702707544
NOSTRIN	566.916665635069	-0.627043325811026	0.194209886714397	-3.22868900455696	0.00124359052024753	0.0154438512540342
MTRF1L	975.227573693708	-0.210439382517867	0.0651922913432445	-3.22797953840709	0.00124667891218347	0.015465052138392
LOC101105179	64587.339531383	-0.40774675919362	0.126320515160822	-3.22787441671297	0.00124713712159736	0.015465052138392
IGFBP2	130.031516581322	1.38775772552461	0.429985912995476	3.22744928050517	0.00124899181206866	0.0154766376712855
LYPLA1	4124.91141282247	-0.280775819498529	0.0870854392076045	-3.22414196969464	0.0012635074264061	0.0156449759757133
SCN1B	1345.08386176462	-0.339589005064391	0.105341110646189	-3.22370822731282	0.00126542260900156	0.0156571605374255
SERPINF1	959.833454080138	0.981392992026157	0.304557417959131	3.22235786802557	0.00127140227266123	0.015719580304999
GNB1	8061.67250541036	-0.268190270730582	0.083239103341792	-3.22192647401971	0.0012733180634352	0.0157201492192826
XPNPEP2	241.805617538771	1.31167033238231	0.407085590647896	3.22209963338355	0.00127254875480574	0.0157201492192826
PLIN1	33.8384246592943	1.76669755569385	0.54843036432965	3.22137078944069	0.00127578974729801	0.0157391082911343
ATXN2	2773.28880316152	-0.24584711428648	0.076337176876542	-3.22054239291665	0.00127948267724959	0.0157730947345688
LOC105602432	691.548524618206	-2.79214945378241	0.867100470441317	-3.22009911073088	0.00128146284667062	0.0157859324298655
SSBP4	1293.90711778119	0.482119557172214	0.149756262199466	3.21936158188871	0.00128476370423809	0.0158034394197246
BCL3	408.078172300586	1.25775343683768	0.390661757097873	3.21954584493042	0.00128393828853293	0.0158034394197246
SLC46A3	2071.71792440289	-0.585938929904484	0.182041290673341	-3.21871443416596	0.00128766651806051	0.0158275676178271
SH3YL1	248.389320512574	-0.511788615025963	0.159065678446274	-3.21746727531058	0.00129327779440834	0.0158849277669658
LOC105611679	612.051777741142	-0.406775685747572	0.12647791371797	-3.21617959839716	0.00129909504540502	0.0159447322543689
RAMP2	1986.54116089826	-0.344011641798373	0.107011013308033	-3.21473118666889	0.00130566729151859	0.0160137093412729
TTC13	471.988173346728	0.357063949309223	0.111096346665092	3.21400262049677	0.00130898478662862	0.0160426962005541
PSMB6	4301.45417470402	0.204988267966852	0.0637901617602683	3.21347778889831	0.00131137940326341	0.0160603384310811
MBLAC1	501.456272317	0.382360543047922	0.119010847334658	3.21282094541119	0.00131438203801478	0.0160853959019058
TGM1	52.4607155791736	1.85892723387692	0.578810183306789	3.2116353296632	0.00131981792076276	0.0161401733364552
ROBO2	590.787786840284	-0.844730991393191	0.263357713546067	-3.20754224366179	0.0013387439756589	0.016359723801384
TAF5L	405.613684169637	-0.398108686297085	0.124138864038762	-3.20696253650892	0.00134144464027739	0.0163808218055659
PTPN20	12.5221726618091	-4.07464401689821	1.27155952594763	-3.20444614172629	0.00135322605721521	0.016512696772187
RPH3A	46.1309996481995	-1.72839113001178	0.539544315067985	-3.20342756237547	0.00135802198660365	0.0165592021064107
LOC105606045	278.635250386097	0.539933273480164	0.16859206896847	3.20260185893527	0.00136192127069466	0.016594714613573
CLEC7A	96.1482494606257	1.02661667773291	0.320611150295322	3.20206167747837	0.00136447779718501	0.0166138263285054
NDUFA10	13492.8957162236	-0.388989310970032	0.121500948738242	-3.20153311566364	0.00136698361519414	0.0166322934077348
SLC9A8	3523.05890834017	-0.220985158902057	0.0690442742050671	-3.20062976179188	0.00137127608437628	0.0166724565139459
SIGMAR1	493.007951716458	0.359824290314121	0.112468114113314	3.19934492679045	0.00137740265631538	0.0166785400792411
SRSF10	1494.87406914617	0.279944900161049	0.0875025542414762	3.1992768964035	0.00137772775320047	0.0166785400792411
DCTN2	6473.06549941854	-0.203603192906218	0.0636386785336948	-3.19936236259866	0.0013773193471902	0.0166785400792411
ICAM5	145.237985916527	2.38557239755636	0.7455831667647	3.19960603175638	0.00137615557048085	0.0166785400792411
LOC101112822	1565.46801591932	0.498404854374034	0.15576513408641	3.19972025381203	0.00137561035220093	0.0166785400792411
NFS1	2652.21116452397	-0.264269759064217	0.0825841255426731	-3.20000674860525	0.00137424369763884	0.0166785400792411
LOC101115838	1196.2689339912	0.308178567898454	0.0963497918226165	3.19853901154059	0.00138125843362761	0.0167092522024808
LOC106991117	37.2442736166007	1.17142726483525	0.366306712595541	3.19794102743809	0.00138412582688078	0.0167319020697342
TNFAIP6	133.947882338431	0.830811356776634	0.259902242336763	3.19663019951989	0.00139043059300958	0.0167960419694369
MMP14	974.375481690339	0.496245431437019	0.155267647282965	3.19606460277359	0.00139315914695275	0.0168169210739486
ADAMTS1	2538.31377202248	1.0180124958415	0.318604627455157	3.19522194003533	0.00139723348285887	0.01684192187403
SMCO1	336.767947483085	-1.2331911501929	0.385927255838051	-3.19539791900677	0.0013963817050775	0.01684192187403
MTMR11	370.462128723604	-0.726409585177356	0.227456608849241	-3.19361828549384	0.00140501763661333	0.0169236185957401
LOC101106280	22.1817028226981	2.3867360120176	0.747405824578287	3.19336019807483	0.00140627412428348	0.0169266280600048
GFOD2	641.199199393993	-0.394936164196778	0.123687304971658	-3.19302101607982	0.00140792699298725	0.0169344008491277
GAPDH	136005.335872521	-0.339661422709337	0.106405010221348	-3.19215629041113	0.00141214899780256	0.0169730417427091
CIB2	971.671566872201	-0.778818512589183	0.24403891477422	-3.19137016860499	0.00141599734738832	0.0170071395688104
LOC106990367	315.702576870644	0.874890567483095	0.274315449596345	3.18935943553487	0.00142588464688552	0.017113669048808
FSTL1	20234.9945465659	0.522386214088935	0.163812967057257	3.18891857874931	0.00142806094428365	0.0171153562210475
LURAP1L	76.3086222542412	0.941207973443349	0.295142955120967	3.18899013888909	0.00142770747832281	0.0171153562210475
GUCY2C	108.851235705979	-1.43898185149731	0.451499761441243	-3.1871154192948	0.00143699418609212	0.0171856737120476
NAIP	113.824853478797	1.70304832136359	0.534344885722882	3.1871706211984	0.00143671994131635	0.0171856737120476
LOC101112891	568.131473436169	1.25329147768817	0.393206681120576	3.18736058633717	0.00143577655723139	0.0171856737120476
SNRPF	887.313491603779	0.278850968873362	0.0875069604938363	3.18661472527095	0.00143948385425135	0.0172032132261808
FANCE	877.049497059378	-0.353407142190329	0.110978586076236	-3.18446246871048	0.00145023115328369	0.0173193443483418
HSD17B14	63.0148628363023	-1.52193179190729	0.478093126778306	-3.18333752706932	0.00145587793609826	0.0173744410897745
LOC101106534	139.026840291632	0.819613911471877	0.257548925211304	3.18236199510222	0.00146079113696984	0.0174207113249275
QTRTD1	338.98907018884	0.45245600203016	0.14223868495795	3.18096305631565	0.00146786346986206	0.0174678869396536
DHX32	1079.62683433737	-0.410231942409346	0.128951600873616	-3.18128615410838	0.00146622725289256	0.0174678869396536
LOC105604578	303.04636818488	-0.611129181614779	0.192111269360634	-3.18112093917593	0.00146706371664011	0.0174678869396536
PLA2G4A	110.155094124466	0.882690198270164	0.277669571608197	3.17892303847998	0.00147823334690154	0.0175788498784649
RPL7L1	1920.5757366126	0.218045517284216	0.0686100051279306	3.17804257378566	0.00148272977037354	0.0176198594267357
XPO7	3495.69032413002	-0.221295637212177	0.0696633298846777	-3.17664454998799	0.00148989520184095	0.017661716144335
CHRM2	1834.85192945312	0.601444693426687	0.189325077822295	3.17678302496839	0.00148918404119196	0.017661716144335
SPPL2B	657.706974674652	0.300567834538438	0.0946074381406163	3.17700003768943	0.001488070166402	0.017661716144335
LOC101113889	30.9472682442866	-1.93523220969365	0.609227245796672	-3.17653588713518	0.00149045347658706	0.017661716144335
SETD3	3435.17454651459	-0.276522614542127	0.0870688850762414	-3.17590622987755	0.00149369224885091	0.0176876303974845
NKD1	12.5481971489429	1.59153886327784	0.501314969887493	3.17472838210879	0.00149976816815046	0.0177470807511963
KANK4	770.665918004755	-0.522039583750384	0.16445312393039	-3.17439748953236	0.00150147916739303	0.0177548327705442
GPCPD1	1732.71524240836	0.386067113974453	0.121632097913787	3.1740561956606	0.00150324583412254	0.0177632316941466
GRSF1	4193.70337095617	-0.551873207043117	0.173882935982022	-3.17382038626364	0.0015044675915905	0.0177651843768218
LOC105603374	34.1499959342383	-0.974277932217308	0.307027713889207	-3.17325729288686	0.00150738874883441	0.0177871872362461
COPB1	2573.7492179555	0.215836656546636	0.0680273308205621	3.17279325740349	0.00150979995004855	0.0178031459748012
NASP	1579.90008233121	0.269972855920293	0.0850981668288265	3.1724873282328	0.00151139154889652	0.0178049073850447
CDK5R1	132.517218655938	-0.59522775470747	0.18763584318386	-3.1722497397484	0.00151262867091716	0.0178049073850447
RNASEH2C	328.61280138188	0.669815725954294	0.211154838213242	3.17215429029317	0.00151312593834248	0.0178049073850447
ADIG	60.51499865257	-1.8254688252487	0.575756641555412	-3.17055626196023	0.00152147365730849	0.0178906150682813
ARFGEF3	1435.66294172286	0.73093655656037	0.230600330076056	3.16971166658475	0.00152590273739775	0.0179301569038037
NDUFA12	8784.91448749491	-0.250041022215938	0.0789146504798135	-3.16849939391038	0.00153228068523725	0.0179925277390114
SOCS3	251.500007525966	1.75928561562722	0.555700443838844	3.16588844787287	0.00154610073539143	0.0181294866566296
TMEM266	340.446768919411	0.662258208341291	0.209180652543467	3.16596300990923	0.0015457044825287	0.0181294866566296
GOSR1	1389.38252833339	-0.236152382044686	0.0746065158468674	-3.16530505900313	0.00154920433111949	0.0181405785708734
ABT1	1436.4834530543	0.204640974939671	0.0646493246944736	3.16540003947117	0.00154869864972278	0.0181405785708734
ATP6V0D1	1883.22440342055	0.254423311576332	0.0803895661850995	3.16487976798524	0.00155147046989876	0.0181544717824271
CD101	94.162200757543	0.963655277829444	0.304580054673456	3.16388175470843	0.00155680031832363	0.0181785342190276
TRIM66	63.7426866122982	1.38660582019809	0.438236479290479	3.16405841531735	0.00155585564326343	0.0181785342190276
PARP3	359.889624034123	-1.75306939328586	0.554122549918273	-3.16368535000861	0.00155785119295978	0.0181785342190276
WDR11	1317.02122594242	0.208398593677794	0.0658718126298214	3.16369909006342	0.00155777765476187	0.0181785342190276
LOC101117055	368.260837952083	-0.444473697087067	0.140523322683663	-3.1629888092501	0.00156158334268058	0.0182094479245312
RAC1	5606.26745923535	-0.153062232984499	0.048404636759368	-3.1621398946843	0.00156614306090869	0.0182499622794037
MYOM2	100051.276485791	-0.749184719215782	0.23694707467636	-3.16182303680717	0.00156784811805377	0.0182571787431261
SLC25A47	20.5110062611855	-2.30028948334745	0.728134645598585	-3.15915400709497	0.0015822785275193	0.018412466048607
FIGN	520.60489886913	0.651801079450325	0.206391782558843	3.15807669941749	0.0015881376738933	0.0184678665190289
DRAM2	826.358607749612	0.309956389155298	0.098231476396912	3.15536730714394	0.0016029616239789	0.0186273667637908
HSD3B7	264.871782658255	0.47280667164962	0.149893426443506	3.15428556720477	0.00160891566551102	0.0186836442787071
KIAA1549	1862.50755546047	0.430253454112159	0.1364263068226	3.15374258918869	0.00161191195650254	0.0187055207374674
YIPF7	1336.75575636624	-0.478075850068473	0.151617361966108	-3.15317351435873	0.00161505776793096	0.0187287859555589
LOC105606082	41.9741423331683	1.80866890470489	0.573638438599546	3.15297717691389	0.00161614441995338	0.0187287859555589
ALDH7A1	6809.2931484439	-0.299782035234703	0.0951160148823958	-3.15175142277946	0.00162294372508816	0.018794627229585
LPO	10.0695922296155	-3.72388984827733	1.18167862891415	-3.15135584003852	0.00162514365066484	0.0188071510570746
FAM210B	5412.86817439009	-0.40982675323905	0.130076137440154	-3.15066822635016	0.00162897415926191	0.0188385147785344
NPEPL1	2152.66796399357	-0.306586928973365	0.0973296614136253	-3.14998454243513	0.00163279101262166	0.0188664765527058
C7	4785.38675246303	0.5434929945641	0.172546585506428	3.14983337959969	0.00163363603096876	0.0188664765527058
FERMT2	9028.19836334809	-0.270157757634608	0.0857799835782719	-3.14942654877167	0.00163591226354236	0.0188797973311358
GLI3	195.227866254838	0.462429526662353	0.146870959662022	3.14854296401748	0.00164086600755365	0.0188980561075442
DGKI	202.77136471703	-0.547563542250546	0.173907083257866	-3.14859827439363	0.00164055551001317	0.0188980561075442
MRPL10	1941.33710411302	-0.171444998030669	0.0544455140539986	-3.14892789625664	0.00163870622269448	0.0188980561075442
ANKFY1	3067.72646048296	0.227127406055817	0.0721453397943704	3.14819233928593	0.00164283557858545	0.0189077893592843
TRPM3	29.9483097800768	-1.06166397619122	0.337251194458724	-3.14799174512979	0.00164396335808218	0.0189078275418275
LOC101114712	1236.32929490144	-0.715633188065527	0.227562102049138	-3.14478193698088	0.00166210670329893	0.0190903853934232
LOC101106394	1720.22617927819	-0.345027347196676	0.109710544331726	-3.14488775257039	0.00166150565897176	0.0190903853934232
CAPN5	925.685076430548	0.477628119932929	0.151897503112428	3.1444106067985	0.00166421748317367	0.0191015815560173
SPRYD7	819.721090619735	-0.316282118222739	0.100607788118527	-3.14371406168003	0.00166818356005955	0.0191340426755807
LOC105610105	63.7587191947696	-1.43180552868055	0.455632287685177	-3.14245844155335	0.00167535494284015	0.0192031992936995
HTRA3	1022.84173594993	0.414775203372958	0.13200629490376	3.14208654727679	0.00167748442768796	0.0192145099806356
LOC101105069	40.5809315110163	1.99759432954093	0.635935155368038	3.14119185372737	0.00168261769195859	0.019260188216667
PIN1	6926.14782928817	-0.260243971366886	0.082869063014377	-3.14042372268329	0.00168703633406422	0.0192976299029182
NSUN5	856.248748667836	0.422366067526394	0.134541044808177	3.13931014976571	0.00169346107228472	0.0193579523660554
MRPL3	2015.86999090796	-0.292804388167526	0.0933353333827582	-3.13712264750549	0.00170614740158578	0.0194722522103109
LOC105606567	302.189001100756	0.484396820719743	0.15442443867483	3.13678861245359	0.00170809229915008	0.0194722522103109
KCTD14	33.3989242837364	1.0717379575679	0.341666449217575	3.13679601852101	0.00170804915570495	0.0194722522103109
ZNF516	165.021276635197	0.714809574061229	0.227857513247623	3.13709020989978	0.00170633617812324	0.0194722522103109
LOC105601911	129.449129404989	1.510981024607	0.482379472679915	3.13234934358332	0.00173413401031877	0.0197557339996681
DDX23	3418.71570941382	-0.159937864471053	0.0510902817107991	-3.13049486351231	0.00174512051161656	0.0198630691788409
AMZ1	46.5751425509264	0.988949743001882	0.315921985899534	3.13036061794185	0.00174591830189276	0.0198630691788409
CORO2B	2296.10891106713	-0.555204428715058	0.177409688307975	-3.12950456094174	0.00175101354240735	0.0199075677590126
ASB13	97.0826285082778	-1.69611239443291	0.54201401143001	-3.12927776527033	0.00175236571635186	0.0199094794057139
RBM23	3834.59727375937	0.334741862099705	0.107010458714559	3.12812285939826	0.00175926626164991	0.019961934985245
DIEXF	1207.59285606985	0.202059238657777	0.0645947191684	3.12810770383572	0.0017593569817504	0.019961934985245
C15H11orf57	817.043451197394	0.252050718587064	0.0806857531040924	3.12385655323678	0.00178497454224275	0.0202389392635279
LSAMP	413.687930085581	-0.91313062704497	0.292339485991975	-3.12352819512735	0.00178696743348983	0.0202478823410589
ZFAND3	3794.32750977852	-0.197091488086414	0.0631210204593343	-3.12243824089298	0.00179359732193418	0.0203093191705881
SRP72	2130.22702240103	0.188484715415554	0.0603809147494503	3.12159423549094	0.00179874669568916	0.0203539203822431
TARS	3057.95275622294	0.207007691199608	0.0663335445511846	3.12070902588171	0.00180416205723371	0.0204014693963584
MPP6	534.280046958388	0.53912312809365	0.172777936952655	3.12032391173522	0.00180652270712794	0.0204144350271212
PIGB	218.698159998612	0.602126527344717	0.19302024545621	3.11949933501313	0.00181158669766658	0.0204579115656572
WSB2	9120.25788944635	-0.327188424686107	0.104902767805292	-3.11896846509707	0.00181485384000528	0.020476478411355
DNAJA3	8115.15452074768	-0.305814960204665	0.0980541789033187	-3.11883658223479	0.00181566632835743	0.020476478411355
TRAP1	5903.48829437033	-0.322846812689404	0.103560187280856	-3.11748000043531	0.00182404322220716	0.0205571627221269
RFX5	545.549874807179	0.478193723752807	0.153445147080801	3.11638219161795	0.00183084817598869	0.0206200348822839
CLASP1	9016.95534249479	-0.379804669737917	0.121890102815423	-3.11595987668541	0.00183347217390342	0.0206357661339933
C5AR1	492.61657893749	1.1250795347722	0.361127478392598	3.11546365781967	0.00183655977955148	0.0206428828162822
LOC101121199	83.4894377594109	-0.856956649067742	0.275057956484996	-3.11554939191329	0.00183602597805125	0.0206428828162822
LOC105615114	27.9121666859515	1.10849906101622	0.355962337627752	3.11409085692495	0.00184512662034932	0.0207253200542243
MESP2	10.0661049594405	5.25297812688019	1.68719992431883	3.11342956526089	0.00184926644101286	0.0207579540758553
LOC106991999	814.822044285833	-1.36796543199861	0.43941377624207	-3.11316009183337	0.00185095584553866	0.0207630570665328
LOC101111049	11.6798817540827	-2.16899869356269	0.696893332119534	-3.11238261810583	0.00185583799684691	0.0208039439446538
IFNGR2	2288.32090803511	-0.425680246019791	0.13686155263442	-3.11029823808045	0.00186898530887321	0.0208956037025951
LOC101115694	1998.68373224947	-0.317578952874275	0.102095161969456	-3.11061706302288	0.00186696878037347	0.0208956037025951
ACVRL1	1779.27377129534	-0.386636478881959	0.124303228483534	-3.11042990273719	0.00186815230372852	0.0208956037025951
UNC5C	41.5401112276581	0.984005121056087	0.316364183611888	3.11035563451536	0.00186862213587709	0.0208956037025951
PNMT	751.864683577137	-1.17716476902157	0.37856716364356	-3.10952687415312	0.00187387236982808	0.0209363215273482
ATP6V0A4	51.47834548335	-1.85811545115528	0.597696799566406	-3.10879270644118	0.00187853467050638	0.020974475753363
THSD7A	128.021270269767	0.605772215472131	0.194908378204139	3.10798448508801	0.00188367956583566	0.0209901072892821
CNKSR3	940.799978263434	-0.375428645749011	0.120783591829249	-3.10827522234767	0.00188182733076603	0.0209901072892821
FRMD5	2353.07273284776	-0.664899844775489	0.213921828815784	-3.10814398164134	0.00188266323458519	0.0209901072892821
JTB	1443.28908526818	0.212890016357818	0.0685119311395237	3.10734222225133	0.00188777724460323	0.0210071656605573
LOC105607070	154.9003412588	-0.524209724947448	0.168710389608234	-3.10715733728507	0.00188895833950417	0.0210071656605573
PMS2	719.908699638865	0.27155511059602	0.0873917122186827	3.10733253419386	0.00188783911767601	0.0210071656605573
FAM188B	233.591628624604	-0.395956341175663	0.127471944179199	-3.10622344175617	0.00189493469511245	0.0210597005276377
ASXL3	37.9851460394839	1.15961568302279	0.373403236094443	3.10553195829694	0.00189937094724876	0.0210950610818942
ACSS1	48432.777583438	-0.811863810769543	0.261507901058276	-3.10454792181833	0.00190570053716226	0.0211513891302861
S1PR2	323.737923235047	0.63307373922258	0.203944473256628	3.10414756091953	0.00190828130674589	0.0211660621193484
UNC93A	128.232959315432	-1.30847850311624	0.421617753483879	-3.10347107612079	0.00191264929542222	0.021200525973978
CDIP1	4580.80992447892	-0.334075333470726	0.107664691726456	-3.10292379157609	0.00191618976885722	0.021225777973211
CDCP1	20.2710589511016	1.9901739944006	0.641465595219292	3.10254206809055	0.00191866276238025	0.0212391799535378
SPAG7	6502.96709410035	-0.309135812450438	0.0996637019907937	-3.10178938044058	0.00192354763444029	0.0212652554063863
FH	14898.6911616334	-0.319636884307521	0.103049059142219	-3.10179332997487	0.00192352197255595	0.0212652554063863
COMMD6	1006.21197737485	-0.449317324299713	0.144872285982646	-3.10147190162745	0.00192561146438407	0.0212740846081591
ZNF93	547.480222763606	0.379808663810091	0.12247615141632	3.10108261419032	0.00192814487476138	0.0212741181555857
SEPHS2	1621.97327652797	-0.27942246394406	0.0901025480353553	-3.10116051140327	0.00192763768935494	0.0212741181555857
PRPF40A	2012.63502750514	0.219067977351608	0.0706824116434636	3.09932799770092	0.00193960162240124	0.0213832191070263
POLR2M	1633.22606947516	-0.217302195349434	0.0701160484885108	-3.0991791470542	0.00194057641137806	0.0213832191070263
LACTB	953.639151570764	-0.412698450264769	0.133199632294089	-3.09834526685165	0.00194604562606584	0.0214154170172102
LOC105605626	21.8912061719111	1.67902625856995	0.54189711871317	3.09842256138414	0.00194553807582083	0.0214154170172102
PCMTD2	7196.79355785934	-0.568729347309615	0.183657723265788	-3.09668081034934	0.00195700472486079	0.0215219322750387
LOC106991530	18.2596100204023	1.50548462302117	0.486312613720336	3.09571370461497	0.00196339832866798	0.0215781326121256
OGN	2029.84142142995	0.203879118688555	0.0658686131004279	3.09523928153318	0.00196654177850008	0.0215887671280741
ETHE1	1275.39724165734	-0.275167538228411	0.0889019453135176	-3.09518017022032	0.00196693376391374	0.0215887671280741
TMEM55A	562.343124648484	-0.342660672857611	0.110779337755366	-3.09318217458845	0.0019802253509658	0.0217204757185191
FN1	11327.2618088539	0.689896686979656	0.223072171880784	3.09270619083924	0.00198340395012218	0.021720634410224
LOC105613123	43.8321368233259	1.02000435766427	0.32984160193413	3.0924066330116	0.00198540678492503	0.021720634410224
BPHL	2739.35125037118	-0.487152629985358	0.157525784993491	-3.09252628073232	0.00198460660124402	0.021720634410224
LOC105605750	147.668725938431	-0.761041276111815	0.246078283924617	-3.09267954885832	0.00198358200245907	0.021720634410224
RRM2B	727.987633787502	-0.395756534377303	0.128019412514681	-3.09137908543298	0.00199229105113205	0.0217817776494053
SPTY2D1	855.095699709574	0.271366260046427	0.0877910652276669	3.09104644467747	0.0019945243361478	0.0217920251542075
C22H10orf62	43.1008611977091	1.13047430286322	0.365940167395993	3.08923262211854	0.00200674246059383	0.0219112821265489
PPP1R10	1505.97993341377	0.5126231351885	0.165960523979488	3.0888257213014	0.00200949280889236	0.021927074355305
FOXO6	25.198746606533	1.52046809552798	0.492382008831165	3.08798467096172	0.00201518865460271	0.0219607240616621
QRFPR	349.212870033747	-0.684536484451891	0.221668521578532	-3.08810867495851	0.00201434793213578	0.0219607240616621
LRRC4B	20.9332113042576	1.45124470045581	0.47017361115973	3.08661453133486	0.00202449938770858	0.0220478997437305
SEC14L2	115.503161031155	-0.77897146532193	0.252409203069962	-3.0861452587607	0.0020276973764008	0.022068434552867
ZDHHC23	522.137736960585	0.361398736131941	0.117117929382697	3.08576780717346	0.002030272988337	0.0220821735439112
LOC101115729	443.41276298247	-0.614774571414437	0.199248619629248	-3.08546464491638	0.00203234384650825	0.0220904083898101
APAF1	564.035952950182	0.684427889803708	0.221870210762387	3.08481200541473	0.00203680851277751	0.0221246351048797
UBTD1	481.634784238478	0.452769700272493	0.146863431724786	3.08293014098267	0.00204973266451491	0.0222506486467515
IL25	22.10436530236	1.17263792460355	0.380430597357892	3.08239645482664	0.00205341155124544	0.0222762033768981
SEC31A	2559.34095752794	0.211702286727016	0.0686949348609065	3.08177432813163	0.00205770773601501	0.0223084175248822
INTS3	4191.16859881423	-0.279448493775378	0.09069595132724	-3.08115731392573	0.00206197675914899	0.0223402958795684
LOC105605780	66.3194526467678	1.81768328180663	0.590072230386913	3.08044200048995	0.00206693606798186	0.0223796072009755
LOC105607467	344.970999083717	0.72130832769232	0.234192111291012	3.07998558839588	0.00207010611470766	0.0223851024558259
MICA	445.990293304053	-2.31794574909444	0.752557863125487	-3.08008973485129	0.00206938236468128	0.0223851024558259
NFKBIZ	1415.8616436211	2.37548544957982	0.771413391719501	3.07939358465738	0.00207422456828035	0.0223925631850598
GOLT1B	623.458541553691	0.358886098074605	0.11654606164143	3.07934985549976	0.00207452908132744	0.0223925631850598
PAIP1	2992.6055589953	-0.149566782996499	0.0485745052552282	-3.07912107824094	0.00207612286681583	0.0223925631850598
PDIA3	8577.49850054563	0.375502536125984	0.121946968336856	3.07922813701056	0.00207537689804981	0.0223925631850598
ATP1B2	285.855458512917	-0.33368195586421	0.108377942830239	-3.0788733126895	0.00207785020179477	0.022396827655884
OAS2	167.591914582768	0.622386647215368	0.20220648771153	3.07797565873985	0.00208411937770433	0.0224500111057645
NAV3	360.064000996992	0.658717724084499	0.214045168395456	3.07747065267782	0.00208765393924899	0.02247368821285
ANKS4B	64.9561540214163	-1.62560316643851	0.528475886885016	-3.07602145486764	0.00209782749414704	0.0225687583583381
HIF1A	1795.49964474048	0.468872676816378	0.152526534332704	3.07404006042407	0.00211181072884678	0.0227046658603316
SLC25A33	577.723852319152	-0.642325494517454	0.209009122989075	-3.07319357801922	0.00211781060086938	0.0227546231652515
ASS1	143.80857023211	-0.909844770864534	0.296237916198048	-3.07133125476168	0.00213106582488076	0.0228824213571967
ITGB4	385.100305985835	0.646291041275389	0.210442772949107	3.07110114649404	0.00213270890749027	0.0228854500826094
SRPK3	3188.96631640497	0.230066065064511	0.0749220464815813	3.07073919985715	0.00213529572957346	0.0228985954673327
CAND1	1475.6474894097	0.329515105677864	0.107347703568251	3.06960554091744	0.0021434165857334	0.0229564012032529
LOC105609630	3349.88038425133	0.386322720088789	0.125849525385823	3.06971932476042	0.00214260022956597	0.0229564012032529
PLIN4	10154.9940034105	-0.631107422792503	0.205628180855939	-3.06916795239583	0.00214655877644248	0.0229754206402802
SAMM50	6541.68207268441	-0.276649498793364	0.0901487489348257	-3.06881129313699	0.00214912296200474	0.0229882332099934
SCD5	76.2455892018623	0.709713312773446	0.231283257360188	3.06858923068598	0.00215072088821358	0.0229907004038852
ROPN1L	20.7208048969117	-1.13537352279304	0.370128115899126	-3.0675149334034	0.00215846675434792	0.0230588427410167
ACKR1	40.6673848870623	2.33543692690655	0.761481874352229	3.06696325358137	0.00216245439113343	0.0230774906891158
HSD11B2	25.5252034116593	1.64814874351476	0.537433240382626	3.06670414048331	0.00216432963525041	0.0230774906891158
DDIT4	1865.77739644828	-0.828133233111481	0.270039983659238	-3.06670598142421	0.0021643163068016	0.0230774906891158
KIF1C	61545.4410624998	-0.17175312508161	0.0560168393865522	-3.06609810482885	0.00216872143748011	0.0231096647472928
SLC16A1	12810.5064390812	0.354955870086711	0.115806389604754	3.06508018511045	0.0021761164585026	0.0231445889062874
MYLK	2737.65488852921	-0.43575395252596	0.142165588488068	-3.06511552591739	0.00217585932644517	0.0231445889062874
MST1R	147.897348416325	0.584609470815281	0.190732294857214	3.06507857650919	0.00217612816299972	0.0231445889062874
ADAMTS3	36.5123965713273	1.10595033292318	0.360938481117589	3.06409648951471	0.00218328480233614	0.0231996480722236
PJA1	1343.55265324262	0.244077742296236	0.079660105726508	3.06398968555493	0.00218406440073327	0.0231996480722236
LOC101121116	23.1986268590627	1.99136127046252	0.649977077806242	3.06374076634153	0.00218588233712535	0.0232043001886128
LRRC2	10302.8141945121	-0.56106307244964	0.183180407616572	-3.06289891888461	0.0021920409002794	0.0232549954184215
ZP2	38.712255555843	-1.70194057886672	0.556026182514524	-3.06090006619834	0.00220672733748017	0.0233960404664118
LOC105615865	31.681127469986	1.3671475527788	0.446745958660547	3.0602348522141	0.00221163491765949	0.0234332962447664
TREM2	31.8544149508647	1.5377743405352	0.502671908543742	3.05920087118093	0.00221928291658293	0.0234847339473518
DDHD2	2381.8950135011	-0.18173172402633	0.0594020749926211	-3.05934976259507	0.00221818012673	0.0234847339473518
RRAGC	1059.47193157845	-0.227713186608539	0.0744756927197377	-3.05755043414575	0.00223154086014283	0.0235995972096237
KCNN3	316.148923857045	0.451577126877716	0.147810661729023	3.0551052379806	0.00224981563040533	0.0237779068669174
VRK3	1300.15988730025	-0.206323168119985	0.0675429469492837	-3.05469597402831	0.00225288772668933	0.0237954190479152
INPP1	2803.38183095473	-0.524297670329912	0.171650210929696	-3.0544539822596	0.00225470601983883	0.0237996746538543
TNFRSF11B	12.8932817136306	2.82153408774278	0.923955222877489	3.05375630537119	0.00225995579782055	0.0238401234255662
PGFS	166.772495645762	0.607562246763437	0.199058660330683	3.05217690983218	0.00227188160164523	0.0239509022769057
NPM3	137.190122009444	0.501043012426504	0.164175023388118	3.05188330165187	0.00227410494249614	0.02395931992987
LOC101109370	119.746938472614	-2.01322698381482	0.659889946697473	-3.05085263670154	0.00228192541698716	0.0240266599164929
HSPA2	3918.8044033844	-0.513624493632508	0.168380900812525	-3.05037264413008	0.00228557590409835	0.02405003681315
ROR2	67.6751968089614	0.829070617794059	0.27197231566866	3.04836400629873	0.00230091030188829	0.0241962518613206
PCBP3	402.637424173923	-1.18311133690483	0.388161534535538	-3.04798706631378	0.00230379842725621	0.0241963588721507
ZSCAN29	1281.8225843522	-0.339410442482126	0.111353454226271	-3.04804592583579	0.00230334722519463	0.0241963588721507
RPP25L	1366.16108176829	-0.299553035137367	0.0983033322134515	-3.0472317508722	0.00230959567197448	0.0242104260329548
GRHPR	1070.99017366936	-0.315264641379792	0.103460639918009	-3.04719400179271	0.00230988575635879	0.0242104260329548
DLD	22929.6109881609	-0.32331099931897	0.106091819966533	-3.04746397432865	0.00230781187495282	0.0242104260329548
ABCB8	1987.05635810641	-0.221113082546883	0.0725704425974136	-3.04687521024935	0.00231233685453021	0.0242104260329548
STAB1	2411.35285227764	0.415944720571804	0.136507793957569	3.04704008842962	0.0023110688554912	0.0242104260329548
LOC101119079	30.3042831246666	-7.72578113372806	2.53592143748759	-3.04653804314309	0.00231493182911779	0.0242225131964006
CTNND1	8673.85147844386	0.184853042511444	0.0606943961704116	3.04563607474456	0.00232188685973266	0.0242650885931664
CHCHD1	1082.92129042115	0.198517610765873	0.0651779825438851	3.04577716305056	0.00232079767416858	0.0242650885931664
LOC106991783	2490.27805947029	0.227528257820586	0.0747173714589588	3.04518552215885	0.00232536820938367	0.0242863766712959
ATF4	10555.9179827263	-0.277932727059541	0.0912945802173035	-3.04435078619117	0.00233183071946372	0.0242879324648001
ANKRD24	398.537666987708	-0.494163055726439	0.162327219744146	-3.04424024821788	0.00233268773448321	0.0242879324648001
DUSP10	325.099425286722	0.463048082506132	0.152106619634285	3.04423360153197	0.00233273927628023	0.0242879324648001
TCTN2	312.482495156517	0.410173025609577	0.134706553544599	3.04493742001777	0.00232728729629861	0.0242879324648001
PRR3	498.322421648535	0.485022172898994	0.159318400908979	3.04435752638576	0.0023317784712028	0.0242879324648001
LOC105615654	105.612331322781	0.766303043468473	0.251747923466178	3.0439299475351	0.00233509507690817	0.0242974156672097
LOC105604050	68.6085451999907	1.34944928721083	0.443476341730087	3.04288901172579	0.00234318738339774	0.0243665404154811
ICAM2	833.335557728496	-0.371755290313789	0.122191766589764	-3.04239230423672	0.00234705786500296	0.0243917045735629
STARD13	1652.24038606987	0.251940441735342	0.0828234294737293	3.04189820846835	0.00235091380267394	0.0244166865917
LOC101117028	3775.76630722923	-0.343753420134123	0.113022925851549	-3.04144860473376	0.0023544275629426	0.0244380860931356
ASIC4	81.2978224188735	0.820776849637758	0.269912247659088	3.04090257762011	0.00235870136094942	0.0244673432352649
TNIP3	24.2742657940726	2.67469421790715	0.879780794821748	3.04018254734586	0.00236434795503688	0.0245107958470685
IGFBP5	33268.9009966395	-0.64164237108575	0.211112432863361	-3.03933957078236	0.00237097443938648	0.0245517932680828
GNG11	2717.21085656436	-0.443233132915999	0.145833568453548	-3.03930801129083	0.00237122285265337	0.0245517932680828
SLC25A42	580.578787216941	-0.38537267761819	0.126822568574618	-3.03867585989989	0.00237620370833681	0.0245731029247746
CITED1	430.34308133236	-0.774495693391541	0.254879071475788	-3.03867904456452	0.00237617859169658	0.0245731029247746
CSMD3	29.9616538978448	1.8380880272079	0.604967842780776	3.03832352271651	0.00237898400358743	0.0245867338785019
ENPEP	461.659531868181	0.407106938974034	0.134045896312206	3.03707125823414	0.00238888975207712	0.0246715798764044
MPRIP	21304.5905529223	-0.135266445732077	0.0445407407445246	-3.03691504611326	0.0023901280772324	0.0246715798764044
ARAP1	3073.38095682868	0.380695119714777	0.125366308474136	3.03666211718532	0.00239213434217616	0.0246771404685228
POC1B	362.373232188229	0.303917666006641	0.100098779988328	3.03617752426234	0.00239598250277801	0.0246865476618947
BHLHE22	12.5437489585781	1.98640223061321	0.654209427615835	3.03633996509702	0.00239469192641031	0.0246865476618947
PDIK1L	283.702975583783	0.373476111186311	0.123078097717014	3.03446444260961	0.00240963158221843	0.0248119749265173
HFE2	432.819463385438	-1.69014936518904	0.557384162972995	-3.03228810121561	0.00242707434720476	0.0249052864747278
BCL2L13	5885.66906049057	-0.275982048940908	0.0909997969718927	-3.03277653494272	0.00242314966102078	0.0249052864747278
SEC24D	1047.27437106252	0.600785994668595	0.198139310513083	3.03213932214085	0.0024282709794442	0.0249052864747278
GLUL	17639.727249924	-0.413583843425474	0.136404433271016	-3.03204106719714	0.0024290615413948	0.0249052864747278
B3GNT9	355.61082581603	0.465404973361002	0.153493630190324	3.0320800464744	0.00242874788488502	0.0249052864747278
DTD2	225.684760174317	-0.673799500979022	0.222181733500053	-3.03265030101523	0.00242416342495144	0.0249052864747278
PGK1	13297.7965446187	-0.413191766487693	0.136256615720643	-3.03245287799332	0.00242574967510216	0.0249052864747278
EME2	1082.71783483663	0.413616363078275	0.136423982557739	3.03184495367755	0.00243064018045949	0.0249062855785657
TM4SF20	17.6078543182575	1.27515604178996	0.420779163849292	3.03046384265994	0.00244178421509881	0.0250052384755703
LRGUK	36.5233915143038	1.34440716811753	0.443882561471193	3.02874517904389	0.00245571721622887	0.0251326141149656
LOC101107157	499.656786484471	0.367009292800393	0.121191509877824	3.0283416154348	0.00245899938779758	0.0251417483577109
AGAP2	409.868020587995	-0.585796828060701	0.193448806834452	-3.02817493499461	0.00246035616612629	0.0251417483577109
HTRA1	3190.17000925513	0.433753856745267	0.143248386359161	3.02798424310159	0.00246190923774732	0.0251417483577109
COL13A1	222.791676355874	1.26168966566793	0.416687936873682	3.0279006278274	0.00246259051710674	0.0251417483577109
LOC106991190	34.7698640997633	-1.07253160481637	0.354251850379736	-3.02759633765267	0.00246507126481445	0.0251518041977275
LOC105616533	1115.72386106479	-1.01591488104556	0.335703957567567	-3.02622253370691	0.00247629979297786	0.0252510497385826
TNNI1	449.692099430809	1.51590120172909	0.501246769527555	3.02426128981916	0.00249241075367627	0.0253999314079191
CLIC5	36102.3033546579	-0.752828078869076	0.248989192230739	-3.02353717494464	0.0024983833133271	0.0254453757804937
LOC106991643	739.589663622248	-0.222590346416817	0.0736267760131901	-3.02322549580251	0.00250095809720276	0.0254561806322423
DNAJC1	832.157714981669	0.260983209245286	0.0863382771155414	3.02279843847275	0.00250448996304469	0.0254767082447649
RAB29	176.948861492627	-0.93083182999862	0.308031610714538	-3.02187112497766	0.00251217478234334	0.0255394310550806
VSIG4	89.400445607764	0.869257686064372	0.28781272549707	3.02021977854909	0.00252591322602716	0.0256635836227472
EBF3	441.593805905683	0.314805484048583	0.104266967360713	3.01922547492447	0.00253421848751336	0.0257324177944065
PTRF	17873.3204241831	-0.25280436865585	0.0837719114152141	-3.01777009005834	0.00254642013020104	0.0258407088046654
LOC101113831	897.375699116676	1.12695828588546	0.373495948633277	3.01732398974956	0.00255017088642684	0.0258475729085397
LOC106992038	746.681104239245	-0.679894819669867	0.225325595277348	-3.01738832125574	0.00254962968347979	0.0258475729085397
LOC106990488	69.5795706177515	-1.11426361788743	0.36935528120198	-3.01677998013545	0.00255475168950362	0.0258784034090382
LOC443475	466.619314902908	1.03574311314615	0.343467172399551	3.01555198393541	0.00256511964196852	0.025967782528417
LOC105606015	169.005932540711	0.470387086346835	0.156029077949845	3.01473989673924	0.00257199720286175	0.026021740653502
STBD1	6618.60994093072	-0.497325199162927	0.164988385859819	-3.01430428918479	0.00257569330474921	0.0260434653754408
ABCG1	692.030744712884	-0.458730806616342	0.152250127838415	-3.01300769417546	0.00258672359203841	0.0261392771635372
PAFAH1B1	9331.01911749675	-0.222830234265895	0.0739858535947214	-3.01179513973726	0.00259707800200679	0.0262281481103569
FAM46C	385.237011707668	-0.770647810524877	0.255920596452916	-3.01127701797405	0.00260151396283602	0.0262571772419494
LTC4S	117.765381479576	0.72232241845482	0.240221721766315	3.00689884804626	0.00263927568987423	0.0266223279695472
ANKRD28	1137.23929252793	-0.195766011730155	0.0651524232923473	-3.00473876238997	0.00265809041886691	0.0267960374060234
GREM1	19.506669601359	-1.84850477808468	0.615524860978983	-3.00313585245714	0.00267213119668571	0.026921441625087
LOC105615107	21.7507899702326	-1.62649610041327	0.541652674780544	-3.00283959840548	0.00267473365995025	0.0269315248455469
SFPQ	10563.3046763643	0.31229207555048	0.104174964094518	2.99776513738116	0.00271967174611672	0.0273348956431277
FEM1A	15106.8883421335	-0.339565097814855	0.11326420529645	-2.9979912623419	0.00271765464864304	0.0273348956431277
LOC105603679	399.768162196155	1.01948865862461	0.340069201694369	2.9978858818884	0.00271859450143359	0.0273348956431277
RBM38	6336.94488801291	-0.422582672051535	0.140980280192196	-2.99745944238042	0.00272240080504129	0.0273459794126459
ZFYVE1	1564.57984783837	-0.199263841794731	0.0664887465575463	-2.99695590775301	0.00272690151112136	0.0273748351698542
STAC2	127.942447597558	0.920493429781311	0.307233933527839	2.99606693574395	0.00273486394175243	0.0274383873392405
ST3GAL4	1063.34910463693	0.338390790079593	0.112957016992769	2.99574828628182	0.00273772321964551	0.0274506952524384
LOC106991242	295.487417276793	0.345644809084016	0.115396150083303	2.99528891418387	0.00274185002434843	0.0274756902022759
LOC105615547	57.0802659025801	1.16745968005051	0.389977680750506	2.99365768267495	0.00275655028020188	0.0276065473267389
SGPP1	429.286604076283	0.307567752301248	0.102780006851065	2.99248620159107	0.00276715175780513	0.0276915759143115
RNF223	16.3154600769122	-1.66807465481983	0.557445293267099	-2.99235579700299	0.00276833417258149	0.0276915759143115
FAM49A	1804.34116957145	0.385338829061659	0.128787174040631	2.99205904572523	0.00277102661943097	0.0277020288975813
TUBGCP5	967.550350567286	0.308226582838626	0.103031628391112	2.99157246810259	0.0027754465518504	0.0277297289182201
SCML4	129.263636100236	-1.10600010438911	0.369747747483463	-2.99122878209983	0.00277857237699437	0.0277444741800239
PERM1	16177.7135463983	-0.511219214202778	0.170927755979505	-2.99084962107662	0.00278202457772435	0.0277624589165786
ASAP1	1071.94637206862	-0.486800397024563	0.162786838993342	-2.99041617881943	0.00278597579903762	0.0277689289038634
ACAT1	9151.13465581706	-0.381352423259368	0.127523933338852	-2.99043805562404	0.00278577624926738	0.0277689289038634
C2H2orf69	183.822755547777	0.543442989840958	0.181743312610818	2.99016773731135	0.00278824288005465	0.0277750616280326
DBNL	2538.71432068406	0.231927289509931	0.0775725467569903	2.98981146302293	0.00279149689854808	0.0277910126400746
FKBP7	816.984014251639	0.436762534690506	0.146135287620256	2.98875474776133	0.00280116877984649	0.0278708006113129
BAHD1	2390.88693129503	-0.265791594382609	0.0889536671419	-2.98797793191162	0.00280829831101026	0.0279252135420683
ABI2	1057.10713473718	-0.26739911876781	0.0895280782018747	-2.9867626351239	0.00281948541992074	0.0279868048028142
FAM76A	1145.56515605432	-0.263765296512463	0.0883103085776591	-2.98680075702046	0.0028191338810443	0.0279868048028142
NT5C3B	412.076263774537	0.455529617215416	0.152508526063595	2.98691246301511	0.00281810402109739	0.0279868048028142
GDPD3	821.179354377421	-0.296488370181337	0.0992925782650634	-2.98600736693387	0.00282645833976588	0.028039467246704
CPZ	17.8485348145084	1.98085065146252	0.663964459761828	2.98336849561658	0.00285094519596244	0.0282657095932243
ADD3	5362.03175056203	0.377774434715014	0.126646845601605	2.98289651763917	0.00285534518157519	0.0282926512835515
PAPSS2	72.1826175070526	0.939289753726598	0.31499396282075	2.98192938466287	0.00286438059290898	0.0283487696702557
TMEM265	179.118972343045	-0.535400853500791	0.179548163982357	-2.98193443823464	0.00286433331230067	0.0283487696702557
SYNJ1	1305.93413072499	0.361332496594363	0.121184647363528	2.98166891974725	0.00286681843619394	0.02835620706153
KANSL3	8992.48518271308	-0.237987639841039	0.0798323546330701	-2.98109257750057	0.00287221949405671	0.0283926901152502
TBX3	964.882634264065	-0.265838468704238	0.0891801524132494	-2.98091516453545	0.00287388394743716	0.0283926901152502
PSD4	15313.335762909	-0.770750567534318	0.258601836783096	-2.98045279616784	0.00287822593465711	0.0284159908463018
COPZ1	3941.16894484832	0.284703067162115	0.0955342605329899	2.98011483601531	0.00288140342240846	0.0284159908463018
KIF5A	62.6338509392356	-1.4423961874659	0.484014925350211	-2.98006551434804	0.00288186741040569	0.0284159908463018
CD164	9426.21913346036	0.227406007365515	0.0763121510277744	2.97994492754829	0.00288300210429919	0.0284159908463018
LOC106991852	361.742711017734	0.631830521420636	0.21205970933798	2.97949348036513	0.00288725374022351	0.0284412253320786
DBNDD1	1141.46890936822	-0.230496107076183	0.0773813257955288	-2.97870454798413	0.00289469748459863	0.0284978560910573
SLC39A8	349.193651808917	0.517191016147444	0.17366752403837	2.97805256919064	0.0029008622581444	0.02852514553842
B4GALNT4	62.212321906737	0.771863108993438	0.259169251274315	2.97822023715487	0.00289927573319346	0.02852514553842
MYZAP	40486.7625230782	-0.327062071172174	0.109842233446651	-2.97756209892641	0.00290550778653554	0.0285541282469872
ADPRHL1	21356.9014334345	0.399355802054068	0.134157760133507	2.97676259395394	0.00291309491956439	0.0286119690843897
CUL4A	11467.1670111664	-0.211850552989915	0.0711763278547176	-2.97641869670961	0.0029163639899395	0.0286273558031714
RCAN3	122.852071585934	0.565604114166449	0.190144711061725	2.97459819422924	0.00293372544126503	0.0287641943410329
NR1H3	1511.5756660722	-0.220337885929359	0.0740689617540588	-2.97476676750211	0.00293211386743653	0.0287641943410329
LOC101119529	797.012667268162	-0.302197780914877	0.101629607363107	-2.9735210905142	0.00294404173561395	0.0287647076027592
CENPP	113.401474422994	-1.27903410621475	0.430129161907915	-2.97360472036205	0.00294323956105374	0.0287647076027592
METRNL	3649.85769149196	-0.438182039380144	0.147345320907542	-2.97384427738361	0.00294094284237493	0.0287647076027592
FBXO18	3411.21938408048	-0.254124213794477	0.0854477212648961	-2.97403149004603	0.00293914910637853	0.0287647076027592
LOC101119153	87.3951012225376	-2.35206563994364	0.790974490896925	-2.97363020806969	0.00294299512351829	0.0287647076027592
CHMP1B	1251.39347623563	-0.213955925201486	0.0719529588060426	-2.97355284274311	0.00294373714585905	0.0287647076027592
ANKRD31	52.2166275591556	-1.41908096766515	0.477347859612803	-2.97284451807583	0.00295053873425703	0.0288091549539553
TMEM8A	968.210134116783	-0.578639103523631	0.194651633371181	-2.97269071675461	0.00295201748353642	0.0288091549539553
ARFGAP1	1607.37881307185	0.246153751258251	0.082832376817119	2.97170938124497	0.00296146863710641	0.0288846259471835
FRA10AC1	715.903665629218	-0.281844581309457	0.0948528589610211	-2.97138730868702	0.00296457650135463	0.028898176156683
ECE1	5479.08453530771	-0.277218636955305	0.0933441377633657	-2.96985588594835	0.00297939484059594	0.0290257962019819
PMPCB	3830.26502570191	-0.375277175747487	0.126380575694717	-2.96942131877926	0.00298361208747449	0.0290500505216466
NPR1	2004.10334375344	-0.34935268266202	0.117678875165221	-2.96869495201692	0.00299067325763598	0.029099039185213
PCBP2	14605.9095094474	-0.163569488251213	0.0551008417313651	-2.96854790437992	0.00299210459418574	0.029099039185213
RNF38	5464.21336348657	-0.40212340320469	0.135602456211534	-2.96545810776019	0.00302232504520206	0.029375951234146
DDX24	3300.75722068839	-0.194350016096078	0.0655467056399721	-2.96506154197257	0.00302622384098597	0.0293968537759555
LOC101114294	3366.67377814571	-0.258948843897812	0.0873659412090442	-2.96395643787793	0.00303711277538473	0.0294855954492461
ITGA5	12301.0919608724	0.466880327179971	0.157618854366602	2.9620842573444	0.00305564153473657	0.0296483626119997
LOC101105367	94.7799761243189	-1.15637863741251	0.39048109154958	-2.96142031570223	0.00306223721377883	0.0296952241924401
TP53TG5	153.886043176127	0.53726467670059	0.181489161137875	2.96031274447534	0.00307326886531005	0.0297850236139415
SNRPC	1478.47260087226	0.25252036321934	0.0853111412233034	2.95999279341913	0.00307646238770755	0.0297987989915337
LOC105616691	94.4004305445859	0.604825129983824	0.204389191536827	2.95918353331735	0.00308455335415833	0.0298599681348142
CHMP5	1814.47758855246	-0.191782641194802	0.0648231263483698	-2.95855278815359	0.00309087298186747	0.0298868082563695
TMEM163	289.958461281514	-1.15427606899757	0.39014898609876	-2.95855201506375	0.00309088073492872	0.0298868082563695
EIF3F	6930.61724492835	-0.269374559509936	0.0910589151572609	-2.95824476982533	0.00309396339968804	0.0298994221642267
SDCBP2	57.4569358565195	1.03215707261911	0.349220805613424	2.95560017051696	0.00312061343562727	0.0301396409650043
LIMCH1	7957.86078795032	0.34669347644695	0.117375790603604	2.95370514365936	0.00313983844364164	0.0302905240561298
VNN2	202.928847249141	0.893134408937351	0.302361287963472	2.95386494399789	0.00313821311381599	0.0302905240561298
HACL1	904.120688085074	-0.305197545697663	0.103359110948582	-2.95278803094087	0.00314918124931935	0.0303458353623524
IGBP1	1571.21764472956	-0.240235127046889	0.0813585333711585	-2.95279569447169	0.0031491030745577	0.0303458353623524
C1QB	2024.79413686163	0.937903101452519	0.317664620590271	2.95249467727866	0.00315217504521167	0.0303572871622189
CLPP	3468.60706572613	-0.185511104287648	0.0628378861201263	-2.95221745577197	0.00315500658978971	0.0303671641713302
LARP1B	1027.69810146212	0.527160845230454	0.178594232038219	2.95172379989092	0.00316005453922935	0.0303983507306302
IPO7	8151.72520561675	-0.276243145599731	0.093712120143777	-2.94778461074093	0.00320059979887213	0.030770775081781
TRAF1	2822.9558975597	-0.35581288812998	0.120743745005067	-2.94684323494395	0.00321035910857076	0.0308123709363247
NEO1	2846.52752533122	0.241241855730054	0.0818670061539097	2.94675311903455	0.00321129476739397	0.0308123709363247
ADAM33	1914.62965285594	0.466177874760744	0.158205489211898	2.94666055573047	0.00321225609582975	0.0308123709363247
GHITM	21838.4095849544	-0.266781496250107	0.0905333022538651	-2.94677747976124	0.00321104180942729	0.0308123709363247
METTL24	251.629022115602	-0.535276405629344	0.181690332736061	-2.94609183421405	0.00321816838619922	0.0308514831322349
TIE1	4085.85547555199	-0.613306667562857	0.208294928169233	-2.94441479182135	0.00323566028850014	0.0310014972940911
LOC101113650	693.557029771279	-0.54106632500454	0.183800734360607	-2.94376584993941	0.00324245210231137	0.0310488793282264
NR1D2	2462.1892044917	-0.432291187785093	0.14686240752643	-2.94351151575188	0.00324511750039619	0.0310567164309402
TNFAIP3	1473.4108733369	2.8228940392321	0.959421235575268	2.94228846992269	0.0032579628076276	0.0311619138852435
SLC25A26	751.896367224974	-0.266020099659436	0.0904718824679956	-2.94036215896735	0.00327828827313464	0.0313384976195332
LOC106991020	24.3926286502674	-1.03358088753667	0.351536396069686	-2.94018172539887	0.00328019802205698	0.0313389373527774
TBL1XR1	3061.42317355491	0.524182571579254	0.178397468649232	2.93828480610288	0.00330033685872765	0.0315134379781405
ETNPPL	471.512928632615	-0.833034285868473	0.283529588004596	-2.93808590394795	0.00330245503419546	0.0315157669693511
AQP4	49.6205705984563	-1.11696080340357	0.38019718034783	-2.93784609970464	0.0033050104360409	0.0315222634611615
PLEKHA7	3141.09946346766	0.631387553679627	0.214952289551251	2.93733811813661	0.00331042953844533	0.0315560502771872
TPK1	317.293509120804	-0.454194907712128	0.154707397278167	-2.93583187166854	0.00332654565346468	0.0316737628329607
PARD3	2587.19423219355	-0.335832052617587	0.114387013839305	-2.93592813856803	0.00332551351019466	0.0316737628329607
ANKRD10	2287.58017191641	0.328037962432203	0.111762651996442	2.93513044449451	0.00333407494587732	0.0317274873881874
MME	481.662674863684	-0.850279784069306	0.289715416590826	-2.9348793173481	0.00333677437742272	0.0317352155861782
LOC101105109	128.515040791503	-1.05485066087483	0.359501965372711	-2.93419998352784	0.00334408669273366	0.0317867822149895
RAVER1	1668.05263784624	0.312692722594311	0.106599837738557	2.93333206905257	0.00335345011187446	0.0318577760628074
ZNF596	804.497071645504	0.396067389187093	0.135062698821583	2.93247056843056	0.00336276794018525	0.0319282568685573
VDR	689.700287719259	-0.462834104190635	0.15785979221044	-2.93193154323706	0.00336860991874787	0.0319656748215267
GMNN	348.060428464977	0.316884855635914	0.108119329826369	2.93088068659699	0.00338002572661233	0.03205591234799
RFTN2	699.362674034579	-0.597690723944124	0.203975466044512	-2.93020888999315	0.00338734212390585	0.0320969945545491
TGFB2	332.860770361081	1.0095427827387	0.344538272020258	2.93013248374144	0.00338817516112546	0.0320969945545491
EPYC	60.2445199514726	2.30504872096655	0.786801960620653	2.92964282797194	0.00339351817835763	0.0321114283450104
ASPH	5598.27522168168	0.576374708458182	0.196736241391306	2.92968242344216	0.00339308583628921	0.0321114283450104
ZDHHC7	9417.23264263164	-0.2435214527598	0.0831926572714455	-2.92719887483849	0.00342030093670355	0.0323466593085885
LOC105602050	1403.90995365331	0.358668104959433	0.122577298073762	2.92605654224489	0.00343288538478213	0.0324291953624222
LOC101118990	69.8027691060891	-0.890348497288842	0.304277819462804	-2.92610384437726	0.00343236344790551	0.0324291953624222
TRAM1	2195.41156385196	0.215176259219697	0.0735490535641048	2.92561561016079	0.00343775415408599	0.0324397843762522
PARP4	1459.41885310142	0.31973938730375	0.10928998331345	2.92560560089683	0.00343786474924065	0.0324397843762522
IMMP2L	866.985928845972	-0.435239469383654	0.148824304245449	-2.92451875780876	0.00344989286833143	0.0325167873211844
CLEC5A	39.0970398402849	1.69545917598371	0.579719297738155	2.92462090290724	0.00344876079739687	0.0325167873211844
PDK4	22321.7786841399	-1.82659404403607	0.624725361734214	-2.92383526573263	0.00345747669765027	0.0325700115803861
CDC25B	744.650537656319	-0.744421574252667	0.254689628208421	-2.92285783087909	0.00346834839751963	0.0326541311894136
PCDH20	38.5432414194225	-1.19342430071447	0.408460094248073	-2.9217647391269	0.00348054335846854	0.0327322911480137
HSBP1L1	128.817579032175	-0.97595827037665	0.334013878356734	-2.92190933855241	0.00347892791397031	0.0327322911480137
PXMP2	1609.76715832843	-0.413428676881158	0.141518219805707	-2.92138127125089	0.00348483071407104	0.032752099498683
FIS1	5864.21622346708	-0.426299879614675	0.145931736062442	-2.92122804207761	0.00348654523357969	0.032752099498683
BICD1	383.223458819606	0.672788101554752	0.230333101188829	2.92093536744072	0.00348982217682023	0.0327645783937644
ZC3HC1	1907.06640693211	-0.238253414580885	0.081587917439383	-2.92020463395084	0.00349801610210455	0.032823181225942
LOC105610561	45.1709436629392	1.08152752456274	0.370441354487419	2.91956476095726	0.00350520555561287	0.0328722986155217
AHDC1	3178.40350071489	0.400543347455058	0.137292970307226	2.91743522307621	0.00352922945743628	0.0330791490115892
DTWD1	239.28861771811	0.400365008295165	0.137281428123876	2.91638143459505	0.00354117285860372	0.0331197649611044
ZBTB46	696.184698850115	-0.289260309291436	0.0991854674416122	-2.91635777652322	0.00354144141540683	0.0331197649611044
CDH15	11.5806678534929	-2.38594561015076	0.817981724140427	-2.91686909344829	0.00353564127939184	0.0331197649611044
NDUFV2	14051.5809646904	-0.217068521416654	0.0744233157561216	-2.91667361513383	0.00353785767115678	0.0331197649611044
TRIM36	173.52764853732	-0.873809229233216	0.299895240410707	-2.91371489603014	0.00357155923789136	0.0333828619150324
PDE6B	215.383966953758	-0.8328914805162	0.285900671856148	-2.91321973855058	0.00357722781804122	0.0334095187752022
LOC101107260	247.650731330125	-0.85262021866506	0.292682960289827	-2.9131187474008	0.00357838497259228	0.0334095187752022
C5AR2	191.769963963116	0.647733327928137	0.222363838749406	2.91294363135232	0.0035803922558407	0.0334097090909885
GSTK1	3762.03930278594	-0.526415381453329	0.180761239863509	-2.91221382333303	0.00358876877877613	0.0334692995092184
LOC101117955	225.670283131653	0.976352162746142	0.335376392864058	2.91121314296531	0.00360028327371024	0.0335580727535685
LOC101118878	296.020193130769	0.354325489465233	0.12179304654865	2.90924235419054	0.00362305879238484	0.0337516529606377
LOC105615982	77.0711845064695	-0.714695894621725	0.245719961610224	-2.90857889582214	0.00363075551326496	0.0337982994239487
FDX1	1008.31613297843	-0.262873766194899	0.0903823241927662	-2.90846433240913	0.0036320860576316	0.0337982994239487
SERPINH1	7931.60848609263	0.758416677754774	0.260807842574909	2.90795196289752	0.00363804216702148	0.0338349994681783
LOC105608581	45.026310514495	1.53426914377908	0.527705120953524	2.90743652630614	0.00364404289091943	0.0338720736378166
FCRL5	16.8297772071664	1.78833016167236	0.615286545203853	2.90649970426358	0.00365497244441195	0.0339361466884522
NDUFS3	8583.94597590146	-0.349420622996764	0.120216316140784	-2.9065989893382	0.00365381271193924	0.0339361466884522
NUP160	1000.87624223019	0.253816013093603	0.0873801618787293	2.90473269488631	0.00367566865551864	0.0341094748579172
AKT2	3545.18792486608	-0.211260320833613	0.0727435339575545	-2.90418006027701	0.00368216326393182	0.0341508964605701
GCLC	580.117492391101	-0.298167215128811	0.102676655845495	-2.90394357581615	0.00368494563549494	0.0341578615550427
MRRF	1306.06895265387	-0.207899208782662	0.0716011206646843	-2.903574788393	0.00368928844019943	0.0341604543623092
PRDX3	13006.4099673529	-0.376082398017517	0.129521191553834	-2.90363602670535	0.00368856698177076	0.0341604543623092
POC5	465.6930822158	0.338220026347277	0.116495282018317	2.90329376853303	0.00369260082598211	0.0341723075888217
CA4	236.60899587525	-0.716520537600091	0.246816360315648	-2.90305122676531	0.00369546184346148	0.0341799729910917
TTC39B	754.760384776223	-0.477874704999831	0.164648037725581	-2.90240145950785	0.00370313641832636	0.0342321269236711
EFCC1	326.152276781841	0.748840144850601	0.25804678355867	2.90195496538845	0.00370841847609337	0.034262119052478
SNX6	1986.97697440171	-0.301798278939378	0.104010078809379	-2.9016253270271	0.00371232251577753	0.0342793537082917
RYR3	1001.35514071976	-1.90362025838698	0.656170724383823	-2.90110513567117	0.00371849095204287	0.0343122344803201
COQ5	3630.05677756063	-0.296715123964631	0.102280961378762	-2.90098098380059	0.00371996452320092	0.0343122344803201
LOC101106395	212.395902277438	-1.05455418043068	0.363605869866348	-2.90026720640759	0.00372844672339834	0.0343716182313284
NIM1K	195.653481155758	0.552345750028281	0.190458538288993	2.90008394997853	0.00373062729247978	0.0343728755742726
RAMP1	1476.96456526813	0.888418373400122	0.306402620229164	2.89951297653936	0.00373742874283157	0.0344166836312776
LIAS	1881.47207905068	-0.342692293138379	0.11824374812366	-2.89818530430877	0.00375328760556258	0.0345416620960719
OAF	440.675465885987	0.393319484117074	0.135719456760175	2.89803314503458	0.00375510902834489	0.0345416620960719
ARL6	509.974630212818	-0.550901422361419	0.190229522866116	-2.89598277944031	0.00377973140797823	0.0347301549864229
ATG16L2	915.194695693695	-0.397966331064554	0.137416642657383	-2.89605628087415	0.00377884621623325	0.0347301549864229
C5H5orf63	756.062570312268	0.677205520836179	0.233882792920591	2.89549099521018	0.00378565890908168	0.0347656223682187
FRRS1L	583.632390432155	-0.74195910917748	0.25646142277705	-2.8930632184104	0.0038150450067436	0.0350163656050184
LOC105610620	73.6036143217697	1.45348994000679	0.502453208013082	2.89278666515937	0.0038184055569197	0.0350280902561946
ANAPC11	2830.40283444826	-0.2475763386684	0.0856006106429472	-2.89222631484579	0.00382522292847078	0.035058177092656
CD55	139.486784796124	0.855215821888749	0.295699949508086	2.89217439269588	0.00382585518673945	0.035058177092656
LNP1	1228.44694631135	-0.316996446914731	0.109650221668758	-2.89097862357582	0.00384044241847122	0.0351726793391033
LOC105608370	32.1225325259814	-2.75526678070529	0.953287348574813	-2.89027939458598	0.00384899573450576	0.0352318254086632
NDUFA9	11344.9122032599	-0.326397796847632	0.112957858311635	-2.889553694858	0.00385789115259189	0.0352940368502898
FGF6	298.484809320018	3.6341731627693	1.25802347884003	2.88879597550932	0.00386719898531222	0.0353599515704323
NDUFS1	33031.655235991	-0.30241896963492	0.104702356486333	-2.8883683212459	0.00387246129672727	0.0353888242959071
DUSP5	75.8141833409722	2.4794587019192	0.858488678120232	2.88816703715684	0.00387494036019532	0.0353922445174819
WWP1	2879.1003351931	-0.293716776979883	0.101741741300843	-2.88688568943777	0.00389075557768042	0.035517402301138
ERCC1	2923.46402321275	-0.307202913209209	0.10646776145625	-2.88540783620633	0.00390906898698773	0.0356479964607882
MRPS18B	1450.60821766691	-0.260459292537012	0.0902683425454244	-2.88538910976397	0.00390930154467401	0.0356479964607882
LOC105609758	115.737771936477	-0.62606407543266	0.216996008948934	-2.88514096856036	0.00391238431745818	0.035656770893257
SDS	419.826359185432	1.36742987104399	0.474035561345063	2.88465672736439	0.00391840662897657	0.0356923117368586
COQ10A	10743.8282542324	-0.388224674680818	0.134619792782508	-2.8838602902029	0.00392832990886922	0.0357633283257368
GLI2	153.412609454709	0.774332849733795	0.268564307476206	2.88323067577548	0.00393619079314975	0.0358155022655915
LOC105612361	227.984151738678	0.510074276723646	0.176931515066274	2.88289102443161	0.00394043734949198	0.0358347506931896
GRIN3A	54.9198808099469	1.06429021580347	0.369248019607604	2.88231800656501	0.00394761104724973	0.0358611992217743
ZNF518A	543.130162379345	0.680165891469129	0.235965162651206	2.88248436263671	0.0039455271895014	0.0358611992217743
NFASC	38.9111611002713	-1.81857757854389	0.631148268875711	-2.88137933386618	0.00395938806390919	0.0359487636580092
WDR77	1031.49908511833	0.219881679243036	0.0763313655241081	2.88062027625576	0.00396893486908354	0.0359965694841638
LOC101108171	3405.41200700285	-0.946333586636038	0.328498832826179	-2.88078218876588	0.00396689671408075	0.0359965694841638
LOC105606029	1679.62263666189	-0.308496533346828	0.107126860525251	-2.87973092681189	0.00398014696707844	0.0360787985182879
METTL1	240.475172578951	0.431489482734356	0.149923934802933	2.87805601755	0.00400134079403416	0.0362223336011627
DPY19L3	362.117709108578	0.285795627256533	0.0992948259828551	2.87825296461953	0.00399884337694891	0.0362223336011627
RSPH14	302.141573398379	-0.539268191408705	0.18737803683018	-2.87796905406497	0.00400244399827299	0.0362223336011627
ATG4C	480.372232091801	0.549334098499604	0.190915747186726	2.87736400267876	0.00401012722668114	0.0362528437186255
PYCRL	834.368151006488	-0.379129600275931	0.13176214640477	-2.87737875118742	0.00400993978404157	0.0362528437186255
PLEKHG4	70.7736787112986	-0.989340655621348	0.343939483380082	-2.87649631237029	0.00402116893947853	0.0363331304230691
GNPDA1	836.957721876775	-0.358025717720796	0.124491843384573	-2.87589699041409	0.00402881166368118	0.036382635942427
TNFRSF1B	1560.48734130307	0.637338010117565	0.221688606119465	2.87492452261671	0.00404124091144776	0.0364574285634927
LOC105603101	154.41155417261	-0.504974406153644	0.175648785990968	-2.87490974278417	0.00404143008280407	0.0364574285634927
NRIP1	1018.1427312105	0.404996293129381	0.140905305200885	2.87424446192418	0.00404995353392494	0.0364951600605294
ADAMTS14	399.918070552198	1.37179822395548	0.477268813756599	2.87426746608061	0.00404965853693073	0.0364951600605294
STEAP2	34.113922841959	1.99458982137356	0.694183719208109	2.87328810253414	0.00406223481666522	0.0365862230542184
MPG	617.315519633546	0.399687962498136	0.139128826016429	2.87279044855117	0.00406863890382351	0.0366242843510665
LAMA3	445.158939356806	0.585365224499975	0.203792233500842	2.87236277086858	0.00407414981703815	0.0366542692207044
TYROBP	406.76711372779	0.759705440810873	0.264531447595004	2.87189083837766	0.00408023884508853	0.0366894204171998
FHIT	163.336919035874	-0.668157042596867	0.232800844592454	-2.87007997658494	0.004103679904759	0.0368804797426631
UNK	924.237531721773	0.396978162572654	0.138341542418507	2.86955136998348	0.00411054556509215	0.0369027355456618
MSR1	227.604469658304	1.02481489086717	0.35711675401055	2.86969143664678	0.00410872533370316	0.0369027355456618
B3GALNT1	110.975868290808	-0.907408891252282	0.316364889605077	-2.86823513312433	0.00412768645796502	0.0370111419752713
ABLIM2	5358.24978241461	-0.626576193425365	0.218462540657399	-2.86811730532781	0.00412922404672072	0.0370111419752713
ZNF512B	1798.19294070922	0.316571098349028	0.110364654312477	2.8684101836872	0.00412540310243867	0.0370111419752713
SLC16A9	21.0087398809381	1.77655392550253	0.619487699396063	2.8677791782379	0.00413363930774056	0.0370309776023748
GXYLT1	201.386101462736	0.823090458444187	0.287121397075844	2.8666984307922	0.00414778044347349	0.037118109716342
LRRC51	283.157176328646	-0.30633804673349	0.10685555775067	-2.86684242899448	0.00414589375507896	0.037118109716342
LMOD3	56.3062249252368	0.678624917702101	0.236813014517685	2.86565718984766	0.00416144615448812	0.0372205941955946
MARS2	480.73036653246	-0.318050710104698	0.11101611783248	-2.86490571202128	0.00417133425062658	0.0372892001192376
TM4SF1	2133.11192731828	-0.335438918368494	0.11714403388215	-2.86347419712348	0.00419022940952105	0.0373984647139577
SLC6A4	134.192785709377	0.903062274314042	0.315347144463083	2.86370842473179	0.00418713243896559	0.0373984647139577
LOC105603545	110.655338550406	0.519339568747523	0.181356730598604	2.86363548258363	0.0041880966614248	0.0373984647139577
SPIN4	62.1045510828113	1.09838716330276	0.383613773578617	2.8632631019899	0.00419302230133358	0.037400993323268
LOC101103296	456.169198288023	-0.459667708813922	0.160548021244254	-2.86311662548985	0.00419496124934187	0.037400993323268
PNMA1	91.128443533814	-0.5361819935825	0.187334164151503	-2.86216876676522	0.00420752797852225	0.037493154721172
FNDC3B	3952.95898157959	0.6045263770138	0.211266347719947	2.86144188858301	0.00421718806731609	0.0375593312245339
MACF1	48367.0870620272	0.21990242873731	0.0768627633464175	2.86097479668039	0.00422340625288261	0.0375947994400324
SSR3	2864.57506112314	-0.217826271286437	0.0761538927124575	-2.86034322774422	0.00423182727214178	0.0376498283497693
ITGA6	2639.52515146176	-0.688087347619685	0.240604134656394	-2.85983176724016	0.00423865798367266	0.0376906578505848
TAF1A	259.00094177356	0.359606031222754	0.125814068516932	2.85823386415931	0.00426006294138868	0.0378409711354732
RPS13	7478.16922292805	-0.302279618106346	0.10575153393467	-2.85839464317449	0.00425790477425043	0.0378409711354732
FAR2	21.5391251809777	1.48056246751533	0.518093802653113	2.85771120969503	0.00426708548706028	0.0378433768274888
CNKSR2	508.858151002804	-0.546997616528962	0.191410721056551	-2.85771671257304	0.00426701149405142	0.0378433768274888
ZCCHC12	20.4952559253107	-1.39928910103073	0.489612945603204	-2.85794955708698	0.00426388167729377	0.0378433768274888
GABPB2	253.114281940954	0.592639157573275	0.207401753042513	2.85744526687677	0.00427066280482274	0.0378551370917735
LOC105609244	67.1046235527913	-1.19923821126476	0.419774589141256	-2.85686233108601	0.00427851365538365	0.0378880778530756
C1QC	2378.25957609817	0.918383340994411	0.321468836362369	2.85683474450128	0.00427888550954448	0.0378880778530756
OLA1	1660.37649428001	-0.220560257422668	0.0772282452370482	-2.85595324282806	0.00429078317803327	0.0379534556226352
ALG5	354.78226935668	0.376982814411407	0.131997054665523	2.85599413840462	0.00429023054567304	0.0379534556226352
C12H1orf112	194.875533746605	0.398309489351262	0.139489251642871	2.85548516935941	0.00429711297327605	0.0379894609072748
SDR39U1	1875.92623580539	-0.318096435058828	0.111415125965259	-2.85505610035406	0.0043029227448886	0.038020833397426
NDUFC1	3905.09258359291	-0.305205504525306	0.106911867078865	-2.85473926201445	0.00430721743742456	0.0380387926524653
PYGB	25645.0604883103	-0.536283559748078	0.187890173825746	-2.85423952103765	0.00431399924585382	0.0380786862567097
ARFGAP3	669.137445594602	0.259811328481548	0.0910397084873469	2.85382425755084	0.00431964200362694	0.0381084891348306
BMP7	10238.3628321474	0.307110509109832	0.107665019926151	2.85246321711996	0.00433818327837657	0.0382519936160997
ULK2	3944.81271200034	-0.218322861273711	0.0765643625728302	-2.85149453266898	0.00435142345763691	0.0383486296856208
DDX10	457.094957931818	0.366803658710534	0.128654744433846	2.85106981732139	0.00435724009809608	0.0383797759295367
SRPX2	424.102987129503	0.722090103066329	0.253323839554747	2.85046249233987	0.0043655698940417	0.0384330145383829
LOC101109342	2306.50305020279	-0.427410103584166	0.149960649050827	-2.85014839752596	0.00436988353797643	0.0384508590743452
LOC101120817	450.167133241374	0.486682667058403	0.17078230236778	2.84972541247471	0.00437569873901503	0.0384818903224569
UBE3C	3800.32729206402	-0.213588433462431	0.0749578566101676	-2.84944691752911	0.00437953131793945	0.0384954621595148
LOC101116196	361.459407556529	-0.433527297288607	0.152171273491007	-2.84894308461069	0.00438647267534953	0.0385363312622792
C1H21orf91	540.750160672233	0.40547977362186	0.142363865190763	2.84819306555445	0.00439682423696913	0.0385612781511399
TMEM150C	596.07508780843	-1.07892863814881	0.378827611522866	-2.84807285776129	0.00439848536984159	0.0385612781511399
RPTOR	3799.9702723077	-0.171809429023531	0.0603222541645151	-2.84819311551191	0.00439682354673295	0.0385612781511399
UBC	33454.2123020229	-0.406682610402079	0.142784280820486	-2.84823096817903	0.0043963005843938	0.0385612781511399
C1H1orf210	78.9100971374859	-1.54824140876939	0.544024302485995	-2.84590486434977	0.0044285423396653	0.038804554164394
FGFR3	212.12427132566	-0.695772157791447	0.244745895248127	-2.84283483931799	0.00447142349668163	0.0391598885920321
ADRA1D	286.233097456717	-0.685470876082172	0.241200322408664	-2.8419152563187	0.00448434097427008	0.0392525733900841
TPRG1L	6121.2599693652	-0.330122788392275	0.116188997028015	-2.84125689038073	0.00449360986752493	0.0393132413748344
SYT7	1539.46643387135	-0.709716217756322	0.249894308367068	-2.84006555569015	0.00451042636706127	0.0394398436620568
CISD3	2488.04513655734	-0.411252722347441	0.144816002073076	-2.83982927618674	0.00451376838046833	0.0394485526598623
HSPA4	8497.93432950156	0.314946107495504	0.11096457356766	2.83825816987859	0.00453604772617766	0.039583510293442
SIGLEC1	134.492130569094	0.95650909083716	0.337007547077541	2.83824234540682	0.00453627263368794	0.039583510293442
LOC101119624	21.0758501883997	1.75752018535586	0.619169774935074	2.83851094885915	0.00453245643885122	0.039583510293442
LOC101102204	64.0859853232454	-2.22156754445418	0.782873521261343	-2.83770939254	0.00454385320224728	0.0395880267335689
DCTN1	9147.86044941676	-0.158382736723688	0.055813121485742	-2.8377330009064	0.00454351716087337	0.0395880267335689
RDH10	365.968199099559	0.449269480563953	0.158312226572859	2.83786976085002	0.0045415709633776	0.0395880267335689
SDHC	16332.8578872622	-0.191908328607055	0.0676402565677444	-2.8371910212205	0.00455123737362688	0.0396318262234779
LOC106990950	28.3595604156294	1.58093621201131	0.557398875751118	2.83627448993494	0.00456431991645991	0.0397251756704313
LOC101114535	185.997637557806	2.93536767803905	1.03505064223867	2.83596527382493	0.00456874133729703	0.039743086180367
CDH16	228.703357319457	-1.21652605222655	0.42899303437142	-2.835771107587	0.00457151966485717	0.0397466924325612
TIRAP	645.078422548392	-0.272530828562482	0.0961892184193561	-2.83327833452529	0.00460732497894963	0.0400372969100972
HOXA3	9.68627270349858	2.46429599219716	0.869993005493946	2.83254690168231	0.00461787910904999	0.0400530086738383
CRISPLD2	1179.75460295987	0.677243577366741	0.239069388744629	2.83283268059955	0.00461375289026132	0.0400530086738383
FCGBP	109.759073499021	0.916863955175546	0.323690826446108	2.83252993370881	0.00461812420619399	0.0400530086738383
LOC101122675	52.5169344629135	1.11985736671754	0.395361066874522	2.83249277823544	0.00461866094668882	0.0400530086738383
UBE2J1	1136.75053392255	0.305214918089395	0.10778617406032	2.83167039511568	0.00463055539969255	0.040114780549114
TBC1D20	1785.93390350881	-0.281374337794274	0.0993645783006045	-2.83173684834692	0.00462959323114808	0.040114780549114
LTBP3	3018.62440209793	0.433708006722377	0.153180416560791	2.83135414082293	0.00463513689040685	0.0401337934151345
PRICKLE3	2196.89937494756	-0.408657455360912	0.14451649342133	-2.8277565119816	0.00468754445825483	0.0405666804248868
C2H1orf64	108.593464181013	-1.40994918876748	0.498941308883873	-2.82588184955365	0.00471506520684673	0.0407838587721851
SDC2	1126.61671752115	0.651746942206588	0.23066025275063	2.8255710918309	0.00471964135309743	0.0407926906181821
SMOX	401.36757835444	-0.417676487167924	0.147824805938353	-2.82548307448553	0.00472093820654072	0.0407926906181821
LIF	44.5584048029301	1.54948098577137	0.548482609889845	2.82503211192524	0.00472758778054906	0.040829167195651
NDUFA4L2	517.846622088821	-0.561912415976615	0.198929083443299	-2.82468710080183	0.00473268079274439	0.0408521701899368
RAI2	203.024402124953	-1.21259152986626	0.429334131531318	-2.82435390249845	0.00473760413916404	0.0408736857876056
GPRC5A	15.6996720941687	2.01018688051788	0.711874017956082	2.82379582596579	0.00474586067762154	0.0409029458196854
LOC105602647	13.1341844846725	1.43051463970949	0.506582317136572	2.82385427070451	0.00474499539892634	0.0409029458196854
F13A1	1010.4951899373	0.625908079133924	0.221687846987692	2.82337569532477	0.00475208494744321	0.0409356088069967
VWF	21092.3042368016	-0.430523003851113	0.152495770426908	-2.82317996522708	0.00475498722694297	0.040939636569916
ZNF45	1006.04474401758	0.302347424302943	0.107104394560879	2.82292267784666	0.0047588047162477	0.0409515359793783
LOC105608122	377.603775972282	-0.691379203780548	0.244962461748245	-2.82238837267687	0.00476674130677033	0.0409988516999198
LOC105607182	13.9907860786805	1.77604726508997	0.629364828934016	2.82196777360143	0.00477299732692885	0.0409990498738715
LOC105610454	2283.27296775379	0.620966242041249	0.220052915038084	2.8218950970669	0.00477407907541127	0.0409990498738715
TRA2A	1544.65243920431	0.237212671597405	0.0840538229626328	2.82215208346753	0.00477025497496506	0.0409990498738715
LOC105611998	1214.26406138865	0.195220173921478	0.0691864525837584	2.82165317964728	0.00477768147597699	0.0410090423780261
LOC101120834	3393.23325294753	-0.434665641396666	0.15406654436415	-2.82128506997142	0.00478316772948548	0.0410351864139278
SDHAF2	2186.365741509	-0.228635826269849	0.0810463439407491	-2.82105046511412	0.00478666722044445	0.0410442678795377
SPTA1	26.9151830155525	1.35912361029446	0.482027906667199	2.81959527964182	0.0048084253476543	0.041205364562666
PPP3CA	851.667978509451	-0.343674898753287	0.121893593253863	-2.81946646726156	0.00481035567270374	0.041205364562666
GABARAPL1	2054.79693553171	-0.241498030468951	0.08570019061376	-2.8179404122606	0.00483327787639632	0.0413806351790245
LOC105605266	18.3209891141441	-1.41145638603451	0.501000698682855	-2.81727428673307	0.00484331440522445	0.0414454614370733
SOX6	701.142916364046	-0.374498256281088	0.132977095465431	-2.81626136418691	0.00485861227355644	0.0415552214546549
SDPR	9087.76314372931	0.321657227276308	0.114236897949679	2.81570344651688	0.0048670569960592	0.0415727876237861
TK2	328.740323690837	0.363801949033731	0.129200336714309	2.81579722070059	0.00486563668873953	0.0415727876237861
CADPS	1559.15525334603	-0.695437845301632	0.246991414110283	-2.81563570866117	0.00486808318948764	0.0415727876237861
GPR22	4689.37027931834	0.491492521918014	0.174604702613102	2.81488708243493	0.00487943753204603	0.0416486000514487
ABCG8	9.70718406840673	1.75362885317095	0.623079962034227	2.81445233360694	0.00488604231698208	0.0416838161136751
FABP3	33543.0942921492	-0.575101966969294	0.204425024192175	-2.81326598464118	0.00490410671684734	0.0417834760057807
LOC101103089	187.875368140229	0.380150875055116	0.135131329428242	2.81319570127508	0.00490517880674464	0.0417834760057807
LOC101112694	8836.99617146211	-0.283683976294857	0.100834512419732	-2.81336190841086	0.00490264385486413	0.0417834760057807
RABEP2	1103.13526974896	-0.344800981299482	0.122576466014733	-2.8129460124755	0.00490898922965545	0.0417947614666614
DPP4	245.616690231925	-0.752011877134806	0.26735673900169	-2.81276574491004	0.00491174190084402	0.0417970344446823
LRRIQ3	95.9033225692355	-0.609905500757261	0.21688985639978	-2.81205175235608	0.00492265823095139	0.0418365957472333
SCPEP1	1193.97040123262	0.44530521534837	0.158353157639784	2.81210189923294	0.00492189081257303	0.0418365957472333
LOC101118767	486.866807046356	-1.30489964711648	0.464051179586006	-2.81197355921091	0.00492385506891316	0.0418365957472333
WNK1	20863.6372699872	-0.144419803061925	0.0513835218401393	-2.81062484411313	0.00494454020147992	0.0419179949746302
WWC1	46.034826519501	0.905576313804702	0.322164159169759	2.81091576461653	0.00494007174132293	0.0419179949746302
LOC106991709	193.027323183218	0.641230182764446	0.2281543050454	2.81051099446425	0.0049462898962315	0.0419179949746302
LOC494436	2036.69629486025	-0.534182416091233	0.190058593295284	-2.81061964539168	0.00494462008566866	0.0419179949746302
ANKRD22	13.4264632735701	1.88597841848001	0.671077324448897	2.81037422927203	0.00494839250815587	0.0419179949746302
IRF2BP2	3708.55739937949	-0.493771983056193	0.175653088904167	-2.8110634782266	0.00493780429856126	0.0419179949746302
PCSK6	2857.68485564015	0.595919242558093	0.212107050547952	2.80952114047416	0.00496152605130514	0.0420080868845397
SULF1	449.925685610468	0.859105839253086	0.305808213933101	2.80929615396474	0.00496499503140238	0.0420163016874842
C1RL	64.793115855899	2.29442722017171	0.817101120313675	2.80800890260793	0.00498488487249633	0.0421633999653048
LOC101118573	72.550310967918	-1.26166308347626	0.449354478977585	-2.80772339545145	0.00498930610989155	0.042179578802326
FAM186B	191.720873964584	-0.578393257744301	0.20609812608116	-2.80639746096738	0.00500988545253424	0.0423322733087252
LOC105605404	196.780615044887	0.455062139267548	0.162217124419907	2.8052657257664	0.00502751137805205	0.0423962350526402
LOC101119869	41.1491814819102	-2.79789283517353	0.997372430136497	-2.80526386195638	0.00502754045167794	0.0423962350526402
LOC105614855	802.52035910055	-0.23392501486542	0.0833747112625534	-2.8057070462142	0.00502063148558043	0.0423962350526402
UBE2O	1936.94605435812	-0.380948241813984	0.135791542472389	-2.80539004770083	0.00502557241984474	0.0423962350526402
TET3	548.662192896278	0.403449127926398	0.143856060398949	2.80453341213108	0.00503894647025441	0.0424711202492871
LOC105602998	452.572219019015	-0.373200832236737	0.133080186974791	-2.80433053725295	0.00504211852237124	0.0424765646060483
ATG5	793.83805732888	-0.234960106620564	0.0838001844334388	-2.80381371722624	0.00505020742583296	0.0425234040387487
PSMD4	6785.55655147044	-0.337135362950938	0.120323132926427	-2.80191642912991	0.00508000312900621	0.042752879186306
[truncated: 14,876 more rows]
