# Supplementary material for: Reproducing extracellular matrix adverse remodelling of non-ST myocardial infarction in a large animal model
Source: Nat Commun. 2023 Feb 22;14:995. doi: 10.1038/s41467-023-36350-1 (PMC9945840; doi:10.1038/s41467-023-36350-1)
Supplement: Supplementary file 7 — Supplementary Data 4.xlsx [file 41467_2023_36350_MOESM7_ESM.xlsx]

## Sheet: Foglio2
Column1	Column2	Column3	Column4	Column5	Column6	Column7
	baseMean	log2FoldChange	lfcSE	stat	pvalue	padj
LOC101112291	11306.9215078021	9.24904740496192	0.225800181151553	40.9612045384239	0	0
MLPH	666.034387222853	-6.0346757504244	0.262236988812801	-23.0122980657479	3.51073394262084e-117	2.96411266775477e-113
DHTKD1	2860.25969043718	-3.34110459506463	0.183533507846845	-18.2043302842156	4.76849335205578e-74	2.6840259580938e-70
LOC101114499	564.013912694128	-4.94227922192366	0.278767684225103	-17.729024925044	2.50338312218614e-70	1.05680318503088e-66
LOC105613726	351.069530759817	6.50470080388693	0.369331933024446	17.612072561991	1.99022398894518e-69	6.72138445546566e-66
ERICH2	289.559350751152	-7.09091818921383	0.413266942779735	-17.1582032221561	5.45761114885544e-66	1.53595369765955e-62
FBN2	2731.75710559766	4.18161994105106	0.254774049163449	16.4130528787426	1.54250330967764e-60	3.7209586981738e-57
SERPINF1	3706.26512519253	3.81369074813351	0.251742324373945	15.1491838236488	7.6713353430446e-52	1.61922710753314e-48
CH25H	430.830989220705	4.32205808670968	0.289548592337287	14.9268834354236	2.20325561219511e-50	4.1337971408363e-47
LOC105610390	93.6142588565397	-5.08326305521734	0.342546309238854	-14.8396374975181	8.11935218984845e-50	1.37103381077781e-46
LOC105610458	448.282054016434	-2.85704463926092	0.194216579502586	-14.7106114554081	5.51072165164101e-49	8.45945870996456e-46
MAP1B	5573.304475857	2.3229853443276	0.164896841354126	14.0875066208142	4.53285137954441e-45	6.37847736624891e-42
RBP4	1448.51916046263	2.79886902346197	0.204853747505283	13.6627670108392	1.69421560655472e-42	2.20065574863715e-39
AEBP1	6257.63618071946	3.23163960360412	0.242474004727446	13.3277775786178	1.59581057435408e-40	1.92477552561021e-37
DNER	5066.32230577032	-7.41565347109988	0.563984710127752	-13.1486782140248	1.73175248890752e-39	1.94949150184616e-36
TNFSF9	98.7987043080223	3.27889764699921	0.253163305062708	12.9517097518814	2.29778725652403e-38	2.42502722585404e-35
TNFAIP2	1482.90938333471	2.9198875087089	0.236177875076441	12.3630865412937	4.13951454388173e-35	4.11175544635217e-32
LOC105614785	295.44505196589	3.6294558140721	0.299638827517441	12.1127687093918	9.03906203758869e-34	8.47964453148459e-31
EPHB2	174.158160369629	3.20801690908373	0.267625691305342	11.9869542174246	4.15918715098419e-33	3.69642285429048e-30
LOC101114535	2033.06592553241	7.56586721007793	0.641572844785818	11.7926861642714	4.25741753345761e-32	3.59453762349826e-29
LOC101109657	98.8812895140657	-4.38010815272439	0.373317750306677	-11.7329222870495	8.64225368936256e-32	6.94919503802744e-29
CPZ	203.113270770324	5.55196008245497	0.474212734217104	11.7077414456634	1.16337398758598e-31	8.92942416108037e-29
LOC105605761	466.012517664739	2.90055842499475	0.255706244875836	11.3433225942651	8.0046465849475e-30	5.87680270580102e-27
PLEK	1336.19142763247	5.09576950713683	0.45327583632866	11.2420938835178	2.53301973052098e-29	1.71090284678309e-26
C1QTNF3	286.147267673039	7.79788541907837	0.6936322519017	11.2421032870073	2.53274988034875e-29	1.71090284678309e-26
DGKB	170.076545722005	4.01679429976639	0.358140203771923	11.2157033962164	3.41460771786528e-29	2.21765638168743e-26
LOC105607413	47.5632617468776	-5.00596406722298	0.449434045629978	-11.138373062517	8.15963012808582e-29	5.10309312380952e-26
COL11A1	802.334383562403	8.19024003697086	0.735733542998897	11.1320737173229	8.75741169355057e-29	5.28134478061768e-26
LOC101120093	8757.45626730711	5.28963529428208	0.479488908347633	11.0318199278283	2.68378320155508e-28	1.56270217729169e-25
THSD7A	240.230939404894	2.12713558955446	0.194029636909172	10.9629416590116	5.7596207416661e-28	3.24189852812579e-25
FMOD	1758.80497970278	5.15939535103461	0.471614639946786	10.9398540970161	7.43194140288967e-28	4.04825040416758e-25
IRG1	272.393832006036	4.6711018533968	0.427337346082654	10.9307129278922	8.22000565047539e-28	4.33759423168523e-25
SLC2A6	2045.71267186151	5.56977007858483	0.511102097800603	10.8975684164728	1.18378571402445e-27	6.05739562636875e-25
PLEKHA4	556.698107039424	2.27330328933086	0.208783227424551	10.8883425042003	1.3100276437768e-27	6.50621376259266e-25
IL1A	765.449281898285	6.55612669173722	0.607360857600523	10.794450464981	3.65643328254683e-27	1.71507034469683e-24
LOC105603901	56.1973773007118	-3.88098044826123	0.359471979053154	-10.7963365002293	3.58212369853303e-27	1.71507034469683e-24
ACKR1	177.508873194371	3.70099446445008	0.342948569780869	10.7916894559872	3.76798177941265e-27	1.71962541424762e-24
TGFB2	494.230616272683	2.13616691235387	0.198257653335577	10.7747008824831	4.53252913118851e-27	2.0141128134013e-24
CCDC115	1021.91525789691	-1.22373928858483	0.113712597665593	-10.76168616061	5.22060742565124e-27	2.20387942473867e-24
LOC105615158	789.224732739186	3.15192472555229	0.292848933035566	10.7629715187301	5.14828093881031e-27	2.20387942473867e-24
LTBP3	5889.62136677552	1.86223842389635	0.174361716950489	10.6803170814448	1.25841093103433e-26	5.18281145888921e-24
KCNMB1	816.371219942619	2.84250223830866	0.269059253289722	10.5645957295803	4.34838210354148e-26	1.74825667143813e-23
FST	94.9801569430001	3.04565429918018	0.289918639916489	10.5052034600379	8.17463301997568e-26	3.21015937616998e-23
LOC101114226	1456.2258033102	3.2018474641599	0.30942273904139	10.3478091948879	4.28171289108743e-25	1.64320463361142e-22
PTGIR	81.3467270081598	2.48810437486568	0.241115263352924	10.3191491914131	5.7732462362294e-25	2.16637857655488e-22
LOC105616411	127.849316791762	-7.08058713481294	0.689765808371251	-10.2652045794099	1.01106443172188e-24	3.71148565088168e-22
SERTAD4	597.700189118922	4.53513842847923	0.442517830340413	10.2484874451059	1.20209874736674e-24	4.31885945702867e-22
COL8A1	4458.73166042982	3.0708002268385	0.300882894019978	10.2059648051464	1.86458682141537e-24	6.55946105550414e-22
WISP1	1681.43025494905	9.54289116555027	0.937715164575484	10.1767482558208	2.51836488378535e-24	8.67859376073458e-22
IL10	132.689360447626	4.66649856116425	0.460973424407908	10.1231401076062	4.36192421023045e-24	1.47310904427903e-21
FOXC2	276.078134804714	2.82750256325945	0.279370859195471	10.1209645537192	4.45998449964993e-24	1.47669212276645e-21
COL8A2	1196.18338414502	5.6856252809722	0.562421660824401	10.1091861800596	5.03003600596048e-24	1.63340746147401e-21
PAQR7	106.427273299336	4.13648841303568	0.41092174335832	10.0663653843907	7.7800203550155e-24	2.47874384367532e-21
PTGIS	1891.03677038568	2.18515467696584	0.217482689525638	10.0474878333167	9.42391648354234e-24	2.94689358779807e-21
LOC105608581	300.22644568522	4.65189140653726	0.463974904314879	10.0261703020477	1.16965613708824e-23	3.59105700561311e-21
PLA2G4A	273.116767953183	2.52839904916647	0.252708965227389	10.0051814421835	1.44626328561394e-23	4.36100032872802e-21
GALNT5	404.357983497365	6.24698915722798	0.635574042483874	9.82889284278234	8.45430809081284e-23	2.50455169160466e-20
CD83	1293.86681694528	5.41760533711458	0.5516013760023	9.82159503730461	9.08938253081175e-23	2.6462640244015e-20
RAPH1	2296.88716189062	-0.783700514571097	0.0801705126992396	-9.77542101434671	1.43559208839691e-22	4.10871322113056e-20
LIF	79.7006385433935	2.78996178065833	0.286250957803012	9.74655876113533	1.90827441966819e-22	5.37052030841951e-20
IL1RN	1728.06779071033	5.29196845117845	0.543861584874977	9.73035897064685	2.23801767075624e-22	6.19527317842458e-20
PIF1	379.243825991277	-1.51032761952829	0.155370114480991	-9.72083739896504	2.45752027468054e-22	6.6931753803638e-20
IGFBP2	521.609751379584	4.83581024001367	0.498886294546953	9.69321124446834	3.22234431715382e-22	8.63690573642213e-20
IGF1	948.178220786067	3.66199918924627	0.378845117546157	9.66621719441879	4.19601800274145e-22	1.10709312491082e-19
DCLK1	910.715071657287	4.26963255087527	0.444224208309648	9.61143600688037	7.15441402151794e-22	1.85860669488234e-19
ABCB1	173.543427732657	-3.07627229835141	0.320187670894281	-9.60771628014101	7.41758573794151e-22	1.89777807228606e-19
TGFB3	2510.31097160583	2.76702481963925	0.288411226353725	9.59402605308296	8.47133652277839e-22	2.13502967945725e-19
LUM	17508.262676482	2.44081850565296	0.254554930951399	9.58857287317279	8.93117700331182e-22	2.21782139526358e-19
LOC105609758	121.990857142764	-1.82492380286914	0.190458041111468	-9.58176295534341	9.5402355300413e-22	2.33473068348228e-19
CRABP1	108.521318498866	6.05928821499019	0.634680901621935	9.54698368818977	1.33527309775475e-21	3.22106021838381e-19
NGFRAP1	714.995604429253	1.71522437578907	0.180441570774508	9.50570518992282	1.98697127011604e-21	4.72563336157458e-19
LOC101102014	103.989232199848	5.6282602231269	0.592378107068636	9.50112800585788	2.07628846535669e-21	4.86947319805737e-19
TMEM119	3081.82435524313	6.01050027416657	0.638876527924783	9.40792158023093	5.06044119499595e-21	1.17055630162605e-18
TNC	52817.8442332734	8.48260262098317	0.906473725835521	9.35780307715431	8.14118066872926e-21	1.85772941584003e-18
MEST	1435.61926141148	3.20268569177627	0.344484962135372	9.29702612248635	1.44428747298317e-20	3.25176510250585e-18
DPYSL3	12673.8750286444	1.53433187371503	0.165085265445858	9.29417819071342	1.48347751485724e-20	3.29605280472097e-18
COL1A2	174593.847808039	4.86172501868932	0.523310148850395	9.29033199407566	1.53807815108776e-20	3.37298541029454e-18
BRE	1265.62117628718	-0.576714783004364	0.0621615544831016	-9.27767633547745	1.7321477296457e-20	3.74987776446119e-18
COL1A1	325300.101402381	5.56310204156799	0.601589353057605	9.24734125245615	2.30146038851828e-20	4.91929874943288e-18
CLEC2L	67.5483754176814	-6.07779191768476	0.661519086173757	-9.18762896598927	4.01595401894414e-20	8.47667494548634e-18
ARSJ	382.838484579999	3.3721465310654	0.370705789093219	9.09655751347715	9.32403271709335e-20	1.9437730427264e-17
VCAN	11087.5253163346	4.59813890306534	0.506171616420844	9.08415002717642	1.04512060188038e-19	2.15218371748197e-17
GPC6	572.579478764535	2.80891213964653	0.309811174825671	9.06652944725795	1.22868207276858e-19	2.49970186515303e-17
TMEM45A	447.537063795517	3.34940534248349	0.371837812076526	9.0077050630724	2.10413350691367e-19	4.21854474684074e-17
SERPINF2	219.073453399661	3.90555363341827	0.433627623575347	9.00669934543421	2.12351239773459e-19	4.21854474684074e-17
PRRX1	1348.21240065021	3.42540437184795	0.381304448779875	8.98338422960657	2.62563694438966e-19	5.15540760964696e-17
LOC106990367	659.267329785935	2.29387346299132	0.255462879557696	8.97928288823367	2.7253721853335e-19	5.28972812891282e-17
TLR2	2572.95531804759	5.5124961901855	0.615026818641496	8.96301758411414	3.15912177207732e-19	6.06192389128382e-17
NKAIN3	126.009438236352	5.70576855723947	0.637969668561721	8.94363609809682	3.7657108734325e-19	7.14469593357093e-17
IGSF21	60.6849125169889	-3.79667110577719	0.424929671521142	-8.93482230173774	4.07833129139449e-19	7.65185579849859e-17
F13A1	1615.72366078205	1.57747453334028	0.176804278060899	8.92215137914781	4.57316567618352e-19	8.48598633055328e-17
CTHRC1	2061.20148027676	8.73002048042935	0.982532651466794	8.88522174545198	6.37934003862243e-19	1.17088625969759e-16
RYR3	671.224248192007	-4.45269145968377	0.501374084614236	-8.88097649305056	6.62759597433231e-19	1.20337188841479e-16
COL3A1	253883.231167011	4.54299360178636	0.512026406992383	8.87257676507676	7.14725442593124e-19	1.28392061953484e-16
COL21A1	1027.18007159327	4.48342730269027	0.506300494878404	8.85526944580022	8.34819030662526e-19	1.48386885808078e-16
TCTN1	1243.5754831943	-1.01620939164731	0.114917744282603	-8.84292846149389	9.32419322016863e-19	1.64008673662258e-16
GLIPR2	1789.173308635	2.44756820999122	0.277112827216938	8.83238872257307	1.02463639208534e-18	1.78371238317041e-16
CXCL8	470.778290136855	6.99430545596242	0.793325793121748	8.81643521060841	1.18161524198298e-18	2.035995405727e-16
NCF1	903.758900739902	4.15331954066406	0.473510666040688	8.77133259825486	1.76564057926346e-18	3.01157644661037e-16
C15H11orf71	309.205683018414	-1.47351852005329	0.168678149283936	-8.73568109626883	2.42192357076164e-18	4.08966014158811e-16
ADGRL1	1128.33377741876	2.44282182010127	0.280233161733548	8.71710473160902	2.85406115313225e-18	4.77165115166248e-16
SERTM1	716.544044355943	4.95641860222604	0.569946496842008	8.69628751065029	3.42918912503401e-18	5.67698897699258e-16
SDC2	2140.93623246961	2.05211162356677	0.236293094552261	8.68460260108409	3.80068763231818e-18	6.23091372420629e-16
BGN	31018.4888805058	3.82713673982486	0.441641715170226	8.66570481991208	4.48728195081074e-18	7.28579259821058e-16
SLC46A2	533.149610461761	5.7852914704165	0.668609702375338	8.65271839439866	5.02870011309219e-18	8.08710762949284e-16
HGF	800.182810448609	5.26549665119075	0.608643391444338	8.65120154955679	5.09600104871737e-18	8.11802582156995e-16
AKR1E2	1598.42631965985	2.22572208271738	0.258147985151021	8.62188438703208	6.58611834697314e-18	1.02975180006471e-15
FIBIN	1832.39197653673	3.56389352361886	0.413350183734035	8.62197154825023	6.58110590301671e-18	1.02975180006471e-15
LOC101119572	834.247299909888	5.17765002168677	0.601496971944907	8.60794029427134	7.43849802374117e-18	1.15235300576966e-15
SAMD14	379.538316803712	3.66308386917999	0.426930783842059	8.58004156133922	9.48388678461866e-18	1.45586283859155e-15
SUSD5	410.311460166631	5.14870260813942	0.603072528945309	8.53745173427778	1.3721425729472e-17	2.08738734115194e-15
HSD3B7	587.594916066219	2.03671547856801	0.239107227545677	8.51800047817013	1.62331533626031e-17	2.44743774715103e-15
ALPL	209.950662481762	-2.61946823386633	0.307852504546169	-8.50884171862725	1.75679463352978e-17	2.60221352471789e-15
PLAUR	3203.5220407468	6.31881747075206	0.742538661587875	8.50974878161852	1.7431060595576e-17	2.60221352471789e-15
LOC105607491	69.4042163901461	-9.21387951147643	1.08339556477832	-8.50463100553836	1.82174076597389e-17	2.67494909341176e-15
TIMP1	6710.92390596808	4.0631552389762	0.477924613143839	8.50166559166798	1.86889540853735e-17	2.72053171280704e-15
CEBPA	844.80653428601	5.632660671693	0.663149784732003	8.49379853748925	1.99990852194584e-17	2.88636370098952e-15
NRCAM	228.10461797755	-4.42900480260538	0.521772572685917	-8.48838178635242	2.09534227235324e-17	2.99847030601329e-15
LDHA	8203.35156497155	2.01740702372134	0.238063258614792	8.47424770819292	2.36603502836764e-17	3.35738382260639e-15
MMP28	561.917649223605	2.17584724146817	0.256900177865138	8.46962138971504	2.46191932757263e-17	3.46433081378262e-15
CAMK1	462.049702450728	1.6869526396714	0.199395054355856	8.46035346824968	2.66568305705526e-17	3.72005984309382e-15
SORCS2	392.221690985227	5.04261142546554	0.598194334327424	8.42972113926015	3.46489909456164e-17	4.79576115662032e-15
ZNF385D	159.701099437661	1.95089021945398	0.231530404825271	8.42606490895337	3.57483928199015e-17	4.90770212322647e-15
ITGA9	1310.25458952566	1.44872694430551	0.172258447288488	8.41019390984798	4.09333433161427e-17	5.57419705835795e-15
ARNT2	176.742654305012	4.25415941599881	0.506569605325147	8.3979760555674	4.54239788194079e-17	6.08753417733748e-15
ADAM12	3350.18382821219	6.44061434367032	0.766891638329438	8.39833689893954	4.52846393330628e-17	6.08753417733748e-15
ZNF114	653.289259558701	2.92323486717076	0.348224383721599	8.39468745964629	4.67135162452575e-17	6.21105854580644e-15
SIX2	227.187599968836	3.7812932122689	0.451920705740168	8.36716079666187	5.90231291198311e-17	7.78644186185522e-15
TMEM163	242.762102235518	-2.7440509156091	0.328191700811857	-8.36112220029044	6.21244555667335e-17	8.13204307519273e-15
LOX	923.73936103174	4.49829549090127	0.538272835178404	8.3569060092181	6.4384557202215e-17	8.3630587147431e-15
VWA2	60.3423295620076	4.16138565260764	0.499063170399254	8.33839461501137	7.53059015424976e-17	9.70698819424897e-15
MEFV	395.047620109965	7.73743819172976	0.928305578975236	8.33501205526652	7.74902971788514e-17	9.91288756183398e-15
FRMD6	629.98798573845	1.08236688834049	0.129938452425956	8.32984284584478	8.09497394359164e-17	1.02775736850743e-14
MMP23B	768.898505966207	2.8707420103145	0.3449204871467	8.32290953217148	8.58299557179019e-17	1.08158554645708e-14
CD40	404.18494954951	2.75296807212958	0.332053095051692	8.29074660996915	1.12539802078483e-16	1.40766451696094e-14
ROBO1	948.577051032993	2.75564680440878	0.332423950062638	8.28955556267694	1.13672406213945e-16	1.41137665538874e-14
FMO1	80.7821683148184	-5.50500555430797	0.664773514646166	-8.28102418797187	1.22120379227979e-16	1.50520052820704e-14
LOC105601930	2984.41380675322	8.79857433755156	1.06537643228824	8.25865306467664	1.47325455734173e-16	1.80270843878786e-14
LOC105605780	115.850037764852	3.02481795690491	0.367773020800285	8.22468692870079	1.95701357416654e-16	2.37741951175368e-14
PEBP4	2794.76634927573	-6.07059435411166	0.739115749086659	-8.21332025682476	2.15154698130509e-16	2.59507302330841e-14
IL1B	1060.65356997358	7.1495225074472	0.871926802056691	8.19968200379091	2.41023749935477e-16	2.88647307901452e-14
CALD1	18276.3402521667	1.65687300858044	0.202204985047281	8.19402651320896	2.52629378939772e-16	3.00415471322323e-14
CRABP2	1276.04963090397	8.20773189776499	1.00204173296247	8.19100804664029	2.59047268887451e-16	3.05893159610734e-14
P2RY12	114.143582364553	2.69321365913727	0.32946754929653	8.17444286967789	2.97236126870965e-16	3.48550641551605e-14
KYNU	397.542347563307	5.17988829895059	0.635372000031182	8.15252843798023	3.56393105752182e-16	4.15038205774576e-14
CMKLR1	1949.74457042902	4.35914881149804	0.535129837945004	8.1459647778901	3.7626965693671e-16	4.35184207331046e-14
LOC443320	474.927338682433	7.7209231870872	0.948187113157553	8.14282653702791	3.86155304325573e-16	4.43579487676301e-14
RNLS	187.807671731737	-1.10194270202725	0.135388641920578	-8.13910743468177	3.98202516321482e-16	4.54327546662469e-14
BCHE	80.7940140441288	1.90104374750964	0.23364399378137	8.13649739821054	4.06877588672791e-16	4.60700105624257e-14
NPRL3	1426.00763476697	-0.69536763619245	0.0854701540658592	-8.13579481390232	4.09244438254403e-16	4.60700105624257e-14
LOC106990559	168.623365693823	5.36631133535187	0.661519159426237	8.11210266382352	4.97512377843664e-16	5.56357219355504e-14
IGF2BP3	457.568019591714	6.56666388828321	0.811269947335954	8.09430191497516	5.759368053777e-16	6.39820322079464e-14
SYT9	145.472017995806	2.30409551094244	0.284826201346502	8.08947877705752	5.99205935383605e-16	6.61319700973043e-14
MAGEL2	223.404388491842	3.88925248442609	0.480953011065101	8.08655397709872	6.13765230548026e-16	6.729895898074e-14
ZNF469	333.02740177381	3.96796497677791	0.491017068863309	8.08111413715951	6.41777076430759e-16	6.99164368555471e-14
LOC101105099	42.4889635851224	-4.24182152495782	0.525230315262548	-8.07611708939049	6.68616828703694e-16	7.23734857018627e-14
CSTL1	55.2657477098003	-8.88704750702021	1.10166078004636	-8.06695460888263	7.20733291436614e-16	7.70272301215106e-14
LOXL1	10400.8205712076	4.58963234289258	0.568930760817694	8.06711933855738	7.19761881904581e-16	7.70272301215106e-14
FBN1	18153.4230433547	2.14665227168622	0.266365735702853	8.05904057450145	7.68955741968571e-16	8.1153666618008e-14
THBS2	5341.97374652479	5.19202804511473	0.644238607494449	8.05916935855084	7.68146145754987e-16	8.1153666618008e-14
OLFML2B	1178.89110977705	4.51014708675881	0.559927294573458	8.05487985756178	7.95569134925902e-16	8.3440872126452e-14
INHBA	708.094246046995	4.62627973678713	0.575942256300554	8.03254091217944	9.54743843760405e-16	9.94979199100779e-14
SLC2A10	518.032395322876	3.83774443279811	0.47781812827526	8.03181002497935	9.60450132970668e-16	9.94979199100779e-14
LOC105602100	1393.37991810567	4.84280469816096	0.603028861216545	8.03080086148965	9.68384280649139e-16	9.97081522136668e-14
PROM1	221.057060050701	3.87920095466863	0.483383474899326	8.02510047633828	1.01442879890676e-15	1.03816028474785e-13
LOC105612436	438.635148593376	-1.18820297225615	0.148355142771858	-8.00917952728732	1.15476235159563e-15	1.17465765476168e-13
CHI3L1	3934.2930911425	4.76127748434051	0.594611994898294	8.00736871302926	1.17188741499852e-15	1.18493957423144e-13
GLDN	1786.71078724202	7.22963628686524	0.903083164948797	8.00550444019753	1.18977938353828e-15	1.19586992085877e-13
C1QTNF2	453.882247756763	2.43410624183361	0.304397930510773	7.99646120375799	1.28046092490293e-15	1.27940018804206e-13
C21H11orf24	2006.48722373058	1.87688868110356	0.235955931132159	7.95440348584548	1.79996624836146e-15	1.78789588646069e-13
NPTXR	92.5711317904138	2.28099532830099	0.286973062002425	7.94846496177998	1.8883673115311e-15	1.86473511242773e-13
TAGLN	17697.196729323	2.34271217039788	0.294941311152984	7.9429774053684	1.9738491123285e-15	1.93781489016158e-13
MMP16	378.066125019888	1.59876550287524	0.201535909418268	7.93290638621209	2.1407580244731e-15	2.08952832377184e-13
LOC101115257	27.1721166097024	-3.6626889248808	0.462077088257519	-7.92657549564449	2.2527171218302e-15	2.18617134018533e-13
NRROS	1270.04831944855	3.01612557202961	0.3805497413443	7.92570653543238	2.26852760714855e-15	2.18893469567488e-13
PCYT1B	61.4910333181103	3.84207073362041	0.48561270328018	7.91180030437482	2.53693108221303e-15	2.43401240080961e-13
OLR1	368.931327583703	6.09155496145289	0.77035123623159	7.90750332439473	2.62602124637274e-15	2.50525394159605e-13
LOC105604171	513.1744071882	6.99821678647429	0.887786301447864	7.8827717605702	3.20197623711373e-15	3.0375601539271e-13
CXCL13	43.8216665400357	3.1955562713872	0.40606671341345	7.86953514245217	3.55961415022041e-15	3.35796896874982e-13
MARCKSL1	1765.17297258142	3.07777404920597	0.391415042659313	7.86319817525474	3.74447899568812e-15	3.49466309783418e-13
FBLN2	4476.92995613449	1.36273721884244	0.173306772646764	7.86315040105208	3.74590797529307e-15	3.49466309783418e-13
TCF21	1354.02091422657	1.41117058434095	0.17955685997652	7.85918502097598	3.86640772710169e-15	3.56765906447208e-13
SSC5D	1381.9591451622	2.52636642030862	0.321436916026144	7.85960259805112	3.85354075383332e-15	3.56765906447208e-13
LOC105607248	268.921300216848	3.65780651836949	0.465962038237743	7.85000969650494	4.16005105476412e-15	3.81775120167103e-13
MDFI	438.052886967192	6.3272443686732	0.806539476701752	7.84492830350689	4.33200914795437e-15	3.95407062012743e-13
FGFRL1	123.14277662766	2.51934903890314	0.321345811445105	7.83999339395003	4.50570133632968e-15	4.09049853576683e-13
TREM2	2337.08960845759	7.81429661218679	0.997749939398028	7.83191890435131	4.80479428680544e-15	4.33870354689822e-13
COL16A1	8360.81785152861	3.64371573122935	0.46529304934053	7.83101259817585	4.8395617197077e-15	4.34685314888214e-13
LOC105604242	2704.93697713161	1.52240087607436	0.194433622740168	7.82992599026368	4.88157241192355e-15	4.3613879231609e-13
PMEPA1	4392.91556441335	2.24130405283522	0.286551284618385	7.82165068923029	5.21351122718163e-15	4.63343950432573e-13
LOC105602189	85.5823649143621	-6.66140871756485	0.852756330360308	-7.81162036610184	5.6457396895537e-15	4.99130682711015e-13
MSR1	9258.9221054597	7.16917705071261	0.917963367926941	7.80987270429204	5.72457734520822e-15	5.0346465130826e-13
CEMIP	2105.63845575629	7.36449416172041	0.943178344045213	7.80816714910429	5.80256003571539e-15	5.07678905508239e-13
CLEC11A	274.484641086395	3.96665325597622	0.508324479127199	7.80338822711633	6.02667841871169e-15	5.24569545249307e-13
DGKH	440.844602877439	-1.79616573629454	0.230302372126694	-7.79916298606962	6.23191335136662e-15	5.39651737698343e-13
ACTA2	18264.0454556106	3.43740525914579	0.440780379284078	7.79845342646347	6.26704740340456e-15	5.39925318642293e-13
CENPW	163.520883093921	5.46627982819072	0.701159447462262	7.79605815478215	6.38709605206847e-15	5.47474639265118e-13
LOC101115838	1947.48073558482	1.06619412010104	0.136886009426945	7.78891958765194	6.7584599795165e-15	5.76380581889472e-13
FAM83D	243.32121691447	5.28811416706024	0.679280320852998	7.78487761933064	6.97807200934776e-15	5.92119215828373e-13
GPNMB	5872.24366363419	8.87227141515624	1.14077801972243	7.77738636418943	7.40382234000752e-15	6.25104720166835e-13
FLNA	47754.3543421886	1.53840644593738	0.197826352160962	7.77654963119194	7.45293519927672e-15	6.26120715298441e-13
DBF4B	83.8303664811975	2.68425365508263	0.345202084737149	7.77589062686727	7.49184169371392e-15	6.26273459604224e-13
LOC101111063	338.681610322236	2.05783125140084	0.264737261722703	7.77310771445654	7.65835638736232e-15	6.37039438211824e-13
CD248	2486.37195599053	3.74752238682056	0.482424984959691	7.76809349361058	7.96762445115775e-15	6.59516208246322e-13
COL5A2	29397.0903148934	3.94945284406865	0.508755215386283	7.76297269222085	8.29614805098077e-15	6.83359785311518e-13
LOC101114285	466.519703844821	4.99009187550163	0.643792413271355	7.75108835182614	9.11082656524709e-15	7.4682241446972e-13
UHRF1	1215.15292918148	4.63770037868682	0.598384094492319	7.75037375052814	9.16224721656392e-15	7.47409210139606e-13
GXYLT2	154.095714512055	2.91893720290546	0.376865563570557	7.74530093768829	9.53557322043705e-15	7.74123506732212e-13
CSRP2	2757.89612090758	2.96278930654363	0.382741008155759	7.74097690973815	9.86558163058173e-15	7.97082351263172e-13
LIMA1	2990.37725401168	2.36293834159425	0.305456530716928	7.73575976931406	1.02787391740279e-14	8.26508522345881e-13
NR2F1	229.584964580994	2.24056410692478	0.289693935091462	7.73424582125749	1.04017875261477e-14	8.32438787519098e-13
CDCP1	687.644190837236	7.89872254924435	1.02314985007045	7.72000557758029	1.16324615282173e-14	9.26536534742817e-13
SCG3	52.7685018286865	3.16711579329557	0.41029283569855	7.71915938503618	1.17099401147781e-14	9.28328867503016e-13
FNDC1	3463.63523230228	4.77284895063818	0.618466411787945	7.71723226947798	1.18882896038604e-14	9.33700736050167e-13
OTUD1	4629.49563719586	-3.9917472221081	0.517232812026173	-7.71750579100174	1.18628140864963e-14	9.33700736050167e-13
LOC105608368	265.67561289944	-1.45751243298585	0.188895717684018	-7.71596334133922	1.2007182218037e-14	9.38672587656352e-13
ST14	1252.55805259672	6.40099247457193	0.82971874490939	7.71465332541204	1.21311519182935e-14	9.43993692591261e-13
ICAM1	4977.30262561856	3.60703259415088	0.468015163605228	7.70708488666283	1.28724183952933e-14	9.97080995517996e-13
LOC101121216	2608.17299325427	5.35990952845882	0.69556556621874	7.70582931181681	1.29996287278988e-14	1.00233666985981e-12
ACER3	265.510989450987	0.935558338003216	0.121514082467223	7.69917625190126	1.36946169851016e-14	1.05112410186557e-12
EPHA3	69.3496118416634	3.85872053633793	0.502075341720537	7.68554082563519	1.52352012021497e-14	1.16407967194344e-12
CD55	949.605091114671	3.92160510388489	0.510663827614478	7.67942605648089	1.59802923367734e-14	1.21550998377818e-12
TNFAIP8L3	325.367596691109	2.36175900208929	0.308542532257021	7.65456543320876	1.93967033378964e-14	1.4687566482678e-12
MMP9	2433.05360246348	9.03140337575845	1.18103379358822	7.64703213810607	2.05670936807568e-14	1.55042832095205e-12
CAPG	5484.23433697604	6.52859333118725	0.854432441126208	7.64085376086851	2.15786042746567e-14	1.61945027458602e-12
CIDEA	180.557897462173	2.71892872389815	0.356364857908851	7.62962077645035	2.354452636888e-14	1.75917200117215e-12
CCL19	78.6018199383032	2.54133929422869	0.333237951272194	7.62620009073602	2.41774470849157e-14	1.79850383910082e-12
ADAM28	1858.12455619456	7.45248541600038	0.977786543347031	7.6217917568082	2.50178413951923e-14	1.84529386690165e-12
ELN	9159.96454884411	2.57487592962132	0.337832428402716	7.62175479066775	2.50250086178182e-14	1.84529386690165e-12
C1H1orf210	52.4830009439838	-3.07872087029996	0.404124642044482	-7.61824583307912	2.57146218804892e-14	1.88790045684322e-12
GATA5	178.723136045623	2.46070348747393	0.323520591700173	7.60601813486549	2.82669643296498e-14	2.0663028557163e-12
PI15	644.23063157878	2.8503247494192	0.374776757733411	7.60539358592434	2.84038135262464e-14	2.06735687588016e-12
TNF	194.03996453057	3.32570956149876	0.438033486251142	7.59236374817243	3.14121719920661e-14	2.27650616419754e-12
POU2F2	233.996937592883	4.01741247038637	0.529380772013341	7.58889004431979	3.22657411660948e-14	2.32837309970375e-12
LOC101120934	1930.4543056264	-1.12186497326641	0.147889240291006	-7.58584580635399	3.30325070207638e-14	2.37356133426646e-12
TOP2A	1705.84183328695	5.33378960024044	0.704528973604919	7.57071717426839	3.71169353957153e-14	2.65574818259343e-12
KCNK12	399.134599751447	5.25885854739268	0.696113841834515	7.55459557237601	4.20163347741703e-14	2.98318097265107e-12
ADGRG6	413.724051364245	1.80498977967426	0.238934019123092	7.55434402475931	4.20976111378634e-14	2.98318097265107e-12
COL14A1	3017.79950103289	1.82409191964973	0.241475039530704	7.55395639729379	4.22231583834896e-14	2.98318097265107e-12
WBP5	243.586731428487	3.01331180045011	0.398974663446915	7.5526394944902	4.26524415579676e-14	3.00095470061601e-12
ITM2C	2144.3996552998	2.78299433323064	0.368604422116328	7.55008395518477	4.34977753902566e-14	3.04773209643101e-12
TCTEX1D1	39.6413620380693	-4.2448589773455	0.562929944167204	-7.54065229844066	4.67626414979758e-14	3.26295026584636e-12
TREM1	454.107127982103	7.80845494067315	1.03611125972435	7.53630931754425	4.83459048773524e-14	3.35954300312334e-12
S1PR2	889.834141162902	2.75120565648118	0.36512799280407	7.53490751380842	4.88681057371266e-14	3.38191325195541e-12
EXOC4	2104.88721346079	-0.547883455184091	0.0727826575151722	-7.52766488458984	5.16557584781656e-14	3.55719116559005e-12
L1CAM	1450.92303637729	-1.28940320660394	0.17129816315393	-7.52724479272596	5.18221619528101e-14	3.55719116559005e-12
TLL1	77.0099369051957	1.7568368842417	0.233467885466349	7.52496164829026	5.27358013089215e-14	3.60524996316781e-12
PLAC8	133.595325008128	3.25048278525908	0.432077919576482	7.52290880414617	5.35707918373377e-14	3.64756609260195e-12
LOC101119050	4019.28580347294	-1.64686786243618	0.218981713235031	-7.5205725542416	5.45368782630657e-14	3.69843263594429e-12
LOC105606646	459.756083521402	2.87408843000385	0.382268245550059	7.5185121010201	5.5403118628343e-14	3.7421482446328e-12
LOC101118999	458.7410632463	3.19683939442349	0.425372831832232	7.5153821664011	5.67449259191388e-14	3.81750923932501e-12
SFRP4	155.911241999584	3.49564052281949	0.465569598821268	7.50830924456791	5.98958822711633e-14	4.01349947631295e-12
IL6	134.666708693888	9.44380030202631	1.25806437889979	7.50661131530105	6.06775433123543e-14	4.04980630977239e-12
SLC6A9	227.127244897606	3.70527910623515	0.49431845744781	7.49573286291125	6.59289443023972e-14	4.38297698224519e-12
ZNF75D	6217.85385281635	-0.573123220857623	0.0766078189554362	-7.48126273104076	7.36118456490691e-14	4.87454755149091e-12
LGALS1	8591.91040823394	4.02506139851959	0.538639488672917	7.47264447401806	7.85989973726556e-14	5.16794719551149e-12
TK1	294.830319036422	5.13269911081591	0.686873714210117	7.47255136516376	7.86546505535031e-14	5.16794719551149e-12
CCNA2	401.520652597844	5.11965199514263	0.686164632483657	7.46125893520833	8.56996424620483e-14	5.60900838222538e-12
SLC41A2	389.39711217242	4.20896847840382	0.56443772738521	7.45692265806204	8.856665624276e-14	5.77427242206659e-12
CTSS	22179.6992494252	5.43833633659226	0.730586384883002	7.44379644778512	9.78322072161314e-14	6.35382558096767e-12
ENPP6	31.3166764898894	3.51524488379096	0.472404751503233	7.44117173378367	9.97961078077e-14	6.45654052276177e-12
CKB	1403.02534426485	3.90297373648232	0.524627608814668	7.43951265794154	1.01057417636377e-13	6.51318913819797e-12
NDC80	286.812829409723	5.83454790080136	0.78432272157475	7.4389632485552	1.01478548507202e-13	6.51546300415442e-12
CDA	183.654824029789	6.82027414592971	0.917139472610427	7.43646342744072	1.03416580909788e-13	6.58978258582145e-12
KAZALD1	131.161460662313	2.90947698710488	0.391224306739421	7.43685128194952	1.03113522945023e-13	6.58978258582145e-12
GPRC5A	121.05973275779	4.78344550331867	0.6444626353176	7.42237833689353	1.15035645242306e-13	7.30016708368099e-12
IL10RA	2721.83538403811	4.31223424147736	0.581012860214403	7.42192563497832	1.15429622843943e-13	7.30016708368099e-12
LIMD2	553.28734183098	1.666201045487	0.224535951820153	7.42064258298191	1.16553456976161e-13	7.34373759141585e-12
RUNX1	1342.97702005959	5.01030843158523	0.675844191852479	7.41340754568305	1.23094866579006e-13	7.72706288867322e-12
CDC6	144.768952219069	5.78333302710136	0.781474249492652	7.400542027912	1.35629734044506e-13	8.48238403361308e-12
RHOD	438.634841248419	4.0446475318083	0.547349275667779	7.38951837813932	1.47361599391728e-13	9.18209582040117e-12
HSPA8	37573.2860207346	-0.518867469988222	0.0702254488019598	-7.38859599817526	1.48387274016482e-13	9.21201290089086e-12
MYRF	214.289609379492	3.99840416386367	0.541304577385094	7.38660696936826	1.50622980406772e-13	9.31655548406136e-12
LOC101121116	125.429398301155	5.18300948017297	0.702477976943038	7.37818074059458	1.60467036490997e-13	9.88922035834663e-12
COL5A1	26956.1112800028	3.65829676463324	0.495984986531359	7.37582157519992	1.6333464101284e-13	1.00127988141515e-11
GAS2	59.2018048743726	3.48900544226031	0.473049696200934	7.37555793879701	1.63658206366565e-13	1.00127988141515e-11
ADAMTS2	5765.08346867857	3.39875449262039	0.4609570555991	7.37325625312986	1.66509986169215e-13	1.0150496846402e-11
CENPF	1134.45209241788	5.71781596838453	0.776261374092514	7.36583856831589	1.7603674394685e-13	1.0692649130527e-11
SHC2	803.572117902692	-2.46452338900452	0.334715047473553	-7.36304927910135	1.79755973990608e-13	1.08794242896251e-11
S100A4	2777.29892845261	4.48429135860744	0.609225002600777	7.36064892193201	1.83018327896142e-13	1.10373124459081e-11
SH2D7	229.117307612588	-1.3658317774816	0.18557746276164	-7.35990112784281	1.8404649649526e-13	1.10598190029144e-11
HIP1	4693.58026372026	0.69560857597909	0.0945837325343587	7.35442086435319	1.91756668266587e-13	1.14822804976936e-11
RRM2	1097.74329192855	6.36891508936533	0.86606143020914	7.35388376298819	1.92529173754888e-13	1.14878008057422e-11
BLNK	847.482052929828	4.95355830416874	0.673999902542557	7.3494940955959	1.98958442179715e-13	1.18296206149531e-11
TFPI	494.153768150817	4.86284899922046	0.661783163176361	7.3481002083526	2.01043758770366e-13	1.19116663529698e-11
KIF2C	326.113387869021	6.94230537155604	0.945135116765921	7.34530465370003	2.05290955786044e-13	1.21207799979131e-11
LOC106990488	71.5565444918428	-2.25282816858123	0.306957691244114	-7.33921394655534	2.14851932783509e-13	1.26188072330114e-11
IFITM5	605.898832769064	1.70398176239764	0.232182229623982	7.33898440529764	2.15220684774801e-13	1.26188072330114e-11
FAP	1880.68317268396	3.64415210653361	0.496600053106271	7.33820321552357	2.16480310180951e-13	1.26487422758323e-11
ABCA2	411.275467313465	1.90622957401189	0.260030382505494	7.33079556182869	2.28790453433534e-13	1.33219158506161e-11
LOC101117231	184.431130935094	4.02681046535397	0.549374735204037	7.32980642777178	2.30485398222167e-13	1.33744894652217e-11
IL25	47.4201885765107	2.69628461213878	0.367985209560017	7.32715484777936	2.35090140307283e-13	1.35949729768109e-11
RCN3	2748.6518417014	3.09993916011612	0.423409062396113	7.32138122545906	2.45431500587900e-13	1.41445608154515e-11
FCGR1A	1030.10713237056	4.63549723059858	0.633939752858721	7.31220468458561	2.62794384791852e-13	1.50936938149497e-11
DYNC1H1	41713.1065197926	-0.603839574683693	0.0826555149554396	-7.30549649360032	2.7624478545808e-13	1.58124388042208e-11
C5AR2	1751.94575906883	4.60651333504018	0.63093547773115	7.30108465544724	2.85457062164757e-13	1.6284553890926e-11
LOC101110922	126.291135399365	3.7910267020116	0.51929730672794	7.30030110477295	2.87124441767405e-13	1.63245229753683e-11
TMEM171	650.877929028202	-5.04436386764738	0.691799472521613	-7.29165613448742	3.06167794018813e-13	1.73488233885962e-11
HJURP	297.247106230671	5.87064350960192	0.805284729917457	7.29014631905869	3.09618579147441e-13	1.74856833695106e-11
LOC101122848	66.5299949749494	7.70268804337956	1.05667246814001	7.28957011337495	3.1094558277121e-13	1.75020903689155e-11
C1QB	7222.93303771708	3.75021237853763	0.514767245634692	7.28525835771415	3.21054441822863e-13	1.80110475236574e-11
COL12A1	17173.8984837788	4.08409799322009	0.560671114307548	7.28430248857055	3.23338798823175e-13	1.80791356189673e-11
LOC105606607	114.366127585112	-1.39629362711516	0.191807608598925	-7.27965713828823	3.34669640059186e-13	1.86509291816482e-11
LOC105616617	435.456271882843	2.03439521500304	0.279483115481577	7.27913459636934	3.35968358790692e-13	1.8661716139933e-11
LOC105611263	105.609208562243	-3.73733841679875	0.513537044901285	-7.27764131897664	3.39707074869179e-13	1.88075202171835e-11
PTPRD	534.655608223386	2.21190778660207	0.304034522662985	7.27518627565173	3.45942759281898e-13	1.90901615465168e-11
LOC105606081	1157.91979808162	5.13072962320127	0.705346205228361	7.27405859019283	3.48844567334844e-13	1.91875875049387e-11
HSD11B2	114.321198319871	4.072694565075	0.560018145398356	7.27243322120926	3.53069136701886e-13	1.93569007868443e-11
CSRP1	6247.75351041923	1.42926472796322	0.196589967176284	7.27028316089797	3.58734724659903e-13	1.96038658919324e-11
DTX4	1175.13050728422	3.78657157508777	0.52119758324754	7.26513647951694	3.72661817307183e-13	2.02992498291906e-11
KIF11	686.113226458299	6.02557704485459	0.82987585172434	7.26081742508168	3.84757993427124e-13	2.0890750729937e-11
LOC101113636	249.861321866422	4.24587878792027	0.584821053133536	7.26013327524783	3.86709108978555e-13	2.09293910711919e-11
LOC105604589	40.5059488167493	-4.86746633551382	0.670481825610274	-7.25965440015236	3.88080582209888e-13	2.09365134543009e-11
LOC106991432	240.195333837717	-2.96771631135421	0.40899589228003	-7.25610297651176	3.98401822561493e-13	2.14248827253929e-11
FBXL3	1320.5545682429	-1.09614935469362	0.151103889226331	-7.25427624865267	4.03815210303659e-13	2.16470591783733e-11
ITGB4	1043.37873328168	2.0149951957425	0.277891803071625	7.25100623145457	4.13686648130278e-13	2.21060529757211e-11
SDC1	668.525621629936	4.52585925800727	0.624311494992989	7.24936076670844	4.18743165908002e-13	2.22355254701966e-11
ETV4	549.28814849502	4.62701298301245	0.638246509567935	7.24957036763858	4.18095704142135e-13	2.22355254701966e-11
TLR7	780.958024871806	5.26950190995452	0.72720886783281	7.24620139143575	4.28622649271198e-13	2.26887838733337e-11
IFI30	3586.57125705489	5.45972893899591	0.754408720551863	7.23709680211812	4.58390983430502e-13	2.41887192068983e-11
LOC101118175	895.899767815343	4.32731505601896	0.598486643610453	7.23042878603579	4.81471415145312e-13	2.52488394911296e-11
CXCL16	1779.06466687076	2.58076002667555	0.356912774479478	7.23078637473635	4.80205221574496e-13	2.52488394911296e-11
BUB1	419.577687523522	5.26634365709177	0.728797880349462	7.22606884444633	4.97175777742219e-13	2.59916723930499e-11
LRRC25	1313.84734188459	5.81747423195229	0.806020052393687	7.21753040098169	5.29401629556505e-13	2.75909750515159e-11
RFX5	741.29360214772	1.37746439568902	0.191000888738598	7.21182191761529	5.52081469363311e-13	2.86844544359042e-11
FAR2	127.081798219386	3.98712284931839	0.552965921585258	7.21043140938594	5.57748862832543e-13	2.88644545904668e-11
FKBP10	4371.0689563289	3.5203833324047	0.488254847940476	7.21013492698362	5.58964624605154e-13	2.88644545904668e-11
DLGAP5	319.760714572329	5.90830143110617	0.820205559390532	7.20343987365366	5.871217803712e-13	3.0226031656549e-11
LRRC17	734.70505883687	2.74683428892518	0.381516324274627	7.19978180264685	6.03089908626477e-13	3.09537270427559e-11
LOC101109907	20360.6639620516	5.34385629965764	0.74262242755393	7.19592635689631	6.20381082394473e-13	3.17447119918578e-11
SLC45A3	371.966023609205	2.249402944854	0.312676774699626	7.19401991726086	6.29110124741931e-13	3.20941195359282e-11
HCK	1403.86080594441	4.6158592506704	0.641727589207556	7.19286396330621	6.3446150784982e-13	3.22696295829881e-11
CLMP	1035.73867261823	3.06763421172229	0.4266084219614	7.19074930030297	6.44367039589664e-13	3.26750205120452e-11
LRRC15	45.4623048986737	6.14618431557301	0.854842381458732	7.18984510932291	6.48648652829861e-13	3.27936561427696e-11
DOK3	557.70829459935	5.53499317808344	0.770362741816851	7.184918062145	6.72475043849532e-13	3.38967569863976e-11
VGLL3	443.983320258752	2.27629778159729	0.317205846226602	7.17609025393301	7.17332091320705e-13	3.60502074227423e-11
CLSPN	389.544316880604	4.40909875664793	0.614579621697577	7.17417011724084	7.27471070351246e-13	3.64512655606859e-11
LOC105610411	25.8028161674422	-6.02278863593936	0.839697129843409	-7.17257261205897	7.36013537949788e-13	3.67701911296453e-11
KCTD15	946.496372501742	1.8546685035996	0.258740538525199	7.16806308810773	7.60662506054949e-13	3.78895194018993e-11
LOC105616708	79.5503356549391	2.33340198127633	0.325573584550357	7.16704945365558	7.66313564206186e-13	3.80587377799578e-11
MXI1	989.199094595781	-0.815073848352402	0.113733155714014	-7.16654561491225	7.69137800053419e-13	3.80869820871028e-11
TIMP4	1030.64396394991	-2.90361489758171	0.405727376041299	-7.15656637694113	8.27228350495034e-13	4.08437951066057e-11
TSPAN5	230.767120090503	2.0648049483487	0.288717322800141	7.15164898428356	8.57415925359188e-13	4.22108609784701e-11
C1QA	4696.5092896509	3.55750999866458	0.497526789199452	7.15038883511943	8.65324340935984e-13	4.24763570379216e-11
WWC1	575.043090028042	5.28724966995734	0.739976787609241	7.14515611636911	8.98936645543404e-13	4.39983889757853e-11
ST3GAL5	744.815777066444	5.06135128435291	0.708728834559656	7.14144964554406	9.23517074080196e-13	4.50708361645034e-11
EPHB3	550.241147228817	4.04537398695698	0.56652827521714	7.14063915946024	9.28979278480361e-13	4.52067553210933e-11
TNFSF13B	384.038962141855	4.44200655943154	0.622244913653054	7.13867877738616	9.42322547480959e-13	4.57243061401249e-11
ASPM	706.8998422998	5.90639027671906	0.82753579347754	7.13732302973715	9.51660231070817e-13	4.60450849910081e-11
GTSE1	306.202267523701	5.65247258843868	0.792125411374074	7.1358303966458	9.6204575121865e-13	4.64145844430804e-11
CDCA2	219.14828292591	5.54544176210939	0.777269401811682	7.13451700167781	9.71276100183751e-13	4.67264052071305e-11
NEIL2	1499.73851951498	-1.17687701769564	0.165090414338486	-7.12868171305621	1.01334755732979e-12	4.86118944689511e-11
TYROBP	5202.95942913469	5.13732096654582	0.721273453128757	7.1225704263217	1.05932592980796e-12	5.06735910785758e-11
ITGAM	5082.89919310651	6.07993528774227	0.854356251950346	7.11639351132837	1.10787698628062e-12	5.28463581647871e-11
ADAMTS3	178.094301208418	3.58095847722623	0.503502179313685	7.11210124672623	1.14289366335421e-12	5.43631053504202e-11
MAFB	7449.49397009937	5.2863408851739	0.744269926683455	7.10271998860734	1.22325091720039e-12	5.80219522130497e-11
CXCL11	152.77389590997	4.12099613544236	0.580413548474141	7.10010327339208	1.24663697643765e-12	5.86382776924163e-11
MILR1	798.713470192277	5.0969300632053	0.717867317149327	7.10010045233061	1.24666242399487e-12	5.86382776924163e-11
TLR8	1041.18865142767	5.44254799453519	0.766470086196788	7.10079635532943	1.24040040914184e-12	5.86382776924163e-11
GAL3ST4	1276.80040984319	4.41725283782432	0.622595441101358	7.09490071114286	1.29444384989839e-12	6.0716607914956e-11
CDC20	611.555387447753	5.98821596190395	0.844145645445405	7.0938184591882	1.30461247716609e-12	6.10240617435638e-11
GPX7	1560.08642501181	3.3341498151542	0.470112158004747	7.0922433261565	1.31955230972366e-12	6.15523765248445e-11
MND1	129.514436369971	6.3148587793118	0.890612748780571	7.09046528691412	1.33661841780467e-12	6.21766903665280e-11
LOC101121655	68.9715161805501	2.65827731508129	0.375244647746122	7.0841178709624	1.39932768484327e-12	6.49149650721523e-11
LOC101103869	237.67323568513	5.35455214695125	0.756978906191227	7.07358171166607	1.50984948713926e-12	6.96593399995451e-11
SRPX2	773.120177474835	2.22339419365034	0.314321363832921	7.07363370576426	1.50928359868805e-12	6.96593399995451e-11
THBS3	2570.69141754893	3.39969754345419	0.480724608859856	7.07202727049342	1.52686404157448e-12	6.99326231691202e-11
LOC106991125	110.549345585369	-2.55762273403659	0.361640787852827	-7.07227397999541	1.52415111243442e-12	6.99326231691202e-11
MAPK7	1397.89015011068	0.894557187189442	0.126494492832904	7.07190619255755	1.52819720178878e-12	6.99326231691202e-11
PLOD2	2133.03263683052	3.66804675240336	0.519086530547909	7.06634932047195	1.59062711430918e-12	7.25927823033103e-11
TRIM17	63.7746609952576	-3.89528899475933	0.551557211387621	-7.06234804719435	1.63712300114942e-12	7.4513366569836e-11
MKI67	3177.07515279776	5.52364420307844	0.782727738235197	7.05691638772443	1.70237984809509e-12	7.72752314917574e-11
UBA7	804.327535373343	1.26207793180324	0.178892150344707	7.05496540441458	1.72643670444359e-12	7.8157131879985e-11
NLRP3	639.133861156888	3.84137394135155	0.544944623930706	7.04910879502504	1.80067325416467e-12	8.12999159620981e-11
NCAPG	609.910031854285	4.63790379902137	0.658185241825106	7.04650226759986	1.83471137115887e-12	8.26158299023697e-11
MYOF	3839.88654732972	2.73906171460676	0.388951849607109	7.04216143302458	1.89280342902658e-12	8.50049965493161e-11
ANTXR1	3856.40935238476	2.25416461129709	0.32011639762638	7.04170304305375	1.89904224473259e-12	8.50589584736195e-11
PLPPR2	117.534423086434	5.84131491198629	0.829733254812577	7.03999132022947	1.92251807842631e-12	8.58826462230335e-11
LOC101119706	1658.98080039533	3.98825942463815	0.566635279372164	7.03849472460869	1.94327658405505e-12	8.65809192568698e-11
SALL1	46.9525158648627	4.56321418499441	0.648775427778479	7.03358048041317	2.01299775155398e-12	8.9451263244054e-11
LOC101106542	721.957564759175	4.3696681204921	0.621862879042861	7.02673896087457	2.1141635977944e-12	9.37001745731136e-11
STEAP2	190.764807892879	4.88203996660114	0.695930909541249	7.01512161576404	2.29749024426719e-12	1.01178632347668e-10
KLF2	1605.91125649776	-1.29745104903508	0.184956042480964	-7.01491571527658	2.30087615903733e-12	1.01178632347668e-10
ISLR2	243.827255892478	8.54721038426306	1.21836423677212	7.01531621357148	2.29429468776197e-12	1.01178632347668e-10
SPRED3	121.933629339293	4.41002470179442	0.629205788024977	7.00887497496981	2.40242007788339e-12	1.05332956898486e-10
LOC105604320	21.1830759774397	-3.56638821114158	0.508861725561807	-7.00856054206892	2.40782431379934e-12	1.05332956898486e-10
CLDN1	678.646624938042	5.27427231774706	0.753472502486113	6.99995328342359	2.5604787130662e-12	1.11721559557715e-10
MSRB2	1948.62802166489	-1.0241578403571	0.146320037744989	-6.99943668783104	2.56993680269871e-12	1.11845239305078e-10
LOC105607675	340.319038124258	-1.72283578373459	0.246191315300574	-6.99795515382495	2.59725190909442e-12	1.12486317174714e-10
FAM64A	194.410667164014	6.65481250100108	0.9509707102795	6.99791531859605	2.59799026993596e-12	1.12486317174714e-10
BIRC5	583.368781649963	5.90283512401768	0.843973068223665	6.99410365835671	2.66960131035994e-12	1.15291272958409e-10
MAMDC2	220.810006750936	3.03055017951786	0.433547748736091	6.99011859328698	2.74653978673482e-12	1.18311405201031e-10
LOC105604022	40.2434439520906	-5.33959239036819	0.764246164856616	-6.98674410930145	2.81338692566329e-12	1.20882574113869e-10
NFKBIE	966.849987612534	1.71715632312402	0.245850918066994	6.98454305814751	2.85784587675462e-12	1.22481181408321e-10
TMED3	3281.42530833533	3.6118755181738	0.517150566240927	6.98418556210401	2.86513167221634e-12	1.22482565612772e-10
NCS1	116.596540204895	3.26466513063558	0.467521169531736	6.98292471740999	2.89097347958104e-12	1.2327519741466e-10
LOC101122158	669.482873018319	5.31810000900283	0.761927885483505	6.97979442716953	2.95612295451923e-12	1.25735748639828e-10
SPC24	273.815092400835	4.87422051644562	0.699319251065809	6.96995043253418	3.17052672746997e-12	1.34179233884857e-10
LOC101122675	617.853094191434	5.44281106612684	0.780893388560027	6.96997969999902	3.16986721575422e-12	1.34179233884857e-10
MARCH1	1075.07626032287	5.14554097626098	0.738354931646572	6.96892612985755	3.19369326595587e-12	1.34821761222327e-10
TYMS	722.966697593469	4.92915232567261	0.707652362001473	6.96549971476298	3.27240085808926e-12	1.37799902468068e-10
LOC101112822	5195.6099414493	3.23886310190248	0.465068550408318	6.96427031898597	3.30110220110293e-12	1.38662715840358e-10
FHIT	159.096097135914	-1.55553722218206	0.223399835355449	-6.96301865982602	3.33057685120003e-12	1.39553649402888e-10
LOC100192427	630.781308477022	5.75057795870825	0.826193770275068	6.96032597388586	3.39486289537258e-12	1.418951852754e-10
CKAP2	650.552329674617	5.13371560384875	0.737644166408507	6.95960984663397	3.41216376416391e-12	1.4226616622635e-10
NQO1	1300.43961205893	-1.51521498390279	0.218012262852645	-6.95013649267483	3.6493295698356e-12	1.51779751517842e-10
RRBP1	12705.9403216617	2.40962779539094	0.346891657139814	6.9463411580975	3.74881580765599e-12	1.55534407194298e-10
LOC105601911	1331.11336464763	4.80018389533368	0.691308926571629	6.94361624858364	3.82187829038415e-12	1.58177051008399e-10
PRKCQ	86.2995874982427	2.13876899769656	0.308131288162239	6.94109647369029	3.89068187848125e-12	1.60630939364387e-10
KIF15	323.950581596514	5.14600478093409	0.741556447730201	6.93946468496805	3.93588492679905e-12	1.62100860668119e-10
ARIH2OS	221.537943545342	-1.13217256425533	0.163189603320648	-6.93777386069595	3.98326647230048e-12	1.6365313297145e-10
MTFR2	138.991278707137	2.33799287128022	0.337067186998033	6.93628143428231	4.02555268561105e-12	1.64989035556379e-10
ISLR	3802.04098771784	2.82528075473375	0.407364375982744	6.93551258113308	4.04750871922798e-12	1.65487245115941e-10
IRF8	2081.75817681515	4.17788817304237	0.602532962207072	6.93387488335709	4.09466833395401e-12	1.67011037408569e-10
UBE2R2	4275.60718720148	-0.580679083097941	0.0837683870991867	-6.93195969513396	4.1505022664163e-12	1.68880436796881e-10
STAR	2011.41835360302	6.99630204358993	1.00939955912921	6.93115226801316	4.17426442637145e-12	1.6943901226853e-10
PIK3AP1	1521.37423866139	4.35534028943192	0.628511597038535	6.92961006599356	4.22002185449716e-12	1.70885585215921e-10
CSF1	2651.43459429652	1.78401934397574	0.257594152452567	6.92569814566831	4.33830631516218e-12	1.75255120664662e-10
NPL	1099.71638484936	5.37219607488496	0.776248865258305	6.92071359498517	4.49374197011363e-12	1.8110101887193e-10
STEAP4	354.161978415398	5.2333768360202	0.756252481458196	6.9201450102078	4.511815612886e-12	1.81396472474269e-10
CLCN5	747.347570782355	3.34010688060904	0.48286019171262	6.91733743625099	4.60211004959739e-12	1.84587245362236e-10
ADGRF5	7290.39167467916	-1.43234440828113	0.207127337274687	-6.91528422625159	4.66926244902194e-12	1.86836885578636e-10
MIPEP	2540.70267962112	-1.66405336677459	0.240718446073518	-6.91286186795329	4.74972402273873e-12	1.89607186401811e-10
CDCA8	333.131542501094	6.58662477026212	0.95344678284954	6.90822486240591	4.90755672922764e-12	1.95445761626741e-10
STX18	1145.93067392162	-0.787003398720208	0.11394323538609	-6.90697781271081	4.95087329696657e-12	1.96706932923712e-10
C1QC	7262.42353913047	3.37541886841773	0.488741960410387	6.9063414681716	4.97312106571905e-12	1.97127047689512e-10
SLC15A3	1744.72920340172	4.10888133431655	0.595508674892434	6.89978418040464	5.20816024778897e-12	2.05960173171346e-10
CLEC4A	1211.42274940421	4.94435266070627	0.716687427050637	6.89889688877844	5.24078919394349e-12	2.06766276469462e-10
PAK3	224.021710632492	2.34538925016844	0.340171897198789	6.89471784554221	5.39718187769274e-12	2.12440123978368e-10
OTOR	86.1172206027051	6.0319883622164	0.875154073652149	6.89248732745311	5.4825177562662e-12	2.15297197284444e-10
KIAA0101	247.589656084036	5.70528253888846	0.828089462319611	6.88969344315414	5.59127457652188e-12	2.1905861368712e-10
EPHX4	24.7398928358187	-7.72473480657072	1.12137980030708	-6.88859813994813	5.63448572127939e-12	2.20240569188712e-10
LOC101108887	641.552732511922	-0.894302148319324	0.129848825855928	-6.88725633385074	5.68786800777208e-12	2.21813716349282e-10
SCIN	5236.58547838012	6.25895354867591	0.909465014915353	6.88201684070107	5.90110349569235e-12	2.29599155825486e-10
CDCA5	147.978604027807	4.79675066889635	0.697340193784968	6.87863787523981	6.0427548967823e-12	2.34449434176936e-10
LOC101113831	5485.45275654011	3.87224536042171	0.562958592997636	6.87838396746521	6.05353270763616e-12	2.34449434176936e-10
CDK14	400.206192031955	2.86540347949911	0.416976859785598	6.87185250752869	6.33734614283724e-12	2.44879695578832e-10
CD44	9098.23723690287	4.13687624980663	0.602083301326557	6.87093669711806	6.37816946651803e-12	2.4589445116809e-10
PRR15L	33.6810326686538	2.15112059568952	0.313305067687384	6.86589786615232	6.60743359501816e-12	2.5415290133366e-10
VPS26B	1532.59421187779	-0.638099946030063	0.092944148531361	-6.86541278943189	6.62992583728247e-12	2.54438472018981e-10
EFEMP1	3403.55390099634	2.36629824405499	0.344711183605198	6.86458216790882	6.66861481952078e-12	2.55342924812762e-10
LOC105607245	325.176898664353	3.97662481902119	0.579689735928158	6.85991931986531	6.88994493250124e-12	2.63220837398679e-10
P3H3	2232.75397533011	2.68641642463089	0.391643592464763	6.85933965553795	6.91795785621502e-12	2.63694438735998e-10
SDK2	256.352293574014	1.64747220975487	0.240246125564323	6.85743508198127	7.01078658787039e-12	2.66630951177431e-10
P2RY1	652.070784429108	1.63790364541302	0.238968597588111	6.85405388801805	7.17860195080499e-12	2.72399713575939e-10
LOC443475	3024.91354844162	3.8083383454812	0.55599691533727	6.8495673994361	7.4073643924915e-12	2.80450123613478e-10
ST8SIA2	26.731968476272	4.31611756746519	0.630769454255491	6.84262298744251	7.77560978256871e-12	2.93733661719139e-10
RAI14	2242.74723389686	3.34768046391658	0.489278134360617	6.84208066704491	7.80511133091132e-12	2.94189977530733e-10
PLXNC1	4932.15101422365	5.83510618576728	0.852945417545751	6.84112496032525	7.85736775251946e-12	2.95500026434396e-10
UGGT2	337.037023448459	2.54091205595426	0.371482106599467	6.83993121287501	7.92312156851947e-12	2.97310735124488e-10
DNM1	1390.64326347609	2.12925535247161	0.311327252819924	6.83928352942235	7.95902248654031e-12	2.97995684496052e-10
WFDC1	3981.11068009993	3.17793144711768	0.464924378210544	6.83537279621534	8.17920473174349e-12	3.0556205995624e-10
CSF1R	14192.8241545249	4.16595885203326	0.609748023617821	6.8322629851514	8.3585435166928e-12	3.11572551485374e-10
KCTD17	186.653426097592	3.84029898201179	0.562277312531136	6.82990207220772	8.49726171104306e-12	3.16045729631439e-10
NOTCH4	3159.48123901019	-0.982591379202729	0.143896578143304	-6.8284554913056	8.58336908908733e-12	3.18546748216107e-10
C3	5076.83183420271	3.67316371357919	0.538294916275417	6.82370128812405	8.87242748190253e-12	3.2855221591975e-10
CD53	2450.89592530388	4.36743784936269	0.640326667335358	6.82064026403469	9.06356440078696e-12	3.34895729697349e-10
FKBP11	844.38107207536	3.72627408888129	0.546453961840847	6.81900827716307	9.16711200851018e-12	3.37982212610705e-10
PFKP	1651.02624751395	1.97951729991725	0.290313285097097	6.81855568288991	9.1960332726216e-12	3.38309842791913e-10
MS4A7	649.134926898204	5.42848387877821	0.797175778812693	6.80964477729536	9.78400271141066e-12	3.59157977793218e-10
CD300E	1405.09821272279	6.24114038015994	0.916583227264871	6.80913657866489	9.81862323404167e-12	3.59647010694203e-10
SLIT1	413.258477468745	-6.51200819472137	0.956523601665422	-6.80799531070972	9.89680895222372e-12	3.61726225037337e-10
SPP1	25180.3452358484	7.17380717920407	1.05386244414473	6.80715706215912	9.95462368878852e-12	3.63053511034304e-10
MCOLN3	559.093934531345	9.17762100992472	1.34876156061085	6.80447995994799	1.01414903720328e-11	3.6907156556497e-10
NCF2	2200.30972653097	5.59247562436731	0.822190125006495	6.80192507094771	1.0323029030412e-11	3.74065811604156e-10
NAIP	945.320314688895	4.65068229894321	0.683706395595669	6.80216292973444	1.03059943640712e-11	3.74065811604156e-10
RGS10	757.683394448897	4.7407157198819	0.698114838610642	6.79073908429833	1.11560529043816e-11	4.03385673112179e-10
LOC101105208	1244.67244894907	4.81876338281605	0.709784748103077	6.78904892743096	1.12875160001646e-11	4.07267083715339e-10
FN1	108478.140889454	4.95322573541713	0.729872277873189	6.78642809924303	1.1494374704099e-11	4.13846505870822e-10
MRPL9	3065.59115515031	-0.925973557141501	0.136470673122203	-6.78514684479014	1.15968494796546e-11	4.16572449186006e-10
FCN1	425.068920793852	4.76980136019255	0.70300597192602	6.78486606184121	1.16194257708521e-11	4.16572449186006e-10
BTK	1312.11945488058	5.09831973926181	0.751682887692754	6.78254064677566	1.18080624538609e-11	4.22438437703167e-10
KIFC1	824.23918828144	4.87580777261263	0.718999087001779	6.78138242559489	1.19031327428792e-11	4.24939322402239e-10
SOX12	1949.40030059138	-1.01558846598403	0.149802692227667	-6.77950743662576	1.20586291141723e-11	4.28893645253928e-10
CNTN3	56.1983570803306	4.40922059812722	0.650381744796868	6.77943474490407	1.20646974710184e-11	4.28893645253928e-10
LOC101121080	112.52168217407	3.78371717664382	0.558173604118662	6.77874616199056	1.21223294394749e-11	4.30037090157506e-10
KRBA1	1092.98508064625	1.49668109281682	0.220807768885552	6.77820848591868	1.21675184484044e-11	4.307352547584e-10
PCOLCE	11892.8708632463	2.26659884570182	0.334931266878357	6.76735518551937	1.31157818390583e-11	4.63332828732926e-10
CSPG4	3314.81751127197	1.12132832982169	0.165821077442331	6.76227863862278	1.35838131456047e-11	4.78864861746723e-10
LPAR3	56.9195998117688	3.67383614718927	0.54338275702527	6.7610466097628	1.36998437700464e-11	4.81949087293757e-10
KCNN4	247.377496508439	7.60784430987059	1.12540683305236	6.76008363058931	1.37912110680419e-11	4.84154657162069e-10
MFAP2	1632.14712880632	1.96679395971904	0.290957539478526	6.75972845812509	1.38250601995232e-11	4.84336030143461e-10
MRC2	4712.6688951421	2.88616245695367	0.427264627303179	6.7549763601322	1.42858547114382e-11	4.99442945460341e-10
SLC37A2	3461.54595122542	5.19773751853615	0.769582694037954	6.75396881817071	1.43854679760957e-11	5.01886388934613e-10
CLEC4E	190.104624030969	5.69079521548956	0.842730581184284	6.75280492075216	1.45013867120953e-11	5.04887455712252e-10
OLFML3	5465.57247240303	3.8788860949358	0.574635742353569	6.75016503332845	1.47677082279295e-11	5.12048298022213e-10
VAV1	1764.28252173515	4.36025827457809	0.645946457172629	6.75018529192554	1.47656463413626e-11	5.12048298022213e-10
CXHXorf21	464.780052501975	4.62242937713379	0.684841486847344	6.7496339896303	1.4821857666876e-11	5.12872722464893e-10
B3GNT9	1003.68610542487	2.38202284748829	0.353113074416096	6.74577924203791	1.52207895074429e-11	5.25599696569898e-10
CENPA	278.205417539753	6.40921289038345	0.950470155688846	6.7432026687239	1.5493285331369e-11	5.33917583888769e-10
ELOVL6	529.373944887226	2.83306786468946	0.420334523412754	6.740031348573	1.58352462292333e-11	5.44590565838766e-10
CSF2RB	2926.4244307133	4.8210856960243	0.715451731053202	6.7385198564371	1.60008194470355e-11	5.49166335737076e-10
TFEC	856.543043600613	4.75776824655132	0.706453141823904	6.73472586485754	1.64239290485715e-11	5.62544555606852e-10
CALHM2	830.873469956986	1.84813297284621	0.274471634095118	6.73342066454029	1.65720039257592e-11	5.66467324474432e-10
NLRP1	2242.84251111451	5.62559247854144	0.835662782228941	6.73189305324386	1.67469722852968e-11	5.712916646657e-10
DIAPH3	391.196731817797	6.18938300009883	0.919649365586576	6.73015524362493	1.69482162195775e-11	5.76991086862472e-10
LOC101119195	136.850035768273	3.39059641267911	0.503897369999882	6.72874401523449	1.71133816870677e-11	5.81441776997637e-10
NUSAP1	529.600765883107	3.61324411035367	0.537074968305452	6.72763454560909	1.72443360153486e-11	5.84714574207183e-10
PRR11	236.508472745879	6.50821688898386	0.967748366967128	6.72511275775155	1.75456516553219e-11	5.93739226155843e-10
PPP2R2B	84.5282080913522	2.89433653262038	0.43057927857596	6.72195964049344	1.79296622469548e-11	6.04497554857101e-10
HS3ST1	102.989537376487	2.95905101683309	0.440209532570014	6.7219149016553	1.79351696661973e-11	6.04497554857101e-10
LIPA	12856.0907997979	5.36336399734397	0.798235612777413	6.71902369612709	1.82946160049994e-11	6.15384234781712e-10
LOC101111946	628.929972871443	3.8866838567516	0.578832802935802	6.71469176770667	1.88464173877158e-11	6.32685097433337e-10
FZD1	1154.16933683342	3.93612980418408	0.586754915514369	6.70830307528577	1.96900654876928e-11	6.59695329018217e-10
CPXM2	1522.30113860575	3.3093795765044	0.4934934982875	6.70602467507366	1.99997918447075e-11	6.68745515029171e-10
KIF23	617.259683679651	4.64271966235428	0.692628601199996	6.70304352767221	2.04122626963077e-11	6.81188671719074e-10
CTSL	440.16105755294	6.57130547515118	0.980536203277988	6.70174691478289	2.05942500835548e-11	6.85906325268061e-10
ASF1B	369.982802862663	4.40681210139833	0.65760282759259	6.70132778706438	2.06534162025452e-11	6.86522807079093e-10
EFEMP2	2744.88244410766	2.65998763130334	0.397000588952207	6.70021079395317	2.08119103797927e-11	6.90250873209275e-10
MXRA5	21006.8384858292	5.1236263515516	0.764724649368191	6.69996234041193	2.08473259112123e-11	6.90250873209275e-10
ASAP3	983.298600851465	2.52647175114869	0.377391399697161	6.69456631278843	2.16312179408036e-11	7.13730208282611e-10
CLEC7A	1079.37201601507	4.98720121119685	0.744969908056372	6.69450021707383	2.16409964847031e-11	7.13730208282611e-10
FJX1	565.250992194386	1.98042333734687	0.295962175416752	6.69147445803904	2.20933068984731e-11	7.27227252022645e-10
SLC7A8	130.975077502014	7.34257443878678	1.09742051414705	6.69075741170528	2.22018448239285e-11	7.29378116141746e-10
VSIG4	1171.62767625548	5.16739530856179	0.772358328936216	6.69041183990201	2.22543396088794e-11	7.29683065311724e-10
PFKFB1	54.1925586140809	6.83615244887699	1.02242847692843	6.68619136021536	2.29053475666509e-11	7.49573060097806e-10
RACGAP1	707.647177559912	3.68392592466377	0.551388625025803	6.6811786777273	2.370280141879e-11	7.74169254850461e-10
MXRA8	3503.5792347485	1.96126839113534	0.293620020773015	6.67961396491936	2.39572475139635e-11	7.8096926934515e-10
CD180	370.799457307768	4.77050593709096	0.714290317867225	6.67866526783543	2.41128201390385e-11	7.84526167375346e-10
PGF	86.5844649370237	3.36311557721171	0.503640536499088	6.67761098141433	2.42868682109864e-11	7.88669339635992e-10
ADAMTSL2	846.947588488364	2.42716106658316	0.363740621217596	6.67277979143051	2.51002887234251e-11	8.13519146609896e-10
ANLN	1071.35917254701	5.68085713634726	0.851660646757582	6.67032950034178	2.55229735373199e-11	8.25633967722574e-10
LCP1	15806.6540030595	4.57792204110869	0.686471829287346	6.66876898045651	2.57957928358451e-11	8.32863781694226e-10
LOC105607140	33.2010259279544	2.94635979405127	0.441953098990684	6.66667979199617	2.61655103044216e-11	8.42258147644274e-10
BATF	232.551994418792	3.86868513108482	0.580311884327332	6.66656195671264	2.61865170859436e-11	8.42258147644274e-10
NPAS2	155.218353023729	1.06133484871465	0.159213001070558	6.66613179563335	2.62633431704157e-11	8.43123218204638e-10
NEK2	292.897753090641	5.39189712291202	0.809040529212004	6.66455749523903	2.65463965799614e-11	8.50592889277473e-10
DZIP1	1256.8275736545	1.90249245664498	0.285547594911464	6.66261068399074	2.69005580483857e-11	8.58682085453762e-10
PKNOX2	735.70020142284	-1.34975636532348	0.202579051954624	-6.66286248405296	2.68544917985768e-11	8.58682085453762e-10
NOX4	190.14681035201	2.32470200639781	0.348969501205562	6.6616194205133	2.70826602624292e-11	8.62863775832792e-10
ABRACL	414.792078393726	3.95003226415903	0.593122150684639	6.65972811772333	2.74334596783874e-11	8.72394350525894e-10
MOB3C	461.537267764832	1.37399167093456	0.206416239206866	6.65641267476817	2.8059171642557e-11	8.90614985631986e-10
FLRT2	1509.42930676781	2.89258444809717	0.434605117601046	6.6556612680122	2.82029119922779e-11	8.93497883492693e-10
LOC101117162	37.6072031097755	-3.33703406130059	0.501445006127149	-6.65483556626434	2.83616958029115e-11	8.96845684134762e-10
CERCAM	2588.4541978787	2.72273872281942	0.409203720397116	6.65374870046907	2.85720364052042e-11	9.01808236893978e-10
KIF20A	856.380386738479	4.5623888018382	0.685785755091169	6.65279027446651	2.87587864496558e-11	9.04709624087214e-10
LOC105605927	366.355700597197	3.87138135442279	0.581923958637536	6.65272721110658	2.87711161989123e-11	9.04709624087214e-10
TLR1	487.794630357234	4.05539206912456	0.609704099178374	6.65141020798373	2.90297938315099e-11	9.11147023492335e-10
HELLS	274.123504061406	4.00192040380852	0.601792437180667	6.65000115747066	2.93090714633157e-11	9.18205901167995e-10
RELN	429.901757112756	1.76415311568263	0.265315182074151	6.64927314709636	2.94543937014548e-11	9.21049800079195e-10
LOC105605819	839.346428344255	6.09405296376772	0.916997171092555	6.64566168345642	3.01857895618846e-11	9.42176049060969e-10
RAB32	1021.0377573478	3.95765007457267	0.59555932279222	6.6452659258487	3.02670112331155e-11	9.42968176535773e-10
GPR183	645.324044653868	3.90676566719425	0.58796900993862	6.64450949141365	3.04228504856735e-11	9.46077814550798e-10
LOC106991999	853.698687726374	-3.14184416986374	0.473011851930922	-6.64221024703323	3.09013736534493e-11	9.5919227116203e-10
SAMD12	177.708366878546	3.2786596006748	0.493697048167408	6.64103545452642	3.11487094066958e-11	9.65095609250394e-10
ITGB3	811.560330418828	2.90547372394019	0.437633901970305	6.63905083874726	3.15709501670764e-11	9.76386565057238e-10
CLCF1	415.043620805866	2.95620183229348	0.445294154858677	6.63876181629128	3.16329071554804e-11	9.76514205168998e-10
LOC101122496	439.04327813428	5.69128116898107	0.857537174232572	6.63677487110027	3.20620762211075e-11	9.87956604141646e-10
FAM19A5	38.715868597272	2.81329474066697	0.424039579958402	6.63450978076846	3.25582762171618e-11	1.00141903862112e-09
CLEC4D	387.663280876737	5.60137149546315	0.844347188490642	6.6339671308389	3.26782627467335e-11	1.00286472749067e-09
KCNG1	83.6357743373754	5.1991802704262	0.783745546752545	6.63376052593733	3.27240592708372e-11	1.00286472749067e-09
CDH11	2307.58656531986	3.22497554680377	0.486257441044941	6.6322389635282	3.30632724686475e-11	1.0114246719304e-09
TREML2	133.268982639921	2.90010181994697	0.437434680137608	6.62979400498071	3.36155655377687e-11	1.02646010790373e-09
TGFBI	10147.2340628736	3.36756817640593	0.508035959483757	6.62860199862212	3.38880923861235e-11	1.03291394951639e-09
C3H12orf60	26.5086197020605	2.51141217866021	0.379017947161048	6.62610358551989	3.4466335378612e-11	1.04678985790963e-09
PDGFRL	1005.80754535488	2.61270750736471	0.394305512558357	6.62609936750005	3.44673197321898e-11	1.04678985790963e-09
AOAH	668.840066954808	4.62297015176145	0.697883428370964	6.62427271349978	3.48961994789691e-11	1.0548496904923e-09
AURKA	236.770846660719	3.93125461989349	0.593445069456277	6.62446251932865	3.48513929893616e-11	1.0548496904923e-09
PDPK1	966.397778645307	-0.804116587241942	0.121391268993782	-6.62417152326774	3.49201099718818e-11	1.0548496904923e-09
NCKAP1L	3430.61684218405	4.41994075032321	0.667322350444006	6.6233968446919	3.51036926817454e-11	1.05661489237781e-09
GAS2L3	297.7580046625	4.06632566942951	0.613927789255283	6.62345920904168	3.50888787381472e-11	1.05661489237781e-09
LOC101112832	435.873619539521	5.07565173997759	0.766386444520028	6.62283600691342	3.52371886330411e-11	1.05874584921269e-09
CLDN11	161.771672060701	2.12326751215636	0.320751743777051	6.61966007465325	3.60025791427502e-11	1.07982158331169e-09
DBN1	2876.15108429066	2.25932574112838	0.341367423475749	6.61845737394707	3.62966535326523e-11	1.08671150984462e-09
SEMA3F	802.802444210286	2.49476176236082	0.377104501758338	6.61557141516056	3.70119249260301e-11	1.10616524655034e-09
LOC105602454	60.8712393041096	2.85330286071415	0.431700735511891	6.60944637337909	3.85759925980215e-11	1.15087316432896e-09
TNFAIP8	485.490154703176	2.94437994423575	0.445524919450548	6.60878845535052	3.87477939884055e-11	1.15395987528786e-09
LOC101107369	82.9094711987192	3.74868956603594	0.567492027004777	6.60571318652973	3.9560815188258e-11	1.1760984599805e-09
GLI1	78.0110346847392	3.06644566507776	0.464501516377368	6.60158375583544	4.06788334882739e-11	1.20507268990102e-09
NCF4	632.395017503948	4.57628246415874	0.693216388114232	6.60152088528616	4.06960920061222e-11	1.20507268990102e-09
EPHA7	143.814372778589	1.85424590707875	0.280889899398734	6.60132639531683	4.07495265861354e-11	1.20507268990102e-09
ANGPT1	193.505106089035	2.45710166036247	0.372272570746185	6.60027585550404	4.10393431289321e-11	1.21152158754396e-09
LOC101109851	64.2544136386229	2.29432786446195	0.348007174167202	6.59276024970573	4.31723463766342e-11	1.27226569095261e-09
SOX9	584.985129449045	3.28607123270314	0.498666959999781	6.5897111625454	4.40683051430324e-11	1.29640662133318e-09
SLC17A9	855.672533835617	4.33535865101133	0.658044316782877	6.58824723569764	4.45049117402265e-11	1.30697380807907e-09
TMEM150B	294.702000106242	4.68244182723179	0.710847414058976	6.5871264840014	4.48420262007190e-11	1.31458759448844e-09
PLTP	19573.4214845991	5.14104653788928	0.780676891632373	6.58537045606601	4.53752574306741e-11	1.32561694978263e-09
CYBB	7748.46233346491	4.35582895444821	0.661437925459734	6.58539340849057	4.53682479019873e-11	1.32561694978263e-09
ST18	92.6998693507394	6.14851241890992	0.93374699952404	6.58477341511567	4.55579627575985e-11	1.32865588795304e-09
TNFSF8	1298.69234787833	5.04438837103104	0.766127744703489	6.58426536031971	4.57140033941491e-11	1.33090803674759e-09
PODNL1	187.387930322039	3.8323654922427	0.582534428221936	6.5787793932458	4.74325905646653e-11	1.37856579049043e-09
FCGR3A	2209.09479757406	3.19189875758731	0.4852723524662	6.57754092390753	4.78292242474692e-11	1.38770494955802e-09
SULF1	776.023791206638	2.33913441582492	0.355696076178647	6.57621653000776	4.82569665329808e-11	1.39771378537893e-09
LOXL2	2846.65934572948	3.37483404899174	0.513563048936002	6.57141135053175	4.98405568645314e-11	1.43864554395637e-09
LOC106990140	383.263377576094	7.03176016759314	1.07003496286773	6.57152374605388	4.98029417581445e-11	1.43864554395637e-09
SYK	2296.95801070698	4.46913549101758	0.680312259726029	6.56924144335921	5.0572225658374e-11	1.45727406564386e-09
LOC105604160	459.980334974508	1.9658600561694	0.299389797836779	6.56622259800968	5.16076516829423e-11	1.48457718282481e-09
FAM109B	363.621622410392	2.08593821910468	0.317981481525713	6.55993616073522	5.38308187656061e-11	1.54589660829256e-09
FSTL1	31423.714400365	1.47697135247369	0.225201565567601	6.55844176194386	5.43729335389697e-11	1.55881384675559e-09
TWIST2	60.2252260236335	3.3996829824629	0.518402935954984	6.55799330341392	5.45366575984697e-11	1.56085762747078e-09
LOC105603285	38.2038257483398	4.53552229651965	0.691715385364948	6.55691978591268	5.49305407334835e-11	1.56947057669307e-09
PRR5L	273.479476697466	3.7263368552474	0.568332172371919	6.55661783089919	5.50418312540687e-11	1.56999385566926e-09
PBK	177.303147661433	4.14277099434537	0.631912441604507	6.55592566562914	5.52977731527705e-11	1.57463439706186e-09
PLEKHG6	170.995855946104	-2.70601397833755	0.4129887703641	-6.55227011609026	5.66689161522142e-11	1.61096181506109e-09
LOC105606170	4148.87254435861	2.80982759662915	0.429163538889889	6.54721881522669	5.86184466108762e-11	1.6635816629769e-09
PDK4	37002.4781870551	-4.69232857371366	0.716786742150506	-6.54633839855313	5.89648888340175e-11	1.67060589404567e-09
IL18	544.666614507998	3.12128308909521	0.476917122879542	6.54470753796686	5.96119279686612e-11	1.68610890398461e-09
EHD4	11140.6520346137	-1.46165048955976	0.223643763553532	-6.53561926492034	6.33468781963752e-11	1.78875482478928e-09
KLF4	765.298031692136	-1.29797903947553	0.198636076635944	-6.53445769498579	6.38404363162465e-11	1.79968214964297e-09
LST1	361.739825059272	4.55709859913397	0.698885999598753	6.52051779796749	7.00650925918211e-11	1.97186525584249e-09
CPN2	96.6558057353403	-4.73329200186254	0.726140098654067	-6.51842807005963	7.10479927203396e-11	1.99288439381338e-09
DSE	1102.97850881489	2.72086059791434	0.417410334700173	6.51843131739597	7.10464549297221e-11	1.99288439381338e-09
LOC105607837	94.1258657502058	2.75901489487862	0.423535576082934	6.51424591151315	7.30557299347701e-11	2.04437834339282e-09
TRPS1	1134.71151740981	2.92192853743102	0.448554330923399	6.51410171743499	7.31259338747638e-11	2.04437834339282e-09
GLI2	275.519207606539	1.76997187865001	0.271750443669138	6.51322535025918	7.35540329476604e-11	2.05294776918049e-09
MARVELD1	393.777186006399	1.46544017066373	0.225015438873309	6.51262054728977	7.38509031997872e-11	2.05783226308846e-09
LOC105608315	20.7745341811453	-2.62376283696485	0.402944722217783	-6.51147090976603	7.44184419073841e-11	2.07023032956851e-09
LOC101117971	4038.24979354107	5.05425678012724	0.776660706838634	6.50767669282561	7.63219562175412e-11	2.1196916985023e-09
DEPDC1	176.141970829481	7.4771166068799	1.14928247758404	6.50589977026176	7.72297085937756e-11	2.14138072137027e-09
MAP1LC3C	323.0658155139	7.34774241853884	1.12957921042548	6.5048491958091	7.77713586789125e-11	2.15286420106904e-09
DDHD1	547.489228092519	2.02594616501424	0.311719081703962	6.4992690018838	8.07112285086433e-11	2.23058887822741e-09
SLC2A5	1663.00202351577	6.24434408661277	0.961063468736184	6.4973274812164	8.17593635740319e-11	2.25586374724036e-09
BPI	447.687321171416	6.46404290287613	0.995288008751069	6.4946456161845	8.32290935146386e-11	2.2926696135207e-09
FGR	1692.98086084969	3.23458144905142	0.498138705204795	6.49333491907965	8.39567558016649e-11	2.30610284776107e-09
STX11	642.960828011089	1.71484625728499	0.264121859316627	6.49263283895505	8.43490856901558e-11	2.30610284776107e-09
AURKB	372.574975001174	5.63242882117617	0.867462164446619	6.49299652713876	8.41456295774407e-11	2.30610284776107e-09
DPT	20837.4613322127	2.02710084562589	0.312207357195043	6.49280293660572	8.42538690767978e-11	2.30610284776107e-09
MTMR7	51.6628255955903	1.76412779123548	0.271716009750061	6.49254268402594	8.43995949257576e-11	2.30610284776107e-09
ARHGAP11A	427.715649714405	4.65159464656158	0.716520982899246	6.49191685600038	8.47510307354378e-11	2.31196430532892e-09
CD86	697.313912459922	4.17949449784233	0.644509950646142	6.48476333631816	8.88711743063989e-11	2.42044943441589e-09
CCIN	104.162318824187	1.48085729954073	0.228533722034458	6.47981963605989	9.18323278151327e-11	2.49305576766291e-09
BRSK1	71.7515397003193	2.72116123272706	0.419934731450881	6.47996231063197	9.17455329621055e-11	2.49305576766291e-09
GPR65	283.625643852955	5.48851289010568	0.847434353236204	6.4766230789984	9.37981100692002e-11	2.53826103626365e-09
SYT12	321.487051508812	4.62956750738235	0.714803383324228	6.4767006080082	9.37499489344247e-11	2.53826103626365e-09
LOC101122319	503.659476669908	4.21632231167377	0.651087339647718	6.47581676823126	9.43004276643029e-11	2.54777123446307e-09
TMEM59L	250.142209140826	3.22671627643332	0.498449981567957	6.47350064350117	9.57580059735515e-11	2.58301867231532e-09
LOC101117868	375.022350006104	3.94167315232591	0.609202130330562	6.47022220717957	9.78589025971652e-11	2.63547915351791e-09
KLHL3	156.743108528531	3.2498855018337	0.502323307530484	6.46970875751466	9.81919884465695e-11	2.64023872119231e-09
DRAM1	1337.94468810263	3.50600028679156	0.541947481548387	6.46926207088302	9.84826650621822e-11	2.64384464585057e-09
PTPN6	2715.77288703993	3.95316442456057	0.611197476955318	6.46790043089391	9.9373938319373e-11	2.66353701977926e-09
SHCBP1	290.068071556699	6.16910837883235	0.954214549571383	6.4651166570489	1.01220691009357e-10	2.70873627319177e-09
TTK	199.772592467724	4.64956854349304	0.719205585083093	6.46486712551858	1.01387859092841e-10	2.70891675417994e-09
EEF2	88876.2248268767	-0.978725907173547	0.151409541918091	-6.46409661356094	1.01905751621173e-10	2.71845264119293e-09
LOC105612888	218.918905423931	3.97200008444457	0.614863674124954	6.45996869159222	1.04724645440495e-10	2.78924347461861e-09
GTL2	9769.13686414102	1.38252724452242	0.21409693475122	6.45748266377057	1.064589429948e-10	2.83096962426802e-09
CAMK2G	1538.83193751726	1.32467093960639	0.205148001063911	6.45714768233938	1.06694768029927e-10	2.8327796430084e-09
SRGAP3	184.330388048954	2.32928116734048	0.360749935917673	6.45677499959986	1.06957734710375e-10	2.83530346674943e-09
CKAP2L	324.403437356396	4.08878482320231	0.633377261871944	6.45552827570401	1.07842042023288e-10	2.8542644539267e-09
BCL2A1	187.96476534296	2.10685320084151	0.326541784055761	6.45201718038554	1.10371062837119e-10	2.91662874345476e-09
PTPRJ	3561.24601692998	3.46671212672834	0.537336409849039	6.45166056717111	1.1063114927638e-10	2.918933729189e-09
UBE3C	4154.81699465658	-0.691129579514504	0.107165061772166	-6.44920618796311	1.12437508170548e-10	2.95735165571319e-09
SNAI1	174.915928590026	3.88304847664971	0.602079855962788	6.44939112012028	1.12300404546824e-10	2.95735165571319e-09
IVNS1ABP	16297.6820491016	-1.34541449886926	0.208678693608865	-6.44730171347071	1.13858986239704e-10	2.99008217985015e-09
CBARP	173.100224186872	2.58611791350777	0.401295879883432	6.44441680851291	1.16045765262596e-10	3.04277762767732e-09
PHF19	835.210375803915	2.42341544845259	0.376105615687055	6.44344393535734	1.16792425669623e-10	3.05760759667792e-09
ESYT2	7141.72366576006	-0.422153019403626	0.0655282006228822	-6.44231056843962	1.17668184780701e-10	3.07576620465466e-09
TICRR	239.732772367898	4.22154678309372	0.655397756687748	6.44119809690622	1.1853403900056e-10	3.09361017397752e-09
CLSTN3	367.77209702585	4.93435810337626	0.766097146924463	6.44090390257358	1.18764054382346e-10	3.09482997268563e-09
PTGS2	354.484537031453	3.43644824247647	0.533760749385294	6.43818086368108	1.2091387075732e-10	3.14599633529754e-09
C7H15orf48	140.947261604036	3.21215908502507	0.498993300605212	6.43727897975614	1.21634250438501e-10	3.15987069677619e-09
PRND	483.879095742051	6.38157686635272	0.991423878980254	6.43677946603081	1.22035040347509e-10	3.16541273626425e-09
LOC101110341	261.613857927058	2.90597333609658	0.45168484360141	6.43363038911476	1.245916175144e-10	3.22677002047264e-09
LOC106991242	719.829354449324	1.81515152998771	0.28236730559314	6.42833463376649	1.29009494382341e-10	3.33607093742758e-09
CBX6	497.89611439704	1.4077635852462	0.219058038112669	6.42644112663028	1.30625978935331e-10	3.37270685061468e-09
PCNT	3908.41239920985	-1.17239442884141	0.182446096531924	-6.42597704816483	1.31025172679314e-10	3.37784895551588e-09
LOC101123417	139.278232306324	7.18761652057113	1.11875184148576	6.42467458290449	1.3215191462768e-10	3.40170309512652e-09
LOC105614766	25.8062197712069	4.98235453505616	0.775917816719651	6.42124001755762	1.35168707820207e-10	3.47406210084022e-09
UCP2	4563.25833346853	3.80022448693751	0.592227398376661	6.41683329301246	1.39138139392009e-10	3.57064836135786e-09
LRIG3	596.670354339911	1.85178849190523	0.288764613922889	6.41279576035491	1.4287487660066e-10	3.65543207011932e-09
SCAMP5	1234.77397130783	4.78008906480651	0.745380787815627	6.41294911667201	1.42731170226289e-10	3.65543207011932e-09
ARNTL2	160.181504371203	4.84661830052488	0.756063866277648	6.41032922838435	1.45205721792878e-10	3.70944601844863e-09
COL6A1	53775.4705918476	2.82421276840642	0.440738108367458	6.40791598182335	1.47522160317001e-10	3.76292930379589e-09
KIF21B	782.879232439423	2.10606906961084	0.32874314946718	6.40642724578233	1.48969144626249e-10	3.79410705302993e-09
CAMK1D	647.360978767354	2.2439113878641	0.350430146924484	6.40330578735183	1.5204823285406e-10	3.86669647586395e-09
VNN2	984.611512692754	3.56546188021794	0.556900503207236	6.402331942033	1.53021524560705e-10	3.88559618606325e-09
TRPC4	215.564264652307	3.41028758029671	0.5328096711792	6.40057372222459	1.54794186393848e-10	3.91932668160265e-09
C5AR1	6170.80773435135	4.8182169672784	0.75278122879809	6.4005540825869	1.54814100238598e-10	3.91932668160265e-09
SPON2	481.224545636764	3.5438629569706	0.554334608292486	6.39300325824278	1.62658794217536e-10	4.1117610765828e-09
NFAM1	638.756284759252	5.00526206967036	0.783261772574457	6.39028003782038	1.65582232679894e-10	4.1794044559532e-09
NEIL3	96.2750416450539	5.28275932303378	0.827092789820011	6.38714227479047	1.69014379064919e-10	4.25966687297048e-09
LOC101107430	4316.14207218296	1.64725436230647	0.257954613374865	6.38583020770653	1.70470065991459e-10	4.28603952005275e-09
IL15RA	518.865841683306	1.77646391073113	0.278192248780098	6.38574194112563	1.70568432871932e-10	4.28603952005275e-09
EFS	626.921170112329	2.2194975675406	0.347772724331945	6.38203462276735	1.74750439780293e-10	4.38460018741461e-09
LOC101115729	458.16254411743	-1.94405123316523	0.304741132341604	-6.37935292235515	1.77837783087916e-10	4.45544333119073e-09
CENPE	558.580581269371	5.94194798121917	0.93156859238579	6.37843313931567	1.78908919626722e-10	4.47563854343233e-09
PROKR1	25.1751535705584	7.74994711124485	1.21550197619393	6.37592308612453	1.81864185148099e-10	4.54256408883267e-09
FERMT3	3876.00718783045	4.50641703644433	0.706810691529834	6.37570581549998	1.82122224809885e-10	4.54256408883267e-09
C3AR1	636.230088113871	4.07685601524168	0.639485843650956	6.37520917111483	1.82713404499432e-10	4.5505878294652e-09
LOC101119679	142.56452086594	2.94958286094903	0.462775878943405	6.37367459099948	1.84551960587623e-10	4.58960884607159e-09
ROR2	390.846432321239	3.57532961903462	0.560986457197671	6.37329043003048	1.85015039152792e-10	4.59435875166772e-09
NTNG2	76.2056723587223	1.6090684661214	0.252490973180629	6.37277620602417	1.85636676615165e-10	4.60302631618748e-09
CCDC88A	1563.51084282454	2.29525332407999	0.360215970159087	6.37188107752775	1.86723654918268e-10	4.62319008350421e-09
GINS1	431.75406087816	3.86617477171323	0.606953580749905	6.36980305303823	1.89271084833216e-10	4.6794019597272e-09
MMP2	14434.2013055348	2.38591652836105	0.374663722606005	6.36815465283268	1.91315963373515e-10	4.72304292035844e-09
BMP1	6063.73841635199	3.07221804808313	0.482872798558009	6.36237546877277	1.9865709009633e-10	4.89298904279579e-09
UBE2C	449.34825935299	4.5568092612884	0.716222584368323	6.36228088968643	1.98779490901215e-10	4.89298904279579e-09
LRRC16A	378.153475411263	3.21084686198254	0.504696012047235	6.36194220944633	1.99218403106935e-10	4.89665495613348e-09
LYZ	1219.34745655475	4.80798016463425	0.755778435492647	6.36162655461348	1.99628327896151e-10	4.89959875705582e-09
TPBG	206.330549937623	3.68013083665515	0.578808766236351	6.35811178290344	2.04248821053171e-10	5.00377241855578e-09
ANGPT4	736.046112295973	1.85606105588004	0.291927644413454	6.35794893494676	2.04465413289322e-10	5.00377241855578e-09
B4GALT6	631.055485677248	4.4757879687909	0.704046621719782	6.35723236318902	2.05421142183872e-10	5.01988626181889e-09
GRIA1	48.5267989515872	4.99469186869363	0.785785840961149	6.35630168976356	2.06668946613469e-10	5.0430806828252e-09
COL6A2	26829.9852378203	2.4667492488893	0.388098859133545	6.35598170630152	2.07099673977118e-10	5.04629883806293e-09
RRAS	1847.65808467269	0.628781675014905	0.0989550433594557	6.3542155474668	2.09492912222666e-10	5.09725838010365e-09
SH3PXD2B	3665.92167434111	2.89268216175378	0.455318642779845	6.35309405319572	2.11026598015471e-10	5.12718724329386e-09
PLA2R1	2292.63880708267	5.5148921484262	0.868357982950483	6.35094310953168	2.13998846404989e-10	5.19193178217621e-09
NUDT13	836.967331480493	-0.80093970262512	0.126122728299338	-6.35047872358247	2.14645898143734e-10	5.20015873178637e-09
TROAP	234.354819354786	5.08443258068841	0.80067062504164	6.35021745730211	2.15010772943277e-10	5.20153569043006e-09
EFHD2	5266.73749815244	3.08829675233867	0.486430095392744	6.34890147955416	2.16857850190995e-10	5.23871481877701e-09
AGPAT4	143.589124774725	1.71398274041432	0.269975597552351	6.34865801188553	2.17201271021972e-10	5.23951523211002e-09
LOC101111334	197.290586959763	-1.00211047994518	0.157882747549779	-6.34718166168994	2.19295128156123e-10	5.27565419453083e-09
CD68	9129.54106664426	4.9344716729162	0.777429703811408	6.34716122721396	2.19324247575544e-10	5.27565419453083e-09
BSCL2	1772.99791510733	-0.560697975617156	0.0883437225658511	-6.34677778264566	2.19871362481172e-10	5.28129136110535e-09
SLC2A13	249.241262697562	3.42618508112746	0.539873491092679	6.3462739653933	2.20592257248398e-10	5.28357568212262e-09
RECQL4	447.726665991243	3.65905163715639	0.576556816728199	6.34638518007731	2.2043292567387e-10	5.28357568212262e-09
NTNG1	229.431153040182	2.65798920175712	0.418877454629216	6.34550552287406	2.2169624363116e-10	5.29760047482032e-09
MYLK	6537.69731821431	1.58568175943512	0.249893513542067	6.34542984713439	2.21805254986259e-10	5.29760047482032e-09
LOC443240	1877.8228572532	-0.630346636721239	0.0993871886591865	-6.34233290251112	2.26311619521593e-10	5.39759605542601e-09
VHL	536.464272659729	1.58475218920107	0.249948087345496	6.34032532927735	2.29280486043471e-10	5.45454601433805e-09
STAMBPL1	285.358733958735	2.92597084528603	0.461489094370175	6.34028166858266	2.2934547377591e-10	5.45454601433805e-09
HTRA1	20564.0177401827	3.78388160904709	0.596902913583166	6.33919105258292	2.30974676126886e-10	5.48556734328917e-09
FOXM1	256.826221730568	5.53976531971095	0.874285216769649	6.33633648774199	2.35292633200306e-10	5.5802688261522e-09
CECR1	1043.07254804028	4.75215355170417	0.750071000159553	6.33560496365451	2.36411803613656e-10	5.59894770802271e-09
KCNAB2	1540.12276893954	3.80863370447747	0.601210546921635	6.33494160070666	2.37431187504266e-10	5.61521433080816e-09
DAP	3665.73930106237	2.61975274999044	0.413636278208582	6.33346949483331	2.39708718589066e-10	5.66114884209086e-09
ESRRB	63.1034187677398	-4.07492955429269	0.64343745419982	-6.3330624098659	2.40342286929538e-10	5.66818415794996e-09
ITGAX	2123.91604809643	4.63007187251371	0.731240271943662	6.33180645290066	2.42307325638619e-10	5.70655718372904e-09
SASH3	1081.63936178476	3.35156966265176	0.529343663710231	6.33155715732993	2.42699229504038e-10	5.70782616908799e-09
RNASE6	770.236592747932	3.83921972577684	0.606507730240813	6.33004252765663	2.45093637138293e-10	5.75612121935634e-09
RAB3IL1	1061.60828847039	2.60455031648796	0.411544996966078	6.32871335015317	2.47213868351216e-10	5.79785191802588e-09
DFNB31	175.349334434422	3.7323718088236	0.58997830836888	6.32628650219791	2.51131352636081e-10	5.87341277093194e-09
ANXA1	8180.16877917069	2.76555251687995	0.437146194277238	6.3263790308238	2.50980884787962e-10	5.87341277093194e-09
TIAM1	602.433760595397	3.8701227651228	0.611821067119851	6.32557944325358	2.52284067677326e-10	5.89221129571138e-09
KMO	243.627871979982	6.39259523437869	1.01084755481206	6.32399534820779	2.54885400810009e-10	5.9447443067373e-09
EXOC3L2	151.565644057955	2.01364550353746	0.318470441621989	6.32286466926676	2.56758157120295e-10	5.97192595197424e-09
IP6K3	1713.24869521603	-6.32255376275281	0.999919947117985	-6.32305994192431	2.5643376753636e-10	5.97192595197424e-09
NRG1	112.609260653485	5.98193036710146	0.946188927015278	6.3221310208853	2.5798048904546e-10	5.99210252822783e-09
PIEZO2	918.961512708003	3.12404358744255	0.494328215191324	6.31977599383728	2.61942727286212e-10	6.07577595186122e-09
EXO1	90.175307042884	5.65514604435323	0.894920237795617	6.31916209458296	2.62985315355582e-10	6.09159126899089e-09
MRC1	2689.89619140459	3.21708844708616	0.509254592031237	6.3172497556759	2.6625909250591e-10	6.15897402199287e-09
TXNDC5	7278.68730645461	2.38598465118565	0.378133315048038	6.30990329662579	2.79209872687111e-10	6.44970986346725e-09
GPR39	90.8119435410645	3.823581966993	0.606083474800553	6.30867219775502	2.81439485977319e-10	6.49233218608334e-09
HNRNPUL2	8115.96736461524	-0.431083764943999	0.0683481191709684	-6.30717816631751	2.84168652255327e-10	6.54634633285602e-09
LOC101114408	201.362279451472	1.28853547690014	0.204316145929111	6.3065768544166	2.85274355545214e-10	6.56286480618049e-09
CIB2	740.59037638033	-1.70709352220204	0.27072598298469	-6.30561390296468	2.87053805384925e-10	6.59481708534672e-09
S100A11	7696.32165736686	3.63444231915292	0.576488312575913	6.3044510007726	2.8921719947996e-10	6.63549134567745e-09
LOC101112563	577.998020882651	2.21714999953906	0.351838713167794	6.3016089945784	2.94571521833709e-10	6.74916515289554e-09
LOC106990156	72.9414878081101	6.49279558237423	1.03042711266094	6.3010721501761	2.95593746670529e-10	6.76340922259966e-09
LOC101112162	956.390376498975	4.33124095448957	0.687434040086119	6.30059133229272	2.96512229416058e-10	6.77524425699533e-09
LOC101118767	521.756437684179	-3.09755941504258	0.491953730542591	-6.29644460999652	3.04550034839364e-10	6.94950255175337e-09
AGTR1	377.493460121101	-2.57407057520196	0.408989276624031	-6.29373610097902	3.09914535537379e-10	7.06237091374383e-09
P2RY13	247.234611226203	3.04143375955497	0.48339984046292	6.29175581986621	3.13894981009747e-10	7.13382321578815e-09
PRDM1	1040.41428048902	2.99467958967206	0.475959003243257	6.29188558103925	3.13632634475798e-10	7.13382321578815e-09
CYTH4	2452.50234828849	3.58569075726832	0.570040139011269	6.29024258447429	3.16970250960928e-10	7.18988769681644e-09
PPP1R37	2359.17500078815	-0.722514278292571	0.114864879085416	-6.29012352640263	3.17213451032112e-10	7.18988769681644e-09
CASC5	247.006846020498	3.88328863468624	0.617457079036618	6.28916367878575	3.19180799933613e-10	7.21510975592903e-09
PDPN	1106.61371362388	4.14725871085511	0.659413598935809	6.28931328918321	3.18873369530321e-10	7.21510975592903e-09
ANKS1A	5785.70936469295	-1.61813891526178	0.257332546573055	-6.28812381803558	3.21325592697064e-10	7.25388229716928e-09
LMNB1	1583.4698902632	3.69966149168062	0.588460134728383	6.28702145369334	3.23614670167208e-10	7.29580416614616e-09
FHDC1	203.341658891627	1.85802434629529	0.295624237381237	6.28508799804254	3.27668035042457e-10	7.37520711685093e-09
CHEK1	191.812184552592	3.3706365363142	0.536304901333254	6.28492584709704	3.28010218213612e-10	7.37520711685093e-09
LOC106990166	600.803463149039	3.882029824654	0.618018908044205	6.2814094748964	3.35517145358079e-10	7.53396611238898e-09
EMILIN1	9543.82954332468	2.89988689878169	0.461809830667698	6.27939620641887	3.39890413402954e-10	7.62203123601897e-09
DAB2	6830.72080146198	2.92306071562455	0.465646978089131	6.27741798651818	3.44241738046229e-10	7.70937133773026e-09
APBB1IP	1349.18640401513	3.50970281707875	0.559254733884661	6.27567833480794	3.48113214109385e-10	7.78574799132594e-09
LOC101115509	4419.3170363593	4.21103194508509	0.671084280729002	6.27496734167372	3.49707688944258e-10	7.81106353903802e-09
TLR4	1600.65976858669	3.22110320609118	0.51343477141705	6.27363666313662	3.52711054454719e-10	7.86773958457383e-09
SESN3	267.126791975347	3.00270107491558	0.478793219353772	6.27139431708815	3.57829137131036e-10	7.97137573825155e-09
SPARC	119952.640302198	2.95823465144511	0.471790863777917	6.27022453923063	3.60527823413617e-10	8.02091281444313e-09
F2RL1	114.938377924925	4.02089477892222	0.641300819960196	6.26990431599915	3.61270038470853e-10	8.02684982844583e-09
FBLN1	7404.16392711419	1.66075021862821	0.264919531652281	6.26888553014664	3.63641321966174e-10	8.06891900488938e-09
RASGRP4	556.944817724141	3.91387719468704	0.624375768460419	6.26846426846105	3.64626267646173e-10	8.08015637201218e-09
PAPSS2	238.573640529134	2.98589882684009	0.476406955489195	6.26753827255533	3.6680048861012e-10	8.11768420795608e-09
EGFR	292.846365630016	1.30856518493225	0.208808685331681	6.26681396347887	3.68509969920776e-10	8.14484208387726e-09
FSCN1	5210.71528327654	2.76169661865113	0.440874470544213	6.26413367787459	3.74903766234701e-10	8.27532679299236e-09
GPBAR1	348.193338346311	4.53561085575425	0.724697547115886	6.25862592443543	3.88384224249479e-10	8.56169191994348e-09
HEXB	2575.55607101056	4.07628753982485	0.65133130769736	6.25839337316009	3.88963694194661e-10	8.5632867538084e-09
BCL2L15	451.714118910633	3.81387908107004	0.60965165903169	6.25583318698357	3.95399207366871e-10	8.69363413489192e-09
C11H17orf96	28.0939326581491	3.3260306348902	0.53191140753394	6.25297857459088	4.02697402205339e-10	8.84258560941399e-09
TRAPPC2L	2955.2896400868	-0.772155299233305	0.123551485986461	-6.24966420329353	4.11336086679097e-10	9.0205469606016e-09
LOC105602333	144.510776966681	-2.65157117513775	0.424373929341137	-6.24819526320679	4.15222386923058e-10	9.09396267909567e-09
LAT2	2108.31497353745	3.97896705617072	0.637157540390177	6.2448716431012	4.24148280780247e-10	9.27741951976069e-09
LSP1	3114.20688358663	2.72188316864159	0.435885412984677	6.24449244585589	4.25178476723722e-10	9.28792206721446e-09
E2F7	170.46448134692	4.8076034013021	0.770657511634717	6.23831381478944	4.42312652897731e-10	9.64973056438124e-09
ATP8B2	2236.59636585598	1.10475346445118	0.177109500237127	6.23768608105189	4.44090697539149e-10	9.67602002405944e-09
TMEM57	2076.65795108949	-0.770356993424012	0.123511371542362	-6.23713415051662	4.45659793145779e-10	9.69769493177787e-09
CCNB2	365.80380192277	4.43470580184171	0.711240188687939	6.23517325423165	4.51278354879348e-10	9.80731827605233e-09
ZDHHC14	622.653665018152	-0.971824342904528	0.155941256582849	-6.23198994416344	4.60547046693014e-10	9.99588358670725e-09
ZNF367	211.655377895892	1.76523667698331	0.283272602598983	6.2315827961742	4.61745840049004e-10	9.99620545521471e-09
NFKBID	285.226440005642	2.54263442347241	0.408018938000131	6.23165786356611	4.61524585289776e-10	9.99620545521471e-09
CEP55	199.187202065999	5.61407805857	0.90135013705331	6.22852077986422	4.70859644527647e-10	1.0180455771439e-08
PGFS	1071.55531404895	4.20465257759744	0.675295666497067	6.22638761982297	4.77312309436981e-10	1.03067719400932e-08
AIF1	1360.19163045432	3.92085360886764	0.62974063790814	6.22614037088643	4.78065778967454e-10	1.03098579101461e-08
ARPC1B	16783.072382644	3.21493245535775	0.516385260756551	6.2258408589114	4.78980070475502e-10	1.03163998342466e-08
LOC101116002	144.663704739178	9.54729963028946	1.53451497772356	6.22170507872971	4.91780802803942e-10	1.0578612275347e-08
AS3MT	674.023853719803	-1.33969951215621	0.2154671344611	-6.21765131609004	5.04651424727369e-10	1.08416589795755e-08
SALL2	130.446064330925	3.08916770606835	0.496858352990973	6.21740117172685	5.05456307376727e-10	1.08451527399789e-08
STEAP1	116.064463987022	5.35505350341238	0.861909757806593	6.21300948841795	5.19793093224298e-10	1.11386118936364e-08
LOC101123656	465.64921164656	7.26582013888843	1.16961787411537	6.21213158561201	5.22706257767116e-10	1.11868414051401e-08
SFRP2	308.05027715406	4.9100045367696	0.790470418583116	6.21149687748034	5.24822341470698e-10	1.12179114659167e-08
TNNT3	180.09231745839	2.36321287269871	0.380494224070882	6.21090340719199	5.26808501823121e-10	1.12461294080723e-08
MCAM	3096.29568094013	1.43898057949664	0.231780793556523	6.20836850809093	5.35374914130936e-10	1.14145717171906e-08
SPEM1	141.975370611421	1.61584661941519	0.260380712554478	6.20570780209809	5.44512678188143e-10	1.15947554651765e-08
COTL1	7002.59185045417	4.14767382086208	0.668387004347051	6.20549740477667	5.45241712259115e-10	1.15956568680194e-08
MCM2	1409.02896434072	2.81987429012401	0.454464891792944	6.20482316906617	5.47584385273172e-10	1.16308301002802e-08
PRKRA	339.84620263373	0.93262776279073	0.150465724366244	6.19827383757279	5.70857585522027e-10	1.20947317303952e-08
CDC42EP4	1164.92446326734	-1.30589980815063	0.210685709880946	-6.19833119620958	5.70649630695876e-10	1.20947317303952e-08
INPP1	2660.86610055988	-1.56340548267465	0.252361594147472	-6.19510067669429	5.82477866211642e-10	1.22946515610622e-08
CCDC109B	455.961701775188	3.6127250217411	0.5831404505938	6.19529140546215	5.8177293522796e-10	1.22946515610622e-08
SIGLEC15	585.339972896302	5.16817609366017	0.834208886000861	6.19530213641819	5.8173329850261e-10	1.22946515610622e-08
NAV3	1305.52063657274	3.2044862069097	0.517323458044495	6.19435704505417	5.85234287052755e-10	1.23366093579137e-08
LOC101120817	1401.89378348063	2.72253954913475	0.439532531819302	6.19417074287012	5.85926845022313e-10	1.23366093579137e-08
ICMT	2029.34105576913	-0.596961461847032	0.0964158304167654	-6.19152953686772	5.95831695115066e-10	1.25295317605392e-08
PYCR1	1521.70891393231	2.38727558773095	0.385620049404004	6.19074550563593	5.9880322553779e-10	1.25763572965561e-08
C3H12orf75	378.769505171043	2.21045170223515	0.357079696213344	6.19035953507275	6.00271386084915e-10	1.25915312117141e-08
CLEC5A	515.615754137442	4.63449104850284	0.748713269385963	6.1899411136438	6.01866951373448e-10	1.26093366512308e-08
LOC101104153	375.758144799559	3.58419461573868	0.579055961628266	6.18972060258247	6.02709489901908e-10	1.2611341321541e-08
LOC105615388	75.0405098195156	3.69524637161997	0.59702874391552	6.18939441237832	6.03957922647406e-10	1.26218236161189e-08
WNT6	25.5114319932048	-2.68777709398229	0.434415513685928	-6.18711120875277	6.12767378884284e-10	1.27793570401006e-08
CFB	332.238797564755	1.50555717467648	0.243340112470351	6.18704889790792	6.13009546516731e-10	1.27793570401006e-08
MFSD2A	150.103661099624	7.91505772522747	1.27951541901233	6.18598072959305	6.17175473484847e-10	1.28502640457054e-08
LOC101111922	269.828625025083	3.33011381523681	0.538349228914469	6.18578728523801	6.17932867766953e-10	1.28502640457054e-08
AQP4	28.2879087339493	-3.43576488560372	0.555603316371809	-6.18384517219928	6.2558727065194e-10	1.29934399166404e-08
LOC106990973	29.198706869724	3.8409956979204	0.621211306607551	6.18307435338897	6.28650856721482e-10	1.30410299343967e-08
IL34	400.614789036103	0.985787651835699	0.159460096962369	6.18203344043079	6.32811160075203e-10	1.31112260724293e-08
LOC105606974	285.989840662987	-1.67058118830763	0.270264360118537	-6.18128556637997	6.35816821185102e-10	1.31573564246711e-08
SLC43A3	4086.15207872805	4.32647666221229	0.700519764868661	6.17609506424626	6.57064329924152e-10	1.3580401805507e-08
OSM	73.4019236418467	5.82748109459494	0.943611398709114	6.17572138548463	6.58620448646604e-10	1.35959228555581e-08
PARVG	1054.4461873889	3.82897584077134	0.620050304888673	6.1752664430329	6.60519829400999e-10	1.36184833202262e-08
SCARF2	1126.67030309836	1.51775383327641	0.245795908194077	6.17485394459056	6.62246625455061e-10	1.36231034381747e-08
SRGN	2692.29067168011	3.16101465534625	0.511919507409299	6.17482750626828	6.62357451305308e-10	1.36231034381747e-08
ADGRB2	211.310153374626	2.46137244204754	0.398795124264742	6.17202240520259	6.7421943190941e-10	1.38502059941877e-08
DIO2	267.223610517055	3.06946001988331	0.497591247433813	6.16863748249831	6.88809447722456e-10	1.41155780755357e-08
LOC105604632	85.3710931432629	1.30801461906523	0.212041601022204	6.16866979290663	6.88668735046496e-10	1.41155780755357e-08
EVI2B	1008.35790179542	3.65241792183748	0.592367220815155	6.16580018862523	7.01275929190239e-10	1.43536307155229e-08
FCER1G	2421.46408453372	3.8339871877427	0.621839303427999	6.16555944052936	7.02343799871487e-10	1.43580840249757e-08
IRF5	1058.38767398525	3.58964398348021	0.582488241907331	6.16260333723834	7.15586019943562e-10	1.46111070529226e-08
MSRA	577.543582732433	-1.02271112157479	0.165984160767788	-6.16149828299319	7.20598524474659e-10	1.46956844013032e-08
SERPINH1	23690.557152063	2.49775247091071	0.40543080544291	6.16073677031537	7.24072648368682e-10	1.47487222440936e-08
CERS6	876.815718923975	4.07368603175822	0.661669462533401	6.15667831512262	7.42865243893902e-10	1.51132801305933e-08
CD84	1243.46603923861	4.28390642321466	0.69620483450317	6.15322705460925	7.59219873989233e-10	1.54274209292204e-08
LYPD1	45.2084532318951	3.42644498192969	0.556961088683249	6.15203656332687	7.64942361764493e-10	1.55250200970616e-08
UNC93B1	3977.86838320895	3.68283694723544	0.598751153896692	6.15086404972652	7.70619549416938e-10	1.56214666404015e-08
LOC105607533	88.4324991365184	6.80813930682462	1.10703931028195	6.14986228907326	7.75502509310382e-10	1.57016011657256e-08
RPP25	54.596557433663	6.05718633512874	0.985050751003614	6.14911092545984	7.79184733657709e-10	1.57572615719091e-08
GRID1	89.9001280930429	2.88274277956394	0.468880237820194	6.14814305880261	7.83953120334172e-10	1.583472773919e-08
ITGB2	4592.62708904899	4.37504872760888	0.711658509109002	6.14767992177379	7.86244913737983e-10	1.58620449383269e-08
TBX18	584.500187314047	2.26125094285097	0.367853534649677	6.14715023740214	7.88874022352809e-10	1.58960939635436e-08
IKBKE	1161.64351007233	3.37957968571813	0.54988218135802	6.14600690891952	7.94578241712136e-10	1.59919525501205e-08
MERTK	2322.47557029944	3.47237178882931	0.565093069009364	6.14477858473216	8.0075134441283e-10	1.60970085735179e-08
CCSER1	107.44252022006	-1.24338528393954	0.202482815028398	-6.14069536600012	8.21610162956589e-10	1.64966815834542e-08
FBLN7	1365.07869689804	3.75269508020325	0.611512357583305	6.13674447239937	8.42297028860181e-10	1.68919568044335e-08
SPINT2	1556.1607440093	1.87112060290281	0.30506385035674	6.13353762077916	8.59460820122706e-10	1.72157240908565e-08
LPIN1	1535.98326955129	-3.0088772054467	0.490928714962221	-6.12894930311471	8.8461305671302e-10	1.76985498526731e-08
GPR157	216.773278134483	-3.13451845583482	0.511483747605745	-6.12828554281048	8.88310587398851e-10	1.77514941761148e-08
RPH3AL	354.932327141736	-0.879266434607964	0.143490023199893	-6.12771825524817	8.91482651138201e-10	1.77938251147986e-08
GNB4	3032.93205413334	2.55883788635696	0.417763223533805	6.12509130102951	9.06316213185945e-10	1.80685425925122e-08
NPLOC4	4571.51888663442	-0.671278462162457	0.109606379740749	-6.12444698702966	9.09991045444725e-10	1.81204113129477e-08
BCL2	196.482119109734	2.47567532925155	0.404270498211093	6.12380903431362	9.13643911377764e-10	1.81717209511483e-08
CDCA3	259.829352935691	4.34005550226955	0.70896382487335	6.12168823006571	9.25890547474678e-10	1.83936326878323e-08
ST6GAL2	293.365749579918	5.14695414970505	0.841014117298833	6.11993787480765	9.36118472219992e-10	1.85749665357306e-08
FAM171B	169.67062134168	2.7843286458438	0.454986479285508	6.11958546595977	9.38191001931543e-10	1.85942409138686e-08
SPHK1	2396.90350638821	4.70715164636786	0.769463849122963	6.11744353127582	9.50884388220192e-10	1.8823720726244e-08
TES	688.802575633889	2.42701774477475	0.396921465535306	6.11460441299532	9.67967760974559e-10	1.9139465587607e-08
LOC101120775	8728.79109851381	6.50964781321352	1.06578817837437	6.10782512444693	1.00997925606838e-09	1.99467949917786e-08
LOC101106452	6227.67387586535	3.96169218964696	0.648662176430242	6.10748141883221	1.01215591404133e-09	1.99664307996518e-08
STAB1	14044.2676140856	3.53180652684372	0.578296284356757	6.10726131635477	1.01355220584677e-09	1.99706447467078e-08
CNN1	3622.29053565135	1.9733501900203	0.323137846856261	6.10683709512397	1.01624869217811e-09	2.00004375479249e-08
MAPK12	4489.31350110812	-1.61596637344862	0.264785487565618	-6.10292651725544	1.04143729987165e-09	2.04723052917726e-08
LNX1	283.974584930762	-1.53251759925661	0.251149853783749	-6.10200474405284	1.04746265434136e-09	2.05668074200095e-08
KIF5C	58.345137506645	3.017405443171	0.494581977035807	6.10092074372646	1.05459193724332e-09	2.06827403627069e-08
LOC101106280	255.098273479819	5.85231340014255	0.95986556544466	6.09701359318109	1.08068333298967e-09	2.11698593513498e-08
SYDE1	1047.68541888831	0.555145496345678	0.0910633426399042	6.09625652048502	1.08581125156791e-09	2.12456648829382e-08
PIK3CD	1834.79383884409	3.23745536062982	0.531141762856934	6.09527547450988	1.09249152173747e-09	2.13516340695126e-08
SCIMP	296.987243847791	3.60014206761353	0.590793559025984	6.09373953492135	1.10303080435639e-09	2.15326915171815e-08
SPC25	58.5133000953056	4.35216100569473	0.714485501032522	6.0913216565001	1.11982291586108e-09	2.18329651918102e-08
HERPUD1	6255.6574299452	-1.08971463691824	0.178901188294943	-6.09115371062659	1.12099850890083e-09	2.18329651918102e-08
RPS6KA1	2694.52718611	3.76253864440453	0.618133673338185	6.08693363052885	1.15093652013537e-09	2.23644580886143e-08
KNTC1	361.905386981366	4.12912126364274	0.678340411442766	6.0870931378841	1.14979090318938e-09	2.23644580886143e-08
DEDD2	593.766591887627	-0.969167924221324	0.159352733105121	-6.08190336830925	1.18764142289662e-09	2.30511644448648e-08
ATRNL1	79.2540648359362	2.37826580968434	0.391172189455766	6.07984379716053	1.20299681760789e-09	2.33223929530734e-08
CSTB	6061.55040028237	4.74363861082488	0.780651564401704	6.07651201526821	1.22824805205401e-09	2.37846291364495e-08
GALNT6	848.078151444229	5.78477676603616	0.952725735822027	6.07181746911136	1.2647063917804e-09	2.44625797612874e-08
LOC105603631	133.487792439919	-2.41295653890921	0.397656198135509	-6.06794650812145	1.29556037874548e-09	2.50307008644121e-08
EMB	317.846254407572	4.23043569671537	0.697388769358784	6.06610814883791	1.31046904549e-09	2.52898060595934e-08
LOC101110287	270.509400453234	2.76113711548019	0.455212409588876	6.0656015901981	1.31460642256607e-09	2.53406895564505e-08
RGS19	1161.60147418226	3.20636403696744	0.528914448770864	6.06216004198536	1.34305471939945e-09	2.58368975210542e-08
ADAMTS14	1156.8366742862	4.01475008397535	0.662268581432754	6.06211769142034	1.34340850547706e-09	2.58368975210542e-08
MARCH10	70.6380334984906	4.5603410714072	0.752478448337955	6.06042748663421	1.35760245432049e-09	2.60801763864116e-08
ARHGAP22	1070.0128492312	3.33553745383936	0.550513539765526	6.05895625248388	1.37007645503565e-09	2.62898988860591e-08
LOC101110133	121.458342793583	-2.38463260204285	0.394064835063516	-6.05137122082586	1.43618069082346e-09	2.75270682692906e-08
DOCK2	2107.21720689894	3.52903342680482	0.583336805035924	6.04973558386649	1.45083760999638e-09	2.77764669868467e-08
CST6	195.831334790797	-1.28240762405297	0.212071432109004	-6.04705504791337	1.47517366378491e-09	2.8210399192154e-08
NDE1	939.114157498805	2.42826242185932	0.401677837588386	6.04529848208267	1.49133647483517e-09	2.84872259208899e-08
MELK	144.358774936453	5.47382553581057	0.905748059155213	6.04343059914031	1.50871289237812e-09	2.87865829386407e-08
RIMS3	74.3951647765945	2.59573887603427	0.429555486226559	6.04284885018372	1.51416493236909e-09	2.88580011828266e-08
REPS2	151.52631859288	2.40476326992646	0.397965228009622	6.04264669542516	1.51606397993331e-09	2.8861619351921e-08
ARHGAP15	237.276554865517	3.08744940276691	0.511109097206313	6.04068567678153	1.53460673360463e-09	2.91817221887926e-08
DNA2	64.2016148188674	4.14156223652496	0.686165855554755	6.03580344751572	1.58173688430595e-09	3.00441046438586e-08
LOC105602784	69.3337823132363	-1.61055559590218	0.266888357669712	-6.03456670034038	1.59389785853405e-09	3.02410777968607e-08
MEIS3	454.393068180401	2.51109470984212	0.416262114799308	6.03248439040097	1.61457943860596e-09	3.05990891136928e-08
LOC101111069	158.959755856806	3.15476596596231	0.523242137739627	6.02926587600666	1.64706131225687e-09	3.11796830927909e-08
PPP1R18	2674.5764592038	2.05383398033634	0.340664390017555	6.02890716059434	1.6507207394225e-09	3.12139646202557e-08
SCPEP1	9265.54885989313	3.9699602840977	0.65857150682868	6.02813854370174	1.65858846358813e-09	3.13276563715315e-08
CA11	117.45479187258	2.18525187798684	0.362698445072128	6.02498275820365	1.69127652558846e-09	3.19093803475829e-08
DSEL	1390.58093087305	2.17450901070387	0.360985314425237	6.02381571717436	1.70352320596066e-09	3.21045679194773e-08
TNFRSF6B	321.503643940352	4.3171644426002	0.716839727954361	6.02249606745437	1.71747544402805e-09	3.23314273666195e-08
TNIP3	47.9150142042064	3.73184931186562	0.619809511817538	6.02096166759736	1.7338382036559e-09	3.25924342510997e-08
C11H17orf67	89.1249304192653	6.30477248650488	1.04715923398735	6.02083454156034	1.7352006627821e-09	3.25924342510997e-08
P2RY11	146.663209921792	4.76266822024276	0.791369334084602	6.01826228931637	1.76299367165947e-09	3.30776790440465e-08
ASIC4	184.541343128507	1.62417117020839	0.269910530438604	6.01744277101423	1.77193927696676e-09	3.32086200120541e-08
PDLIM2	565.883258083924	3.09948746091791	0.515160926832244	6.01654220939629	1.78182053336998e-09	3.33567866147289e-08
BDNF	400.038199526755	-3.26944095975594	0.544314556952388	-6.00652861106914	1.89537541925269e-09	3.54433104424152e-08
GMFG	730.433755430751	3.93491222933424	0.655273750207375	6.00498986582166	1.91343855638356e-09	3.57415082556337e-08
LIPC	139.428232564934	2.45824793854593	0.409403377447927	6.00446423737333	1.91964718922865e-09	3.58178590467569e-08
SLC46A1	663.798873973897	2.89042564752997	0.481414914583459	6.00402181147814	1.924888257389e-09	3.58364532682146e-08
TMEM132D	150.13994124034	6.84040001820746	1.13929411125559	6.00406861637232	1.92433313822745e-09	3.58364532682146e-08
CDCA7	287.718025963756	3.72236017603409	0.620028778866883	6.00352806661134	1.93075372214795e-09	3.59060653658483e-08
TFR2	122.797364672728	3.09468566867781	0.515604295583969	6.00205563681891	1.94834910619854e-09	3.61934246504605e-08
RARRES1	3880.30582787586	5.2239057269078	0.870525839234976	6.00086234257975	1.9627233691172e-09	3.63804026464469e-08
LHFPL2	5892.68468615335	3.71207864284224	0.618581989689968	6.00094846715909	1.96168247380273e-09	3.63804026464469e-08
FBXO5	108.464304365308	4.17995757691409	0.697462726296143	5.99309098439088	2.05889581225815e-09	3.8121178383543e-08
C5H19orf38	184.78741581364	4.45394431847341	0.743564316917278	5.9899920116378	2.09851344832531e-09	3.88121556280627e-08
COLQ	174.017580328867	-1.85190103181311	0.309363309404349	-5.98616893315106	2.14841229175786e-09	3.96915645061523e-08
CDC42BPG	523.864261287164	1.58314661938482	0.264611351080084	5.98291272435129	2.19182225459562e-09	4.04051425667048e-08
PSD	166.232793384842	1.75358309925717	0.293098362849483	5.98291673214738	2.19176830330314e-09	4.04051425667048e-08
C14H19orf84	76.0534601820326	4.54486256284335	0.759793461172399	5.98170791813659	2.20809964307401e-09	4.06608185092123e-08
GARNL3	81.2365104069139	2.46802042117214	0.412766375303918	5.97921867873795	2.2421040465282e-09	4.12420140846135e-08
LOC106990841	117.517479464414	-2.20596050965684	0.369028023891403	-5.97775877938746	2.26228383076894e-09	4.15679268404399e-08
BRCA1	386.841716167975	3.64490536841138	0.609834614984866	5.97687517049493	2.27458354170665e-09	4.17484974839766e-08
MLKL	856.147484966837	2.6608346043178	0.445245357154984	5.97610859172103	2.28530695937172e-09	4.18948056145852e-08
ZFP28	1854.26190783819	-0.833670259332354	0.139504198258053	-5.97595104478677	2.28751692388059e-09	4.18948056145852e-08
CDKN1B	2031.32609929437	-0.411801025796369	0.0689199469187108	-5.97506301451562	2.30001261715071e-09	4.20780206426944e-08
LOC101119973	108.860548306851	3.76042088782988	0.629436148637277	5.97426902787703	2.31124128028395e-09	4.22376842628515e-08
RAB34	723.706406550422	1.31464797652581	0.220110282564881	5.97267861004313	2.33389400581072e-09	4.26055504671565e-08
ANKRD22	39.5242860871058	5.63581254645088	0.94444212713866	5.96734557312207	2.41144333218921e-09	4.39736847811524e-08
SERPINI1	104.858631789861	2.84111310829254	0.476159811633707	5.96672175785828	2.42067674430429e-09	4.40944417522354e-08
LAPTM5	23107.476703835	4.31488860440926	0.723256448147184	5.96591791951943	2.43262555925178e-09	4.42643482688853e-08
LOC101111266	90.3965141205342	7.13828045217088	1.19655181631109	5.96570942842896	2.43573408687328e-09	4.42732032195287e-08
MSC	170.582627873988	2.86796573723401	0.480777271510399	5.96526896586452	2.44231395209285e-09	4.43450681667096e-08
PRKCD	1683.68335829108	3.23243957358163	0.542058294115782	5.96326928057519	2.47240467665891e-09	4.48432066273494e-08
CNPY4	1063.42788395773	2.19776776520145	0.368605922999315	5.96237778090595	2.48593580976749e-09	4.50402490168817e-08
ANKRD33	51.4925986117533	4.09359504088999	0.687402414609298	5.95516534985796	2.59809016151446e-09	4.70218118620935e-08
FAM72A	63.2059611036643	5.79543392015114	0.97323377289187	5.95482203924199	2.60354978619069e-09	4.70592028632811e-08
NELL1	451.881016168809	-4.89291121964129	0.821691004410067	-5.95468514731296	2.6057298754689e-09	4.70592028632811e-08
LOC105610169	81.9161113857503	1.10271447699742	0.185196346173046	5.9542993141293	2.611884080946e-09	4.71199514859553e-08
MGST1	585.467250225865	3.31950478950814	0.557574731065766	5.95347063731372	2.62514972142151e-09	4.71776268760694e-08
OCIAD2	647.388903825617	2.59915259706295	0.436577029846334	5.95347995742652	2.62500015880315e-09	4.71776268760694e-08
KCTD12	6969.72579683636	2.67864256354412	0.449931187072422	5.95344941739494	2.62549027471948e-09	4.71776268760694e-08
SIGLEC10	1203.3300570242	2.87838732688026	0.48348616193399	5.95340167620609	2.62625661870811e-09	4.71776268760694e-08
ADCY7	3543.5664125836	3.77453732150343	0.634117518792407	5.95242555148379	2.64197326922794e-09	4.74095224486536e-08
CTSK	8788.71307777709	3.53237312748647	0.593478501604745	5.95198161000788	2.64915146809523e-09	4.74622418084869e-08
DYRK1A	5250.01025959167	-0.756898482863368	0.127169298910086	-5.95189632521705	2.65053263208594e-09	4.74622418084869e-08
TRMT1L	2466.01197943333	-0.629848613950815	0.105846677189093	-5.95057521574915	2.67201742285703e-09	4.77962777567413e-08
BANK1	340.042759364796	3.71525047108747	0.624376022973085	5.95034135583331	2.67583824134717e-09	4.78139730617865e-08
LOC105614810	26.6146432276948	-3.77361080470034	0.634376838408669	-5.94853181299372	2.70558307861381e-09	4.82943719508169e-08
TWIST1	231.279455211517	1.6982186276264	0.285498427641573	5.94825912582055	2.7100932729108e-09	4.83237962052501e-08
CHMP5	1945.57275684068	-0.443101472223337	0.074505436376378	-5.9472367893388	2.72706779932378e-09	4.85751760120057e-08
ICOSLG	1496.70813221458	1.96639843188705	0.330754491346723	5.94519041564797	2.76135669880026e-09	4.91341087628463e-08
SMPDL3B	170.382107936669	-2.77356376980132	0.466618719408166	-5.94396164242867	2.78214729650407e-09	4.94519360513344e-08
CCDC181	73.8322849183199	-1.84288409468427	0.310120845703664	-5.94247087938499	2.80757542542838e-09	4.98400160450069e-08
ID4	266.07797730017	3.01892494266701	0.508036710991252	5.94233620790249	2.80988364768723e-09	4.98400160450069e-08
DMXL2	325.828144270748	3.05428940023276	0.514115437324887	5.94086304065336	2.83525420175266e-09	5.02372533586521e-08
LOC101117272	1465.72253334651	2.76886457620578	0.46612956942455	5.9401178509744	2.84817250831705e-09	5.03604617543893e-08
CLIC1	4237.13867752633	2.92169439218742	0.491851746505815	5.94019318411199	2.84686396370115e-09	5.03604617543893e-08
DKKL1	352.520961994794	4.00478363343896	0.674259074457964	5.93953242180448	2.85836145599152e-09	5.04877526630468e-08
LOC101123578	1218.95663625642	3.48598487732074	0.586941799139891	5.93923432004523	2.86356331894141e-09	5.05267818219902e-08
CHST11	249.928161471517	2.85849467238167	0.481460447234512	5.93713292296541	2.90049503983585e-09	5.1125009647879e-08
LOC105614110	70.7510430658032	2.89904600391517	0.48881463058073	5.93076766231608	3.01521618777719e-09	5.30917002573573e-08
LOC101102818	96.36327194034	-4.96253806332703	0.836829887418653	-5.93016351105102	3.02633160732719e-09	5.32319120013822e-08
CREB3L1	1489.49505152937	3.35906666923346	0.566496263973298	5.92954778849485	3.03770096937324e-09	5.33762940362503e-08
CHAMP1	1612.57393148443	-0.481608316541604	0.081232855959046	-5.92873795775947	3.05271789275845e-09	5.3584401597837e-08
PARP8	622.941701148929	2.88562567854493	0.486871270291242	5.92687606483491	3.08751816136902e-09	5.41389736997687e-08
NGFR	355.462757703906	2.86924352123353	0.484385586675943	5.92347006219462	3.15218137114886e-09	5.52154923581117e-08
SNN	2788.25583580113	-2.14429737546604	0.36208403426147	-5.9220986637527	3.17858815205027e-09	5.56203518502807e-08
ADORA3	1091.28938068504	4.99281340612275	0.843265493711372	5.92080838520788	3.20362951679169e-09	5.6000505197251e-08
KIAA1755	771.154026089648	1.73285254110539	0.292843606125795	5.91733097413444	3.27207836802657e-09	5.71378648629748e-08
PNP	1829.83535487196	4.28480361441943	0.724167786154581	5.91686580974867	3.28134188410708e-09	5.72404329080911e-08
KIF18B	268.97843375148	4.16042301747486	0.703278589550456	5.91575384106924	3.30358977672781e-09	5.75690577603982e-08
EDIL3	345.714604008332	3.20816628195525	0.54235206523118	5.91528360934286	3.31304213471109e-09	5.76742572028159e-08
TNFAIP8L2	787.433155359908	4.11225072974564	0.695588076638288	5.91190514595903	3.38173273686064e-09	5.88094119409154e-08
PARPBP	70.9701133620088	4.45931551437342	0.754437450075955	5.91078228410383	3.40486815423502e-09	5.91508268028936e-08
GPR84	305.799226512295	2.45134796154679	0.414884240679363	5.9085106668134	3.45214464208955e-09	5.99104978687813e-08
STMN1	2282.4040916089	2.49786268943709	0.422839692547789	5.90735149386381	3.47651477529999e-09	6.02714871619258e-08
LOC106991585	715.532941294522	3.0513641160679	0.516626658778383	5.90632338502075	3.49826953888161e-09	6.05864404446716e-08
GLUL	22575.562973475	-0.83326442421433	0.141112576681138	-5.90496215016466	3.5272772333357e-09	6.09637700738042e-08
IGSF6	469.649294264846	3.70357398787884	0.627194807244931	5.90498190529905	3.52685458495263e-09	6.09637700738042e-08
RGS20	179.635441635406	4.40705441388615	0.7465934933847	5.90288350077451	3.57202522506374e-09	6.16740469840759e-08
LOC105607295	22.303853291066	7.57503726131122	1.28356474742872	5.90156225191273	3.60075508222385e-09	6.21065886807272e-08
LOC101107260	447.768940561598	-2.95433660398011	0.50065924520883	-5.90089293716693	3.61539468970748e-09	6.22954640106127e-08
CCDC80	19839.9640776747	3.52849868583041	0.598060384894839	5.89990371365401	3.63713766411923e-09	6.2606224868825e-08
LOC101116800	3671.49550646712	1.44785613576456	0.245413644933263	5.89965621576698	3.64259750431038e-09	6.26363558633249e-08
BASP1	750.202890595997	3.44837797069833	0.584555710723189	5.89914341343468	3.65393540257854e-09	6.27673989907846e-08
NRK	1091.45370762556	1.39778785778352	0.236959659470612	5.89884312336662	3.66059066206995e-09	6.28178190240988e-08
SIRPB2	246.118360393579	4.08100607287288	0.691937137285418	5.89794340116407	3.68060171682775e-09	6.30970970460441e-08
LOC101111434	55.238635338527	4.55454657055239	0.772412810996652	5.89651868238127	3.71250742106015e-09	6.35150965673979e-08
OPRL1	727.536366774683	2.93293687773392	0.497387745650365	5.89668101673661	3.70885849651268e-09	6.35150965673979e-08
PRELP	3832.00366644322	1.62989808175568	0.276435389675194	5.89612669951839	3.72133275908583e-09	6.36016447064001e-08
XPNPEP2	403.377669275393	2.15310128784542	0.365183194096378	5.89594845177124	3.72535268761558e-09	6.36059711659015e-08
LOC101112520	520.270493458117	-1.1955468726591	0.202871237351899	-5.89313146735195	3.78944676303254e-09	6.46349475157247e-08
RND2	434.021297293184	-1.70840290729665	0.289968821302192	-5.89167793842302	3.82293704161683e-09	6.51403782893459e-08
LOC101116121	2021.77356510122	3.07256485898843	0.521540917915464	5.89132080234299	3.83120968302606e-09	6.52155309552199e-08
LOC101106764	33.9709980933483	-1.66810483553383	0.283263869724499	-5.88887258073618	3.88839088841304e-09	6.61222241105163e-08
LCP2	1997.71828083665	3.27791524443646	0.556684089995527	5.88828619920285	3.90220936707987e-09	6.62904500729484e-08
CA5B	180.148506594207	2.21249954149623	0.375811490786448	5.88725889372412	3.92653382929762e-09	6.66366334085625e-08
PPIC	1977.33361716174	1.86751857706529	0.317238293957859	5.88680059322651	3.93743298117598e-09	6.67545113656e-08
MMP12	365.027223354602	9.64453201956334	1.63851454072157	5.88614368677867	3.9531066835236e-09	6.69530185135201e-08
MUC1	49.0484549637398	2.70306621765935	0.459273543499383	5.88552564352748	3.96790855063169e-09	6.70311663898826e-08
LOC105608415	482.06970584045	-1.18292766734619	0.200991747167655	-5.88545392542639	3.96962965710545e-09	6.70311663898826e-08
FCAR	202.820056406922	10.0351004033149	1.705059943891	5.8854824660384	3.9689446463088e-09	6.70311663898826e-08
PHLDA1	1309.34215918446	2.98578188565326	0.507426190346082	5.884169840774	4.00056865564684e-09	6.74861162030496e-08
PRDX6	9927.28687301566	-1.10306270023725	0.18748868077212	-5.88335624153197	4.02029301295215e-09	6.77511654857385e-08
CBLB	1060.97135470896	1.4997315405209	0.254934312858725	5.88281555238111	4.0334534391395e-09	6.78418354982764e-08
LRRC3	38.9919650130568	1.93096417719042	0.328238680090749	5.88280508761662	4.03370856569167e-09	6.78418354982764e-08
LOC101121820	143.168689192782	3.02525413823379	0.514393210295018	5.88120931164455	4.07279728129082e-09	6.82274354086079e-08
MREG	350.633671061386	4.45935699978433	0.758227922643848	5.88128828629141	4.07085414682845e-09	6.82274354086079e-08
CD300LF	702.028310526484	3.64815054631808	0.620256570876087	5.88167980415785	4.06123434866995e-09	6.82274354086079e-08
LOC101109732	60.5093659617837	1.5842070707243	0.269367172025164	5.88121803712704	4.07258255049985e-09	6.82274354086079e-08
F5	947.661126551085	5.33194990402593	0.906805024370542	5.87992982033497	4.10440464585525e-09	6.86887778492683e-08
HIVEP3	667.001351529862	3.96124063792074	0.673708939571804	5.87975074286296	4.10884741071307e-09	6.86950469082187e-08
PDE6B	236.949138188311	-2.12353807154238	0.361223622689734	-5.87873532669361	4.13412770329449e-09	6.90493376833143e-08
LOC105606565	151.024783190842	7.86002564484125	1.3376783795963	5.87587103501916	4.2062570288604e-09	7.01846405032971e-08
PTK2B	1525.0102065874	3.0759331908269	0.523537424529543	5.87528808201434	4.22108638411767e-09	7.03625515125479e-08
ACAD8	1825.54589345539	-1.05662744680771	0.17988874844041	-5.87378285728486	4.2596125007222e-09	7.08648440267933e-08
LOC105603284	193.473502678717	1.53105112910484	0.260656606014236	5.87382438725233	4.25854496814223e-09	7.08648440267933e-08
CDS1	521.790329187534	5.39822067010606	0.919224466174509	5.87258158235449	4.29060438086835e-09	7.13101826528965e-08
TCF19	389.627695917479	3.15343888470293	0.537164638986701	5.87052582361254	4.34415106814307e-09	7.21291395640747e-08
RNF175	39.2053490794511	3.93269535938908	0.670430217648032	5.86592796068404	4.46627692445594e-09	7.40840394365059e-08
PDE5A	636.217293099192	2.05129535967594	0.349869667916907	5.86302714347653	4.54503888968454e-09	7.52507067912906e-08
LY86	147.553988311975	2.82134686799147	0.481211382145213	5.86300942303997	4.5455241577115e-09	7.52507067912906e-08
SHTN1	806.383528107426	3.93210146080291	0.670832138231258	5.86152814796626	4.5862671204477e-09	7.58508389773554e-08
LOC106990874	77.4304708027816	-2.56997043845302	0.438482483084836	-5.86105611419781	4.5993250727289e-09	7.59923710157537e-08
LOC105611321	153.016696411676	1.89155422360343	0.32282533111261	5.85937360331742	4.6461636222217e-09	7.66912208453916e-08
ATP10A	341.695972290032	1.87076677389235	0.319345401443706	5.85812967850777	4.681090713693e-09	7.71922829994336e-08
LOC101113496	432.555883995086	1.91054363459721	0.326258594864818	5.85591817248163	4.74381761367802e-09	7.81503455849434e-08
VPS13B	2069.88775243175	0.833724995081002	0.142377866552296	5.85572052222576	4.74946339292115e-09	7.81670943985054e-08
CXCL10	869.041829005825	3.81846798405367	0.652329780030419	5.85358525848016	4.81087450185486e-09	7.91007077296215e-08
ATAD5	168.155717561782	2.58070021904256	0.440950641933072	5.85258297329854	4.8399664551579e-09	7.94243669210849e-08
WAC	4942.43015652224	-0.649775519889035	0.111023339031542	-5.85260293517592	4.83938538200095e-09	7.94243669210849e-08
FBXO30	814.990407758122	-1.06514094046651	0.182013452246944	-5.85199020906098	4.85725228814627e-09	7.96306428520757e-08
LOC101109746	3423.19646315648	3.59956808441711	0.615304636692346	5.85005844221665	4.91400320826558e-09	8.04828886273255e-08
IL27	45.3219103752333	3.21511785913309	0.549650104199544	5.84939006573149	4.93378841482919e-09	8.07286348573698e-08
LOC101117786	156.83666194324	3.50454135317435	0.599266042511078	5.84805596273974	4.97351241915968e-09	8.12998361180351e-08
MAGOHB	260.56966761295	1.55965784437472	0.266845109933954	5.84480579299636	5.07159593396289e-09	8.28229873703069e-08
LOXL3	2134.50508117263	2.74049186899519	0.469016901436164	5.84305567795874	5.12518778459947e-09	8.36148294760455e-08
CCDC112	789.423785207335	-2.05661713198787	0.351985691407412	-5.84289981721843	5.12998716908582e-09	8.36148294760455e-08
LOC105614842	53.7534637906775	2.18299084830396	0.373788009160702	5.84018426167713	5.21431184302641e-09	8.48267432442382e-08
CENPT	192.602845834617	3.9743579937929	0.680519565191644	5.8401818214788	5.21438822027237e-09	8.48267432442382e-08
LOC105609022	206.560845165642	10.0613016899662	1.72321669759393	5.83867467394809	5.26176988333698e-09	8.55151551973322e-08
NACAD	1074.64735818772	-2.27314631552133	0.38945731326277	-5.83670209317039	5.32441713049316e-09	8.64501035245264e-08
NAALAD2	175.371848002389	1.74383290607935	0.298848734943195	5.83516910791278	5.37360379487573e-09	8.71649122769179e-08
MMP19	1173.67281995881	4.5548390314522	0.780768527952815	5.83378923250793	5.41825568866788e-09	8.78048613808501e-08
FAM180A	34.9406411720967	3.32136323060679	0.569418996976287	5.83289853033319	5.44726973269873e-09	8.81904091144303e-08
TBC1D8B	636.069360949282	1.2761670663975	0.21883996607034	5.83150824464719	5.49285972485612e-09	8.8843323097625e-08
LOC105601984	51.3269992839384	-2.73694605753065	0.469414728199715	-5.83055002987935	5.52449718937663e-09	8.92695306601088e-08
SLC22A17	975.846583186052	1.32732563824776	0.22775030658353	5.82798617555736	5.61002246309658e-09	9.056485593867e-08
LOC101112694	10610.2927632893	-0.640909187288112	0.109987281240122	-5.82712091854414	5.63917542887344e-09	9.09485351403601e-08
C1S	5487.13863746381	1.42103593853811	0.244010827265078	5.82365936161672	5.75728635708272e-09	9.27648257878805e-08
CORO1A	3095.96119442761	2.74898310442829	0.472163519575476	5.82209973972558	5.81128495614508e-09	9.35456222778512e-08
CIITA	577.906746893995	2.49907058933589	0.429360302180824	5.82045097472335	5.86890562520664e-09	9.43831813211803e-08
ZC3H12D	142.421162942877	3.00610944009463	0.51654172168419	5.81968370394782	5.8959091624254e-09	9.47272332223742e-08
LOC105606289	77.9682238041073	7.35664860646533	1.26418662049104	5.81927421728911	5.91037017256381e-09	9.48693067812857e-08
ADAMTS4	1165.96772428226	3.34302786419239	0.574568990253821	5.81832281396805	5.94410229045157e-09	9.53201436624551e-08
GRB10	5476.85785135781	-1.43807109358374	0.247238683428744	-5.81652949142244	6.00819466750894e-09	9.62565229179848e-08
BIN2	1191.26220996003	3.89930779737466	0.670553275738904	5.81506039632405	6.06119979496528e-09	9.70136679978993e-08
FYB	1510.88126842056	3.39443875198071	0.583753139588399	5.8148530976195	6.0687156819872e-09	9.70419820132916e-08
GRIN2D	291.746420315165	4.02973670764844	0.693050104018781	5.81449549503168	6.08170234714412e-09	9.71576403347925e-08
AHNAK2	1298.89413700555	2.80689008259341	0.482807244871415	5.81368675058089	6.11117242066435e-09	9.75361602035333e-08
PTPRO	113.278130281235	3.44259753542731	0.592297210262369	5.81228051690865	6.16274565374124e-09	9.82664052021479e-08
S100B	359.778187155733	1.25825252536134	0.216496040132535	5.81189625727593	6.17691175886682e-09	9.83313869828991e-08
DOK2	1103.60275866089	3.65221884080905	0.628408554535404	5.81185411059405	6.17846746351154e-09	9.83313869828991e-08
C7H14orf37	341.712052209962	3.32703960961575	0.572517090511634	5.81124941902174	6.20082964660349e-09	9.8594359145524e-08
PDLIM7	8842.43305997512	1.66189872882291	0.285995608719299	5.81092393783585	6.21289888358734e-09	9.85957205744128e-08
TGIF1	331.122554534398	3.16648017403838	0.544912812829198	5.81098498601629	6.21063340342929e-09	9.85957205744128e-08
LOC106991906	69.9484226011767	4.3734009936504	0.752636446604263	5.81077492776527	6.21843197985015e-09	9.85957205744128e-08
BAHD1	2522.63234044581	-0.839971593967427	0.144588127546021	-5.80940916950509	6.26936961273452e-09	9.93101081431849e-08
PASK	443.39482282495	0.912535556099851	0.157116473047935	5.80801960734852	6.32161148884049e-09	1.00043797188904e-07
IGFBP4	6092.5965903631	2.15370841183311	0.370831848328796	5.80777627795208	6.330803144659e-09	1.00095451217895e-07
LOC101117013	179.707235480173	3.2408472997661	0.558179840334375	5.8060987975214	6.39452384406029e-09	1.00913952925983e-07
LOC106991747	1690.47247268395	1.74174357115484	0.299981377700111	5.80617231812319	6.39171806899002e-09	1.00913952925983e-07
TRIM66	382.988815542621	3.97980786765002	0.685794157544658	5.8032105171308	6.50570259862098e-09	1.02572636863038e-07
ZNF135	353.378056838322	0.78930641068268	0.136028367120647	5.80251330946746	6.53282066006557e-09	1.02904113494279e-07
LOC101118515	995.805185089567	3.19425922804365	0.550569609864786	5.80173545871544	6.56320511160048e-09	1.03286376061962e-07
LOC106991627	348.865793221583	4.60497111572929	0.793820920182152	5.80102010245916	6.59126969780795e-09	1.03631452623077e-07
LOC101103461	765.860402696878	4.66131422395746	0.803579080222446	5.80069135531393	6.60420609282933e-09	1.0373825496141e-07
ACP7	128.02974497322	6.0739033301436	1.04722803478806	5.79998159748738	6.63221974848456e-09	1.04081470885604e-07
MASTL	132.991575974006	3.98204349617013	0.686726780811321	5.79858483379026	6.68768696456993e-09	1.04854486614418e-07
RBM4	4540.53754380196	-0.360872161358294	0.0622542363953947	-5.79674865926055	6.76129053687669e-09	1.05910159560018e-07
ACRBP	128.307134586442	3.73691726763876	0.64473354358955	5.79606459876975	6.78891222558859e-09	1.06235272450371e-07
CFP	1154.10930508181	3.21739285323611	0.555113076028578	5.79592337520523	6.79462834575395e-09	1.06235272450371e-07
LOC101107122	90.631547526177	1.92785988617708	0.332666590735195	5.79517132128146	6.82514716350947e-09	1.0661372340705e-07
DUSP2	932.071569151579	4.03239095013925	0.69606038682381	5.79316252795168	6.90732034536734e-09	1.07797607534078e-07
TIMP2	10831.1404878331	1.63105393502458	0.281598191484482	5.79213213844259	6.94984275642588e-09	1.08361075517089e-07
KCNT1	1010.4924946582	4.529741680347	0.78247720983992	5.78897586202376	7.08168725100731e-09	1.10314917823348e-07
GSDMD	1660.55358581474	3.15875328324417	0.545828599878702	5.78707910128954	7.16208577732691e-09	1.11464498097643e-07
PRRX2	831.034213391632	2.11589399989113	0.365636566847916	5.78687743989026	7.17068567717786e-09	1.11495578586395e-07
TNN	124.705710959443	7.59613696957757	1.31297981443054	5.78541793719206	7.23322656764448e-09	1.1236454813362e-07
LOC101111409	348.94315102477	2.93367932465384	0.507102858825886	5.78517607147058	7.24364181966751e-09	1.12422918903406e-07
EIF4B	18649.397072158	-0.831874527870135	0.143824664070361	-5.78394904133531	7.29670542325765e-09	1.13142486480375e-07
RAD54L	434.477786353238	3.50049361851168	0.605287326212097	5.78319331484744	7.32957513814463e-09	1.13547895213496e-07
LOC101102297	457.053889334034	-0.875591687341074	0.151415204917238	-5.78271969330732	7.35024827474565e-09	1.13763787687768e-07
BCL3	881.33475918065	1.95364580087524	0.337908127519925	5.7815886679436	7.39984611807709e-09	1.14426558195833e-07
C2H9orf153	16.762643283098	-3.31394312559699	0.57324045682593	-5.78106985669942	7.42270582127744e-09	1.14675032477668e-07
DHX58	535.718309696867	1.4424301272609	0.249522019809648	5.78077288874655	7.43582162108759e-09	1.14772654381796e-07
CTSZ	35091.5980011486	4.20506561010678	0.727464387114203	5.78044188085682	7.45046737848141e-09	1.14893691463961e-07
ARHGAP30	4242.39248586332	3.26084722414551	0.564148708359786	5.78011998578556	7.46473683204328e-09	1.15008709987119e-07
LOC105601924	39.7658731580794	4.31721289427047	0.746963092507153	5.77968702547258	7.48397167283418e-09	1.15199950471721e-07
C1QTNF6	2882.87363944043	3.59064224361849	0.621619880026839	5.77626674916424	7.63762564713291e-09	1.17458057083321e-07
PTTG1	230.107580480448	3.06995784461137	0.531669785410878	5.77418151050071	7.73280440513181e-09	1.18813589795319e-07
SPIN4	103.175407920463	2.05070792036462	0.355244930408258	5.77265921292075	7.80301554802385e-09	1.19783382312664e-07
CCNF	425.680898450697	3.31356761393607	0.574091763861723	5.77184314864023	7.84090873686989e-09	1.20255753797262e-07
RGCC	3648.06585500577	-2.4862847568909	0.430818275328318	-5.77107541456117	7.87672106879205e-09	1.20695382910728e-07
CRLF2	213.576323096006	5.4839229601953	0.95031218181487	5.77065417568606	7.89643803067238e-09	1.20887808328136e-07
IGSF8	1541.18201480069	2.72805237977774	0.472777527954463	5.77026660209725	7.91462160350597e-09	1.21056431518842e-07
PIK3CG	340.1960817321	2.29856464769342	0.398761941300449	5.76425282763271	8.20203838736266e-09	1.2533902281358e-07
PRELID2	325.447632194546	3.28447862163013	0.570104594680491	5.76118602143678	8.35249221087811e-09	1.27522769866987e-07
PVRL4	76.810166412889	3.90648319221092	0.678088285697563	5.76102444859706	8.36049274685696e-09	1.27529612035616e-07
ROS1	16.9959950889434	-3.46014508824237	0.600705349732573	-5.76013696196112	8.40457109515847e-09	1.28086270318453e-07
TAGAP	324.617984797723	2.113671962011	0.36703014837759	5.75885106810496	8.46883802128001e-09	1.28717190663667e-07
LOC106991648	566.349446161916	2.38729174666079	0.414540612319552	5.75888507835881	8.46713210814996e-09	1.28717190663667e-07
LOC101104133	443.172715189421	1.28762522876419	0.22358883362224	5.75889774057176	8.46649707223828e-09	1.28717190663667e-07
LOC105604551	160.838100661812	2.1662138884993	0.376189899933282	5.75829890404681	8.49658069756396e-09	1.29022717319303e-07
CDK1	152.438948483551	4.35785480817025	0.757057621491962	5.75630531211357	8.59748312946826e-09	1.30437646113388e-07
NQO2	1520.4282784141	1.78005152086645	0.309254157462133	5.75595017209886	8.61557980414399e-09	1.30594865864251e-07
YY1	4221.40049798926	-0.539457465853788	0.093730156350376	-5.75543119588132	8.64209160633318e-09	1.30879245618423e-07
TMTC4	668.261187281724	1.79085417644205	0.311260950085728	5.75354594255658	8.73906843741273e-09	1.32229309708021e-07
C2CD4B	461.294382171554	5.75012960175524	0.999645631561288	5.75216798854455	8.81061834321905e-09	1.33192570585136e-07
ECI1	3261.04367328883	-2.02254387935279	0.351624704343828	-5.75199596150984	8.81959069086892e-09	1.33208952062623e-07
NYAP1	117.772070183407	1.76084377132014	0.306342364848164	5.74796036517147	9.03264047866544e-09	1.36304885721845e-07
FITM2	5898.62021286554	-2.77656548496535	0.483227364793856	-5.74587800123824	9.14452239273589e-09	1.37870004574766e-07
HACD4	275.48871592956	3.81343327503013	0.664069370713845	5.74252245805414	9.32765032943688e-09	1.40130519095081e-07
LOC101105937	246.737478623968	4.65163987608846	0.809972696144641	5.74295886544032	9.30363336375304e-09	1.40130519095081e-07
LOC105602352	151.068747009953	3.77860558647	0.657972227888229	5.74280406727421	9.31214553953232e-09	1.40130519095081e-07
TDRD9	116.916769627491	2.51182945579778	0.437406535714048	5.74255126686052	9.32606302776075e-09	1.40130519095081e-07
LOC105616457	34.7172582593873	4.93523021860138	0.859571669822666	5.74149939075999	9.38418965459639e-09	1.40854601340013e-07
DBF4	230.014905339314	2.87673256492741	0.501198236855223	5.73971006557708	9.48387772158221e-09	1.42224475316729e-07
LIMK1	679.160826664374	2.61002105875159	0.454763381136307	5.73929469041678	9.50716617727634e-09	1.42447212129093e-07
CCDC136	327.226219082872	2.38180296014868	0.41503880147072	5.738747682647	9.53791957614422e-09	1.42676260845283e-07
LOC105603226	45.3067904408308	2.62096577300577	0.456715913564381	5.73872224541241	9.53935203685446e-09	1.42676260845283e-07
SLC38A6	509.530179792037	3.22876026051211	0.562702525903722	5.73795231383864	9.5828087034879e-09	1.4319938740451e-07
LOC101102213	57.7511887874245	3.78999183777664	0.660548349384624	5.73764485416918	9.60021613055614e-09	1.43332669832512e-07
EMP3	1572.19687335322	2.73400447864272	0.476520238825902	5.73743622176267	9.61204576094249e-09	1.43382513002893e-07
ITFG2	780.015089358452	-0.680931476868034	0.118723571251135	-5.73543627177171	9.72616588015004e-09	1.44956784688626e-07
CHRD	352.100025140565	1.4924072134067	0.260222620131696	5.73511715719181	9.74449644849657e-09	1.45101910960594e-07
COPZ2	1573.47569665012	1.18278633404004	0.206279931015591	5.73388951710791	9.81532809746256e-09	1.4602786806498e-07
PRC1	706.091332616083	3.79882097083305	0.662769303938071	5.73173945784915	9.94058853273543e-09	1.47761248207544e-07
TRPV4	89.0536284056471	3.10729716251913	0.542223138716891	5.73066131016133	1.00039839496694e-08	1.48572799449532e-07
LOC105605873	84.9919496094304	6.50298926797507	1.13481573684464	5.73043627863025	1.00172653563146e-08	1.48639317053363e-07
CD14	5389.153811426	3.96072002829936	0.691217758899407	5.73006115266169	1.00394434738498e-08	1.48837614134704e-07
HOOK1	37.0216663928728	4.47363206686324	0.780860623028358	5.72910444569924	1.00962219908889e-08	1.49548074156272e-07
HMGB3	87.4364280386507	3.57710794425593	0.624464503352664	5.72828067096037	1.01453612361693e-08	1.50144232983309e-07
EVI2A	359.396563295698	3.92108978534435	0.684592467305288	5.72762624861862	1.01845640011574e-08	1.50592423575783e-07
LOC106991434	32.1697307966799	3.18890508324231	0.557044255794349	5.72468892744421	1.03623434181651e-08	1.53087078704406e-07
SHISA5	2916.06296858952	2.32025908346322	0.405402251260671	5.72335026815455	1.04443619533903e-08	1.54163895056774e-07
LOC101108216	430.747805429431	3.33838307232753	0.583310564618926	5.72316579678011	1.04557137076985e-08	1.54196665212399e-07
COMMD6	1047.15936337413	-1.02429095251418	0.179062724728225	-5.72029133404963	1.06341554729923e-08	1.56691404290531e-07
YBEY	940.839435995276	-1.0925557826869	0.191015491873313	-5.71972342123705	1.06697590225437e-08	1.56942117469228e-07
LOC105614844	20.5464204872904	4.14355818747303	0.724417917372743	5.71984497912549	1.0662128592744e-08	1.56942117469228e-07
CACNG7	67.8785683961751	2.90795141753285	0.509002718274586	5.71303710791606	1.10977467304713e-08	1.63095344900555e-07
SRGAP1	1046.98398249459	2.91322945329848	0.509964708878362	5.71260991707829	1.11256508419739e-08	1.63359656052417e-07
PCSK1	132.958245537233	7.36296452528779	1.28892929742657	5.71246579621429	1.11350801916577e-08	1.63359656052417e-07
HAAO	233.842804892838	3.96569680433821	0.694253101417325	5.7121772970725	1.11539790723958e-08	1.63494870326801e-07
SYMPK	3147.76136664294	-1.06506309810058	0.186460092024507	-5.71201637056254	1.1164534518244e-08	1.63507658174387e-07
LOC105602079	54.3008549679396	3.04472775746887	0.533072412354357	5.71165884203534	1.1188020180277e-08	1.63709626312095e-07
FOXRED1	3502.12788560274	-0.692778422523375	0.121299650177102	-5.71129777795641	1.12117868122945e-08	1.63915352478272e-07
KIAA0141	5657.69147978018	-1.31253218083478	0.229849845208126	-5.71038966611572	1.12717793286136e-08	1.646498838607e-07
CPE	943.260822600282	1.69790933309892	0.297374883347426	5.70965951793326	1.13202411834268e-08	1.6521485965717e-07
FAM111B	270.086067664424	3.38304389711594	0.59265482633927	5.70828709522614	1.14118810529241e-08	1.664084831258e-07
TBC1D30	471.845313912989	2.29800482439722	0.402673901903096	5.70686308086149	1.15077277835766e-08	1.67661338527588e-07
NCOA4	10654.8203125789	-0.582885245698879	0.102144566674846	-5.70647333161012	1.15340968602172e-08	1.67900654811749e-07
LOC101118931	177.416410457336	1.53925878358936	0.26975844709138	5.70606333253372	1.15618993393621e-08	1.68160406756648e-07
THBS4	7290.84327965809	1.68586011213444	0.295495167858932	5.70520365645798	1.16204064942426e-08	1.68865907109965e-07
LOC105606135	468.754638937704	0.787949169922227	0.138148555355961	5.70363669668462	1.17277903903379e-08	1.7027985256341e-07
ACOT7	631.305867538882	2.72400030647259	0.477633608323897	5.70311690593048	1.17636242205829e-08	1.70653400849452e-07
ECM2	2898.66508270046	1.03993240903699	0.18235545546737	5.70277651618202	1.17871479586786e-08	1.70701355429028e-07
GM2A	9006.08975892995	4.01165773244605	0.703440420444733	5.70291046100219	1.17778858177236e-08	1.70701355429028e-07
IQGAP3	388.396307633834	4.36963819169358	0.766335999887567	5.70198736890172	1.18418605069222e-08	1.71346749374369e-07
MYBL2	1290.70558642548	2.5093266071546	0.440139805372384	5.70120351880368	1.18964500589624e-08	1.7198926001339e-07
MMP14	8375.77962767983	3.90173312210884	0.684564804840047	5.69958182851732	1.20101665704964e-08	1.73484749965272e-07
DCSTAMP	140.970913916922	8.22901986818026	1.44391322638025	5.69910969567723	1.20434716134843e-08	1.73817146722475e-07
ALOX5AP	310.400345967548	3.35959954583476	0.589614570001731	5.69795883067289	1.2125031999961e-08	1.74844825235988e-07
LOC105613245	122.708443506724	-3.06119783701078	0.537348391905532	-5.69685865468999	1.22035017367476e-08	1.7582622041529e-07
IL2RG	1291.04516827944	3.03406921677411	0.532716156196288	5.69547062067356	1.23032071118431e-08	1.77111641338945e-07
LOC101112460	76.3050636896563	-3.00418457840689	0.527524532082801	-5.69487179401042	1.2346466068995e-08	1.77582986406346e-07
TPX2	1076.10639662448	2.99574894176976	0.526104477708401	5.69420917080692	1.23945059074983e-08	1.78122235535332e-07
ADGRE1	443.928438410552	5.91139897925268	1.03834020355999	5.6931234666492	1.24736117490815e-08	1.79106639451522e-07
SH3GL3	867.375599793289	-1.94580208273669	0.341843812696018	-5.69207927851828	1.25501553398679e-08	1.80052610933738e-07
PLCG2	479.044438523641	2.16655631754366	0.380809875720596	5.68933857989882	1.27532380036287e-08	1.82810846289707e-07
LOC101123446	231.021885920075	3.08611455179769	0.542554493955205	5.68811904828216	1.28446270411681e-08	1.83964692296154e-07
ZNF385A	444.603229953743	2.6441779353242	0.464956438309768	5.68693692023374	1.29338202826729e-08	1.85085160417979e-07
JAK3	1202.37021208724	2.20748882102866	0.388248031455716	5.68576951376109	1.302249319059e-08	1.86196291292382e-07
LOC105603750	78.2408826809729	6.31655627574491	1.11099767277161	5.6854811045526	1.30444907622967e-08	1.86353021160865e-07
SLC6A12	61.6250814476583	2.95471994320744	0.519866829855626	5.68360928899426	1.31881380430163e-08	1.88245899403527e-07
SLC25A13	1607.51949498963	-1.15765177504464	0.203704014258722	-5.68300914077383	1.3234519257538e-08	1.88748388667894e-07
RAD51	210.953050662926	3.83260543118944	0.674503194006789	5.68211606000321	1.33038326691327e-08	1.89576808819388e-07
SVOP	26.9765507332714	3.72019523316189	0.654860987743514	5.68089304873809	1.33993249581345e-08	1.90776560913203e-07
CBLN3	185.3136681385	2.48905502080924	0.438219532290247	5.67992715386465	1.34752120014786e-08	1.91695391623393e-07
TRAIP	100.181015394873	3.3775574551966	0.594797725428179	5.67849759809552	1.35882941219807e-08	1.93141359043575e-07
LOC105616380	49.9075622968819	3.49327735706117	0.615338402421301	5.67700202573973	1.37075850058144e-08	1.94673070149858e-07
MMS19	2298.576916318	-0.521199959257562	0.0918579771018107	-5.67397601930522	1.39520671586335e-08	1.97978660538391e-07
FAM114A1	2864.82062345795	1.16153879268338	0.204801222667657	5.67154227671911	1.41517667581858e-08	2.0064377286207e-07
PECR	1490.96755228489	-1.65271003731907	0.291443041796405	-5.67078228092887	1.42146948108765e-08	2.01366893101057e-07
SMO	1382.88292980249	0.940058261060524	0.16578307161028	5.67041165258655	1.4245481554384e-08	2.01633865488121e-07
TMEM173	2306.15077591095	3.67600116178133	0.648313851967536	5.67009504829368	1.42718320086091e-08	2.01837651002825e-07
WWP1	3002.57485030653	-0.697329697368302	0.123014253254237	-5.66869024459393	1.43893237603081e-08	2.0315896406067e-07
RGS18	183.523714907348	3.86935078667724	0.682579759154451	5.66871597755904	1.43871631416755e-08	2.0315896406067e-07
C1QTNF5	800.258034974329	2.04158485654364	0.360175641768183	5.66830351580979	1.44218326828058e-08	2.0344784183948e-07
SYPL1	1725.53441307258	-0.651322579823138	0.114910910930099	-5.66806558708198	1.44418687175578e-08	2.03560430020602e-07
LOC106991117	86.1026172764848	2.18001992130538	0.384785297878942	5.66554890044485	1.46554620167847e-08	2.06398775325626e-07
HMOX1	14782.0834889238	5.11930762217972	0.903730651530423	5.66463869905312	1.47334646264431e-08	2.07324403068433e-07
LOC101102085	105.834969209816	3.58574519747235	0.633066976414851	5.66408505112514	1.47811083476309e-08	2.0782164492764e-07
LOC101115564	21.24577874184	3.34808967578521	0.591612570168309	5.65926054416441	1.52026605897522e-08	2.13570820897301e-07
SLC16A3	920.613367835484	3.33933499019951	0.590137738866244	5.6585687887288	1.52640535208131e-08	2.14255035538196e-07
DHX32	1296.67949078984	-0.766611717552866	0.135519860968018	-5.65682190106279	1.54201627340804e-08	2.16266501601064e-07
ADAMTS12	709.392720341161	2.3333384643508	0.412647366540379	5.6545579920052	1.56247837789029e-08	2.18954438913323e-07
IPO7	9015.36931801744	-0.677669995846393	0.11986585697903	-5.65356985655178	1.57149198853911e-08	2.20034939622482e-07
CMTM3	3174.21776346555	3.06073548096172	0.541440528709387	5.65294860408306	1.57718478842709e-08	2.20649066589726e-07
NAT16	22.7720119024905	7.60434083216449	1.34526463459665	5.65267281737803	1.57971835368555e-08	2.20820563910051e-07
MCM3	1655.97924150807	2.07343202835901	0.36689551987856	5.65128739932637	1.5925056759235e-08	2.2242391103097e-07
CCNB1	547.158834217375	3.84157300191132	0.679847532235243	5.65063903266777	1.59852453902176e-08	2.23080044346458e-07
ACTG2	667.577610767299	4.42443892714898	0.783508564853201	5.64695668384678	1.63312956904186e-08	2.2772110572123e-07
MEAF6	1266.30751554128	-0.706210734251243	0.125077832488851	-5.64617023015803	1.64061403232254e-08	2.2857597813365e-07
GORAB	216.545787266697	1.21184531993676	0.214654053138551	5.64557390003982	1.64631133749009e-08	2.29180653296436e-07
DNTTIP1	1716.32530474362	-0.98386973625149	0.174303303002902	-5.64458457930145	1.65580566147546e-08	2.30122916869749e-07
SPCS2	3286.41458096072	0.553920893483375	0.098132587777829	5.6446172064416	1.65549169876106e-08	2.30122916869749e-07
LOC105611472	93.462852342022	2.3039360041802	0.408264983133546	5.6432368666469	1.66882500776526e-08	2.31741604285561e-07
SEMA3D	199.851722559684	1.67962012701046	0.297647700884496	5.64298034898058	1.67131428986081e-08	2.318965743516e-07
GEN1	254.362874430403	3.43776865050395	0.609612366384875	5.63926987060748	1.70772713606851e-08	2.36754354841157e-07
LOC101122261	2516.90669048854	3.34245459214166	0.593228435093017	5.63434655929392	1.75723335914513e-08	2.43417904040399e-07
XYLT1	1040.89007969678	2.9462401902717	0.522986217647351	5.63349490073628	1.76593741700762e-08	2.44423108390088e-07
GLOD4	2887.18732996813	-1.00045932254985	0.177596431354937	-5.63333010081925	1.76762652075144e-08	2.44456522763381e-07
GMIP	2469.94743691902	3.34253227949688	0.593584828537511	5.63109452735221	1.79069543005412e-08	2.47444214663616e-07
CCR5	1066.51972688525	3.33682746253052	0.592677827400589	5.63008654662421	1.80119217122093e-08	2.48691177459008e-07
COL6A3	43910.6420632102	2.3121227221272	0.410894307631033	5.62704977700346	1.83317840864888e-08	2.52721409053509e-07
TMEM106A	424.732187607437	3.10747732983866	0.55224099294645	5.62703125905032	1.83337513970478e-08	2.52721409053509e-07
LOC101103588	120.626425060959	-1.223387007487	0.217501961209502	-5.62471713213017	1.85812199628748e-08	2.55923719651797e-07
LOC101117475	38.5402309257671	-2.25579004885148	0.40115273214659	-5.62326981242438	1.87376391087438e-08	2.5786778646312e-07
LOC105607467	667.061289707925	1.70329834139412	0.303170337884648	5.61828823122597	1.92858582291836e-08	2.65196255747552e-07
LOC105609836	13.8274900506829	-6.13809645839154	1.09281090893302	-5.61679647248812	1.94530333791508e-08	2.67277397591815e-07
LOC101123292	233.698068494624	-3.10323510691541	0.552558199446967	-5.61612353236512	1.95289066650209e-08	2.68101721906945e-07
ATP8B4	992.003786388966	2.90494972129702	0.517283508767173	5.61577872107367	1.95678950239994e-08	2.68200872869525e-07
ALOX5	391.41227245635	3.24806948859326	0.578372938269057	5.61587390017593	1.95571254272882e-08	2.68200872869525e-07
ARHGAP33	216.76993376839	2.46273466338118	0.438614441129693	5.61480524224915	1.96783761238109e-08	2.69496398399571e-07
TNFAIP3	2250.6398266845	3.6450401708849	0.649509370581806	5.61199012051175	2.00012860121595e-08	2.73696690114526e-07
KCNMA1	96.5845742977064	2.31178434372839	0.412037729851347	5.61061324302128	2.01610890203604e-08	2.7566003983628e-07
SFXN1	2392.88330452946	1.73065501133259	0.308477295632565	5.61031568882144	2.01957862535573e-08	2.75687992463678e-07
FGD2	1588.88612895796	3.80461046089982	0.678134181806985	5.61040950739557	2.01848399937235e-08	2.75687992463678e-07
C7H14orf166	3360.1301209854	-0.481240333787293	0.0858143378536292	-5.60792457092811	2.04767226846604e-08	2.79297204566378e-07
GCNT1	281.782087243057	2.57646410786071	0.459446195126543	5.6077602452472	2.04961682943259e-08	2.79336802112983e-07
KIF22	616.400697190549	3.37601412263451	0.602107154565095	5.60699884902218	2.05865029466823e-08	2.80341684481998e-07
LOC101116326	497.372149612989	-4.74654965082138	0.846590715720511	-5.60666395541761	2.06263581529844e-08	2.80658085230696e-07
ANKRD31	58.3535469024577	-1.80478531252459	0.321934576707569	-5.60606235894935	2.06981415091676e-08	2.81408065639134e-07
TNS4	68.3878910027121	3.64077302848121	0.649694306683305	5.60382473884894	2.0967272329506e-08	2.84837780012902e-07
LOC106991541	40.9517595299436	3.66463082397803	0.654211004196019	5.60160376464718	2.12377590937322e-08	2.88136272689871e-07
MS4A2	35.7560325942801	2.56433065586628	0.457789383659512	5.6015511661003	2.12442058213247e-08	2.88136272689871e-07
TNFSF13	568.149530040581	3.45970259271686	0.617710457628018	5.60084834244506	2.13305297213667e-08	2.8907489957865e-07
LOC101109081	166.549859147403	2.23580102944086	0.399211386419986	5.60054423670349	2.13679867859781e-08	2.893503006159e-07
LOC106991236	58.4720191402201	-2.3213682520399	0.414547930213174	-5.59975839427342	2.14650758662178e-08	2.90218567860006e-07
MRPS16	2099.45706581716	-1.07814490318476	0.192534572296049	-5.59974704972444	2.14664805908532e-08	2.90218567860006e-07
FADS6	354.315219939895	3.75582144105102	0.670942733976742	5.5978271331592	2.17055018329254e-08	2.93215283160623e-07
FKBP14	823.197560769172	0.957573820353119	0.171118146388612	5.59598055824221	2.19378286304955e-08	2.96116845926896e-07
SUSD1	309.674219328653	3.42037604504712	0.61132484026264	5.59502218751268	2.2059355725765e-08	2.97519393598457e-07
LOC101102230	1064.66049420508	3.97633414555844	0.711073504300733	5.59201562357291	2.24448617796793e-08	3.02235993629716e-07
SLC7A5	306.19636849418	3.16718020523345	0.566368964840958	5.59207937200941	2.24366204124174e-08	3.02235993629716e-07
LOC105601985	93.10900346661	3.45350184803881	0.617626036061158	5.59157426403708	2.25020011811232e-08	3.02763977644977e-07
PDIA5	1412.74925516143	3.0689360999814	0.548915324318457	5.5909098617202	2.25882825531991e-08	3.03682913370477e-07
SKIL	1160.96243507233	1.56809894201972	0.280522734834383	5.58991749080697	2.2717753285821e-08	3.05180574371021e-07
ASRGL1	9834.10966443584	3.33904960065084	0.597433245062969	5.58899195557641	2.28391532315066e-08	3.06567521039125e-07
CLEC6A	176.136110842383	4.93583562255282	0.883517116371577	5.58657611843818	2.31590065400671e-08	3.10613966986159e-07
ARSI	718.648437207358	4.0443925753998	0.724417307662364	5.582959618194	2.36459663723454e-08	3.16211380534821e-07
LOC106990145	87.0376613108315	1.42339999484211	0.254956150761212	5.58292079085884	2.36512479933364e-08	3.16211380534821e-07
SCG5	18.1117110133637	3.92126605292284	0.702321968605762	5.58328833242576	2.36012977427639e-08	3.16211380534821e-07
APOE	7320.85380456988	3.77464795286946	0.676090478100079	5.58305149257068	2.36334734050046e-08	3.16211380534821e-07
GRN	17877.9915325861	3.77897460866436	0.676906665744653	5.58271147249995	2.36797409699301e-08	3.16341856027088e-07
LOC101105495	6487.54649454201	1.12144639509163	0.200895760919217	5.58223025692703	2.37453717218213e-08	3.16967863157846e-07
PLCXD3	115.373450058316	2.1313622135643	0.381826165558857	5.58202241180812	2.37737733148145e-08	3.17096316108971e-07
LOC101113619	267.752425210422	4.11585267233029	0.737368117863145	5.5818153411051	2.38021018719792e-08	3.17223592904688e-07
PVALB	67.66557304827	7.70611697918333	1.38064394498236	5.58153824321579	2.38400618437658e-08	3.17478930831095e-07
LOC106990412	107.224411141431	-6.39964511011487	1.14668945139962	-5.58097495560253	2.39174084998996e-08	3.18257966847364e-07
LRP3	319.900350428444	1.77742186726548	0.318891449333959	5.57375204314143	2.49310518396955e-08	3.3148483572055e-07
SLC43A2	1285.50914503975	4.03091365467012	0.723295472531593	5.5729833902618	2.50413454030016e-08	3.32689345771114e-07
TBXAS1	409.373095563603	4.09867077660131	0.735640372870488	5.57156856496088	2.52455971458347e-08	3.35139271544469e-07
TRPV2	2959.84862444183	3.69412517205098	0.663138926035274	5.57066555289876	2.5376805099207e-08	3.36616442187911e-07
COL7A1	513.492073030447	1.35171260477532	0.242658066409751	5.57044167034953	2.54094375455035e-08	3.3678474285194e-07
ATP8B3	270.128648467239	2.55672835833881	0.459066110931851	5.56941211179573	2.55600278819428e-08	3.38357696440886e-07
LITAF	4060.55401650139	2.50559029311732	0.449888653544658	5.56935649160266	2.55681878869223e-08	3.38357696440886e-07
ATP13A2	1759.9622128289	1.8161647842118	0.326216260306626	5.56736436897627	2.58621236416066e-08	3.41979498678285e-07
LOC101106730	513.786522561325	4.22852856441013	0.759555414916347	5.56711002432369	2.58998871983958e-08	3.42210872638585e-07
ANKEF1	31.2534188324488	3.71037343772266	0.666505475683854	5.56690615919654	2.59301944904124e-08	3.42343443444178e-07
CARD9	2260.90051138378	3.92874078213211	0.70576830099101	5.56661552610897	2.5973460519323e-08	3.42646761194757e-07
LOC105608734	78.7523972638519	5.33233742447241	0.957982238087236	5.56621742290261	2.60328391556349e-08	3.43024192043759e-07
SPAG5	540.096222126356	3.37016777311296	0.605475404604414	5.56615140348244	2.60426989340341e-08	3.43024192043759e-07
LRMP	308.886902276783	3.4932880744163	0.627617778210365	5.56594825018711	2.60730619340677e-08	3.43156448806443e-07
C4BPA	95.0328406697778	5.01100402461921	0.900358119122891	5.56556765379182	2.61300378174562e-08	3.43638487994989e-07
AXL	3106.5104083507	2.02477823382734	0.363817151215884	5.56537322954811	2.61591900421499e-08	3.4375415023482e-07
JAML	951.938399704442	3.2797492299018	0.589348243566486	5.56504454828634	2.62085447334685e-08	3.44134903864191e-07
LMO2	1172.0776332709	1.70435878495497	0.306311939980116	5.56412781384105	2.63466793112007e-08	3.45679896541519e-07
SERINC2	1170.36432743859	-1.78786595149504	0.321383862117207	-5.56302341915045	2.65140291693245e-08	3.47551229274579e-07
RCN1	6539.30459138422	2.5191676191369	0.452850257964535	5.56291527901523	2.65304710727781e-08	3.47551229274579e-07
LRRC8D	1065.83287357829	3.38497345225915	0.608656411481636	5.56138633949358	2.67639964982757e-08	3.50338639434018e-07
SLC27A6	32.5729332336389	-3.99041538801801	0.717541458595015	-5.56123320850541	2.67874948368643e-08	3.50374622629969e-07
R3HDM2	7250.95015000808	-0.770315184314617	0.138540873685024	-5.56020157679927	2.69463239049006e-08	3.52179276670396e-07
PBX4	113.008851089531	3.60460247862034	0.648584388354318	5.55764607249716	2.73437127099953e-08	3.57096622444687e-07
SGCE	1078.39137643533	1.3223514136863	0.238020201553511	5.55562681257966	2.76617301899118e-08	3.6097061513667e-07
HK3	2241.08770659204	4.0855488916538	0.735716189774506	5.55315887897751	2.80552861699044e-08	3.65823600204638e-07
CEP78	254.36408342743	2.89281531371867	0.520991057611389	5.55252392811017	2.81574158624999e-08	3.66306721305218e-07
LOC105606998	105.635002727384	-1.10896113949096	0.199717986321833	-5.55263529296724	2.81394771539545e-08	3.66306721305218e-07
FTL	16836.3537464584	4.24212895178106	0.763969220280665	5.55274851285579	2.8121251003861e-08	3.66306721305218e-07
CNDP2	4975.2565736321	3.56234616955501	0.641664702083957	5.55172531383674	2.82863825535442e-08	3.67701197689875e-07
CD276	1772.07824455877	1.99915870456999	0.360202373429022	5.55009864465518	2.8550845287187e-08	3.6989490311017e-07
CENPN	136.084922060296	3.64920727019403	0.657513160507894	5.55001403679162	2.85646662119899e-08	3.6989490311017e-07
APRT	1041.47065685557	1.94400631832721	0.350250334312382	5.55033394084752	2.85124431183023e-08	3.6989490311017e-07
CFAP47	16.2161837091354	-4.34049206556177	0.782035251724741	-5.55025116321678	2.85259473537355e-08	3.6989490311017e-07
LOC101107003	241.704652194818	4.60946023934645	0.830465851047278	5.55045127205843	2.84933124832909e-08	3.6989490311017e-07
FGGY	664.242042395753	-1.36551966659538	0.246092587896585	-5.54880453030633	2.87629535171931e-08	3.71892215230721e-07
GJC2	59.4653111780864	1.45817857663367	0.262787005854057	5.54889908614237	2.87474039696833e-08	3.71892215230721e-07
SLC10A6	19.5858019809156	-2.08524376762645	0.375890101106549	-5.54748252611039	2.89812113893663e-08	3.74427494660168e-07
ADAMTS13	205.728543355566	2.68392497730814	0.483873538527805	5.54674881679629	2.91030365195299e-08	3.75713971459313e-07
ALDH1A3	1290.60411582228	1.90927454589564	0.344229505477949	5.54651625009508	2.91417555070256e-08	3.75926419779705e-07
ACSL5	1826.07762382608	2.56968109710682	0.463396526034032	5.54531800032983	2.93420402057207e-08	3.78221138102137e-07
RETN	100.946394480192	4.35918587307584	0.786189645302732	5.54470018667987	2.9445827507487e-08	3.78980368362368e-07
FANCD2	523.454438635942	3.87822359916468	0.699440657006253	5.5447500232032	2.94374422166579e-08	3.78980368362368e-07
GNA15	1025.17929883566	3.69100427846969	0.665952734047707	5.54244181270269	2.98282538871914e-08	3.83609973449439e-07
LOC105609211	88.0666608815895	2.00089599325122	0.361066136340885	5.54163293608393	2.99663952156568e-08	3.85093264544582e-07
OAF	1488.82685132089	2.44098128180336	0.44049475531976	5.54145367753908	2.99970932088095e-08	3.85194612869929e-07
UBE2E3	1221.96601685392	0.895737158081835	0.161799340438119	5.53609894611661	3.09282884556843e-08	3.9685036387742e-07
LOC101121401	9576.18409821392	1.84645991689677	0.333675576301745	5.53369814285419	3.1354840346703e-08	4.02018097262283e-07
VASH2	1501.37194572961	2.79555770338211	0.505309490076529	5.53236730811986	3.15937433114525e-08	4.04773861576014e-07
ARPC5	7877.89723796058	2.8096366399584	0.507988223969687	5.53090900021742	3.18575571151873e-08	4.07844358943937e-07
DOCK8	2017.33478905647	2.96007008454859	0.535267189217539	5.53007945223704	3.20085779507218e-08	4.0946730854234e-07
CDT1	477.935539912793	2.32889117045531	0.421368224206212	5.52697388333577	3.25801438159933e-08	4.16463518907543e-07
DLGAP1	70.8681576490981	3.10021634774985	0.560958562167061	5.52664056997951	3.26420737307842e-08	4.16939528757959e-07
SEC24D	3017.14729020981	2.29310873096493	0.415316713695389	5.52134950351841	3.36405877109618e-08	4.29368831509676e-07
GREB1L	1887.69114410727	-2.13440271852601	0.386758207553715	-5.51870051323881	3.4151564208065e-08	4.35561414816757e-07
LTC4S	237.387405961259	2.0544480103062	0.372316853296483	5.51800970629231	3.42860500103374e-08	4.36946596584571e-07
C12H1orf112	235.686778680843	1.39057849933582	0.252019762951886	5.51773592296135	3.43394919662519e-08	4.37297632988032e-07
DENND2D	178.42429932351	2.67376071742792	0.484672046317011	5.51663900929637	3.45544188015315e-08	4.3947165297256e-07
ZNF516	444.657321370139	2.29440381904344	0.415909109040621	5.51659910583817	3.45622619417008e-08	4.3947165297256e-07
DOCK6	7455.67304870735	-0.709973041437089	0.128706405497712	-5.51622150188719	3.46365666231763e-08	4.40085074491313e-07
PIGB	277.124053675525	0.765069492067348	0.138715009033949	5.51540527153845	3.47977137806126e-08	4.4180014654092e-07
LOC105608539	254.267689090988	1.45978536288188	0.264770720178747	5.51339423746091	3.51978584559125e-08	4.46544731695371e-07
TNFRSF1B	6763.64801129768	3.18784678604435	0.578897425625913	5.50675585160462	3.65506610797875e-08	4.6335920645142e-07
LOC101102332	196.825240893299	2.1002309177683	0.381412043542624	5.50646198337362	3.66116980591012e-08	4.63784796268555e-07
CDKN3	157.200745669977	3.82290639425457	0.694389017778766	5.50542461988153	3.68279517836406e-08	4.66174508109862e-07
LOC105612625	13.2673497266929	6.09163181126253	1.10651287725403	5.50525162109255	3.68641362501864e-08	4.66282999790747e-07
LOC105611518	57.8072477342327	5.18039928655554	0.941299013125477	5.50345768381783	3.7241394943775e-08	4.70702241781874e-07
SOAT1	1779.40613229576	3.30756091334391	0.601152742844997	5.50203081115566	3.75441320950384e-08	4.7417368328857e-07
RAB39A	86.4323478254248	5.19448983343976	0.944283340550741	5.50098642046373	3.77672300500005e-08	4.76634862947914e-07
LOC101119576	2761.53627797636	-1.58829144316689	0.288768385397148	-5.50022621410747	3.7930429798055e-08	4.78336995944702e-07
BST-2A	196.599137222021	3.32599400053064	0.604810550130781	5.49923277596835	3.8144730449674e-08	4.80322086780906e-07
MBP	205.37486898292	3.04302210976122	0.553350413592184	5.4992677967056	3.81371559846138e-08	4.80322086780906e-07
PHYHD1	203.193948849677	1.37138031570343	0.2495195114861	5.49608448467898	3.88316527621947e-08	4.88607517542787e-07
LTBP1	10351.7052589472	1.07973707408517	0.196500490182693	5.49483145350578	3.91083745994494e-08	4.91723018232541e-07
LOC105612575	11695.2292137593	4.77530340153207	0.869353485123484	5.49293639842461	3.95305185875017e-08	4.96381027580086e-07
TMEM154	480.231546750044	3.23101579761365	0.588216256671078	5.49290462643637	3.95376336666597e-08	4.96381027580086e-07
LOC101115435	1389.61711971623	1.96998217432085	0.358735634774951	5.491459401731	3.9862596299357e-08	5.00089005283018e-07
PTN	6881.44279373803	3.5637244931455	0.649089419814552	5.49034444924965	4.01150646262709e-08	5.02882688403274e-07
ARHGEF40	3894.29486496405	1.64781734107003	0.300158513949693	5.48982375807674	4.02334997000149e-08	5.03993231405379e-07
PTGES	184.960000175231	1.52654790791582	0.278153148313934	5.48815613689514	4.06150988478999e-08	5.08396263265854e-07
LOC101117965	3333.16822800757	1.81795300639224	0.331302238253771	5.4872946707946	4.08135991768819e-08	5.10502544963576e-07
TTC7A	1217.98269383209	2.68318282114221	0.488998159488584	5.48710208633179	4.08581032650001e-08	5.1063145942044e-07
SETD7	9626.08436640141	-1.45798564268425	0.265716914852507	-5.48698844969484	4.08843854753308e-08	5.1063145942044e-07
HTR2A	69.3762144361984	5.79407510489469	1.05618050784559	5.48587581559663	4.11425862497767e-08	5.13476505109926e-07
SLC13A5	427.583240161945	4.80739343396092	0.876385228278045	5.48547976260014	4.12348763633958e-08	5.14248243923413e-07
IRS2	638.999891222396	-2.52306601567025	0.459973016793342	-5.48524788097259	4.12890036351165e-08	5.14543258584928e-07
RPA2	1032.98693529171	-0.959869129239894	0.175021049864037	-5.48430677330274	4.15093909825058e-08	5.16908241984213e-07
ARFGAP3	1581.40063549602	1.83275254205042	0.334208144834108	5.48386558011668	4.16131013086641e-08	5.17817854604349e-07
CX3CR1	446.454413066485	3.58226353414016	0.653565189958612	5.48111127884123	4.22662519340141e-08	5.25558122354759e-07
ZFX	2055.49133228074	0.657440183653377	0.119978460526258	5.47965177057335	4.26163753849674e-08	5.29521791575099e-07
PAK1	1071.54682205187	3.07737613094676	0.561937783933421	5.47636449965317	4.34152936902799e-08	5.39051947980931e-07
PRKCDBP	4257.18923149813	0.801909428175197	0.146453879603215	5.47550826477111	4.36257599161714e-08	5.41267143236202e-07
ASGR2	191.398922181197	3.16925859874749	0.578943073465034	5.4742145540824	4.394563717968e-08	5.44835557574211e-07
ABCA6	3558.71719851753	2.47525530684203	0.452243285932913	5.47328259774147	4.41774764859701e-08	5.47308046912759e-07
TSC22D2	4228.00084935803	-1.28122231537194	0.234117769480956	-5.47255476682713	4.43593604918615e-08	5.49158476001154e-07
SNRNP200	15588.5914455539	-0.726840132870699	0.132846978076087	-5.47125831085454	4.46851430935863e-08	5.52786319617801e-07
RARRES2	4014.96159711722	1.53343342434567	0.280294297676016	5.47079779025017	4.48014233282971e-08	5.53819058800604e-07
LOC101117299	567.152867662034	1.97657274067307	0.361519913953455	5.46739657867795	4.5669350776386e-08	5.64135082084897e-07
LOC105612017	17.6674241206716	5.15986038989552	0.943786296664067	5.46719146922741	4.57222088796117e-08	5.64375160190879e-07
VSTM5	84.5444172787856	3.98147068617654	0.728902171397003	5.46228402440579	4.70047229268187e-08	5.79782141228825e-07
HAGHL	1221.49590016419	-1.55036128739056	0.283861428242311	-5.46168352984941	4.71640309887424e-08	5.81322501661244e-07
NKAIN1	831.469354753776	-1.10489799280493	0.202310565954359	-5.46139539273593	4.72406579597528e-08	5.81842268642149e-07
CDC25C	83.4507921528534	4.1260746344975	0.755802391295797	5.45919764480169	4.78291094046555e-08	5.88660598693158e-07
TMEM156	147.944275985366	3.40386708016247	0.623555373557086	5.45880482232883	4.79350342613147e-08	5.89534587426482e-07
CLASRP	1755.15739419984	-0.385523777709236	0.0706317464279292	-5.45822236043129	4.80925141989534e-08	5.91040898663412e-07
SCN4A	246.355905209749	-1.59705081990789	0.292648714777038	-5.45722820318771	4.83624632258267e-08	5.93494588685545e-07
SORL1	805.105632097479	3.19004754715393	0.584548320998734	5.45728630561036	4.83466460219599e-08	5.93494588685545e-07
RBM47	526.204337536463	3.80400307755124	0.697301044725743	5.45532393264576	4.88836474540979e-08	5.99454808213433e-07
TMEM167A	2041.19437576233	1.50711976410475	0.276281564915416	5.45501385358868	4.89690275310087e-08	6.00066036929328e-07
DDAH2	2395.5141456576	0.956778783622249	0.175453383517231	5.45317943970164	4.9477097118975e-08	6.05852256672234e-07
CARD11	975.364952857651	1.68037290128358	0.308180671943274	5.45255771780808	4.96504491998236e-08	6.07534409556682e-07
MYO1F	2589.34630624031	3.35567613666238	0.615540957769373	5.45158871120915	4.99218076341578e-08	6.10412486394199e-07
ICAM4	129.224208659629	5.6269206164001	1.03220223887336	5.45137416340216	4.99820832065118e-08	6.10707277152791e-07
S100A14	1171.95107453124	0.944928663526911	0.173387429282601	5.44981067795169	5.04234675982415e-08	6.15654861796027e-07
NT5C	99.667365409044	3.1723473848589	0.582528149413751	5.44582676056343	5.15653057476552e-08	6.29141439924065e-07
PAPSS1	2648.76012534361	2.32341656424236	0.426715612366451	5.44488295461539	5.18394614187416e-08	6.3160144979681e-07
SELPLG	1498.19549514928	3.45808908635617	0.635108978953939	5.44487513316509	5.18417392762276e-08	6.3160144979681e-07
STARD4	1189.41828700803	1.1544646469865	0.212041413294856	5.44452439288901	5.19439858813631e-08	6.32390876418671e-07
TMED1	1332.95001684547	-0.473450864156417	0.0869686586318835	-5.44392510594438	5.21191404083533e-08	6.34066141884333e-07
CYTIP	426.808244918296	3.01495048670921	0.554119370951439	5.44097652015387	5.29892986554202e-08	6.44188118859198e-07
CXCL1	87.7285147980413	6.73715818024857	1.23829082530057	5.44069134858788	5.30741985911743e-08	6.4429253588107e-07
IQGAP2	1493.59081080927	2.78063691740276	0.51107240824734	5.44078857032922	5.30452393916568e-08	6.4429253588107e-07
REL	159.620063573871	1.79624197022748	0.330316559465465	5.43794102582762	5.38998077382428e-08	6.53844937836184e-07
RAB8B	1637.73200232126	2.16665221932961	0.398457176396081	5.43760370669264	5.40019191671699e-08	6.54613357542593e-07
FAM124B	435.214515953143	3.29045677413802	0.60515979271846	5.43733541740577	5.40832680823876e-08	6.55129171333714e-07
RHNO1	388.925811556529	2.38782845569859	0.439168952970214	5.43715223844738	5.41388786146677e-08	6.55332691245361e-07
LOC101117178	635.226528419929	1.50094165755903	0.276105973032139	5.43610716231886	5.44572104249456e-08	6.58713793148733e-07
LOC101102333	36.3228658429982	5.81038435317211	1.06890153328535	5.43584621430324	5.45369781697293e-08	6.59206451949928e-07
TAMM41	146.588342329183	-0.849947501031836	0.156373255561244	-5.435376388253	5.46808822371185e-08	6.60473088309001e-07
ANGPTL1	390.576019113453	2.44572169285681	0.450247953480774	5.43194405204831	5.57434013941278e-08	6.72825643989451e-07
LOC106990106	2270.38075859943	-1.71196617693099	0.315181579777389	-5.43168220090827	5.58252767909618e-08	6.73332588494415e-07
SACS	4061.04640902631	-0.56025916270862	0.103162653529784	-5.43083318952112	5.60915472575764e-08	6.76061289786891e-07
LOC106991845	48.6906508529168	-2.30679510906225	0.424775019426991	-5.43062798790299	5.61560878838744e-08	6.76356419405923e-07
WSB1	3825.94248505633	1.56020352224855	0.287325626158926	5.43008830470821	5.63261743689683e-08	6.77921440053029e-07
DTNB	612.59309461985	-0.974290249119809	0.179432543155949	-5.42984138765191	5.64041590677592e-08	6.78376517106967e-07
SAT1	12932.9995743668	2.91766734085799	0.537359113213904	5.42964149878773	5.64673673104907e-08	6.7865335544836e-07
GSTK1	3389.12298530963	-1.75607773283135	0.323443343502716	-5.42932098652573	5.65688620104171e-08	6.79389618711169e-07
AMPD2	1753.74317446278	2.04646750354169	0.377167705521026	5.42588210386322	5.76690164535397e-08	6.9161861635971e-07
THEMIS2	1343.65689210743	3.35924327054914	0.619103003150164	5.4259844540511	5.76359756459326e-08	6.9161861635971e-07
ECT2	298.466760454448	3.40493266161922	0.627705007698323	5.42441532226176	5.81445456907837e-08	6.96826684552572e-07
PLA2G7	446.553212585621	2.65648475843555	0.489756089393528	5.42409745578685	5.82480974982239e-08	6.97572605925538e-07
GLDC	30.1645741764236	2.66289131578864	0.490970253438181	5.42373249120669	5.83672129077876e-08	6.98503725840468e-07
KCNN2	22.4610586400876	-4.45370159484343	0.821496846790171	-5.42144697480623	5.91185338810089e-08	7.06994024868779e-07
LOC105604745	65.1641576307463	3.76583071388051	0.694785419561593	5.42013491914775	5.95540728995747e-08	7.11698566866396e-07
RCBTB1	1873.46901763924	-0.463410507330759	0.0855422240442279	-5.4173305932654	6.04954225270346e-08	7.22436849216058e-07
LOC101103133	302.61885944078	3.63363204770771	0.670875626234328	5.41625288744434	6.08610057752845e-08	7.26289006022229e-07
PTPRE	1011.94004574066	2.81211623703784	0.519259925814866	5.41562346184299	6.10755110174008e-08	7.28334095367112e-07
LOC101119041	23.783508030983	6.93751678455386	1.28112841447667	5.41516112370967	6.12335401072351e-08	7.29703287403509e-07
ABHD3	522.216627155331	-0.944984430274565	0.17453260470364	-5.41437189847232	6.15042163708379e-08	7.32411987050754e-07
SPRN	157.365890268143	2.65889061068778	0.491206207630902	5.41298250995578	6.19835467371384e-08	7.37599838057307e-07
SFRP1	4866.06532914036	2.24305253244518	0.414396978235938	5.41281102481422	6.20429583765901e-08	7.37786897990916e-07
RAD51B	1344.03602302855	-2.3959751379711	0.442665902863324	-5.41260377741556	6.2114833613349e-08	7.38121801826187e-07
LOC101123541	123.708313914862	2.83429844481844	0.523680142395355	5.41227023017167	6.22306801890784e-08	7.3897838654907e-07
NT5E	694.727662552559	1.44296752511839	0.266731416485082	5.40981465225748	6.30900106699889e-08	7.48264833134151e-07
QSOX1	1846.3545236121	1.94187676938897	0.358956531955383	5.40978251269248	6.31013337903015e-08	7.48264833134151e-07
ACSL1	25666.7194672374	-2.3089746240844	0.426984271694161	-5.40763390399134	6.38627942102418e-08	7.56762907392381e-07
GLIPR1	163.707826417623	3.71734616670402	0.687586149621524	5.40637150522913	6.43143283237646e-08	7.61579065971311e-07
DEPDC1B	53.5849009682616	4.73715279607584	0.876291862639802	5.40590754980346	6.44810516393041e-08	7.63018246658227e-07
LOC101116315	295.055016626327	0.941051519248154	0.174090535857517	5.40552945404425	6.46172306951903e-08	7.6409422795447e-07
LOC105605699	4897.94626072135	1.04654606392662	0.193671291028567	5.4037232796277	6.5271615956616e-08	7.71292167280208e-07
NRP2	3372.57034319304	2.58188184501407	0.477892992066766	5.40263592033038	6.56686623255933e-08	7.75441281139838e-07
FMNL1	3491.88222726404	3.04596249378866	0.563842060419215	5.40215551057684	6.58448269874096e-08	7.7673035555736e-07
STRA6	46.661043506161	8.63802056384382	1.59901531765465	5.40208743998374	6.58698252492088e-08	7.7673035555736e-07
ZBED8	221.352211371848	1.96449450984942	0.363768379876356	5.40039931595249	6.64927219447541e-08	7.83528334095685e-07
LOC106991247	237.441991657048	3.69486318157941	0.684271290446828	5.39970510697105	6.67505288482661e-08	7.860177337042e-07
MCEMP1	277.331452394656	4.62305036170177	0.856532980575747	5.39739912711152	6.76138648248848e-08	7.95629074169341e-07
LOC101112526	517.201122249246	-0.641154441991199	0.118802735986904	-5.39679862307106	6.78404567842634e-08	7.97739521768156e-07
LOC101122601	540.346938190872	1.23476421676836	0.228819789017997	5.39623002917482	6.80556857917933e-08	7.99713507501894e-07
STIL	168.931618884912	3.16929988199672	0.587524767073588	5.39432558355411	6.87814015218322e-08	8.07679239289053e-07
CHSY3	302.197215394068	1.93800053332485	0.359303078947234	5.39377658272016	6.89919942299844e-08	8.09052857288227e-07
KIAA0226L	332.644918509929	2.85237924056092	0.528828407616339	5.39377083280726	6.89942031561676e-08	8.09052857288227e-07
SH3BP1	961.128868188964	2.70323977925686	0.501298661674643	5.39247356102327	6.94943273072928e-08	8.14351985364987e-07
RAB38	533.958949324143	3.40105798569468	0.630825397660932	5.39144111556959	6.9894863438318e-08	8.18477575602939e-07
SRC	1021.28459400428	1.35198527072439	0.250797304449865	5.39074881083764	7.01646938177908e-08	8.21067927794328e-07
GLS2	41.4336379005281	3.06148142016939	0.567990763560513	5.3900197266909	7.04499500102025e-08	8.2348468861404e-07
BLVRA	1369.40921765143	-0.739296271418072	0.137161436715955	-5.38997176698483	7.04687537040914e-08	8.2348468861404e-07
MBNL3	418.837372819445	3.41227161039023	0.633131101099709	5.38951822847326	7.06468143255251e-08	8.24994541286871e-07
WAS	1079.8209822639	3.15359641869563	0.585177249292918	5.38913025498887	7.0799479708669e-08	8.26205953255414e-07
KCNK7	275.325761410297	1.90334788538151	0.353414086051858	5.3856027829695	7.2202260017487e-08	8.41994034982932e-07
PID1	987.994862477757	1.26936099353867	0.235721981836205	5.38499203023291	7.24478584349232e-08	8.44275043155358e-07
XPNPEP1	2460.24201085546	0.838847056154004	0.155803694302372	5.38399978196943	7.28485915325875e-08	8.48359528702947e-07
RUNX3	910.700097813686	3.96881237667717	0.737191779638126	5.3836904945215	7.29739398218999e-08	8.49233596025225e-07
MFAP4	3439.06299826492	2.30834287349815	0.428793341731825	5.38334588912957	7.31138478484927e-08	8.5013356141319e-07
OLFML1	1237.82445023499	1.42668280754587	0.265022476505661	5.3832521164121	7.31519640372714e-08	8.5013356141319e-07
SH2D1B	143.365754230668	4.75510198057909	0.883736516803992	5.38067839244188	7.42056619404685e-08	8.61785974915235e-07
ABHD17C	1407.41685759701	-1.08936123948832	0.202475791632491	-5.38020486649383	7.44011208379066e-08	8.63462080047348e-07
PRRT4	34.999003973774	2.8338601990862	0.527188076314902	5.3754254437907	7.6402061946641e-08	8.86075012383915e-07
TRIM34	406.917945991346	2.72762749958227	0.507674814801314	5.37278474341841	7.75298617998134e-08	8.98537574709436e-07
LOC101114959	986.205246810204	2.55931039729086	0.476437498514908	5.37176524784138	7.79695713295446e-08	9.03013841886618e-07
ITGA2	474.45196846314	2.87954974956908	0.536106247745835	5.37122960546853	7.82015612581542e-08	9.05079892669768e-07
LOC101102714	58.1668270845088	3.63929791372909	0.677910940672666	5.36840120933576	7.94376838544735e-08	9.18756664086739e-07
MRGPRF	488.933130019203	1.87201966166729	0.348787664328749	5.36721866373928	7.99600943911687e-08	9.2416574530409e-07
LOC101111694	3559.6699100287	-1.64359802544117	0.306244084478882	-5.36695436334057	8.00773078602588e-08	9.24887428541949e-07
THAP4	2990.92027733663	-0.832182171235974	0.155070865528433	-5.36646370290226	8.02953501160683e-08	9.26771894777805e-07
CCDC24	208.381349967663	2.25811734307958	0.420817807225772	5.36602136199072	8.04924125991144e-08	9.27813650952852e-07
MMP13	371.855882362879	9.61042418743603	1.79097993329065	5.36601444203696	8.04954991499425e-08	9.27813650952852e-07
P2RY8	318.220144565659	3.7809570520717	0.704661255355336	5.36563777749508	8.0663678241282e-08	9.29117920042489e-07
LOC105608577	23.2265903000625	4.80909609273357	0.896318635787668	5.36538670593123	8.07759695520674e-08	9.29777111013095e-07
FCRLB	255.624054298285	4.17601956557434	0.778403023294117	5.36485527497295	8.10141506263658e-08	9.31883479207639e-07
LOC101121769	267.83811111253	-3.42680614663217	0.638979667343868	-5.3629345686019	8.1880672547312e-08	9.40569412676129e-07
KIAA0408	117.888081325066	1.20688802266449	0.225040501532257	5.36298139422469	8.18594409480895e-08	9.40569412676129e-07
MFAP5	3631.84714768215	2.05611005015176	0.383428486722975	5.36243425136351	8.21078587206701e-08	9.42537934981125e-07
MID1	537.046106109488	1.56854227169577	0.292594694369414	5.36080216723076	8.28532136050815e-08	9.50407994785807e-07
LOC101105989	29.1434493338409	6.49999270118846	1.21252977352592	5.36068708835667	8.29060154162912e-08	9.50407994785807e-07
SIK2	789.397906889647	1.36510102790349	0.254678309154139	5.36009930503069	8.31762175655282e-08	9.52858622667238e-07
UGDH	1554.30781292142	1.54988102832709	0.289218546309607	5.35885768082089	8.37497943276949e-08	9.58779001367766e-07
RIMKLB	866.142855064575	1.06312291245193	0.19841439473829	5.35809366983779	8.41046358460547e-08	9.61971812365577e-07
PSTPIP1	2381.22627159634	2.87888224212469	0.537304173605342	5.35801206010968	8.41426250659692e-08	9.61971812365577e-07
DUSP5	170.493502366843	3.67614154054184	0.686478503818908	5.35507160106444	8.55225439220017e-08	9.77086384754343e-07
BRIP1	73.8883070292856	3.5325378000496	0.659708175885758	5.35469762112108	8.56996106996214e-08	9.78447347041114e-07
LOC106990829	88.8085502015356	2.05099123252487	0.383049067555071	5.35438252236445	8.58490747252525e-08	9.79491537709874e-07
PCBP2	16250.2285876892	-0.325152259922683	0.060737433537766	-5.35340795591084	8.6312950084311e-08	9.84119159435298e-07
LOC105606734	36.1590690958769	4.76978556885898	0.891184290498833	5.35218766725469	8.68972073611442e-08	9.89476368405398e-07
ACOX3	5263.21201734649	-1.06541035824796	0.199060941635252	-5.35218184690476	8.69000032183587e-08	9.89476368405398e-07
MORC4	378.902661057539	0.772904017083161	0.144412493246673	5.35205784282773	8.69595903864524e-08	9.89487630232908e-07
THNSL2	576.204984552892	-2.26278162254465	0.42303807270145	-5.34888410420108	8.84981878317061e-08	1.00631676749238e-06
MTHFD2	354.830771309759	2.40128240877437	0.449087700679232	5.34702332115196	8.94124994049169e-08	1.01602924963084e-06
C1H1orf216	83.285740042337	1.49245680940531	0.279140188512029	5.34662105575313	8.9611354759839e-08	1.01623729783388e-06
C1H1orf162	437.626461776694	4.29029188381889	0.802426967360219	5.34664468958822	8.95996598107867e-08	1.01623729783388e-06
FNBP1	3776.17360125071	1.52053330339073	0.284382607288943	5.34678726623326	8.95291386322466e-08	1.01623729783388e-06
RHOG	3101.2490918643	3.11069813744012	0.582079362212577	5.34411343088314	9.08606592453592e-08	1.02971348457526e-06
ESCO2	86.2882907769686	4.34141423381085	0.812655135128157	5.34225902987274	9.17953545734919e-08	1.03960855622266e-06
SNAP25	80.9968654023676	5.48396054945882	1.02666082462711	5.3415504107217	9.21549807091393e-08	1.04298190633681e-06
CPT1C	444.321891745318	3.15686260413521	0.591400765990764	5.33794135157498	9.40078552029684e-08	1.06323954652199e-06
LOC101112687	955.769118546656	2.41475745868741	0.45249768119521	5.3365079182487	9.47537360983843e-08	1.07095822473716e-06
TFPT	527.267017426199	1.37474290259676	0.257713635331872	5.33438170947541	9.58706608746575e-08	1.08285751139095e-06
GATA2	106.912693071507	-1.44278128301205	0.270474656941559	-5.33425681846336	9.59366625200283e-08	1.08287866531631e-06
STX1B	9.11758635358161	6.28884943031661	1.17904441518436	5.3338528636627	9.61504434631297e-08	1.0845667256636e-06
ACAT2	644.230892467206	2.24076911197656	0.420118622423474	5.33365814409887	9.62536575918986e-08	1.08500618297517e-06
SCN8A	133.827596505653	2.51302583395974	0.471378970264285	5.33122178223347	9.75541902247814e-08	1.09820003742377e-06
TMEM8A	1035.86014178761	-1.2611287301149	0.236553475761061	-5.33126273481075	9.75321897959999e-08	1.09820003742377e-06
LOC105602659	117.622870214384	-3.33468098715965	0.625555812075153	-5.33074894803956	9.78085530681188e-08	1.1003299314512e-06
ASL	1265.94605362508	-0.924237795912965	0.173554209088089	-5.32535511970131	1.00755997696931e-07	1.13273354002023e-06
TPRG1L	6984.14128531569	-1.03061714171994	0.193560882149648	-5.32451149361438	1.01224701972844e-07	1.13724572023515e-06
LOC101120225	499.513961042999	4.04755209689859	0.760231232808527	5.3241065641906	1.01450422778912e-07	1.13902382915207e-06
RELL1	598.693268600997	2.61552417139846	0.491309694121946	5.32357533891704	1.01747283911786e-07	1.14159776487336e-06
LOC105604051	32.4107750319607	-6.29733039643639	1.18348835024685	-5.32099060808066	1.03203731285189e-07	1.15717012382583e-06
FLT4	1011.72159836549	1.66489711622057	0.313246355050986	5.31497682055893	1.06670904668524e-07	1.19525208774565e-06
LOC101108598	17.8664822982128	5.79263761021345	1.09035092213277	5.31263604462573	1.08050704572733e-07	1.20990994523553e-06
ADA	844.003081853388	2.2818211700233	0.429535566666301	5.31229855476906	1.08251061494505e-07	1.21135018183977e-06
ZMYM6NB	173.736589237381	3.8709425307626	0.728946701032971	5.310323135117	1.09431036246418e-07	1.22299278063616e-06
SLC1A5	2969.94895347828	2.71017447266132	0.510360464739062	5.3103142972624	1.09436343215755e-07	1.22299278063616e-06
RAB1B	8788.40527881666	-0.548691308042154	0.103351951416471	-5.30895934253943	1.10252921694451e-07	1.23048964688203e-06
NHS	253.70980623544	2.09022235660894	0.393707174492152	5.30907865548843	1.10180780320548e-07	1.23048964688203e-06
HTATIP2	347.880109129852	3.3660648681148	0.634051573780815	5.30881872596442	1.10338002775695e-07	1.2306258354494e-06
CLIP2	2065.47672165459	2.40367349461989	0.452859465099201	5.30776914222905	1.1097507124025e-07	1.23691422637813e-06
AMZ1	96.4726513932825	1.98881934056867	0.374803011906743	5.30630565227026	1.11869314558898e-07	1.2460588691567e-06
LRP1	32366.1498002947	2.35454045980933	0.443774937311285	5.30570850637682	1.12236191142488e-07	1.2493212416823e-06
BORA	294.765552808815	2.51734870923201	0.474537013404192	5.30485217828062	1.12764337729478e-07	1.25437325882738e-06
LOC105616363	331.102209542809	-2.32892023276702	0.439064445062142	-5.30427881136539	1.13119309364566e-07	1.25749352069128e-06
TPM3	21606.8799065874	-1.13902206964529	0.214750820780469	-5.30392417363409	1.13339406686148e-07	1.25911132980414e-06
HEBP1	2019.3382785901	2.53173233995311	0.477416048131452	5.30298960385182	1.13921411666286e-07	1.26391390104921e-06
LOC106991178	83.7282956810939	3.48677078571299	0.657495961859637	5.30310600821203	1.13848763278554e-07	1.26391390104921e-06
LOC105603545	195.677828038191	1.57360029736285	0.29684725557954	5.30104377852737	1.15142471507559e-07	1.27662230720725e-06
SYTL2	1293.11442278706	2.07901947530186	0.392264624215371	5.3000432538632	1.15775249322657e-07	1.28279583993595e-06
HIPK1	4598.12236199585	-0.329657760774163	0.0622021588472185	-5.29978005399895	1.15942267256917e-07	1.28296272929246e-06
CBR3	276.877846039609	1.75083497205369	0.330356310963463	5.29983812613567	1.15905396564655e-07	1.28296272929246e-06
EIF2AK3	1119.52016311622	1.5056570652887	0.284156713242683	5.29868553203176	1.16639318862182e-07	1.28983073890426e-06
LOC105606031	28.4797616027257	-4.99187556823729	0.942208919554918	-5.29805594559152	1.1704210935961e-07	1.29343786560627e-06
KDELR3	2578.24565597198	1.61261530364665	0.304526475177748	5.29548474465279	1.18701103857595e-07	1.31091356425072e-06
CDH3	137.547891617606	1.34150816299669	0.253365917473886	5.2947459404636	1.1918198950056e-07	1.31536410111533e-06
BRCA2	271.2619783325	2.97424468786233	0.561788774747798	5.29424015137638	1.19512292675794e-07	1.31814799093629e-06
TMIGD3	67.0049163314739	5.85063846741026	1.10541220848747	5.29272105237166	1.20509666890513e-07	1.32828083231932e-06
CHPF	5781.89521272914	1.4903833827818	0.281689822694149	5.29086698456983	1.21737883422427e-07	1.34094318295571e-06
SLC35B3	278.389371946017	1.29855756313024	0.245445572271283	5.29061311277184	1.21906999199828e-07	1.3419306313483e-06
LOC106991595	91.4394520773303	-1.53918991816237	0.29109444087426	-5.28759640184004	1.23934050163101e-07	1.363355290589e-06
ZNF185	78.0815212673197	2.39783792283366	0.453524242095503	5.28712183444589	1.24255885447669e-07	1.36600578233681e-06
NRM	458.603775569107	2.10953457870947	0.39900526308698	5.28698434298498	1.24349278397408e-07	1.36614308068877e-06
UBE2L6	1206.22448852693	2.20906136367135	0.417870721824051	5.28647078701411	1.24698719263079e-07	1.36909140017968e-06
KIF4A	446.686412030484	3.02997736140626	0.573188161995789	5.2861827272499	1.24895140590175e-07	1.37035694867166e-06
PCP4L1	1111.70187203108	-1.36245973086405	0.257749947796886	-5.28597480818002	1.25037101793103e-07	1.37102370186905e-06
GCC1	773.384716112885	1.37563595042718	0.260258065243359	5.28566117303942	1.25251538310527e-07	1.37248376113664e-06
AFAP1	731.127691021366	2.16559433410507	0.409751210716285	5.28514444245181	1.2560561011019e-07	1.37547103263338e-06
PKLR	42.0819920178969	2.66860834492365	0.504960257634159	5.28478886125933	1.25849822111109e-07	1.37725216861192e-06
EEF1A1	94475.6870709606	1.98688044457755	0.376113999548526	5.28265485188673	1.27325132689187e-07	1.39249494209172e-06
SCD5	177.147741805812	1.96926569118179	0.3727895155124	5.28251361488808	1.2742336257027e-07	1.39266724942497e-06
C1QTNF1	511.229763884557	1.72798584201034	0.327194299867137	5.28122232787068	1.28324854534166e-07	1.40161286782919e-06
LOC105611533	42.0107158150951	-2.30497920805364	0.43645893642958	-5.28109064946489	1.28417129688917e-07	1.40171406071561e-06
SLC35F2	251.781901023803	3.04949560481248	0.577504475825464	5.28047094432236	1.28852257806747e-07	1.40555505511933e-06
CLDN15	378.943711212726	3.553861531068	0.673190969763021	5.27912834647654	1.29799865682165e-07	1.41406485929616e-06
CASP3	629.986552249883	2.11977590528314	0.401534628767593	5.27918578726135	1.29759186188331e-07	1.41406485929616e-06
LOC105603269	381.486351276996	-1.39120779579263	0.263588655116154	-5.27795020305245	1.30636952198798e-07	1.42226665043772e-06
PIK3R2	1694.72575496115	1.63841369841699	0.310646982433634	5.274198015965	1.33337878630919e-07	1.44980258761217e-06
ITGAL	1073.50957885642	3.11094801524466	0.589834616136407	5.27427168588765	1.33284332840119e-07	1.44980258761217e-06
KNG1	32.4346500886922	6.67029498932953	1.26493563814042	5.27322876216495	1.34044305932187e-07	1.45560909965975e-06
HECW1	20.9253039859521	3.19344091870725	0.605586250322946	5.27330486285688	1.33988710272729e-07	1.45560909965975e-06
VWA5A	2145.40617886641	2.10360138829278	0.399166069873853	5.26999048029702	1.36430834464005e-07	1.48057266758303e-06
MAN2B1	16810.8146536664	2.87257684980498	0.545103615347254	5.26978132033673	1.3658638487607e-07	1.48130873154612e-06
NCOR2	14451.0154769005	-0.584700410676044	0.111068652986429	-5.2643153126876	1.40712771019787e-07	1.52508077756105e-06
LOC101120469	935.60706349491	1.43688338810367	0.272956093791542	5.26415574074351	1.4083502812829e-07	1.5254267382773e-06
LOC105606114	36.2094252347659	2.0081983216691	0.381506114725199	5.26386929110067	1.41054751239171e-07	1.52682726245169e-06
RIN2	3613.73138618983	2.00526787122616	0.380965052027455	5.26365308459226	1.4122081342712e-07	1.52764551923789e-06
LOC101114077	141.055928010069	4.22940688764902	0.803961994088534	5.26070500688776	1.43504104941182e-07	1.55135103459462e-06
LOC101110537	154.770455280417	-2.6477501525218	0.503326858209693	-5.2604984401979	1.43665422900406e-07	1.55210129948577e-06
LOC101118627	98.1511092992632	2.1403017734736	0.406882204739114	5.26024915453337	1.4386033574666e-07	1.55321331804226e-06
CD37	1072.6532431736	3.21893233145545	0.612262848949516	5.25743532696504	1.46078240228188e-07	1.57615154280715e-06
CFAP206	134.227418019757	4.55711610552889	0.867119104826845	5.25546730565797	1.47649082426941e-07	1.59208327321923e-06
KCNK6	651.640556550763	2.42565246139505	0.461600631608838	5.25487249213852	1.48127059232933e-07	1.59621794652668e-06
SLC22A15	70.4548954699808	3.53947420962725	0.673620889191465	5.25440090475166	1.48507077931579e-07	1.59929242216367e-06
LOC101116422	24.1395855791604	3.29796498189039	0.627729114815439	5.25380280132465	1.48990403342151e-07	1.60347479339424e-06
LOC101116212	170.10451120043	-6.10477179494542	1.16262414905621	-5.25085583324684	1.51394139042535e-07	1.62830664450461e-06
SPATA6	226.928717185818	1.72430902616914	0.328442250016931	5.24996106950386	1.52131358299716e-07	1.63519421785424e-06
RAP2B	1369.32632365149	2.75195022658683	0.52419891656437	5.24982051588979	1.5224747916263e-07	1.63540135695939e-06
LPAR2	126.242057107752	3.93063049191146	0.748804359455968	5.24920887849424	1.52753793125703e-07	1.63979691717776e-06
MMS22L	210.595031027126	2.39399221771935	0.456299974712895	5.2465315590378	1.54989309646047e-07	1.6616822112274e-06
STX6	4641.99897819064	2.2653030856678	0.431762464993575	5.24664200650585	1.54896465448792e-07	1.6616822112274e-06
TRIP13	441.771426752812	2.58906672017475	0.493497757967069	5.24635964070078	1.55133934489215e-07	1.66217742245233e-06
SLC11A1	708.696103564752	4.67949845560835	0.892231575139764	5.24471290413067	1.56525865920823e-07	1.67602775646102e-06
PLBD1	1223.73031113919	2.85959956418307	0.545275651700148	5.24431919024251	1.56860443763239e-07	1.67854591469331e-06
FAT4	1506.07255812669	1.33828463560403	0.255262671813378	5.24277453533215	1.58179782315954e-07	1.6915920229178e-06
SGOL1	77.4861904974113	3.59438822581382	0.685647991431806	5.24232298603812	1.58567487502186e-07	1.69466493288728e-06
BST-2B	484.491484884464	4.02201754449433	0.767284062161939	5.2418885557999	1.5894136131147e-07	1.69758622840322e-06
LOC105604767	69.9090285153195	-1.95804969676497	0.373818856986577	-5.23796395010454	1.62357765198068e-07	1.73297928137458e-06
MARCKS	7759.43197625208	2.15830899891308	0.412344660585593	5.23423535022364	1.656692528516e-07	1.76720846724708e-06
PDE7A	2989.65738885134	-2.58096361815224	0.493256741985488	-5.23249536896988	1.67236844375164e-07	1.78280388517614e-06
COL9A3	50.7641302661231	2.73956599314556	0.523613187489113	5.2320416265347	1.67647983774849e-07	1.78605921389407e-06
LOC101105065	823.839659579269	1.57567360585483	0.301272850931805	5.23005508455687	1.69459538641622e-07	1.80422053562574e-06
MCF2L	1477.13978290063	-1.98027771741408	0.378835645971982	-5.22727398667371	1.72027486425702e-07	1.83040714290132e-06
PDGFRA	4568.86152202789	0.972543803102086	0.186105293451118	5.22577184704062	1.73430105551677e-07	1.84416924580958e-06
FEZ1	304.726001261276	1.22702805265222	0.23481903908599	5.22541978464908	1.73760438782221e-07	1.84651904926154e-06
ARHGAP4	1758.31323874812	2.76504267196628	0.529278976503943	5.22416871765863	1.7493921903115e-07	1.85787651104402e-06
MIR199A	20.0133177186667	4.59671625374359	0.880037999111502	5.22331565044293	1.75747425165903e-07	1.86528662561373e-06
SRI	1576.02767687527	2.0118776783442	0.385265887028666	5.22204987797039	1.7695328867786e-07	1.87690529686831e-06
SHC4	72.2415473806552	1.61689364858972	0.309979749678205	5.21612669946424	1.82703229102358e-07	1.93667716674351e-06
TPBGL	177.98736932578	8.0902781290065	1.55110182974429	5.21582656526182	1.82999342625529e-07	1.93859905870432e-06
ASXL3	81.8042290677819	1.6626663862443	0.318956583218769	5.21282981359221	1.85981505090423e-07	1.96895529464381e-06
FGF10	46.6792421481548	1.88187066219909	0.361105415151086	5.21141634337362	1.87404346293157e-07	1.98277555858788e-06
POSTN	26266.6584899143	2.17032858963365	0.416504278164911	5.21081944030917	1.88008361564559e-07	1.98792059698131e-06
NOL3	943.885558232578	1.0842793900207	0.208112487836579	5.21006404417274	1.88775456484136e-07	1.99478245193437e-06
TIMD4	372.240530323924	1.89856416379864	0.364523446052607	5.20834581247937	1.90531582234475e-07	2.01208023615469e-06
HCLS1	2146.95487532191	3.069517396212	0.589627664729929	5.20585715329004	1.9310315351422e-07	2.0379624064007e-06
MAP3K4	3903.92366460784	-0.630150211254431	0.121082224860907	-5.20431642198773	1.94711995614841e-07	2.05365818735304e-06
LOC101120293	71.1706675963702	3.95670485754482	0.760350860111922	5.20378823134678	1.95266512068941e-07	2.05822117527849e-06
TJP1	8083.47864932987	-0.904418809444372	0.17389743713342	-5.20087486252296	1.98352623136101e-07	2.08944628463893e-06
NKD1	77.1863686309445	3.99923572783415	0.769018479070238	5.2004416495548	1.98815529923801e-07	2.09301685679134e-06
LOC101103766	84.5630558839925	3.92621718315364	0.755106821764724	5.1995519971305	1.99769438118302e-07	2.10174874272003e-06
LCTL	30.2035837754948	6.5588425006135	1.26159240622864	5.1988601613577	2.00514298208362e-07	2.10827175563287e-06
WIPF1	2905.84623573999	2.52486776026501	0.485717710293684	5.19822050288917	2.01205369677953e-07	2.11422145138887e-06
ATHL1	828.553171931615	1.62355114272353	0.312371003493475	5.19750913038074	2.01976622814738e-07	2.12100575425975e-06
LOC105603377	67.6674085090276	-1.98086289369695	0.381151906731744	-5.19704311774854	2.02483410742323e-07	2.1250061366034e-06
LOC101105444	181.724957067052	1.9089715575169	0.367336311313292	5.19679514037692	2.02753586459986e-07	2.12651991364182e-06
PCDH19	88.8155583932813	1.96731220509428	0.37857752515877	5.19659006241646	2.02977285696603e-07	2.12754465938723e-06
EFTUD1	1487.82070514497	-0.748628842268719	0.144123566189497	-5.1943541369522	2.05431765069872e-07	2.15193597082498e-06
TMEM132A	982.273851601134	1.69553840731796	0.326556015422763	5.19218243498868	2.07843189779924e-07	2.17584631284798e-06
MB21D1	53.7813735277952	2.98085308038853	0.574244945493722	5.1909086945914	2.09270235033881e-07	2.18942824583775e-06
LOC101105809	5066.65334336767	-4.76829921185318	0.919021622024531	-5.1884516072092	2.12049849820004e-07	2.21713545762266e-06
SHKBP1	2593.22063034727	2.05428870800852	0.396067107433867	5.18671878944538	2.1403154216797e-07	2.23569157829901e-06
TKT	5134.2616625188	2.23304779298132	0.430536059017004	5.1866684478875	2.14089380676863e-07	2.23569157829901e-06
LOC101107641	248.734051454973	-1.89936203147622	0.366328195374506	-5.18486443429356	2.16172048923815e-07	2.25604525224199e-06
CMC1	1068.76466069221	-0.85840514043621	0.165596334867416	-5.18372064891104	2.17502634742033e-07	2.26852964191104e-06
TRPM6	191.566509801086	3.99076666030031	0.770009702787019	5.18274853661699	2.18639728701765e-07	2.27898176472716e-06
SEC22C	1804.16403301962	-1.28928679214089	0.248852632998815	-5.1809248574317	2.20788428687144e-07	2.29995891845226e-06
AFAP1L1	2889.44275847022	-1.1379331774197	0.219645634156442	-5.18076847641419	2.20973627254752e-07	2.30046897029824e-06
LOC101106042	7380.50538401001	-1.51887335216501	0.293192499681275	-5.18046455423025	2.213339849947e-07	2.30280078288386e-06
TPM4	19258.5072564029	2.74254091184636	0.529715219202986	5.17738741955123	2.25014641258089e-07	2.33965346815523e-06
PLBD2	5378.88351907418	3.03620753567266	0.586518964720803	5.17665705339634	2.25896900687805e-07	2.34738157847032e-06
CCNY	18973.7812167291	-1.73722914139093	0.335618152611067	-5.17620732929822	2.26441815015998e-07	2.35159685631005e-06
CCDC50	1451.55330536148	1.36833946935149	0.264409596155052	5.1750749187979	2.27819546931437e-07	2.36445044221527e-06
TMCO4	1521.00015324687	1.40028406572579	0.270646366073796	5.17385134720037	2.29317291831031e-07	2.3785330404538e-06
DCLRE1B	645.859433508033	2.71103793450044	0.524022410281547	5.17351525680715	2.29730354789484e-07	2.37989372452468e-06
MRCL3	20639.125535366	-1.0266636970819	0.198442714051683	-5.1736023768276	2.29623213276564e-07	2.37989372452468e-06
FZD2	224.518326227059	2.20643269325766	0.426583284768975	5.17233743570753	2.31183606214489e-07	2.39348030321144e-06
NOSTRIN	494.924958034487	-1.0567636344621	0.204333000632049	-5.17177172161758	2.31884764790544e-07	2.3990463626436e-06
TOX2	76.986230063869	2.73516334380953	0.528873830320309	5.17167457908248	2.32005371917387e-07	2.3990463626436e-06
PTMA	14060.5291399215	1.24554836344068	0.240848878060465	5.17149331759806	2.32230578838111e-07	2.39990547996349e-06
SNCA	117.62380569606	-1.69108591749737	0.327067798851556	-5.17044454830263	2.3353776637294e-07	2.4119380568645e-06
HPCA	30.8026281789733	2.21449190539806	0.428324465841542	5.17012704620358	2.33934901316144e-07	2.41456280172641e-06
PTAFR	650.16691546861	3.17333530062915	0.613828758809038	5.16974034710611	2.34419469918961e-07	2.41808623643957e-06
LOC101121244	685.834118228416	1.97306921769844	0.381797519653615	5.16784189559038	2.36812501009891e-07	2.44127954337792e-06
LASP1	10196.3405583462	1.89656724123535	0.367014286320574	5.16755699144303	2.37173658210258e-07	2.44351091674095e-06
COL24A1	41.9188977390601	3.83057559383904	0.74138489031851	5.16678400633895	2.38156211067438e-07	2.45213767078339e-06
FGD3	816.919094000359	3.01854407032859	0.584404822513567	5.16515941354764	2.40234089462158e-07	2.47202488400853e-06
OMA1	567.634438420504	-0.993213479271768	0.192335857474544	-5.1639537853893	2.41787416412048e-07	2.48649349179893e-06
CLEC2D	459.86250282145	1.98428060814836	0.384268442257529	5.16378757644256	2.42002318977711e-07	2.48718877556764e-06
ADAMTS17	237.373169267941	1.9405328781465	0.375822132678445	5.16343426694038	2.42459749455923e-07	2.49037428790311e-06
LOC105611101	95.2275828027309	-1.79680785799535	0.348048643477112	-5.1625193537452	2.43648174860167e-07	2.50105962351902e-06
CHAF1B	263.095736394164	2.31185238820477	0.447829646519323	5.16234779491092	2.43871646674766e-07	2.50183270094174e-06
SULF2	1491.46510235217	1.34109692209136	0.259808966400253	5.1618577321358	2.44511091594283e-07	2.50686963731698e-06
TM4SF19	206.014980550504	4.93016965730665	0.955264619091291	5.16105125090526	2.45566934078775e-07	2.5161670199358e-06
SLAMF7	578.951014368333	3.80258297086248	0.737045148003616	5.15922665139615	2.47971973460769e-07	2.539269098762e-06
KLHL6	627.125901713976	3.09150440255074	0.599261657259828	5.15885567697905	2.4846373778648e-07	2.54276283409848e-06
MS4A8	785.465724925077	4.47532939933885	0.867644466630824	5.15802217550829	2.49572067430258e-07	2.55255840740602e-06
IGFBP6	2804.79275925676	1.02310681429966	0.198431623416593	5.15596655756691	2.52325930744971e-07	2.57760173415582e-06
MAPK8IP1	70.2239008393305	2.98483726485479	0.578908434439895	5.15597474018958	2.52314910706909e-07	2.57760173415582e-06
LOC101108756	319.723824630828	4.3636102561111	0.846350821949709	5.15579372400065	2.52558804925693e-07	2.57842078595844e-06
CDR2L	1163.09585817776	2.26951952888064	0.440388369088934	5.15345020027613	2.55737011070792e-07	2.60929013229088e-06
GJC1	1297.35076572731	1.90451209018643	0.369725880351984	5.15114627186311	2.58899160420288e-07	2.63995846790881e-06
FUT10	1105.89921765038	0.79312478598082	0.154000946889149	5.1501292816837	2.60306967191993e-07	2.65271179722631e-06
LOC105607557	927.756524207907	-0.401827164196849	0.0780277889329477	-5.14979560092564	2.60770486236195e-07	2.65583258780723e-06
C11H17orf53	91.6579091438376	3.55086346936881	0.689743629748142	5.14809172020248	2.63149819505204e-07	2.678449579364e-06
FCGRT	14022.3514718666	2.37490308025025	0.461341465446497	5.14782055836184	2.63530404267496e-07	2.67909356198732e-06
LOC101116287	37.5492070021594	1.66463497729065	0.323364372182465	5.14786142349457	2.63473014674963e-07	2.67909356198732e-06
LOC106991769	29.9770287930523	-2.62261035803789	0.509477624591247	-5.14764580709901	2.63775955198763e-07	2.67997640161631e-06
PFKFB3	1085.14095030556	3.47635857401182	0.675349469338288	5.14749582526211	2.63986877700317e-07	2.68050656455054e-06
ADGRL3	72.8330761533114	3.17860595716397	0.617738676276494	5.14555115169971	2.66736504907149e-07	2.70679845063829e-06
POMC	132.478969301735	-2.59400121344887	0.504205901395793	-5.14472600631588	2.67911540858491e-07	2.71708965701891e-06
LOC105609512	140.536358807348	-1.32013979560972	0.256694639965829	-5.14284129885009	2.70614211631561e-07	2.74285208740128e-06
IL13RA2	59.3482397361615	6.13993979913206	1.19396661386695	5.14247193164504	2.71146961542425e-07	2.74660323491625e-06
DHH	49.892664441865	1.97628214138281	0.3843201590245	5.14228071303651	2.71423159941465e-07	2.74775268511486e-06
RNF125	444.917135010045	2.30784338873282	0.448993236939174	5.14004042569904	2.74679365755535e-07	2.77905079098141e-06
RAD51AP1	108.478076696258	3.27936782393454	0.638030104834595	5.1398324296699	2.74983589976846e-07	2.78046281458025e-06
SULT1B1	97.7773064251311	4.43527240505589	0.86296427536813	5.13957823244056	2.75355832016851e-07	2.78089627956731e-06
SPON1	3696.04393477078	3.28072068736316	0.638323606734692	5.13958852962606	2.75340743542786e-07	2.78089627956731e-06
TP53	1926.87651468832	1.33458520916815	0.259674241332333	5.13945935615592	2.7553007936473e-07	2.78099277952948e-06
LOC105615614	120.051614569158	2.64998327257261	0.515634145120674	5.13927034826686	2.75807344012259e-07	2.7821283219779e-06
RPL22L1	1618.80421148676	2.69529063920526	0.524488448230392	5.13889418975593	2.76359950800976e-07	2.78516111615899e-06
CFI	239.183383902129	2.12739093922213	0.413982618929322	5.13884120237748	2.76437879348719e-07	2.78516111615899e-06
DEPDC7	150.022171864444	2.61100577928335	0.508170603813698	5.13804962287937	2.77604585209695e-07	2.79524807743048e-06
ARRB2	1396.88589760316	2.72284901883832	0.529992799094092	5.13752078045673	2.78386692258093e-07	2.80145273269974e-06
TCF23	49.1979641169577	6.71383549521023	1.30710767899445	5.13640582417445	2.80042584083684e-07	2.81643780514418e-06
OSR2	88.0883339674611	2.81160774386381	0.547534885318615	5.13502941867844	2.82099893155057e-07	2.83458121781703e-06
NKG7	793.285755664207	2.27891744930115	0.443803073812361	5.13497446001168	2.82182342008198e-07	2.83458121781703e-06
RNASET2	2512.10023180512	2.92688560447547	0.570065090906522	5.13430071611842	2.831949841368e-07	2.84306212968728e-06
PKHD1	15.986720797417	2.74836706930935	0.535321729801801	5.13404727718958	2.83576812364345e-07	2.84520383457179e-06
SLCO4C1	56.9337053418055	3.23992646575774	0.631111944775222	5.13367952005991	2.84131755359424e-07	2.84907887232733e-06
HAS1	80.3437283087024	3.90822986979104	0.761367387239451	5.13317215222655	2.84899091776798e-07	2.8550777826368e-06
AGA	1353.99178028677	1.08998684858317	0.212347667684673	5.13302952873377	2.85115153764782e-07	2.85554833124087e-06
EDN1	386.223787561364	1.91200468525483	0.372501244120963	5.13288134048203	2.85339813488492e-07	2.85610438089311e-06
VSIG2	157.717765683226	-2.08434779730137	0.406118492655026	-5.13236366971327	2.86125966981467e-07	2.86227670524233e-06
LOC105612924	53.7710826548799	1.49844408365858	0.291981964591824	5.13197479766714	2.86717897465637e-07	2.86649995062448e-06
ZNF488	86.1047123512785	3.18001775942012	0.619794167276599	5.13076425580648	2.88568131655382e-07	2.88329081132117e-06
LOC105607217	914.162319318074	-0.763884351744686	0.148894529835244	-5.13037216739892	2.89169881383244e-07	2.88759468778088e-06
MAP3K8	380.057178746132	2.29729542803183	0.44780229995676	5.13015549105857	2.89502940664902e-07	2.88768846004191e-06
CIT	1130.02753900685	3.3084477713253	0.644903545817998	5.13014355833453	2.89521293547966e-07	2.88768846004191e-06
ARF3	3024.76560368412	1.70519514004852	0.332411386675901	5.12977355288697	2.90090930759528e-07	2.89166201700436e-06
OSBPL1A	2527.3709160659	-0.632112592289894	0.123228383161936	-5.12960225615577	2.90355014845593e-07	2.89258689125822e-06
BIN1	1085.65790290251	1.20343795795644	0.234612945395965	5.12946101897897	2.90572931440662e-07	2.89305101433196e-06
GLB1L	741.204436408352	1.24152614873665	0.242072645898552	5.12873374902901	2.91697548094923e-07	2.90253671015373e-06
RAB7B	447.856838674132	2.72171912648971	0.530738765257785	5.12817096593227	2.92570693446219e-07	2.90951044142099e-06
MAN2A1	3267.12723407727	2.28590392315527	0.445806031839039	5.12757513334994	2.93497864709336e-07	2.91701291552787e-06
MEX3A	35.3725884737652	4.59586214796407	0.896399379084825	5.12702513544376	2.94356230777391e-07	2.92382312523943e-06
VAV3	986.263316761976	3.1486490258171	0.614169402714165	5.12667842439309	2.94898578023296e-07	2.92405014004778e-06
CACNA1A	225.032670596911	2.39201811318372	0.46657607478352	5.12674833207759	2.94789146416571e-07	2.92405014004778e-06
RGL3	26.5753368381412	7.09714368186119	1.38434103732608	5.12673069027097	2.94816758725782e-07	2.92405014004778e-06
PKIB	403.407051396638	3.6338640118014	0.70909260416985	5.1246677661455	2.9806285085901e-07	2.9536909035242e-06
SLC7A11	38.6917955473402	5.5567959403351	1.08452490196309	5.12371447652034	2.99574522862176e-07	2.9669298492966e-06
LDOC1	684.147161930135	1.38121931309653	0.269660081619246	5.12207555824587	3.02190746154939e-07	2.99108613105059e-06
N4BP3	385.990109482644	1.79779958521109	0.351011276026497	5.12177160107921	3.02678375469946e-07	2.99415761463709e-06
WWTR1	3060.20763542071	0.878783777316006	0.171633721819471	5.12011140934376	3.05355208126996e-07	3.01886887847334e-06
LOC101104661	3544.4215443556	4.55633297699982	0.889945491871264	5.11978881697501	3.05877989966421e-07	3.0222678400076e-06
LOC101108152	59.9933936383045	3.13618765174742	0.612584402131746	5.11960089227499	3.06182932361742e-07	3.02351169348559e-06
LOC101118024	71.1277140380521	4.22151614326274	0.824678788439454	5.11898232674463	3.07188743353716e-07	3.03167102295199e-06
GPR132	161.651019246756	2.74028688727314	0.535436738183245	5.11785369186848	3.09032173252734e-07	3.04808252193088e-06
STX1A	29.7917333515756	3.01452197451956	0.589379476370081	5.11473862830386	3.14175683345083e-07	3.09700559776128e-06
LOC494436	3423.9651670654	-2.8030050887556	0.548259369686449	-5.1125530063602	3.17833761330629e-07	3.12974881121713e-06
GPC2	36.9347074220153	3.83816582204499	0.750736685371201	5.11253265870071	3.17868009667025e-07	3.12974881121713e-06
ARHGDIB	3344.49978208079	2.18627159751847	0.427798242698137	5.11052028575335	3.21272811038993e-07	3.16142930489769e-06
LOC101116099	857.162530261655	2.46821516924125	0.483048433201428	5.10966395829716	3.22732315242077e-07	3.17394168618387e-06
TMEM30B	14.1339705670829	3.55750280126283	0.6963246393473	5.10897159203996	3.23917045896574e-07	3.18373878754921e-06
BUB1B	830.194043605661	3.31711968186761	0.649316055220221	5.10863647248424	3.24491986854493e-07	3.18638905517588e-06
LOC105604469	222.852124420956	3.03122234160661	0.593370157889092	5.10848464707115	3.24752787158457e-07	3.18638905517588e-06
SEPT6	1647.13975211336	1.8839997224981	0.368794465469832	5.10853578048668	3.24664929401046e-07	3.18638905517588e-06
LOC106991526	28.2561823906256	-2.5183198835545	0.493111514396946	-5.10699874172336	3.27315927373762e-07	3.20967290919474e-06
PLK1	850.791803641746	2.68620513458921	0.526005972925819	5.10679587847197	3.27667371694496e-07	3.21125434615975e-06
LOC105607968	18.0712694481193	2.42690455006185	0.475257423300898	5.10650529813043	3.28171413533767e-07	3.21432858986728e-06
CKAP4	5707.1667746033	2.29603669729751	0.449660543639744	5.10615558730685	3.28779015880262e-07	3.21841302153861e-06
LOC105604063	80.403257232098	2.31210748621202	0.452950911491834	5.10454318018015	3.31594555471888e-07	3.24409366378812e-06
GDF11	199.499373569264	2.35864759129194	0.462111015622028	5.1040713412059	3.32422860023793e-07	3.25031407895876e-06
MSLN	58.5174284869941	4.28303292145787	0.839316232099912	5.10300260813736	3.34306393403597e-07	3.26683898091038e-06
KIF14	682.254691257928	3.93017196163752	0.770193363426638	5.10283799921612	3.3459741396053e-07	3.26779174791065e-06
PDE10A	248.885105005983	2.27495369759987	0.445941324324321	5.10146419161047	3.37035795297313e-07	3.28970314415631e-06
EZR	9543.22301985402	-1.53305622231302	0.300619092021354	-5.09966353768419	3.40257777005346e-07	3.31923328856861e-06
PPFIA1	2888.6594450126	-0.376021916810921	0.0737415318013268	-5.09918776604741	3.41114047595467e-07	3.32209722298422e-06
HS3ST2	316.681999240852	-3.40618581631286	0.667984507971112	-5.09919882222802	3.41094125634626e-07	3.32209722298422e-06
PLAT	1450.73157707095	2.16269970703191	0.424127583551578	5.09917249173422	3.41141571991866e-07	3.32209722298422e-06
LOC106990167	145.395313639047	4.67189623299954	0.916254337236587	5.09890763201179	3.41619191705935e-07	3.32483093437834e-06
G6PD	3172.94548605613	1.95260986610506	0.383022972950081	5.09789230412438	3.43456112638689e-07	3.34078336291296e-06
QTRT1	1360.37301101518	-0.620197850439929	0.121662275852852	-5.09770054926511	3.43804102317666e-07	3.34224298890968e-06
SYCE1L	397.796109225319	1.32263233865551	0.259499516857183	5.09685857867485	3.45336111818422e-07	3.35405029753082e-06
RAB12	8872.32849138806	-1.77650330789169	0.348551668979963	-5.09681480823383	3.45415934348342e-07	3.35405029753082e-06
ADIPOR2	3600.82621378112	-1.96310855581885	0.385188514427224	-5.09648777751848	3.46012892022456e-07	3.35791591648919e-06
MIDN	4594.69816692575	-1.36070702444347	0.26699894595527	-5.09630110926141	3.46354080176085e-07	3.35929638015702e-06
TEN1	1913.92581154969	-1.29087896148287	0.253302726661806	-5.09619054834089	3.46556314112883e-07	3.35932831234796e-06
LOC106991185	27.1480767962523	2.00191949391498	0.392862535244102	5.09572513111005	3.4740888857629e-07	3.36566063826691e-06
PTPN18	1002.0957485331	2.86309985714678	0.562117406642525	5.09341967232043	3.51662083517602e-07	3.40491166415036e-06
STAT5B	2675.30729153435	-0.778899916710772	0.152978758399305	-5.09155600987221	3.55136929712704e-07	3.43658578517405e-06
C2	610.862545025108	3.40992324213729	0.669765167982971	5.09122212551965	3.55762956201739e-07	3.44067198076893e-06
MMP1	89.5115082669526	7.13546071785284	1.40176284904374	5.09034800196091	3.57406969152524e-07	3.45459306302777e-06
DNAJC6	78.6386429195741	3.70819046288584	0.728560817445662	5.08974731291037	3.58540966807288e-07	3.46357137614866e-06
MFRP	78.6867045360975	1.70458411899582	0.334929556986275	5.08938098606112	3.59234232759043e-07	3.46828430781544e-06
SAMHD1	11282.5957314343	2.85789990456381	0.561586222484188	5.0889779523469	3.59998460439262e-07	3.47367657312993e-06
YIPF5	1423.08554294701	1.04332321664833	0.205029108733926	5.08865898647734	3.60604391797023e-07	3.47753612786095e-06
STAC3	112.539985375529	1.55889390319647	0.306388377223865	5.08796683908625	3.61922634019905e-07	3.48626674162015e-06
ARL11	532.087279201533	3.73879256895496	0.734827895438112	5.08798399212356	3.61889908750276e-07	3.48626674162015e-06
NXPH3	241.774815853831	3.94972769457909	0.776314361580159	5.08779418499944	3.62252189685239e-07	3.48745181016245e-06
RASGRP1	424.245784205917	2.06742649509259	0.406379070223099	5.08743349886989	3.62941588662666e-07	3.49209781547452e-06
AQP1	7182.41078738786	-1.59752550531899	0.314159959414379	-5.08507038356166	3.67489765154875e-07	3.53384520182529e-06
CBFA2T3	1821.35162611197	-1.41738768863532	0.278747374795834	-5.08484677092824	3.6792297950078e-07	3.53599740002856e-06
CTSB	88235.4212879962	3.89541472163251	0.766122840818932	5.08458241170382	3.68435769763483e-07	3.5389114950092e-06
KPNA2	2109.09783940809	2.21438014964759	0.435534563952908	5.08428109482263	3.69021089727614e-07	3.542518545276e-06
RABEP1	4976.14497656625	-0.359932820504075	0.0708541616364423	-5.0799107941029	3.77612141675401e-07	3.62293103655161e-06
SARDH	198.325222782779	1.42179600124518	0.279935291715944	5.07901662748512	3.793935087502e-07	3.63795501916859e-06
MTHFD1L	827.256351610239	2.98391955224551	0.587869241765839	5.07582186692133	3.8582462923355e-07	3.69752252510654e-06
RRM2B	697.019610279988	-1.1280868093264	0.222370418515052	-5.07300753787106	3.91576982140727e-07	3.75052122542729e-06
ETV2	79.9750237567891	1.10887715130829	0.218663097992775	5.07116729565833	3.95383004002615e-07	3.78482846121778e-06
NEK6	3385.695797311	2.84497852807708	0.561214646738037	5.06932337673834	3.99232422031244e-07	3.81951199910458e-06
C1RL	581.728513532261	4.47367671804697	0.882680664734782	5.06828448473058	4.01417143704413e-07	3.83670982112267e-06
GSK3A	2947.24072910113	-0.46510887430188	0.0917690797474296	-5.06825257027716	4.0148444000496e-07	3.83670982112267e-06
TNFRSF13B	23.0583001294147	2.20074193799048	0.434324125298713	5.06704972116594	4.04028775790408e-07	3.85884044569956e-06
LOC105610401	50.2020696129532	4.07313706691546	0.803873173406987	5.06689015339651	4.04367469361171e-07	3.85989207893314e-06
LOC105608011	187.14070078617	2.07145175510976	0.408872473191301	5.06625388337302	4.05720722426974e-07	3.87062153610276e-06
CTLA4	92.6293038024687	3.64045826711695	0.71866199773176	5.06560563743034	4.07103939993253e-07	3.88162457974368e-06
RAC2	1555.39133006088	2.61813040512896	0.516930007909685	5.06476769595157	4.08898670593247e-07	3.89653665442301e-06
LOC105602903	468.646554845675	-1.99157492901286	0.393263403857221	-5.0642264433431	4.10061998801028e-07	3.90541844994594e-06
SCN2A	29.7835492224563	2.31044164354685	0.456282044087607	5.06362604771544	4.11356180501323e-07	3.91352605099846e-06
SESN1	3204.32404920479	-2.05932540414661	0.406690634363635	-5.06361649406782	4.11376805668736e-07	3.91352605099846e-06
CRTAP	2608.26959199237	1.75709968725176	0.347019546721599	5.0634026349571	4.11838762817132e-07	3.91571472349667e-06
ARHGEF2	6063.10345186723	1.46237765837076	0.28896347858548	5.06076984375094	4.17567025846464e-07	3.96794417470084e-06
LOC106990883	25.120550863056	3.89992988583885	0.770701864541334	5.06023154382766	4.18747653811378e-07	3.97692513062932e-06
SPI1	3534.62464456558	3.15593735442653	0.623743177897443	5.05967434395801	4.19973126153842e-07	3.98632164599987e-06
SAFB	8629.86699739798	-0.471292551951785	0.0931572676260903	-5.05910664794758	4.21225241307137e-07	3.99596035096197e-06
FIGNL2	139.605876865763	1.57697418913602	0.311784427391433	5.05789914631045	4.23900506147905e-07	4.01908138507217e-06
CNGA3	447.005455479504	5.58861582199976	1.10502891282939	5.05743854944962	4.24925288476994e-07	4.02653671224608e-06
HHIPL1	1010.57264840732	2.54661581661534	0.50385687745039	5.05424443048528	4.32097932552284e-07	4.09220734104199e-06
ACTR3	6095.02045344421	2.13687553842547	0.422835566041667	5.05367975175224	4.33378053800368e-07	4.10203016618442e-06
TUBGCP4	2081.79409450219	-1.08246957094911	0.214241195723298	-5.05257435338051	4.35894580701641e-07	4.12134374163524e-06
CCDC88B	557.989445518753	2.68085483466404	0.530592417923606	5.05256906074	4.35906663659868e-07	4.12134374163524e-06
CAP1	8384.54541320593	2.17727116778616	0.430972808441932	5.05199197057817	4.37226085414828e-07	4.13150513615824e-06
ERCC6L	133.52823696816	5.44107888331834	1.07705096152041	5.0518304868671	4.37595980709347e-07	4.13268776860069e-06
ESPL1	638.532960579384	2.74307986064537	0.543086423316149	5.05090855318349	4.3971355466946e-07	4.15036505542118e-06
LOC105608356	81.0267271475014	2.4871673604638	0.492767653044445	5.04734299237671	4.47996660479362e-07	4.2261852563433e-06
PNN	6846.07950269455	-0.368795210169453	0.0730903528147158	-5.04574401363679	4.5175992304917e-07	4.25930656650379e-06
ABCC5	4912.89403815881	-0.987679190499953	0.195828832125492	-5.04358413304035	4.56891736479605e-07	4.30528675345681e-06
PLD3	12600.7291426805	2.84150931323799	0.563528767837228	5.04235005453837	4.5984906620225e-07	4.33073693914734e-06
GRIK3	101.311368846076	-2.71723683762937	0.539058107898889	-5.04071230506201	4.63802271211278e-07	4.3655324145338e-06
IKZF1	871.313727833966	2.52706671077868	0.501400195160784	5.04001940000907	4.65484657897678e-07	4.37892698231766e-06
TRANK1	2813.18314056032	0.710734007329711	0.141036073541816	5.03937744068706	4.67048599341787e-07	4.39119301140613e-06
LOC101110185	40.1946909349644	4.73342215100497	0.939545645545731	5.03799062179207	4.70444487504998e-07	4.42065977518608e-06
SH2D6	64.6877577483012	4.126133800865	0.819232842270173	5.03658250495803	4.73916889219419e-07	4.44914213549427e-06
SLC7A7	4552.10694902015	3.30115871301991	0.655440745703329	5.03654790255304	4.74002528825902e-07	4.44914213549427e-06
LOC105606015	240.510880558565	0.979600858463337	0.194525914785746	5.03583730497956	4.7576453448041e-07	4.46319996068678e-06
MAPKAPK2	7659.35901183412	-1.21930445323387	0.242155674629913	-5.03520908645782	4.77327532008683e-07	4.47289273335107e-06
TMEM144	241.683304586262	2.53017334431214	0.502493739354126	5.03523356841075	4.77266528674069e-07	4.47289273335107e-06
FOXO3	1418.85972785603	-0.950772966231832	0.188882210149751	-5.03368191995442	4.81147778200336e-07	4.50619045074369e-06
LOC105604496	16.4678173941319	3.24616354277226	0.644966585496533	5.03307243471098	4.82680639525538e-07	4.5180406203039e-06
HSBP1L1	131.582369309342	-1.06167366029921	0.210985262099568	-5.03198019489238	4.85439424420274e-07	4.54134632729127e-06
FCHSD1	907.58177888788	1.6810901150821	0.334099107929576	5.03171087615252	4.86122004680008e-07	4.54521382670355e-06
LOC105607185	233.231262136121	1.71640703956143	0.3411353105778	5.03145522125591	4.86770810685094e-07	4.54876143288793e-06
VPRBP	2507.46196847197	-0.282852165219447	0.0562450571097193	-5.02892484699013	4.932376470699e-07	4.60664320156102e-06
C16H5orf49	27.1159632037528	4.14443633781994	0.824246069369288	5.02815420277497	4.95223575363008e-07	4.62263421425083e-06
RIPK2	646.214899198691	1.29856043252176	0.258304715363542	5.02724245933391	4.97583071627633e-07	4.64209267817912e-06
NCBP3	2839.20313629061	-0.67543511634342	0.134365116912573	-5.0268636076349	4.98566685174269e-07	4.64613523501805e-06
LOC105605833	64.4300669323721	3.24654077735157	0.645830016602868	5.02692766500497	4.98400241255349e-07	4.64613523501805e-06
IFNAR2	1057.27886999538	1.95540696263192	0.389078043748892	5.02574481919089	5.01482355647291e-07	4.66665664966179e-06
SNX20	222.555561338643	2.51675742230705	0.500787958498738	5.02559492415071	5.01874243502654e-07	4.66665664966179e-06
SLC25A28	2570.24728693771	-0.736503750421052	0.146548601860127	-5.02566207437452	5.01698648440742e-07	4.66665664966179e-06
BRAT1	513.014675109311	1.12481430036572	0.223815895380459	5.02562294985207	5.0180095024607e-07	4.66665664966179e-06
TWF1	818.888084359637	1.4931032115544	0.297138944206068	5.02493274836071	5.03608982766551e-07	4.68020984204512e-06
PUM2	4375.21948193091	-0.404375112714019	0.0804765311882752	-5.02475823377603	5.04067130387904e-07	4.68189084913649e-06
LOC105606002	281.417806551886	1.36553256498589	0.271771169096332	5.02456743121955	5.04568498261162e-07	4.68397122684881e-06
UBASH3B	667.149194961147	2.72103988506331	0.54158022587089	5.02426003587507	5.05377246205497e-07	4.68632629293027e-06
COL17A1	67.1455641670998	3.19040878677285	0.634990651051075	5.02433977806114	5.05167326901389e-07	4.68632629293027e-06
LOC105610031	44.3436683630768	2.84176777517485	0.565634966119069	5.02403130180011	5.0597984973957e-07	4.68933904648868e-06
GDF6	51.2213670464263	4.43696869852637	0.883219418686753	5.02363127966959	5.07035380299504e-07	4.69654384626299e-06
GULP1	395.553854364056	0.764569318045144	0.152210075081759	5.0231189862725	5.08390260219104e-07	4.70393311455331e-06
LOC101106534	315.667439233951	2.18006289232757	0.434002622774951	5.02315603161233	5.08292168146593e-07	4.70393311455331e-06
PLEKHG2	1765.7128532118	1.97669514016844	0.393644562808813	5.02152278203443	5.12634219833532e-07	4.74060319611666e-06
NELL2	57.1704428256183	5.44184444846805	1.08389065684627	5.02065813935685	5.14947360750709e-07	4.75938759367076e-06
LOC106991639	16.6133458893744	-2.07966424342077	0.414247305742876	-5.02034464579383	5.15788520013554e-07	4.76455412962192e-06
SERPINE1	2855.19418643138	4.23330291848228	0.843566754551449	5.01833778493707	5.21204760218609e-07	4.81195384420526e-06
CD82	3592.08303722294	-2.48797825513934	0.49591410540922	-5.01695400070604	5.24971304421515e-07	4.84407947894082e-06
LOC106991087	211.173925916516	1.27206995989031	0.25362062000705	5.01564092010717	5.28569659485257e-07	4.87461893504536e-06
SLC9A9	550.516065373178	2.5072407506031	0.499950886526704	5.01497410679994	5.30406082662045e-07	4.88888488637079e-06
GAS8	150.470447360421	2.18597215734926	0.435919240306129	5.01462646111728	5.31365947221638e-07	4.89506022083174e-06
ADRA2B	973.780617867177	-4.07719991081617	0.813141243131646	-5.01413493074546	5.32725942216303e-07	4.90235790379644e-06
SBSPON	98.6882885279732	2.75962948844169	0.550370517278611	5.01413030277691	5.3273876308578e-07	4.90235790379644e-06
LOC105616833	69.0928177355855	-1.30815806278686	0.260901464280433	-5.01399279760566	5.33119829675196e-07	4.90319250756827e-06
ABO	50.2606537887337	2.96835995154514	0.592060901960529	5.01360576541336	5.3419381929728e-07	4.91039566284914e-06
EXT1	2380.35376871163	1.9057371560238	0.380159933660464	5.01298792240922	5.35912618783802e-07	4.92209897287109e-06
LOC105602268	105.653065099357	-1.65376639380425	0.329899589166884	-5.01293862772188	5.3604998289174e-07	4.92209897287109e-06
PARP14	1379.26670576159	1.76654527076543	0.352417361363084	5.01265109055004	5.3685190804932e-07	4.92678332571784e-06
TFF2	505.192887045734	-6.33835996289015	1.26463032857736	-5.01202590168818	5.38599518682343e-07	4.94013659558395e-06
ZNF598	4117.54896388009	-0.914965782477478	0.182601769042566	-5.01071696772112	5.42276205917045e-07	4.97115961624062e-06
LOC101110657	325.547864369912	2.52071081665849	0.503096473589824	5.01039253698611	5.4319124054544e-07	4.97684605960407e-06
USP4	10520.7809579646	-1.45878286154353	0.291183056201362	-5.00984803365324	5.44730321800435e-07	4.98824089692091e-06
BEND6	34.6403193745365	4.51935372549258	0.902321420322383	5.00858521554093	5.48315976325612e-07	5.0183542418614e-06
SAAL1	743.09210318988	0.717041706552871	0.143167907742909	5.00839690861784	5.4885260216069e-07	5.0189580538006e-06
SLC26A8	75.3918154214854	4.27831523331689	0.854235876272075	5.00835349129524	5.4897640207093e-07	5.0189580538006e-06
FCGBP	124.909631310701	1.4333760484241	0.286325789028759	5.0061018020285	5.55433891814461e-07	5.07524713050811e-06
LOC101118963	66.078603436519	-7.35483245252591	1.46977915154677	-5.00403917471942	5.61413402472653e-07	5.12711017531272e-06
LOC101106384	28067.7356152975	2.15886784383033	0.431453028216145	5.00371466334639	5.62359785883466e-07	5.13297694293417e-06
HEPH	271.933305686363	2.45063964740228	0.489783670050199	5.00351440290182	5.6294457938125e-07	5.13553871822355e-06
FOXN4	17.6423573518936	-3.26620313267795	0.652924869344262	-5.0024180208639	5.66156601404992e-07	5.16205203635243e-06
MYL6	23942.6535688417	0.765163428532333	0.153013413701491	5.00062974887331	5.7143356895463e-07	5.20735415292384e-06
BMP8A	27.2873238226753	-3.3294841765463	0.665902818555569	-4.99995507417794	5.73436742955672e-07	5.22279009792313e-06
LOC105611978	325.342540228	2.39088072171169	0.478228770511978	4.99944978038876	5.74941440667059e-07	5.23367178819621e-06
C18H15orf39	798.246641705281	2.30748468270188	0.461784620616987	4.99688508382731	5.82637643820219e-07	5.30087244264452e-06
AFF1	3402.77546492763	-0.541364530734783	0.108418891277031	-4.99326754182988	5.93662290443792e-07	5.398266793987e-06
FAM43B	72.7785119756549	3.81830968062472	0.764794255359796	4.9925972297326	5.9572706467771e-07	5.41121420879387e-06
GGN	26.2623175281912	4.13758358154168	0.828738312236534	4.99262978487804	5.95626624749039e-07	5.41121420879387e-06
ZEB2	5011.01852776507	1.62809038038712	0.326142900739356	4.99195406889524	5.97714710805193e-07	5.42634978852499e-06
ZBED1	2936.64020884391	-1.93224777559577	0.387270295927705	-4.98940351458425	6.05660157300139e-07	5.49552789692109e-06
TRNAY-GUA	51.247059786791	-1.50637893456614	0.301964274163685	-4.9885998558544	6.08184726351409e-07	5.51197994230193e-06
NLRC4	288.576964960058	2.78131781951942	0.557526784083106	4.98867121530942	6.07960152006945e-07	5.51197994230193e-06
PTPN13	1250.91204780793	1.78836332312102	0.358496146699262	4.98851477090285	6.0845260052415e-07	5.51197994230193e-06
SVBP	1200.3677793942	1.57253484461439	0.31531176978092	4.9872380143215	6.12485914298193e-07	5.54554270715243e-06
CRACR2A	279.934712816972	0.994296068390658	0.199382237592851	4.98688388893029	6.13609164722038e-07	5.55273545310629e-06
GPSM3	1001.55149095089	2.70884547393131	0.543260144573545	4.98627683438425	6.15539301924724e-07	5.5672183461708e-06
VGF	163.587961540544	9.02394580062436	1.80999533818618	4.98561825560688	6.17639878869034e-07	5.58322644249599e-06
KLF15	2138.21058709285	-3.2843657106808	0.658832332662972	-4.98513134199947	6.19197360113501e-07	5.59431065964504e-06
LRRK1	2648.1583454922	1.93796807516451	0.388764940315599	4.98493530201379	6.1982549773171e-07	5.5969910987688e-06
S100A5	59.0898942006447	4.3941769598174	0.881533155789499	4.98469845513864	6.20585205193529e-07	5.60085610630568e-06
TRIP12	14067.6636300689	-0.619404557161826	0.124268533200399	-4.98440386483807	6.21531382271632e-07	5.6063989962814e-06
LOC105603310	31.5185584094894	2.09022862423899	0.419413082518403	4.98369915332164	6.23800448104882e-07	5.62386244885159e-06
SESN2	220.858297293656	2.04044908964243	0.409474169335881	4.98309598613216	6.25748895874068e-07	5.63841827947146e-06
ZNF385C	75.0743900098524	-1.78907430679424	0.359102261637157	-4.98207474004146	6.29061270459887e-07	5.66524192692568e-06
ITLN2	131.795101100212	4.70019837055173	0.943442538116273	4.98196570607935	6.29415914959544e-07	5.665414253735e-06
HM13	2417.01528462497	1.73189702937716	0.347695984804104	4.98106709616716	6.32346086382886e-07	5.68875653418296e-06
EIF2AK2	423.927557830148	1.13953202958738	0.228862945821616	4.97910234221828	6.38798589586236e-07	5.74374493277592e-06
SGSH	2490.02928218168	3.18037900332988	0.63879726569716	4.97869852316748	6.4013262195575e-07	5.75267666543097e-06
PROCR	656.413555171937	1.83036109844588	0.367646796161004	4.97858574468389	6.40505669561789e-07	5.75296741288318e-06
GABRE	1435.55276350782	-1.57375969427661	0.316145474032433	-4.97796053887254	6.42577522757324e-07	5.76850826649664e-06
ARHGEF39	219.490987173159	2.69938119445937	0.542311840646261	4.97754426907326	6.43960568609658e-07	5.77785237063905e-06
IFT52	323.715084198706	0.740743243419912	0.148842637210311	4.97668717313345	6.46817288468409e-07	5.80040187630248e-06
KLHL12	1934.32062910853	-0.377562879296011	0.0758832043641623	-4.97557901593207	6.50528909031347e-07	5.83058978657289e-06
LOC105607625	71.2012292163402	2.39300407260581	0.480963692547404	4.97543600418435	6.51009400038677e-07	5.83180091726955e-06
ARAP1	6568.8690147727	1.69929895409971	0.341614748861803	4.97431378405487	6.54791726654667e-07	5.86257322178722e-06
ASPHD2	177.565514921304	2.2318585347362	0.448731638699298	4.97370441987446	6.568543880879e-07	5.87792432286819e-06
SHANK1	41.2052237968769	2.92178650078942	0.58767169534557	4.97180062257604	6.6333904842588e-07	5.93280888332596e-06
MAGED1	4663.49797607532	1.21945321105098	0.245281683442911	4.97164400510488	6.63875252159788e-07	5.93446135943366e-06
SAMSN1	334.127534673628	3.08850606801075	0.621357773714753	4.97057604919994	6.67542712192614e-07	5.96408795665846e-06
LOC105605524	32.1604840553514	4.01039209332476	0.807060414406779	4.9691349268723	6.72522621474452e-07	6.00540295410766e-06
FAM83H	611.295921996121	2.71146961963697	0.545736553760824	4.96845886710624	6.74871116149678e-07	6.02318904191515e-06
TAF7	2323.88283609677	-0.542769654748848	0.109250810494937	-4.96810643591522	6.76098522391907e-07	6.03095596889052e-06
SFXN2	256.108914051289	2.75974572541173	0.555535425789072	4.96772230410299	6.77438781866189e-07	6.03972083980595e-06
ENC1	574.102137236062	2.3962999675637	0.482565618409774	4.96574947767801	6.84362532255991e-07	6.09822993122673e-06
CALML4	308.814090482445	1.52765589776769	0.30765808233938	4.96543398486935	6.85476078004105e-07	6.10493093522011e-06
MRPL3	2101.03769807733	-0.942545895552794	0.189860035582156	-4.9644249389437	6.89049283833119e-07	6.13351934992411e-06
SLC25A27	212.636302196674	-1.42022782479516	0.286123310344826	-4.96369143459004	6.91658007665257e-07	6.15349690065096e-06
LOC106990155	39.350279875149	3.47886290349809	0.70091112415875	4.96334383003765	6.92897591730552e-07	6.16127895416645e-06
SH3BGRL3	2254.52239846088	2.44462560133956	0.492632876707751	4.96236795578263	6.96389084240679e-07	6.18581066622204e-06
LOC101112177	56.9894144747247	3.87387719870202	0.780644759999529	4.96240722694963	6.96248252691606e-07	6.18581066622204e-06
PLCXD2	212.71828001493	-2.01726373145225	0.406647589539354	-4.96071729759271	7.02333447265035e-07	6.23533259228043e-06
IL32	20.1399375179117	2.33948579327215	0.471680561758528	4.9598944348057	7.05314978223321e-07	6.25851220298423e-06
LOC101113617	60.9593925403715	6.59072220173879	1.32911170220077	4.95874213644025	7.09510677874452e-07	6.29243556018277e-06
RGS1	1322.46173045953	4.68561880283077	0.945187052316631	4.95734552366797	7.14628206684119e-07	6.33449443468139e-06
LOC106990890	24.5747950628505	3.57470278717423	0.721259401482849	4.95619575956298	7.18867894770546e-07	6.36873204149813e-06
DCTN1	10179.4543887947	-0.528701807930797	0.106681174821524	-4.95590537707618	7.19942490328054e-07	6.37490765164107e-06
PF4	58.6226097127957	3.28653947977744	0.663207082864298	4.95552530226809	7.2135134192313e-07	6.38403498936791e-06
LOC105614324	2010.59497924104	-1.29016371164496	0.2604018006562	-4.95451148338379	7.25122344310927e-07	6.41404709587968e-06
HMMR	510.100086002875	2.13843182869987	0.431679625141662	4.95374741858181	7.27976904538565e-07	6.43592565970587e-06
LOC101103959	1325.67736747328	-0.955088902506233	0.192817802434266	-4.95332324323028	7.29566301858337e-07	6.44660207911035e-06
LOC101109345	1135.55634677368	-0.787095264590521	0.158937000652555	-4.95224687366007	7.33614509773605e-07	6.4789825376763e-06
TBC1D2	929.286983427607	2.74756494832842	0.554867572723232	4.95174899993463	7.35494316314463e-07	6.49218872205229e-06
SOWAHD	49.9586678573006	4.20864015596904	0.850074358152254	4.95090825362273	7.38679235762565e-07	6.51689528478928e-06
P2RY14	304.555674194106	-1.79545919372385	0.362724450315449	-4.94992601729055	7.42416978590592e-07	6.54645070521187e-06
ADAM19	5212.3937666697	2.63972530119544	0.53329957775353	4.94979822094555	7.42904624557192e-07	6.54733167550769e-06
KARS	18196.479315025	-0.80575658951568	0.162824479674886	-4.94862069342735	7.47412384546958e-07	6.58362312230565e-06
ATP11C	452.993495793501	2.18818004131378	0.442200089236689	4.94839348651183	7.48285195663008e-07	6.58787477266192e-06
FARP2	920.685993052955	-0.446676889291189	0.0903229594651813	-4.94533053318939	7.60147742315322e-07	6.68882479246302e-06
TNFAIP6	383.045344771856	2.54908480563628	0.515483766048815	4.94503410878488	7.613053344997e-07	6.69552181164684e-06
CFAP69	119.981592566939	1.58121738312146	0.319804670043217	4.94432236686155	7.64091756573382e-07	6.71652962076946e-06
ROBO2	741.066179186078	-2.53551403866832	0.512894004518716	-4.94354392199919	7.67150564315313e-07	6.73990865193984e-06
LOC105602196	20.4820701676204	-3.4738251697834	0.702986694204437	-4.94152335801275	7.75145277514778e-07	6.80660590541578e-06
SH3GLB2	2578.01588121744	-1.13185138352938	0.229056124928244	-4.94137139482277	7.75749780411048e-07	6.80837359252649e-06
KANK3	3235.73637489135	-1.81687837692341	0.367734578531262	-4.94073302592336	7.78294148132374e-07	6.82715583655235e-06
SLC25A22	325.168613501097	1.61188877849806	0.326257453075492	4.9405423946747	7.79055510696246e-07	6.8289375129759e-06
LOC106991884	36.5020863198502	3.71250508218397	0.751446278904176	4.94047969416772	7.79306087143466e-07	6.8289375129759e-06
WIPF3	1101.37776299108	-1.70895534360972	0.346033193444151	-4.93870350008935	7.86436810094919e-07	6.88784853488735e-06
DAPK1	1854.2413989291	1.57045752899839	0.318053847738997	4.93770957390571	7.90454414998295e-07	6.91797203491136e-06
CRYBB1	180.401613947082	2.586741167885	0.523891745281138	4.9375490092841	7.91105294291948e-07	6.91797203491136e-06
SERPINB1	5560.33756218957	1.66564368865827	0.337339965013917	4.93758185037326	7.9097212469656e-07	6.91797203491136e-06
UCHL3	1067.00292753473	-0.716895321385465	0.145217571798707	-4.93669817299513	7.94562946096613e-07	6.94461175351315e-06
PACSIN1	3386.62026825083	-4.32581728964198	0.876434100689333	-4.93570171019092	7.98630906619697e-07	6.97655534877403e-06
TANC2	538.700601186841	1.45162986921519	0.294126990281016	4.9353847731834	7.99928970093754e-07	6.98428158686821e-06
LOC101106588	34.2999943870509	2.73308985712079	0.554297695429439	4.93072563652524	8.19247285848452e-07	7.14925564280979e-06
STK31	16.7418090474021	-4.72620929981387	0.958850142883445	-4.92903853109023	8.26352774884853e-07	7.20753768424878e-06
IGSF5	18.4475610517938	3.25964452737869	0.661361091150069	4.9286911053542	8.27823360616386e-07	7.21663668940026e-06
DOK1	886.301097977356	2.4576161457886	0.498668224728842	4.92835922546492	8.2923049742035e-07	7.22517346720332e-06
LOC101119869	72.3203059895069	-3.9213428570975	0.795754901078239	-4.92782746519579	8.31489910220079e-07	7.23739104328673e-06
LOC101110613	121.572187275065	2.45851052330773	0.498897345772213	4.927888560927	8.31230017505728e-07	7.23739104328673e-06
MPDU1	916.303365872457	1.39359579965869	0.282820472212531	4.92749265552264	8.32915533960276e-07	7.24606476375745e-06
UPP1	440.56518039995	3.68090137457118	0.747092194979036	4.92697072638333	8.35142610936337e-07	7.26169831527857e-06
LOC101117706	827.233482355848	3.16818930472495	0.643290007333113	4.92497826580474	8.43697312584493e-07	7.33230716433441e-06
IL21R	210.589537627469	3.126107917063	0.634770445669769	4.92478491774224	8.44531937058822e-07	7.33578512817658e-06
ZNF772	176.527385161628	-2.02555724312199	0.411444820156008	-4.92303498280512	8.52122123692287e-07	7.39790960445654e-06
RNF112	563.05662800648	1.59877606260249	0.324805355463696	4.92225893356979	8.55509155407562e-07	7.42349825190755e-06
LOC105610571	35.2171264413425	4.01321094048666	0.815467585055987	4.92136169975552	8.59441252124377e-07	7.45378787024768e-06
WDFY4	2675.95271375935	3.38210560204629	0.687434793758718	4.91989295967083	8.65915546214534e-07	7.50608311775083e-06
FMN1	274.244246873858	3.69899787384712	0.751959607617661	4.919144374744	8.69233396834689e-07	7.53097749561342e-06
LOC106991426	16.4698564468832	3.23315495932811	0.657557650910588	4.91691482085384	8.79187829655856e-07	7.61331573926604e-06
GINS2	90.0496384740242	2.75578666971441	0.56056819762681	4.91605960056448	8.83035240715634e-07	7.64271300600933e-06
ORC1	202.405614371468	2.86530639555039	0.583008285839319	4.91469240685901	8.89219582810479e-07	7.69229604269352e-06
SLC39A1	4324.90805165554	2.06620545547624	0.420455838888109	4.91420326315434	8.91442280684292e-07	7.70757519284943e-06
MAB21L3	37.4705342835559	-1.71053237836539	0.348099756806755	-4.91391431599011	8.92757786130942e-07	7.71314171523258e-06
PADI2	682.454134409595	4.02031211207869	0.818157436424476	4.91386123635118	8.92999647831322e-07	7.71314171523258e-06
LOC101116529	276.621021210226	4.50012426411394	0.916055249984533	4.91250310959947	8.99209566587308e-07	7.76280814999656e-06
SPDL1	310.663414797046	1.83804537748705	0.374167316169651	4.91236219214206	8.99856275480709e-07	7.76442159824592e-06
LOC106991325	3978.21635101946	-0.774112482218536	0.15759590819927	-4.91200876382984	9.01480225771461e-07	7.77240414387638e-06
CIB1	1364.60328232279	2.06424719560886	0.420249139844082	4.91196054886566	9.01701984949297e-07	7.77240414387638e-06
AQP9	63.64685193825	5.14087534911186	1.04664140416767	4.91178289779208	9.02519524014807e-07	7.7754819808745e-06
PLIN2	1855.40847877168	2.8766583701141	0.585784779226959	4.91077691351135	9.0716248112023e-07	7.81149701998786e-06
SP110	901.465469961958	1.48377752465177	0.302179637161068	4.91024987186971	9.09604128252508e-07	7.82055769331561e-06
ADAMTS10	1345.10625508825	1.48076374092105	0.301557309242783	4.91038915501429	9.08958251154736e-07	7.82055769331561e-06
LGMN	16988.9919023994	3.52628174446638	0.718145647342936	4.9102598581684	9.09557805567014e-07	7.82055769331561e-06
KCNB1	135.396035597581	2.23316926262525	0.454820115650593	4.91000548520339	9.10738454367234e-07	7.82632546587538e-06
LMTK2	1609.58491337508	-1.08678151101546	0.221368469333226	-4.90937808030612	9.13656808212976e-07	7.84741040868989e-06
LOC101117060	125.786706095724	-1.19030965237616	0.242546918795087	-4.90754390238939	9.22240157266645e-07	7.91710589507095e-06
ITGA11	1389.18726166069	2.10742586142943	0.429548669906445	4.90613988372592	9.28862909426271e-07	7.96990807346139e-06
PTGER2	68.4692792986001	3.85379666884972	0.785540359213058	4.9059181029354	9.29913227657769e-07	7.97486783251858e-06
ZBP1	147.059662683729	2.69893407250603	0.550300817153226	4.90447040669129	9.36797430723977e-07	8.02982812954572e-06
NR1H4	30.9065189931708	7.31487503060882	1.49157528006795	4.90412728633824	9.38436242939481e-07	8.0397942152593e-06
PRKCB	336.029408137353	2.06721883964862	0.421551627823695	4.90383313266008	9.39843377496396e-07	8.0477663653165e-06
MCTP1	112.151037617878	2.24197896462883	0.457258830685772	4.90308511104407	9.4343082396636e-07	8.07439072148806e-06
CPM	5076.26438759852	4.81277448844855	0.981693474898158	4.90252264226146	9.46137055092348e-07	8.09345000622563e-06
LOC105609763	92.2587768054346	-5.15277211133504	1.0511327143547	-4.90211373023281	9.48109161731266e-07	8.10211098430878e-06
MYBPH	348.313689078778	2.95734416952891	0.603272518793392	4.90216954593572	9.47839739944407e-07	8.10211098430878e-06
MN1	458.309871651047	2.22536970582424	0.454027529351329	4.90139817954132	9.51569654996426e-07	8.12756964808784e-06
TMTC3	819.881539202604	0.614331326989508	0.125371333400623	4.90009406716939	9.57907806647018e-07	8.17756886908066e-06
MPG	1488.65671005555	1.94112055110894	0.396210665761761	4.89921326922614	9.62211570206152e-07	8.21015895629161e-06
L3MBTL1	117.822883696236	2.10565457514126	0.429824506708309	4.89887045126121	9.63891678171681e-07	8.22034084727626e-06
AMPH	94.0189470555282	1.73920205397048	0.355051412427931	4.89845130336864	9.65949707158839e-07	8.2337338491086e-06
CNPY2	1642.52463758645	1.28013939919136	0.261350142393124	4.89817754629637	9.67296145730436e-07	8.24105081574376e-06
TCIRG1	6597.83807723642	2.89239847100019	0.590561111553465	4.89771238643154	9.69588118294964e-07	8.25641198463377e-06
GDPD5	472.484047515385	2.49449244947418	0.509335533222459	4.89754255645988	9.70426220099527e-07	8.25938364546402e-06
NBAS	2245.21859048912	-0.712551397798588	0.1455391218172	-4.89594405203	9.78349003778464e-07	8.3226202910847e-06
LOC101119648	742.777821030889	1.76821442529525	0.361294505706382	4.89410826172997	9.87524687959673e-07	8.39389478266725e-06
LOC101113604	1361.77476710235	2.29747711331097	0.469441093491466	4.89406902200123	9.87721718178363e-07	8.39389478266725e-06
FAM167A	35.7558492236997	4.72649849842809	0.966112935676244	4.89228362843492	9.967266630263e-07	8.46616017699301e-06
SH3KBP1	14940.3514637826	-1.80414773677927	0.368802760567584	-4.89190410072502	9.98651036574107e-07	8.47824102744614e-06
CD80	75.480087509209	2.70902285069684	0.55384746190218	4.8912797061356	1.00182477798358e-06	8.49237610493507e-06
SLC29A3	1500.73252897013	2.56676845900204	0.524757784570855	4.89133946074022	1.00152063110413e-06	8.49237610493507e-06
LOC101113211	2349.19866427005	3.66974427802356	0.750244005589239	4.89140099845431	1.00120750121946e-06	8.49237610493507e-06
EML6	64.9827604638593	1.59598104814639	0.326384273292356	4.88988342497986	1.00895711838314e-06	8.54854485751014e-06
RAD52	1362.79600352178	-0.589535213275631	0.120591193984286	-4.88870865108486	1.0149958159133e-06	8.59539586133999e-06
BAZ1A	1527.79231026857	2.35302860602029	0.481430685493466	4.8875750485419	1.02085585170784e-06	8.64068767515719e-06
LOC101102822	1690.80330159476	-1.01308859802078	0.207290187934599	-4.88729644232084	1.02230105400285e-06	8.64858496888382e-06
GLYCTK	180.333387696266	1.57922862422711	0.32315794408555	4.88686307463648	1.02455295860002e-06	8.66329557281924e-06
SMC4	1579.58095572517	1.40938126079297	0.288431107599774	4.88637051849701	1.02711822091968e-06	8.67629728786881e-06
[truncated: 15,732 more rows]
