# Supplementary material for: Reproducing extracellular matrix adverse remodelling of non-ST myocardial infarction in a large animal model
Source: Nat Commun. 2023 Feb 22;14:995. doi: 10.1038/s41467-023-36350-1 (PMC9945840; doi:10.1038/s41467-023-36350-1)
Supplement: Supplementary file 8 — Supplementary Data 5.xlsx [file 41467_2023_36350_MOESM8_ESM.xlsx]

## Sheet: Foglio2
Column1	Column2	Column3	Column4	Column5	Column6	Column7
	baseMean	log2FoldChange	lfcSE	stat	pvalue	padj
MLPH	621.304387948005	-5.59064349619703	0.302585127733517	-18.4762666231258	3.2061355209055e-76	5.57418721664629e-72
WISP1	657.11073205639	8.30319324490273	0.548990867898113	15.1244651421847	1.11704523161719e-51	9.71047419844826e-48
CTHRC1	968.883377579581	7.75144927632246	0.523015327537868	14.820692373994	1.07668911272772e-49	6.23977230462805e-46
TNC	7698.13740532025	5.79044487538747	0.401405923882385	14.4254096187283	3.58137329512516e-47	1.55664390272615e-43
GPNMB	1650.33739993374	7.13964292321503	0.513994868926001	13.8904945454677	7.23341538574256e-44	2.5152031979304e-40
COL11A1	1356.112854024	9.05812496392063	0.65544746003749	13.8197575186309	1.93721286879207e-43	5.61339715613649e-40
VCAN	5760.35895462392	3.71342910553602	0.301911785866623	12.2997156102296	9.08935926916516e-35	1.97534500317132e-31
FMOD	4145.38239010315	6.52686921913396	0.530363024078424	12.306418288634	8.36539113061355e-35	1.97534500317132e-31
LOXL1	5981.81903589105	3.86154459244662	0.323199671229721	11.9478605214977	6.66181802500282e-33	1.28691520202999e-29
COL8A2	971.243002598888	5.48982716426379	0.46071738957773	11.9158236447196	9.78939749156357e-33	1.70198464788324e-29
UHRF1	270.365127751221	2.38060189005678	0.201501598788773	11.8143076996241	3.29249832290612e-32	5.20394325836779e-29
CMKLR1	629.016651742342	2.69748572444445	0.229459252130284	11.7558376897038	6.59038872192784e-32	9.54837485995312e-29
CHPF	5408.43392199429	1.50666636922065	0.130044978442469	11.5857327769652	4.86785845411832e-31	6.51019900640778e-28
KCNK12	182.888002374878	4.21626394908245	0.364565631937573	11.565171205728	6.18677724285381e-31	7.68309351030402e-28
GALNT5	147.979647714495	4.87630510934963	0.428075337848595	11.3912311180008	4.62409641408375e-30	5.35963601701734e-27
MMP16	700.202846897374	2.81652735480576	0.247686374745882	11.3713455481571	5.80851887391087e-30	5.97467679181844e-27
ADAM12	1853.01106034034	5.68300602006488	0.499787550969834	11.3708434894728	5.84202838265924e-30	5.97467679181844e-27
LIMD2	453.126320967532	1.42319779132474	0.130212993880175	10.9297678281969	8.30606640028137e-28	8.02273724640511e-25
CD44	4102.50143124364	3.00538049084755	0.277176210920302	10.8428514873944	2.15642963489101e-27	1.97324661222184e-24
EFHD2	1896.4478740508	1.42739352813543	0.132181389946731	10.7987480590926	3.48928645449873e-27	3.03323671489574e-24
FIBIN	718.1353021297	2.14454385806257	0.199592608004094	10.7446056219606	6.28298603327935e-27	5.20171405593308e-24
RACGAP1	277.562984089206	2.28128973733442	0.212878481450531	10.7163942630084	8.5262753915242e-27	6.73808290713817e-24
FNDC1	3342.78802447325	4.83009370853539	0.451231567590132	10.7042460134853	9.72188520467591e-27	7.34889983341284e-24
PTGIS	1767.96378674809	2.19817362446835	0.205565490771979	10.6933007880522	1.09406578968953e-26	7.92559492480921e-24
MEST	1193.07770971773	3.02353584294023	0.282965175426966	10.6851871025402	1.19408035822164e-26	8.30411244321659e-24
SERTAD4	418.845122438377	4.10882642444195	0.387389427836862	10.6064495548708	2.78117351331919e-26	1.85974933471413e-23
SERTM1	546.441460787561	4.66328035311514	0.440472185476553	10.5870030092136	3.42378449045909e-26	2.2046635981897e-23
CLIC1	2081.66929704223	1.8243530742923	0.172949884005161	10.5484492504075	5.16423897397115e-26	3.20662352862365e-23
CTSS	4175.04969443887	3.00045764530673	0.286104602043896	10.4872750171505	9.883784116788e-26	5.92549898808538e-23
CLSPN	109.009293492147	2.52083921296323	0.241249165134513	10.4491106178862	1.47905697303153e-25	8.5716281777087e-23
TYMS	152.260440260771	2.62344687862986	0.25136333518538	10.4368716968808	1.68264515749326e-25	9.43692538973477e-23
SORCS2	304.724640891634	4.77723064815663	0.462170692048281	10.3365071181484	4.81778500274787e-25	2.61546863751829e-22
ACCS	556.52008491686	1.68611760181903	0.163167930132688	10.3336335789017	4.96436587128169e-25	2.61546863751829e-22
MAP1LC3C	134.994687309892	6.21277092237872	0.601987585351078	10.3204303104614	5.69672663850112e-25	2.9130379216759e-22
CCNA2	96.080680788802	3.04381608579408	0.29518561480691	10.3115325853028	6.24966289391434e-25	3.1044754021027e-22
DGKB	179.255229325709	4.21392298731031	0.413438310233938	10.1923863439891	2.1443478578671e-24	1.03560088491326e-21
ADAMTS2	3958.87181987956	2.91530896879945	0.287145009541408	10.1527412001881	3.22184305961344e-24	1.51391793066052e-21
CKAP2	197.321523230143	3.4399794625758	0.338976094128909	10.1481476781298	3.37712252386798e-24	1.54512242631497e-21
COL3A1	244699.689218664	4.59949137364349	0.454503097376058	10.1198240456387	4.51226062818131e-24	2.01154264824514e-21
OLFML2B	884.091937076139	4.18944489635509	0.415740332852699	10.0770711073622	6.97750200171115e-24	3.03277124504375e-21
IL27RA	1450.44018586454	1.3949687930561	0.13860150547616	10.0646005847031	7.92081849502372e-24	3.35881342328006e-21
F2RL1	150.096344968896	4.5392177645442	0.451713313475133	10.0488908100206	9.29072325070652e-24	3.84591701039961e-21
S100A13	2119.71057474587	1.5898767573733	0.158779895777248	10.0130860370618	1.33521233612446e-23	5.39860504089763e-21
MXRA5	10845.234078543	4.24319095275622	0.426458321672637	9.94983738648539	2.52595622624394e-23	9.98097157942661e-21
TK1	66.7960712716882	2.97254685647004	0.29980898890706	9.91480231231998	3.58966364165838e-23	1.3868864905305e-20
LUM	23174.8812957658	3.02974036923935	0.309355659334694	9.79371244009294	1.1981412935108e-22	4.52845315847365e-20
CD53	613.457039874848	2.27616614470385	0.232499928292108	9.78996493213591	1.24339003509003e-22	4.59948492554791e-20
ETV4	142.866982253578	2.63364491355186	0.269841422030436	9.75997270446789	1.67200216532187e-22	6.05613117630958e-20
LAT2	572.331386787957	1.96579302137112	0.201665396996758	9.74779536125734	1.88517697182064e-22	6.68891568001502e-20
C3AR1	239.781057901623	2.64822292119246	0.271978156903551	9.73689560714088	2.09867722111251e-22	7.29752043325241e-20
NCAPG	188.384970474138	2.93038689041499	0.301222358616833	9.72831799030749	2.28337235973309e-22	7.78406114633717e-20
BGN	21340.5526747015	3.35850971662486	0.346104385762914	9.70374792917384	2.90622461554623e-22	9.71685022420899e-20
COL1A2	111394.931851262	4.29794155885235	0.444923428327638	9.65995783815497	4.46047500139026e-22	1.46320412026738e-19
C1QB	2655.02177802503	2.24272420707804	0.232286855953895	9.654976808172	4.68265219191951e-22	1.50764057423542e-19
ZNF114	312.008780761979	1.77309849911284	0.184613171114334	9.60439869165523	7.66037419090913e-22	2.42151392151175e-19
CYTH4	790.632054190494	1.81559744839442	0.189324064421734	9.58989262109879	8.81767327241137e-22	2.73757263418114e-19
IGF1	936.702236734405	3.7590294608166	0.39254017658214	9.57616489997682	1.00715443925946e-21	3.07199773350261e-19
MMP2	14129.5457917425	2.47821077550907	0.259434845810963	9.55234354800131	1.26794997374646e-21	3.80078935233723e-19
LOC101123446	124.414422457148	2.17231864606709	0.227674323147487	9.5413422824139	1.40995403015593e-21	4.15482385903236e-19
SERPINF1	3347.19895841095	3.77007676820632	0.395464403901775	9.53328980057261	1.5237628872919e-21	4.39370082284822e-19
MYBBP1A	2980.0418336697	-0.738063150095181	0.0774293536464339	-9.53208460793051	1.5415607396396e-21	4.39370082284822e-19
LOC101111063	447.369338493548	2.66614556791779	0.280333939663712	9.51060571230189	1.89555560760787e-21	5.31550480546299e-19
HGF	350.818896740512	4.14196535025022	0.435711544190188	9.50620979746696	1.97736026968962e-21	5.45688661092441e-19
COL1A1	152636.781485624	4.54860738924219	0.479300499098695	9.49009524879625	2.30823258063749e-21	6.27045806983803e-19
PRSS23	2506.85996470036	2.03776222051517	0.215524271645487	9.45490827996885	3.23305289130411e-21	8.64767039510973e-19
TPX2	424.112034056388	1.49195104610258	0.158098945158211	9.43681847218882	3.84269949312333e-21	1.01226020284003e-18
CRABP2	316.42355743337	6.28938570914891	0.666929689613496	9.43035796291178	4.08691802412322e-21	1.04492877599127e-18
PROM1	145.111206476007	3.3364988579377	0.353747017599312	9.43187841011552	4.02809617015114e-21	1.04492877599127e-18
HJURP	63.0421761151529	3.66432274179719	0.389919229133769	9.39764563532228	5.5797590305219e-21	1.40593754354571e-18
S100A11	2688.26273392884	2.01840714088803	0.215553121578441	9.36385020132276	7.68828005157523e-21	1.90954909966696e-18
VAV1	485.631445253977	2.43086018646619	0.259809074270338	9.35633288903845	8.25521882970889e-21	2.021482177089e-18
LOC101105208	251.692575084364	2.42523981282935	0.26032810653202	9.31608901219836	1.20707813001221e-20	2.91475838449893e-18
PTPN18	477.571547135839	1.70292385064229	0.182860115212521	9.31271342940552	1.24607510818036e-20	2.96770710011285e-18
COL8A1	4070.98619877935	3.04440830008347	0.327195352064972	9.30455851793068	1.34550137811205e-20	3.16120094052109e-18
PTPN6	794.026659172659	2.06928331822306	0.22258213638007	9.29671784032866	1.44847980315891e-20	3.35776931436278e-18
PTHLH	86.7866421216265	3.67164786802209	0.396651557320835	9.256607720948	2.11030253181318e-20	4.82759471290842e-18
TOP2A	418.02987434492	3.31270142721353	0.358502851369073	9.24037679076408	2.45630725684382e-20	5.54615038538788e-18
C1QTNF3	579.596476666112	8.91550077347283	0.965171841901241	9.23721599245027	2.52994007800464e-20	5.63917156361393e-18
COL5A2	15999.5743853353	3.11146248985286	0.336964976446576	9.23378602329657	2.61231356805513e-20	5.7490738853426e-18
FBN2	1437.35442144674	3.2995643722015	0.35779499822909	9.22194102358257	2.91769928594848e-20	6.34088997318754e-18
COL12A1	8605.73178641132	3.120431931856	0.338661072312527	9.21402601884036	3.14116989028365e-20	6.73116009202739e-18
HELLS	100.064628127893	2.51757283663718	0.273266459203358	9.21288636730813	3.17471027002327e-20	6.73116009202739e-18
STAMBPL1	159.737008406788	2.06341034830361	0.224076039358303	9.20852740084436	3.30629503004557e-20	6.92569221594847e-18
ADIPOQ	3272.00465569638	8.16716845426958	0.889445675053316	9.1823128532049	4.21929936000515e-20	8.73294508012495e-18
TMED3	1435.53168625109	2.38887979650208	0.261339927227877	9.14089102970888	6.19398568207354e-20	1.2669251184533e-17
LOC101117971	770.022320704869	2.59405067091335	0.284528286003008	9.1170220977113	7.72168473767054e-20	1.56103733545512e-17
TGFB3	2080.88077156603	2.5774397687989	0.282804957977046	9.11384222976775	7.95149016805912e-20	1.58901848346984e-17
LOC105608581	195.477091798287	4.1164985908758	0.453180106014399	9.08358186125894	1.05059276762659e-19	2.07563702931316e-17
GZMK	45.0368954352374	3.0441528075803	0.335240032139294	9.0805169900337	1.08060340731644e-19	2.1109405437757e-17
FCGR3A	989.48661165688	1.96372028025911	0.216629330950959	9.0648864197603	1.24734137784777e-19	2.40958635502903e-17
RUNX1	438.258890554932	3.41849402094451	0.377748006572362	9.04966793064906	1.43403771566469e-19	2.73979996973036e-17
P2RY1	474.613636564558	1.1544572447764	0.127720093540916	9.03896335157754	1.58164570702347e-19	2.98896655025109e-17
MMP23B	617.20464147144	2.63021425523816	0.291388786872105	9.02647724873711	1.77287001124872e-19	3.31431376511507e-17
TGFB2	796.539514906834	3.06387830405464	0.339662987992373	9.02034785174603	1.87492998843772e-19	3.43267914418541e-17
PTPRE	447.094023565205	1.49756406188481	0.166021454264622	9.02030444509804	1.87567306279543e-19	3.43267914418541e-17
KIF23	178.823172798884	2.83105252169301	0.314796792058943	8.99326992240416	2.39981947390693e-19	4.34617305972353e-17
FAP	1501.96233726233	3.40848342832071	0.379304589453932	8.98613811456317	2.56070130775874e-19	4.58972710687562e-17
PLIN1	625.410352326912	5.84426722953447	0.651226133973949	8.97425168408283	2.85284374054037e-19	5.06117768092193e-17
SAT1	6549.32424581301	1.87538162522658	0.209116418007998	8.96812236500175	3.01611862338177e-19	5.29679175617327e-17
LIPA	2470.9974822727	2.95330673580138	0.329500188307093	8.96298952354136	3.15992607386048e-19	5.49384747201383e-17
MARCH1	196.090895010345	2.62375641613413	0.293174254415912	8.94947757729073	3.57168680467195e-19	6.14825215703232e-17
MAL2	82.4167939989115	3.39787994222798	0.38077149601219	8.92367201277903	4.51078325446093e-19	7.6886742805939e-17
FOXJ2	3772.56981349579	-0.6489987629981	0.0727382290822947	-8.9223888344028	4.56336846671987e-19	7.70278875363027e-17
LDHA	5149.82386873563	1.27230863789664	0.142637559224725	8.91987106910687	4.66831364309155e-19	7.80416355757594e-17
GLDN	173.152771769462	3.89419850385706	0.437024064310417	8.91071870378977	5.07028073132502e-19	8.3662324427127e-17
PIK3AP1	411.445768256345	2.39729965702374	0.26905557190107	8.91005393452773	5.10077441002845e-19	8.3662324427127e-17
CEBPA	261.38617170346	3.98948675729585	0.448332907463968	8.89849192615084	5.66106065285869e-19	9.11325930653714e-17
DDAH2	3112.53598523227	1.6395230251758	0.184242636260804	8.89871670558915	5.64960926925018e-19	9.11325930653714e-17
THBS4	15891.9362852266	3.15496482065149	0.354903542311092	8.88964026706163	6.13070675101956e-19	9.77875849295651e-17
GMFG	261.626471412101	2.40564567847212	0.270976490833866	8.87769145976213	6.82622745827202e-19	1.07891627808652e-16
KRT8	174.711028738055	6.47442960080579	0.729999599594737	8.86908650963658	7.37483692477093e-19	1.15512535832493e-16
ARHGAP11A	132.197652804501	2.95196953213464	0.333715606793266	8.8457640938662	9.09041200085773e-19	1.41112413434743e-16
LOC101114082	794.537273112558	3.68316909346851	0.418775946911467	8.79508271817523	1.42942638353235e-18	2.19929266407906e-16
LOC101119757	3628.04893039898	0.805108245368784	0.0915843107012486	8.79089703470146	1.4837050112841e-18	2.26278029177065e-16
LOC101109643	2552.3914810179	1.42339629662059	0.162591699692356	8.75442165444998	2.05152752316483e-18	3.10155282762988e-16
ARPC1B	6242.5230354065	1.64232649360875	0.187653867775085	8.75189258330225	2.09804056766333e-18	3.14452873356851e-16
S100A14	1747.79201395405	1.88851341669465	0.216065970754346	8.74044816081556	2.32187501151242e-18	3.45026657693632e-16
GPX7	1033.01260608253	2.78883350094236	0.319771476156969	8.72133291705287	2.74945726932478e-18	4.05102238004072e-16
C1QA	1972.41840268723	2.25926893107766	0.259337400111526	8.71169731055405	2.99358162250999e-18	4.37364790663518e-16
MAFB	1445.34010366823	2.88238365474048	0.331133290112535	8.7046024691776	3.18689797263062e-18	4.61728401267966e-16
TYROBP	1033.99548403103	2.75574833366112	0.317238886118325	8.68666627657137	3.73230496859749e-18	5.36279786644926e-16
THSD7A	232.14882484158	2.19674182214974	0.252943221867492	8.68472302175599	3.79666356877024e-18	5.41055678742946e-16
HCN4	412.02587513652	2.93524892141047	0.33819236071864	8.67922893105341	3.98460935181009e-18	5.63222912118457e-16
THBS3	1251.88557069954	2.33880932725033	0.2697518029433	8.67022685939909	4.31260283058086e-18	6.04668651713539e-16
PAQR7	90.442725618569	4.00154245120521	0.462484602003752	8.65227173806047	5.04842615528082e-18	7.02175497085698e-16
RRM2	238.155449697739	4.22068402328807	0.489195451235177	8.62780717324989	6.25393993729672e-18	8.62944442459054e-16
TMEM119	1014.64491575909	4.47580089593463	0.519151084783686	8.62138407704486	6.61496301827535e-18	9.05572811305001e-16
SAMD14	232.87343131721	3.0062158216926	0.348819085910567	8.61826643987982	6.79753630433852e-18	9.23296610837731e-16
SUSD1	158.580485589737	2.44910521452656	0.284242837977084	8.61624247758181	6.91871578351498e-18	9.32471260559624e-16
GEN1	97.6689428647099	1.96720805167854	0.228493276010368	8.60947895722447	7.33933941763924e-18	9.8155196242366e-16
JAK3	1004.25026603973	2.02047388203729	0.234809597780747	8.60473294589902	7.649464908087e-18	1.0152182968855e-15
LOC101112822	3783.29998775265	2.84759305852866	0.331394539024138	8.59275794620519	8.49062801384682e-18	1.11831862612683e-15
LOXL2	1739.64386637792	2.6992379398284	0.314457657172823	8.58378824066898	9.17988880207536e-18	1.20001162942017e-15
LTBP3	6107.50985910159	2.06324474355925	0.240445442568697	8.58092680617044	9.41117545217096e-18	1.22106489859287e-15
ARHGDIB	1960.57328588257	1.32578224991837	0.154539453753416	8.57892413696371	9.57646070749734e-18	1.23330626563369e-15
COL5A1	13167.8164107722	2.62612259354838	0.307578895152216	8.53804547366213	1.36511201640674e-17	1.74513511156232e-15
LOC101109907	2955.45925224553	2.46210626990984	0.289546345535378	8.50332358834421	1.84238423413862e-17	2.33807972954263e-15
LOC105616738	566.061451150273	-0.93431241277536	0.109937311819303	-8.49859249161043	1.91903310984672e-17	2.41770359766631e-15
HEXB	797.255304429879	2.31165601936176	0.272095812878813	8.49574271248096	1.96671216403902e-17	2.45994659596995e-15
MSR1	654.522070423845	3.33028435488497	0.392719826284421	8.48005150744047	2.25094269668712e-17	2.79534926604301e-15
NDC80	63.6968331223922	3.68844365701351	0.436494410245478	8.4501509536839	2.90926421361574e-17	3.58726720694491e-15
LOC101114285	119.551935227111	3.01415385379872	0.35681154369448	8.44746731731187	2.97690161970176e-17	3.64481771550245e-15
LOC101119706	1744.12515325252	4.18057379976891	0.495024849040562	8.44517968718447	3.0357813336743e-17	3.69091568302528e-15
CDC20	125.661475055405	3.74038292366969	0.44316847378708	8.44009252667813	3.17086557700158e-17	3.82837978623261e-15
FERMT3	860.226589948136	2.22538281607449	0.263980187735895	8.43011301401499	3.4533154781223e-17	4.14064433811271e-15
AOAH	305.31739288041	3.53972391145444	0.420088650323917	8.42613555192475	3.57268284776436e-17	4.25442904049529e-15
EPHB3	464.441872601471	3.90089945151457	0.46330235681809	8.41977035969668	3.77222978628391e-17	4.46149571866205e-15
GMIP	1018.64846463255	1.98331294109592	0.235896596557827	8.40755216495774	4.18656178672016e-17	4.91807859621059e-15
SUSD3	259.012993260879	1.2026566535096	0.143362194958267	8.38893861704405	4.90550733823341e-17	5.72396983775343e-15
LOC105614785	458.479530782791	4.41498779118848	0.526590898499821	8.38409437718373	5.11177690366676e-17	5.92489021647669e-15
KIF20A	186.121570069186	2.25512923458947	0.269184870604165	8.37762252212765	5.40075320091551e-17	6.21837716232563e-15
CD300E	263.601900123297	3.85782111870551	0.460592572858751	8.37577795655985	5.48602598730056e-17	6.27500314573734e-15
PRRX1	1255.06032947559	3.4286983475694	0.409613145410092	8.37057693579804	5.73368126145734e-17	6.51541061514362e-15
TRPC4	87.092409806459	2.02409240241078	0.242172448984407	8.35806224407097	6.37568068229145e-17	7.19789508716359e-15
FAM64A	45.5469578527409	4.62540187977993	0.555392894883374	8.32816177951143	8.21072615884342e-17	9.20978612888075e-15
SLC41A2	182.191931988255	3.14364284442079	0.37751065285645	8.32729572168173	8.27099532895704e-17	9.21791825572096e-15
TMEM45A	305.938849851965	2.85802366167585	0.343369171197812	8.32347194043628	8.54235052946082e-17	9.45970103854814e-15
PLEK	200.497561641156	2.22995748284615	0.268086825721497	8.31804202554418	8.94283064994582e-17	9.71750335499738e-15
BMPER	274.90397327032	2.69150663542452	0.323556120788305	8.31851559125813	8.90717847669451e-17	9.71750335499738e-15
LOC105604160	389.414247962032	1.7964451305488	0.21595250934624	8.31870458920456	8.89298901884897e-17	9.71750335499738e-15
ABRACL	158.965483320223	2.53912287389479	0.30535039411079	8.31543997606081	9.14125013863211e-17	9.87141459069924e-15
SRGAP3	288.08010732117	3.19244942895399	0.384531557704872	8.30217797469875	1.02219924180162e-16	1.09703432209648e-14
SPTB	5365.38530412718	-1.59499394230579	0.192201572824874	-8.29854781552221	1.0539168445347e-16	1.12413486252026e-14
SFRP2	1142.38385142414	6.94173100910223	0.837171892439562	8.29188255338299	1.1146996813247e-16	1.18171760118971e-14
LOC101104153	120.953911430774	1.80873177160914	0.218252762450091	8.28732590279473	1.15822955367782e-16	1.2204229709238e-14
GPC6	749.124407898296	3.36097014435344	0.405598348876465	8.28644927589956	1.16679422308271e-16	1.22204122665759e-14
THBS2	2224.26352281001	3.98731913566273	0.481720863808514	8.27723986073333	1.26063135085464e-16	1.31241536921908e-14
NCF2	276.350281064565	2.50405759056412	0.302580790173282	8.27566610930619	1.27739482409528e-16	1.32195157212622e-14
ADAMTS17	493.741839983548	3.29933100351956	0.399787959428293	8.25270227807184	1.54852486438161e-16	1.59305640781885e-14
PARVG	320.115156486523	1.99360946409485	0.242418509102423	8.22383353266372	1.97099615647854e-16	2.01574936332564e-14
SPC24	63.763786030167	2.73320569973844	0.332691925740723	8.2154254079148	2.11413432178868e-16	2.14949352740456e-14
PAK3	197.181086843469	2.25395446757877	0.27446238957159	8.2122525825742	2.17077032943731e-16	2.19424493881378e-14
LOC101111014	141.528076942042	2.5633625326331	0.312242623353748	8.20952150958905	2.22071682291325e-16	2.23175622446068e-14
MAMDC2	200.774799676458	2.99902884506199	0.365377972118321	8.20801765271939	2.24870159273058e-16	2.2468922925985e-14
FAM81A	434.740965092657	-1.43292422065818	0.17464809571761	-8.20463695736531	2.31288721442382e-16	2.29782040628414e-14
TLR8	210.232856748407	3.12143660417956	0.380534336242649	8.20277254084416	2.3490540328185e-16	2.32049167128309e-14
ST14	385.657746594774	4.77347830991307	0.582259314329432	8.19819999858743	2.44013142975237e-16	2.3968432224675e-14
GXYLT2	136.693136536669	2.84593870079376	0.347337217676894	8.19358984858674	2.53548028535173e-16	2.47650900231041e-14
MRC1	1154.95437454352	1.91340834819197	0.233602444397847	8.19087468508359	2.59334500462769e-16	2.51887688550039e-14
FARSA	2683.004136972	-0.730873765342841	0.0895043485368098	-8.16579057097164	3.19336876928324e-16	3.07850676329383e-14
LCP1	3447.13549020106	2.27682546335917	0.278839766067333	8.16535423003252	3.20493341859072e-16	3.07850676329383e-14
CSF1R	3112.05696718677	1.79810889129911	0.220298302897737	8.1621549855234	3.2909954364473e-16	3.14380476143257e-14
DOK2	501.103173691911	2.49541419030079	0.305870377671509	8.15840425378083	3.39479666417891e-16	3.2252423389844e-14
STMN1	1334.4400061599	1.67225055533412	0.205056988502506	8.15505273702819	3.49027543592817e-16	3.29793090918734e-14
PKNOX2	712.094682943561	-1.14390367653943	0.140425814882835	-8.14596431214483	3.76271105394529e-16	3.53613483156177e-14
LOC106990166	153.865907222257	1.74740168469676	0.214569725901119	8.14374757370019	3.83227742625828e-16	3.58214921144765e-14
TUSC5	196.82677108454	6.81522248518877	0.838320331810148	8.12961612236335	4.30652039690788e-16	4.00391249308237e-14
NRK	1739.20752717615	2.39008355080326	0.294052944094089	8.12807216797836	4.36171526273891e-16	4.03365859350951e-14
LGALS1	3220.44410050213	2.58020207647899	0.317924819199854	8.11576171678822	4.82747108189653e-16	4.44076255184408e-14
ARHGAP30	1649.82783525425	1.78011092564925	0.219674198412104	8.10341377602208	5.343810405488e-16	4.88986777420076e-14
PLOD2	1153.66092393171	2.80596451834809	0.34705260635846	8.08512734651499	6.20992753183168e-16	5.64816308093663e-14
DIAPH3	86.7508252804089	4.07713834863185	0.504309978110334	8.08458790347362	6.23747447106772e-16	5.64816308093663e-14
TNFAIP8L2	208.108954194909	2.07706621702737	0.257182082753938	8.07624774939953	6.67901156353419e-16	6.01664741158577e-14
PPIA	4578.73787206899	0.789543893337839	0.0978347486227323	8.07017858636769	7.01954179695955e-16	6.29081204546076e-14
IQGAP3	109.167362427319	2.48100314709603	0.307612669718843	8.06534772889444	7.30277065373915e-16	6.51107541466199e-14
EIF4EBP2	18287.0920937182	-0.677796266024163	0.0841664287892244	-8.05304770292142	8.07574100495165e-16	7.16351189347395e-14
CTSL	144.309385954459	5.04438376062602	0.626698360121603	8.04914147158006	8.3376826477927e-16	7.35832236114334e-14
RPS6KA1	829.406478270837	1.9395152509782	0.24098329266627	8.04833907578884	8.39251654484798e-16	7.36930770953167e-14
NUSAP1	176.864753976996	1.91461436077234	0.238200299311584	8.03783356404551	9.14407145798884e-16	7.9489413184297e-14
CD22	92.6173880496165	1.86944314015965	0.232563693371308	8.03841353334081	9.10090447938525e-16	7.9489413184297e-14
ANXA1	4206.8379132068	1.73217281997063	0.21562778513143	8.03316149129311	9.49924996873059e-16	8.21661492320149e-14
RGS10	165.064318688034	2.46262651382909	0.306593032795981	8.03223247237917	9.57147855055996e-16	8.23810525148691e-14
CDK14	262.056001280428	2.27814833613074	0.283858401463834	8.02565055105828	1.0098931932863e-15	8.64926259038207e-14
TPSB2	1310.71453971576	3.68595372911623	0.459617263619366	8.01961549505409	1.06076688975287e-15	9.0404378162958e-14
GTSE1	62.8387872489082	3.3779928189656	0.421309830934041	8.01783526265364	1.07625014244277e-15	9.12765120805364e-14
BIN2	371.375419317281	2.12345326837463	0.26490251629734	8.01597998409028	1.09262300184364e-15	9.17697754108863e-14
SLC15A3	494.552644305645	2.19541171292744	0.273868126153974	8.016309688018	1.08969553908109e-15	9.17697754108863e-14
INHBA	530.82986070884	4.30275932790884	0.537582045572745	8.00391189278771	1.20527644109909e-15	1.00744885600715e-13
BATF	84.2622540560321	2.34749643663887	0.293388814086551	8.00131540102392	1.23097028361881e-15	1.02400236129171e-13
NCOR2	12236.6521619959	-0.940202084623318	0.117663373128083	-7.99060964876345	1.34273080892185e-15	1.11165323066263e-13
UBE2C	113.322991601541	2.50853368372559	0.314064173898343	7.98732836218866	1.37894445222286e-15	1.13622408750458e-13
IGFBP2	161.338476187924	3.14430945332512	0.394264919968769	7.97511849031405	1.52234698456635e-15	1.24846814498446e-13
ITM2C	1403.82378255611	2.18922368514848	0.274555629192125	7.97369805015556	1.53995516283337e-15	1.25697936436718e-13
PI15	471.213812258794	2.45208748375031	0.30767708693887	7.96967856185373	1.59087611791926e-15	1.29247533580113e-13
COL21A1	636.449862498868	3.86535877162481	0.485195279007484	7.96660424959574	1.63093907489552e-15	1.31886077935504e-13
PIK3CD	691.217334698747	1.69452273995546	0.212743722301052	7.96508927091888	1.65104541262207e-15	1.32893868258552e-13
TIMP1	2964.28029863098	2.89374177637721	0.363645645475204	7.95758676718303	1.75427098478414e-15	1.40551867932981e-13
C5AR2	418.811413319125	2.46798283380195	0.310318365922009	7.95306725230121	1.81949506951248e-15	1.4510890494745e-13
C21H11orf24	1358.76056499727	1.26922198275663	0.159644489781432	7.95030247830233	1.86056670129231e-15	1.47706907162868e-13
SYT11	1118.16978827822	1.73124742581793	0.217948820357589	7.94336680959076	1.96765959859267e-15	1.55498771732419e-13
DCLK1	753.130277879198	4.09496763176571	0.515603264889366	7.94209018952657	1.98802295966386e-15	1.56397136546226e-13
LOC101103869	71.277743758038	3.65538502489909	0.460439819046429	7.93889857847089	2.03984479904308e-15	1.59751088631365e-13
LOC101106384	15635.3149973267	1.18959769371012	0.150122474533673	7.92418122206802	2.29654493489245e-15	1.79048117659373e-13
CDCA3	66.7805033511736	2.28675908130008	0.288782162857402	7.9186299412449	2.40141895418578e-15	1.86388705078009e-13
TMEM154	235.326039671389	2.16287848296968	0.273245737892366	7.91550675100249	2.46248032913879e-15	1.90278591121809e-13
BLNK	162.997170042172	2.49452966461143	0.315369121251623	7.90987289659575	2.57651815795942e-15	1.9820948979771e-13
RAD54L	147.523384658994	1.81035152331947	0.228929851821498	7.90788754247324	2.6179313419889e-15	2.00508168774533e-13
BCL2A1	166.03091177332	2.0199343787472	0.255538314220488	7.90462434139848	2.6874280553341e-15	2.0492817618438e-13
ARHGAP15	122.735024030021	2.10502316190136	0.266480812485437	7.89934232888307	2.80378857908262e-15	2.12867546881792e-13
LOC101103906	1386.7033061405	-0.941109730632963	0.119177218714509	-7.89672506863418	2.86326990847869e-15	2.16438307081785e-13
QSOX1	1736.05121561079	1.96511454546531	0.248915230267529	7.89471396890116	2.90981789383012e-15	2.19004735507058e-13
EMB	103.752473147146	2.57899300798886	0.326769982523682	7.89238040798915	2.96476388554885e-15	2.22178383250656e-13
ROBO1	700.542249301638	2.37025204680135	0.300470960661887	7.88845631398151	3.05947287190971e-15	2.28291825540868e-13
RGS19	503.033861835608	1.91717386977667	0.243102200847321	7.8862875905461	3.11308726699517e-15	2.31299723179393e-13
CLEC2D	296.219506671043	1.29016932059746	0.163621702986868	7.88507451667952	3.14347878261367e-15	2.31803820751678e-13
ARPC5	3242.80346529445	1.3530867825416	0.17160365712497	7.8849530669164	3.14653754155045e-15	2.31803820751678e-13
LRRC8D	384.822973120226	1.78989781571194	0.227249069500783	7.87637027356792	3.37028496274143e-15	2.47239554270981e-13
MCOLN3	123.15936189696	7.09860881643154	0.901386597785187	7.87521007509281	3.40170808877603e-15	2.48496205174202e-13
CEMIP	203.077518128535	4.02170695813837	0.511331786457608	7.86516126055816	3.68622277588605e-15	2.68153427537886e-13
LMNB1	509.12418500463	1.9451754933891	0.247356825697093	7.8638440152491	3.72521379107158e-15	2.69860695714877e-13
TMEM59L	319.348992270718	3.72740949717229	0.474028746231949	7.8632562408956	3.742742910271e-15	2.70005511360878e-13
SRI	980.126218381391	1.24733549379785	0.158838028745731	7.85287694418944	4.06600568862727e-15	2.90511700181072e-13
SYMPK	2968.34408425639	-0.994570024549532	0.126648150872717	-7.85301654778271	4.06148053989935e-15	2.90511700181072e-13
MDFI	182.304856677489	5.1505136434106	0.655904607645067	7.85253462680008	4.0771226759566e-15	2.90511700181072e-13
MRPS5	2911.84304883083	-1.30416433649165	0.166164810528594	-7.84861928553296	4.20642418964528e-15	2.98501595759889e-13
CLEC7A	239.912551025538	2.77567737920918	0.353928384207315	7.84248312105795	4.41723119861464e-15	3.11976386384563e-13
UNC93B1	1225.05201792294	1.84650012316312	0.235461150168038	7.84205853851202	4.43219644754326e-15	3.11976386384563e-13
TLR7	161.502980467413	2.97024034942089	0.378782574538681	7.84154432932492	4.4503876069047e-15	3.11993705377601e-13
CENPF	248.585566817681	3.54807698279705	0.452632023697612	7.8387670271589	4.54991808992238e-15	3.1769026470438e-13
KYNU	116.103193243014	3.42238598102221	0.436846444930504	7.83429971958834	4.71462926956702e-15	3.27874177922769e-13
SIGLEC15	175.607478304199	3.45051862115164	0.440507295856775	7.83305669078755	4.76149481657343e-15	3.29814138967911e-13
LOC101123578	447.512682979259	1.93884955650613	0.247600000246424	7.83057170669015	4.8565644878983e-15	3.35064405502380e-13
LOX	513.471480394199	3.71474156484442	0.474729853228144	7.82495884677217	5.07823008482308e-15	3.48972759900135e-13
AIF1	349.181335164598	1.79381533418076	0.229705405261502	7.80919949244834	5.75523443393709e-15	3.93938999482009e-13
UBE2L6	707.817847712706	1.35590252449613	0.173643336777909	7.80854911945359	5.78500493165558e-15	3.94423904869662e-13
KIF2C	48.8043935966967	4.26945551693059	0.546899260017838	7.80665806128779	5.8724310095855e-15	3.98820646611928e-13
LOC106990559	156.77580921632	5.36840588816571	0.687765780574406	7.80557282696174	5.92318878175089e-15	3.9914945798264e-13
CARD11	1127.0664696684	2.08163284058813	0.266679320685253	7.80575274917908	5.91474383119676e-15	3.9914945798264e-13
CAMK1	456.364732210517	1.80340105167766	0.231404609308604	7.79328059655293	6.5291406559397e-15	4.38284322178253e-13
CASC5	76.6719087601633	2.09603336916146	0.269686146051873	7.77212103716403	7.71826426944495e-15	5.16114394571423e-13
GALNT1	1846.92743209906	1.12096564079546	0.144327503554781	7.76681930461013	8.04815281741088e-15	5.36111819477033e-13
SNRNP200	14268.430837415	-0.780706347659867	0.10061707549961	-7.75918345651873	8.54779280294559e-15	5.67221090351191e-13
C1QC	2958.97290508569	2.00086787859873	0.257982286293043	7.75583435339409	8.77645209324459e-15	5.80180213281941e-13
ADAMTSL4	15297.7489027947	-0.91619185189957	0.118173317911014	-7.75295022679718	8.978181606485e-15	5.91267672008895e-13
ITGB2	1084.658013803	2.18123737216657	0.281384082454685	7.75181507474873	9.05882496394994e-15	5.9432728612541e-13
DIO2	338.981458391008	3.56491916819784	0.460233598787578	7.74589073372551	9.4914105456371e-15	6.20367156941529e-13
IRF8	575.390313031521	2.231198086593	0.288174784117271	7.74251672792105	9.74679447208987e-15	6.34673290980354e-13
ZBTB4	7341.82682146506	-0.852755403666543	0.110232342834612	-7.73598185195052	1.02608099710682e-14	6.65650903570861e-13
ITGA10	347.879081663088	1.66972652428298	0.215912767373569	7.73333853571539	1.04762219314199e-14	6.77098864311025e-13
SRGN	1294.54560549519	2.05378792162469	0.265676088808831	7.73042064430007	1.07191793353455e-14	6.90235747867843e-13
CRABP1	520.63952585949	8.42779528273345	1.09032584998362	7.72961154948317	1.07875246525995e-14	6.92073445055698e-13
SUSD5	212.302665955736	4.26902214585193	0.552388750754365	7.72829305452361	1.08998195425839e-14	6.96706847674134e-13
CLEC4A	414.473216707339	3.42126974582798	0.442932495416787	7.72413354456791	1.12616727581162e-14	7.17199423342889e-13
PTPRCAP	635.324222451627	1.75582656803265	0.227389835042701	7.72165812822253	1.14826033453608e-14	7.28600517381179e-13
CCL19	126.661176284423	3.44575961548004	0.446363079323689	7.71963402685748	1.16664189215314e-14	7.37572215889982e-13
EVI2B	425.657678971542	2.37095877828312	0.30764100127384	7.70690112327603	1.28909598356248e-14	8.12037056891927e-13
AEBP1	5231.30464817284	3.06396955231294	0.397661606898316	7.70496698489781	1.30877122707482e-14	8.21454749239091e-13
SLC46A2	108.291940528488	3.49634261263163	0.454197955335884	7.69783873211418	1.38386867379382e-14	8.65465495056809e-13
KRT18	73.017212729761	5.19446829200684	0.675472057089543	7.69013053536017	1.46984986168327e-14	9.15942999828866e-13
TRAPPC12	3287.11006193608	-0.49606317218454	0.0645770160677594	-7.68172954389887	1.56954931186643e-14	9.74578012003919e-13
NDE1	569.707610974633	1.66675444035571	0.216995145103237	7.68106788547154	1.57767842696246e-14	9.76139399685739e-13
FCER1G	679.830113986557	1.85581290886122	0.241750361707138	7.67656724795057	1.6340828916547e-14	1.0074526650464e-12
NKAIN3	115.161945835966	5.68191664581757	0.740268650279154	7.67547922456925	1.64801364800497e-14	1.01245107011359e-12
KAZALD1	119.826577567199	2.88285645442349	0.375857792181358	7.67007233691316	1.71899377834022e-14	1.05233893768391e-12
C24H16orf71	243.17670018716	1.1926020038172	0.155585938050266	7.66523002504181	1.78510981712355e-14	1.08897962387755e-12
SPP1	2016.62405960255	3.52819833989647	0.4604575613602	7.66237463768454	1.82526268978384e-14	1.10958101834202e-12
LOC101103461	157.444942539272	2.27082989639387	0.29654999385107	7.65749432972268	1.89595716047857e-14	1.14854045965437e-12
GLIPR2	1124.07637073805	1.75241440154562	0.228899849161198	7.65581282804392	1.9209333256026e-14	1.15963009718496e-12
LOC101122805	3290.57463657216	-0.981919127502112	0.128356157498399	-7.64995732685719	2.0104601932595e-14	1.20947615640172e-12
ARHGAP4	862.774517382568	1.64250156735175	0.21480488279454	7.64648152306109	2.06553125955367e-14	1.23832160271035e-12
LRRC17	982.513268266849	3.33684730801793	0.436951793100899	7.63664862052048	2.22948870956892e-14	1.33202373555207e-12
PCYT1B	44.9769431846173	3.47241417107155	0.454742950121207	7.63599341154386	2.2408578260496e-14	1.33423130697597e-12
MBP	131.023531050341	2.42291104419949	0.317328843427675	7.63533191004023	2.25239397897703e-14	1.33652292554589e-12
ZNF185	249.81096221945	4.36477309598063	0.571730449003771	7.63431981554622	2.27015740022611e-14	1.34248151565752e-12
CILP	6140.1195857046	3.39332780316358	0.444588357259259	7.63251611914071	2.30215660008697e-14	1.35678964912244e-12
SELPLG	548.345283642672	1.89931776796678	0.248898324456995	7.63089816739586	2.33123775092843e-14	1.36928714654195e-12
CNPY4	838.950145467672	1.90712263630483	0.250298905802307	7.61938063688994	2.54895791425584e-14	1.49212735007583e-12
S100A10	4118.34071822335	1.53243744093185	0.201179340163921	7.61727043981361	2.59096128505784e-14	1.51162593630925e-12
CERCAM	1836.12794267134	2.26502232014259	0.297480489470895	7.61401974351731	2.65700185057497e-14	1.54497104261192e-12
IFITM5	530.7552091044	1.59585085649641	0.209647328094015	7.61207343305976	2.69733224017181e-14	1.56319394425424e-12
HTR2A	38.0165800905538	4.98696072244907	0.655908052852178	7.60313995347909	2.89030619672556e-14	1.66946390485949e-12
PARP9	515.739723083437	1.01298455278274	0.133271225599379	7.60092471744671	2.94022125395155e-14	1.69267174573515e-12
COL16A1	5743.66734541431	3.16856698066228	0.417132172005022	7.59607432203559	3.05249256027487e-14	1.7515061271597e-12
IL10RA	709.418717544672	2.28157616048164	0.300820333354029	7.58451443438996	3.33734517742527e-14	1.90865405443144e-12
SOX9	292.523996606442	2.26134299366723	0.298844175373486	7.56696358843559	3.82048928607061e-14	2.17780415500405e-12
PAK1	536.8786811976	2.03499640158621	0.26898190350246	7.56555134411707	3.86222923820135e-14	2.19440253383557e-12
PLXNC1	521.819889866592	2.49209033390586	0.329683426455569	7.55904038215799	4.06053836243044e-14	2.29956091104937e-12
BIRC5	115.202715475124	3.58384184161554	0.475042183384505	7.54426020881337	4.54862133505066e-14	2.56760813412957e-12
CD300LF	274.186387381356	2.23240143172039	0.296050244189691	7.54061675520865	4.67753897605224e-14	2.63183471319237e-12
ADGRD1	967.942723738311	1.9155478569903	0.254550679766067	7.52521210609491	5.26348080151966e-14	2.95196378113615e-12
GSDMD	586.059472081966	1.47500554561426	0.196066867144345	7.5229719691923	5.35449068069987e-14	2.99334967764141e-12
FBN1	15392.4376979169	1.98468049394597	0.263919622993497	7.52001867627279	5.47684180657454e-14	3.049258002228e-12
ENC1	451.62727824787	2.10835011791231	0.280376332166976	7.51971502593413	5.48957641031498e-14	3.049258002228e-12
CDT1	249.306590076451	1.2556255381796	0.167112417909383	7.51365789501332	5.74977193372506e-14	3.18361575922751e-12
TRPS1	675.102373853606	2.17059375682166	0.289462055539015	7.49871603302111	6.4445970269068e-14	3.55700837808894e-12
LOC105616311	1539.96208064681	-1.20999112867649	0.16142157271719	-7.49584524737839	6.58724732167941e-14	3.62423677008602e-12
LOC105611049	279.226548544319	-1.507381109572	0.20111932056784	-7.49495923771051	6.63189699312235e-14	3.6372921489724e-12
PRR5L	142.666772431391	2.81243510068386	0.375456830006422	7.49070166238753	6.85063776662716e-14	3.74544617014402e-12
PRMT5	2450.382759889	-0.861029498187951	0.115017597053817	-7.48606752569409	7.09678927648583e-14	3.86786139062641e-12
CDCA5	40.8411679270752	2.92637184172584	0.391078662310453	7.48282154908973	7.27436290781554e-14	3.95225229735253e-12
SCAMP5	200.678144099207	1.99626043928128	0.266904163081093	7.47931548251931	7.47107275911482e-14	4.04648196230437e-12
PCK1	150.54200428159	8.41573171159181	1.12586934014172	7.47487422522093	7.72777295724609e-14	4.17251741101492e-12
UGGT2	251.659899283668	2.16573511622322	0.290028600815344	7.46731567209161	8.18472587377418e-14	4.40556173502904e-12
NACA	17794.4612739398	-0.694280142238197	0.0930395606021549	-7.46220358033502	8.50872799517027e-14	4.56582546061822e-12
CHI3L1	1055.13789563203	2.83499459168922	0.380060659636352	7.45932134728647	8.69692625055609e-14	4.65245414745133e-12
TFEC	178.560337337031	2.40834140751838	0.322996932793081	7.45623615274767	8.90291146336943e-14	4.73351739150278e-12
CCR5	553.98897534563	2.38213952387524	0.319482766403618	7.45623793950052	8.90279079278066e-14	4.73351739150278e-12
SLC37A2	685.773706798148	2.81712464070854	0.377905036674299	7.45458347287523	9.01521850440007e-14	4.77861551577743e-12
DOK1	506.864581105129	1.58662594549828	0.213007035712831	7.44870205901235	9.42629765130601e-14	4.98132556126463e-12
NACAD	1178.28497792859	-1.23046874657065	0.16542076380096	-7.43841775541066	1.01898383803502e-13	5.36850091153846e-12
TREM2	181.532561275409	4.16042793053723	0.560502187840984	7.42267919874302	1.14774542363753e-13	6.02861085660487e-12
CCNB1	137.094861096426	1.64982629242093	0.222373030233368	7.41918339058263	1.17844645750799e-13	6.17122593681744e-12
ARSJ	228.754912723563	2.65893746614778	0.359025863674057	7.40597749403844	1.30187913099385e-13	6.79713830974748e-12
LHFPL2	1988.97228214652	2.04668247037926	0.276387440828601	7.40512110189727	1.31030839448338e-13	6.8206651935593e-12
RNASE6	254.985693355643	2.16015872138222	0.29189164052411	7.40055014081088	1.35621447410637e-13	7.03855070054131e-12
CAPG	599.392850397826	3.31956561760495	0.448602093920117	7.39979965005708	1.36390119229137e-13	7.05737682416004e-12
UCP2	1395.49730658687	1.97072245892841	0.266436507076528	7.396593209212	1.39722740380903e-13	7.20836665953226e-12
KIF11	128.034649893326	3.62763300092946	0.490678343588467	7.39309783757639	1.434468456914e-13	7.37860017512036e-12
MATN4	187.068353592361	4.68794194268746	0.634183304404402	7.3920929644942	1.44535410224299e-13	7.41266266123795e-12
TXNDC5	4728.76508793217	1.74879256137718	0.236764288654304	7.38621762309167	1.51064470647701e-13	7.71979092172875e-12
LOC101116121	1107.44961108476	2.18747678344591	0.296168814431612	7.38591194229536	1.51411981152048e-13	7.71979092172875e-12
PTK2B	676.822189568354	1.8127593336095	0.245812930301068	7.37454832579091	1.64903155626459e-13	8.33432053407445e-12
AKT2	3559.12780257221	-0.652120288487242	0.088427970522667	-7.37459295551832	1.64847926864272e-13	8.33432053407445e-12
NRG1	49.0458415905358	4.86372780940704	0.659479828335423	7.37509716056586	1.64225240141616e-13	8.33432053407445e-12
RRAS	1960.09851353049	0.935089182101551	0.126910241443931	7.36811443633314	1.73058209470665e-13	8.67086463935731e-12
LSP1	1812.80019203112	1.91258533228233	0.259565486891306	7.36841155266238	1.72673032102666e-13	8.67086463935731e-12
SLC25A6	9900.0558879367	0.871777056035789	0.118307151831377	7.36876040493586	1.72221859978155e-13	8.67086463935731e-12
EDIL3	408.014254716642	3.58639403052606	0.487352621827558	7.35893041280292	1.85389635325906e-13	9.2620235625753e-12
ARNTL2	52.4336715115966	3.24603537446279	0.441751317292024	7.34810570427108	2.01035494619746e-13	1.00149086230914e-11
SIK3	4518.2623057707	-0.626900416616341	0.0853406865219767	-7.34585626347056	2.04445990827984e-13	1.01557085615295e-11
ASF1B	69.1473420452094	1.79497606971702	0.244426289359177	7.34362933882027	2.07878319174417e-13	1.02967876272548e-11
ACKR1	221.671975412331	4.15900140091863	0.566382597049764	7.34309532563764	2.0870976466933e-13	1.0308602183355e-11
ST3GAL5	180.797832411585	3.00004044242949	0.408633483180531	7.34164126512387	2.10990295711334e-13	1.03917203434483e-11
PRRC2A	15952.7686820438	-0.587305603137321	0.0800163819213167	-7.3398170354021	2.13886041513986e-13	1.05045839484807e-11
SSC5D	1202.96746638779	2.41712926633289	0.329335853298618	7.33940517597159	2.14545201745696e-13	1.05072757114103e-11
TNFAIP8	207.578134149022	1.58938386326706	0.216642871000975	7.3364235616131	2.19377009050776e-13	1.07137322453842e-11
GAL3ST4	345.871841230012	2.46773653778224	0.336397886862646	7.33576706083721	2.20455164971293e-13	1.0736228286249e-11
CDC6	38.0507773255548	3.90499304769136	0.532460283437314	7.33386727453651	2.23604551459576e-13	1.08591864013301e-11
DEPDC1	34.9628340619338	5.25171356120311	0.716173698434395	7.3330165191541	2.25029186528343e-13	1.08979315793364e-11
LOC101117299	493.872927519796	1.85972105987018	0.253628080610908	7.33247302660933	2.25943957244137e-13	1.09118378906849e-11
RCN1	4275.30365612619	1.90434498339293	0.259818678613638	7.32951531257989	2.30986587961603e-13	1.11244676407214e-11
SYT12	131.654732616099	3.37776113814214	0.461224224042324	7.32346863427576	2.41642094182333e-13	1.16054957167239e-11
TMEM17	261.367404878184	0.920782501859975	0.12575030348428	7.32230838691442	2.43741213471489e-13	1.16740626375077e-11
LOC105616446	352.070305702048	-2.24454384218351	0.306724094121513	-7.31779434743167	2.5207977583644e-13	1.20402719304735e-11
CD83	153.295680310506	2.19736775151026	0.300326694209593	7.31659154472879	2.54348530432207e-13	1.21153521920393e-11
CCDC88B	302.908107880603	1.74036329662638	0.237928276816218	7.31465515538819	2.58043197854115e-13	1.22577569341302e-11
VPRBP	2169.2069724208	-0.517772794693278	0.0708528103911936	-7.30772416555594	2.71704815407533e-13	1.28715529173716e-11
CD37	406.391515136404	1.68344679377296	0.230566422975002	7.30135278177725	2.84888681839412e-13	1.34594419088587e-11
GPR34	153.486163790654	1.9261043966092	0.263851802447197	7.29994784475524	2.87879296815488e-13	1.3563873860255e-11
CERS6	271.394069286475	2.31044705450627	0.316665704577445	7.29617076023218	2.96073102459667e-13	1.38832985902267e-11
HTATIP2	241.052537484486	2.89640156866474	0.396980091973473	7.29608770622756	2.96255825202699e-13	1.38832985902267e-11
SPARC	110979.028669513	2.95258208822699	0.404718167376343	7.29540289077614	2.97766679366869e-13	1.39165900200871e-11
FSTL1	30315.930520403	1.55218897594211	0.212816685910887	7.29354923134203	3.01894330420895e-13	1.40716751439616e-11
ABHD15	60.1927717330503	2.53258763505606	0.347304114062644	7.2921325504346	3.05086774344965e-13	1.41824563068491e-11
HIPK1	4084.35576773554	-0.4756990403418	0.0652388466963433	-7.29165312434107	3.06174636188221e-13	1.41950725993824e-11
RECQL4	142.733221319723	1.88097327979571	0.258163396555141	7.28597975117653	3.19340942244312e-13	1.4766121334733e-11
MMP12	101.978143451408	7.87153359938759	1.08058082669362	7.28453939301611	3.22771155913855e-13	1.48851440761758e-11
TES	474.114117400255	1.89873001266011	0.260683538102932	7.28365905449075	3.24885473140294e-13	1.49430127936962e-11
FBLN7	1051.12655157547	3.4615567236707	0.475393097264626	7.28146189666662	3.30221926763364e-13	1.51483863290444e-11
LOC105602352	74.9037346606094	2.78306918116207	0.382234918247391	7.28104379872695	3.31247107635481e-13	1.51554268772381e-11
LOC101112162	239.50158263026	2.23287657166242	0.306823575316715	7.27739571301703	3.40325898607624e-13	1.55299371999794e-11
ADAM28	171.897482779893	4.05091000853466	0.556873838753959	7.2743765762077	3.48023900960775e-13	1.58396427803771e-11
DRAM1	444.355129558679	1.77578780155026	0.244184051364568	7.27233327331029	3.53330549243132e-13	1.60391773606817e-11
CALML4	265.595202322201	1.37660662164489	0.189660034646776	7.2582851954482	3.92028319598763e-13	1.77494905326669e-11
PRC1	251.125576910066	2.23700757962898	0.308370224649186	7.25429175976342	4.03768941490744e-13	1.82335761474236e-11
TLR4	596.309993498997	1.65244227490862	0.228110113801014	7.24405528266094	4.35463784349303e-13	1.96139206080233e-11
BUB1	94.546434030455	3.11008101835513	0.429511835864836	7.24096697380384	4.45496889450849e-13	1.99110769151477e-11
NLRP1	231.907038644622	2.20838627268936	0.304968842019313	7.24135048704257	4.4423871847368e-13	1.99110769151477e-11
KIFC1	188.794074816697	2.7036484448767	0.373371976570327	7.24116595388742	4.44843670209026e-13	1.99110769151477e-11
GCN1	7891.16442833078	-0.646001170288771	0.0892749840384361	-7.23608273075292	4.6182966977901e-13	2.05881298430202e-11
ZNF274	525.512527286697	-0.793789658801616	0.109713417837921	-7.23511922647669	4.65120344532267e-13	2.06817961893555e-11
LOC101115509	830.055115445601	1.56250349695058	0.216014827147705	7.2333159606779	4.71341054086916e-13	2.09049376692733e-11
CTSK	6190.41151505675	3.09437437008009	0.428157867796085	7.22718091345182	4.93123005782549e-13	2.18153602507262e-11
PDLIM2	291.05730283049	2.10637412700361	0.291636717345197	7.2225957903318	5.10044517941335e-13	2.25066852510864e-11
PGFS	326.239729503106	2.428456843205	0.336412602334456	7.21868570426108	5.24924180108777e-13	2.31046374566359e-11
CLMP	750.228454947275	2.66080146711199	0.369104520102363	7.20880217444661	5.64461949133308e-13	2.47821602212921e-11
TNFRSF25	657.642061216776	1.7613265618907	0.244418525910874	7.20619091914889	5.75387149322279e-13	2.5198188861756e-11
MFAP5	3478.35433952773	2.11031542126309	0.293115594093406	7.19960133062933	6.03888641243773e-13	2.63799193886036e-11
LHFP	2230.43157970347	1.47311346722951	0.204789433299554	7.19330799199353	6.32400652465693e-13	2.7556184821475e-11
KANSL3	9007.92229318994	-1.03879909184298	0.14446882010382	-7.19047259537711	6.45674365071413e-13	2.79985688158313e-11
MYO18A	15139.3447829315	-0.908006879573631	0.12627953541214	-7.19045153761578	6.45773961529297e-13	2.79985688158313e-11
GLI2	363.460861800568	2.39568405050369	0.333812354094856	7.17673873095463	7.13939345888982e-13	3.08769887254374e-11
MXRA8	3523.06987741973	2.10384068222289	0.293225246086191	7.17482791916386	7.23981909825075e-13	3.12336215489299e-11
SLC39A8	893.477982025554	2.59720958270351	0.362391558330767	7.1668600523331	7.67374045130104e-13	3.30236761104752e-11
PTPRJ	1179.05557203465	1.72273915458601	0.240618868818225	7.15961787638294	8.09022538233889e-13	3.47300391351466e-11
LOC105608222	62.9775537495276	1.84180616374527	0.257335227496695	7.15722515592596	8.23264226147108e-13	3.52543641275705e-11
LAPTM5	5264.21302116708	2.04597901145181	0.286056835255133	7.1523514186508	8.53038441736647e-13	3.64396224767404e-11
SERPING1	5503.33227490532	2.15857557899972	0.302016860067968	7.14720224067604	8.85643513778003e-13	3.77397013003538e-11
SH3BP1	496.577110376357	1.67117888861056	0.234036487822798	7.14067667036559	9.2872577850212e-13	3.9478793117452e-11
MAP1B	4767.39362284092	2.17982711038167	0.306118489426147	7.12086066564615	1.072551777391e-12	4.54814273212679e-11
SMARCA2	11757.2383893955	-0.808400030836363	0.113551012688713	-7.11926747014133	1.08502171310597e-12	4.58982664332369e-11
TRAF3IP3	561.004492693123	1.53952478733634	0.21629925987781	7.11756844755748	1.09847672615927e-12	4.63546513616628e-11
SLC2A6	256.733112884302	2.47579208102656	0.348021161442132	7.11391247235471	1.12798701950713e-12	4.74847029567822e-11
RAB32	341.801593157709	2.31401193084191	0.325341797998811	7.11255653308452	1.13912850329278e-12	4.78378941020488e-11
VWA2	46.706972452696	3.88172544445769	0.546024932802852	7.1090626293053	1.16833724960459e-12	4.89462925822298e-11
LOC105601854	408.144870646121	1.18578444315751	0.16687685628631	7.10574533548898	1.19674909408137e-12	5.00160570906219e-11
GCNT1	181.510963785615	1.93721065998009	0.273301153475748	7.08819057418282	1.35876778445208e-12	5.66511671474434e-11
SCIN	510.098852375395	2.83999495476418	0.400853358655553	7.08487254363896	1.3917233109446e-12	5.7886367186801e-11
LOC101111069	63.1617712524223	1.69944976871669	0.239910399293742	7.08368529967686	1.40370480569012e-12	5.82453741091369e-11
SULF1	718.664713837413	2.3342356188977	0.329555765863444	7.08297611720416	1.41090999433729e-12	5.84049551465432e-11
ADORA3	314.015831869426	3.2013251084198	0.452088458103083	7.08119185756751	1.42919868809344e-12	5.88290112367106e-11
COTL1	1679.98145527948	1.94023883679442	0.274006804558869	7.08098778757726	1.43130517388293e-12	5.88290112367106e-11
RHOD	191.510444193266	2.85406780426844	0.403045700168896	7.08125109155723	1.42858782277163e-12	5.88290112367106e-11
PMEPA1	3383.21207432116	1.9071808813575	0.269751801756146	7.07013213235765	1.54786241029715e-12	6.34696600599674e-11
LOC101120817	719.4103531224	1.67961158841493	0.237656071756735	7.0674044891821	1.57858321670616e-12	6.45770536603608e-11
GALNT14	50.0367744341606	4.45163104909551	0.6299745462837	7.06636653076898	1.59042995137453e-12	6.49089557150179e-11
WDFY4	775.25575562745	1.35901103195027	0.192448962995827	7.06166980998351	1.64513537808072e-12	6.69843645979188e-11
LOC101110613	233.594419331492	3.63652189394556	0.515000014438993	7.06120736308513	1.65062055418682e-12	6.70506751287198e-11
PACSIN1	3663.62594154713	-2.15513295518138	0.305361455631207	-7.05764567019942	1.69347203342071e-12	6.86310134569987e-11
PDPN	343.045504009633	2.39256576748386	0.339458983488304	7.04817336957085	1.81281691343412e-12	7.32968252487574e-11
DLGAP5	61.2378906039042	3.54625236342103	0.503365933485229	7.04507819761922	1.85357381464708e-12	7.47708453398009e-11
LOC101122319	166.613662086181	2.58215054956987	0.366566397163597	7.04415508227141	1.86590237568432e-12	7.50939321843695e-11
GINS1	116.709693829762	1.82707678998477	0.259396079046463	7.04357905755973	1.87363612724071e-12	7.52310339681453e-11
ASPM	116.863283286553	3.30641867101377	0.469883092665217	7.0366836403061	1.96869137621544e-12	7.88655950849806e-11
MREG	141.585177376882	3.17218080282742	0.450930073774683	7.0347510341758	1.99617107497354e-12	7.97825984126207e-11
GNA15	363.151400488409	2.10941224283432	0.299888369296051	7.03399150752624	2.00707345886857e-12	8.00170854548894e-11
TLL1	125.747235420336	2.74211561842386	0.389853816959538	7.03370211893668	2.01124274380459e-12	8.00170854548894e-11
ANGPTL1	554.521771789946	3.1465275219815	0.447446159253817	7.0321924926762	2.03313039428085e-12	8.07032078423903e-11
TIMD4	269.764699150057	1.43107423139066	0.20352547724495	7.03142550388578	2.04434008855444e-12	8.07793108627443e-11
RTN2	126.38179286904	1.26862389325593	0.180419449277616	7.03152513953118	2.04288047473926e-12	8.07793108627443e-11
LOC100101238	2669.73506914886	2.31735665873939	0.329600554673127	7.03080327348831	2.05347863125112e-12	8.09564160610704e-11
KIAA0101	59.8056778630003	3.68313267137389	0.524494298806005	7.02225492204288	2.18315733869474e-12	8.5765900341462e-11
NEK2	65.3956031811973	3.23271641927037	0.460362186294973	7.02211544629131	2.18533842466741e-12	8.5765900341462e-11
LOC105606081	400.82638121278	3.63943997552785	0.518728364331179	7.01608052650128	2.28178577829678e-12	8.93493863546574e-11
CECR1	227.276460496781	2.47977783527879	0.353649497596068	7.01196481865542	2.34994303197596e-12	9.1811482143672e-11
ANLN	225.046634586326	3.4411329041262	0.490815529886195	7.01105139220857	2.36533823635496e-12	9.220576362616e-11
NOC4L	938.556825506284	-0.645142588993954	0.0920254780318217	-7.01047799796127	2.37505291359846e-12	9.2377337708776e-11
CCNB2	85.4398001792511	2.23137955567397	0.31869443036776	7.00162708554101	2.5300678001995e-12	9.81869615497063e-11
SLC2A13	120.999316613575	2.36239457603411	0.337428989849451	7.00116068002376	2.5385060273476e-12	9.82950240344441e-11
CLEC11A	172.148951892077	3.35665860347549	0.479542500079784	6.99971035500925	2.56492210779301e-12	9.90971905913095e-11
NPAS2	168.512659579442	1.38794823730112	0.198365333001761	6.99692943468503	2.61632973096366e-12	1.00859221069921e-10
NCKAP1L	742.151084273038	2.07828699222182	0.297061679526229	6.99614637450509	2.63098667084596e-12	1.01199854556035e-10
LOC105615158	611.126843454211	2.85906033138364	0.409261715670912	6.98589734125685	2.8304099036261e-12	1.08537636553455e-10
TNFSF13B	105.38684910783	2.5207303247429	0.360841090334356	6.98570753792808	2.83423944525876e-12	1.08537636553455e-10
CD55	304.010128339576	2.19373535129154	0.314077224257209	6.98470051905138	2.85464257855365e-12	1.09078716199415e-10
KIF15	70.7646226624822	2.92654267022516	0.419157342368126	6.98196685209184	2.91075817980508e-12	1.10979038846691e-10
C24H16orf54	233.468734177475	2.04929777746047	0.293947388965138	6.97164817376049	3.13249150286238e-12	1.1917176645244e-10
FHDC1	202.644381749139	1.9884343201442	0.285572371218405	6.96297863711561	3.33152356963941e-12	1.26466962405569e-10
IQGAP2	762.113473563171	1.73599324294653	0.24933060785204	6.96261585331199	3.3401170952195e-12	1.26516940778837e-10
LOC101113636	288.985823024012	4.57850312934803	0.657819937953638	6.96011608220776	3.39992472381774e-12	1.28223625267452e-10
CPT1C	290.980241277235	2.58716896230327	0.371708638779993	6.96020671134998	3.39773816938766e-12	1.28223625267452e-10
CUL1	3033.88769095176	-0.523273000141717	0.0751952123278956	-6.95886059686802	3.43035737631432e-12	1.29091327585716e-10
P2RY11	38.0642818303173	2.79806551366511	0.402264337966937	6.9557881461893	3.5059639107158e-12	1.31651595144071e-10
PLAC8	128.125882307655	3.30074543889417	0.474591685682133	6.95491627534518	3.5277148098322e-12	1.32182865697721e-10
FMN1	135.960774534436	2.69682095350225	0.38801483306779	6.95030376076136	3.64500508738598e-12	1.36283996665145e-10
DOK3	93.4005701820755	2.9144601902764	0.419759691847216	6.94316354543448	3.8341510220957e-12	1.4304838985012e-10
SERPINE2	3768.87750560724	2.66575582479563	0.384052778694471	6.94111844173466	3.89007681567567e-12	1.4470211742484e-10
KCNAB2	498.66094267981	2.08388715005961	0.300231458639619	6.94093536867167	3.89512199211003e-12	1.4470211742484e-10
ALPK3	16733.2981683521	-1.06325216491759	0.153398203431832	-6.9313208442502	4.16929232513752e-12	1.54557177750194e-10
LOC105602976	147.157211255495	4.98808760652005	0.71995131458422	6.9283679402693	4.25723316230199e-12	1.5748139523358e-10
CD72	41.1899246894906	2.63507099287988	0.380444107637553	6.9263025500458	4.31982097003194e-12	1.59457340520117e-10
LOC105605775	83.8020581748549	2.41352237634347	0.348505082740419	6.92535775193028	4.34875116508784e-12	1.60185143551307e-10
CLSTN3	203.622147527171	4.16204341763344	0.601168278115265	6.92325854365096	4.41371150861424e-12	1.62234224711981e-10
WBP5	183.722720704068	2.67225209939202	0.386096442439444	6.92120363116564	4.47822211595533e-12	1.64258163940927e-10
SLC2A10	260.400084132871	2.86562359048421	0.414181676579747	6.91875993681834	4.55614178835494e-12	1.6676438133124e-10
GPR132	107.883767993835	2.17824587121769	0.315228015149651	6.91006435511002	4.84433888734863e-12	1.76940495578662e-10
CAMSAP1	3148.57517399639	-0.755760598799155	0.109545916069222	-6.89903034195807	5.23586886327278e-12	1.90840285234508e-10
SIX2	188.957886336918	3.61040794226574	0.523471490560657	6.8970478953856	5.30942855983123e-12	1.93116579374949e-10
MFAP2	1641.94561333547	2.11089823799899	0.306225647257224	6.89327708800916	5.45215268628103e-12	1.97893792492029e-10
SP110	677.752388777023	1.05532100133707	0.153114939282313	6.89234509894083	5.48800380843079e-12	1.9878007127787e-10
BANK1	126.6234629802	2.22862985687241	0.323835406867727	6.88198328412777	5.9024941089279e-12	2.13348778748068e-10
ZBP1	111.885015697262	2.36538295522387	0.34378318393536	6.88044984675175	5.96638491434243e-12	2.15210722242235e-10
RAD51	64.6302062159482	2.01902369606992	0.29389587248861	6.86986067199078	6.42646392214871e-12	2.31326090580699e-10
CFAP69	142.581858100449	2.03876598657303	0.296872228019054	6.8674863936487	6.53429825506917e-12	2.3472171376577e-10
SLC7A10	112.46669133191	3.22859951745684	0.470165781952174	6.86693851698731	6.55943226231609e-12	2.35138740850779e-10
LRMP	113.778484661057	1.95369235534986	0.284561723055095	6.86561893980239	6.62035781640974e-12	2.36834446494032e-10
RNF41	2778.96818550775	-0.54247710050269	0.0790185734074421	-6.86518469152214	6.64052829836519e-12	2.37068223809809e-10
SHKBP1	1448.41894483103	1.07281950392247	0.156416052355754	6.85875578474801	6.94628688505564e-12	2.47475704474544e-10
ECT2	106.605496412581	1.79490319015938	0.261721616542785	6.85806244768458	6.98007482281202e-12	2.48170922023333e-10
PIP4K2A	1404.83160494443	1.03688190182319	0.151285372009692	6.85381466859048	7.1906228686496e-12	2.54653264083088e-10
BTK	236.798631164397	2.54893830939157	0.371901829313246	6.85379341666169	7.19169174420777e-12	2.54653264083088e-10
TMC8	417.418272129642	1.63525982944079	0.238688226618672	6.85102844244295	7.33209349186406e-12	2.58761602168069e-10
LOC101106199	30.5642591853231	4.84553960011383	0.707282704902754	6.85092335289049	7.33748244960647e-12	2.58761602168069e-10
RNF123	8408.76725651229	-0.9381639537986	0.136945669719747	-6.85062883491321	7.3526059242762e-12	2.58770053845073e-10
MND1	26.6281183094736	4.08178074111885	0.595855687436174	6.85028409929556	7.37034687567304e-12	2.58870405617074e-10
PRR11	36.5825023123067	3.85008088603731	0.562619235845319	6.84313766885818	7.74771282887391e-12	2.71576079118552e-10
C2H2orf88	1272.31166271947	-1.17894118273441	0.172304138598505	-6.84221047923591	7.79803974185055e-12	2.72790178977492e-10
RPL22L1	781.361077801276	1.53056637018506	0.223877072733538	6.83663740773835	8.10735945216913e-12	2.83041267942595e-10
PHF19	405.460545030922	1.21958440024322	0.178478392292698	6.83323277723807	8.30220738074707e-12	2.89262880804947e-10
MOCS1	2247.61875870087	-1.03878564160141	0.152041071738703	-6.83226992366021	8.35813912489917e-12	2.90629213650994e-10
CD180	99.3555091418341	2.84033102599697	0.415772732120738	6.83145095040084	8.40600336527797e-12	2.91710128759926e-10
FMNL1	1083.69227791913	1.06849894791088	0.156476424799243	6.82849796243588	8.58082886616865e-12	2.97183845950614e-10
NTNG1	352.118892899593	3.4732895307892	0.50879625270075	6.826484103121	8.70209329317701e-12	3.00784481103729e-10
RANBP10	1210.08514253339	-0.774014432196346	0.113397164947095	-6.8256947389951	8.75008148578685e-12	3.01843088714068e-10
RNASET2	1082.00737299204	1.58268609460359	0.231984905223164	6.82236670994209	8.95527087052412e-12	3.08309582881054e-10
CXHXorf21	122.732349531545	2.65613393354307	0.38939000901515	6.82126883599554	9.02398870192663e-12	3.10061398363037e-10
ALOX5	141.990665018545	1.63798041608861	0.24020322487576	6.81914415152346	9.15844689564156e-12	3.14060666129436e-10
FXYD5	1343.13572718745	1.24712382733095	0.182918560871279	6.81791842987745	9.23690602933098e-12	3.16127653988088e-10
CRTAC1	388.367542989403	3.49955943776481	0.513579766090902	6.81405240008111	9.48871168231209e-12	3.24107546775399e-10
FKBP11	334.709006200172	2.34553094281946	0.344358600765254	6.81130350049943	9.67183399662144e-12	3.29714717382863e-10
C1S	7441.89524512141	2.12992989927976	0.312913619577611	6.80676635984993	9.98168369405937e-12	3.39611649128994e-10
GATA5	268.16668239719	3.25163486930623	0.477786644876423	6.80562109505436	1.00614205239258e-11	3.41655971150341e-10
ENPP1	1629.708680633	1.25657989897148	0.184655313637655	6.80500265179066	1.01047375519524e-11	3.42458025493655e-10
PLEKHA4	507.513443341141	2.24202315777378	0.329578013980838	6.80270850198197	1.02670262216681e-11	3.47281163209965e-10
KCNN4	75.4806987013559	5.98404545184433	0.880357865095182	6.79728743173931	1.0660727420108e-11	3.59897877526209e-10
MAGEL2	128.452394311985	3.13615906253076	0.461461203109957	6.79614893168706	1.07452699597818e-11	3.62048960311564e-10
CLCN5	367.216943831532	2.28981794933034	0.337030515667197	6.79409680395658	1.08993184566542e-11	3.66529111581026e-10
FST	112.046389044787	3.43406053012351	0.505779456026337	6.78964020623387	1.12413537221433e-11	3.77301497708848e-10
DKKL1	101.023509332164	2.09478802543579	0.308935561268777	6.78066330995578	1.19625367726266e-11	4.0073345728109e-10
SEPT6	1077.0061788441	1.20507317650726	0.177791758746042	6.77800357568086	1.21847835272826e-11	4.07393550779491e-10
MFAP4	5142.98144567197	3.09987746887833	0.457658374842344	6.77334369756959	1.25839518032511e-11	4.19932026969909e-10
FCGR1A	270.953967174585	2.66461013591514	0.393688300653137	6.76832441170972	1.30282374052559e-11	4.3392516384632e-10
PLTP	3188.49464217615	2.42511431835033	0.358436731733948	6.76580858947901	1.32566712720796e-11	4.40689267182365e-10
EEF1A1	67521.2255543332	1.49710187117482	0.221406831684051	6.76176909171076	1.3631684318972e-11	4.52290961010777e-10
FYB	689.030022302516	2.21906708305685	0.32840223883464	6.75716186019734	1.40720958844648e-11	4.66014207709151e-10
KLHL6	232.820549665223	1.49161439988992	0.220839067382321	6.75430492245111	1.4352162769699e-11	4.74385364855488e-10
ADAMTSL2	1263.13664200096	3.20740694945063	0.475221209029232	6.74929251580045	1.4856779724181e-11	4.90132774733608e-10
IGSF1	116.964271808931	3.00538522461061	0.445316134499806	6.74888015900515	1.48990583047242e-11	4.90596643344574e-10
C1QTNF6	2372.13878505731	3.40554759833735	0.504745315677684	6.74706132490794	1.50869521263549e-11	4.95844517332336e-10
PCNT	3667.08511858542	-1.12079953176373	0.166157982256501	-6.74538482318308	1.52621964980323e-11	5.00657638329792e-10
CKAP2L	90.4150635578338	2.14498647739328	0.318075899778085	6.74363093491141	1.5447663576722e-11	5.05787342645742e-10
DPT	20055.0738906092	2.09192672719963	0.310362836207954	6.74026166521423	1.58101644368851e-11	5.16683306202413e-10
TMSB4X	19412.7158441985	0.957443412766276	0.14215362681676	6.7352724950201	1.63622995570882e-11	5.33724090243029e-10
TUBGCP4	2155.3799780099	-0.637189612489132	0.0946099497586155	-6.7349112235535	1.64030054637929e-11	5.34049911972852e-10
MAVS	8897.05401980907	-1.42271919692098	0.21130662481332	-6.73296068297856	1.6624499714717e-11	5.4024962998144e-10
LRIG3	714.880101733037	2.30672053752779	0.342697635605585	6.73106639166493	1.68424088244483e-11	5.46309925040779e-10
SLC43A3	754.060532400691	1.67326741156087	0.248652973939529	6.72932796680648	1.70448476520165e-11	5.51846780778322e-10
ACSL5	811.745682334395	1.21725541038517	0.180949374894893	6.7270495468262	1.73137799255081e-11	5.59511854618742e-10
GAS2	99.878868751916	4.39961787711481	0.654275802297393	6.72440866935044	1.76306962692486e-11	5.68696262221067e-10
DUSP26	3847.95563084984	-2.28577501099683	0.34012532163326	-6.72039059021153	1.81238076443369e-11	5.83519480934149e-10
CDC42BPG	556.066421682965	1.83683562003628	0.273473789281172	6.71667886295217	1.85913070143398e-11	5.97464812849005e-10
WBP2	2365.358115391	-0.658737274513754	0.0980992623452163	-6.71500741968501	1.88056650825451e-11	6.02127611648489e-10
IL15RA	407.022943612116	1.45521045295032	0.216709582812026	6.71502586118942	1.88032868584205e-11	6.02127611648489e-10
RNF216	1533.27873208152	-0.635556080750147	0.0946657324454385	-6.71368682555174	1.8976737346137e-11	6.06488153492534e-10
ANTXR1	3795.0099405752	2.35471049286948	0.351024184636408	6.70811469958543	1.97154942189183e-11	6.28942353192869e-10
PLA2R1	310.614559911689	2.54279816839211	0.379621909970836	6.69823869909789	2.10946502045772e-11	6.71706205964798e-10
SERPINF2	145.893625367533	3.38909759759372	0.506552178649584	6.69052022760757	2.22378616889847e-11	7.06304383103974e-10
LOC101106648	1232.48411437681	-0.700634496679572	0.104723011246015	-6.69035857872387	2.22624411561589e-11	7.06304383103974e-10
CYTIP	268.451413693288	2.36547232840848	0.353728135707427	6.68726089226048	2.27386302080909e-11	7.20098041526173e-10
HTRA1	8288.12382801276	2.43759129826405	0.364620632001656	6.68528076670377	2.30482324416949e-11	7.28575580420558e-10
IL21R	76.1652633806199	1.48237640991007	0.22177410965521	6.6841725222782	2.32233091144165e-11	7.32777590314418e-10
PKIB	157.328356727711	2.21355092353765	0.331210488469849	6.68321505687812	2.33756140095466e-11	7.36247147047059e-10
SASH3	457.919526086888	2.04004807368818	0.305265459115636	6.6828657247966	2.34314256951175e-11	7.36670464982482e-10
TMEM109	7196.72735196206	-0.941954053218209	0.141068260320393	-6.67729261762252	2.43396669933556e-11	7.63843773188594e-10
MCM2	546.737205610258	1.24707612317664	0.186778199948612	6.6767755740217	2.44256551881152e-11	7.65161155136164e-10
IMPDH2	6076.74503359374	-0.746483720219465	0.111829123137645	-6.6752175039471	2.46865760629204e-11	7.71943905449523e-10
ZNF532	4306.55313783191	-0.470928625232889	0.0705566687209781	-6.67447363615214	2.48121076128159e-11	7.74476306923548e-10
EFEMP1	2711.8554821919	2.09909016108311	0.314625127237191	6.67171811582818	2.52825838912288e-11	7.87747318159327e-10
GLT8D2	671.624225760475	1.3400484118164	0.200872011835143	6.67115542665138	2.5379725340265e-11	7.89359400296685e-10
CXCL11	66.5584101259081	2.92988678051589	0.439225140851636	6.67058077512363	2.54793090198439e-11	7.9104154753394e-10
DEF6	294.714276686467	1.8521931616185	0.277720111348634	6.66927991863492	2.57061547760591e-11	7.96661687943964e-10
LTB	265.81972823228	1.96252418678826	0.294357356354755	6.66714843172819	2.60821279002728e-11	8.06875223619473e-10
CCDC88A	852.106992763193	1.30403365539244	0.195633613240397	6.66569325073002	2.63418937040065e-11	8.13463879108095e-10
THEMIS2	439.392880128143	1.56995815230514	0.2355568233572	6.66488081274743	2.64880226835215e-11	8.1652617442501e-10
DMWD	3035.34598869598	-0.757595082370711	0.113695434657249	-6.66337293713322	2.67613423789196e-11	8.23491501946719e-10
STRN4	4629.15216261099	-0.461583983937616	0.0692799159106935	-6.66259446002546	2.69035288370355e-11	8.2640415611431e-10
ASNS	287.152860123808	1.16088037696161	0.174266999526153	6.66150435893281	2.71038759008374e-11	8.3108992312515e-10
UBAP2	3783.3354620587	-0.989121104607564	0.148500420268722	-6.66072932869602	2.72472043451668e-11	8.34013899199066e-10
RELL1	337.295353738025	1.73478050192691	0.26049641866144	6.65951766569793	2.74727682952606e-11	8.39440333183481e-10
CRACR2A	280.262806124238	1.15550966086814	0.173658455846043	6.65392108457168	2.85385734072002e-11	8.70476556592250e-10
RAP1B	1419.28206497329	0.874103860627343	0.131406317392406	6.6519165742777	2.89300682408762e-11	8.80872445596978e-10
TLR1	140.113008169639	2.15698458626357	0.32455372859535	6.64600155912204	3.0116206888956e-11	9.15385267432499e-10
E2F7	47.799793992058	2.96911270960288	0.44679490461411	6.64535937840934	3.02478126148244e-11	9.17780925168129e-10
COG5	3243.09799141099	-0.682748376643853	0.102748184305664	-6.6448704788082	3.0348382801705e-11	9.19228194060006e-10
CTSZ	6350.40463439399	1.48313338751556	0.223235560427978	6.6438043503112	3.0568829476332e-11	9.24295077000883e-10
GM2A	2371.21171250916	1.94997638938204	0.29357581665177	6.64215605911111	3.09127397395098e-11	9.33070994984579e-10
CBARP	124.916492418055	2.15180690075627	0.324002466792435	6.64132875918743	3.10867774309044e-11	9.36697941791514e-10
FAM109B	299.389620107548	1.86999563636131	0.281638331410223	6.63970570695346	3.14310068681919e-11	9.45431635658104e-10
NGFRAP1	581.760935946877	1.46206492844282	0.220228849494897	6.63884378361927	3.16153239551989e-11	9.49333371822258e-10
CDCA8	52.1619514041757	3.95557882990247	0.596036590177696	6.63646979914973	3.2128472717762e-11	9.63078666674155e-10
APBB1IP	528.393751540312	2.07951555493068	0.313711433626058	6.62875283471323	3.38534878029188e-11	1.01130023873118e-09
SIGLEC10	589.203555541823	1.76902437493182	0.266867523742527	6.62884846429861	3.38315665259147e-11	1.01130023873118e-09
ZC3H12D	68.1731170743241	1.87657370787316	0.283277952445376	6.6244961588919	3.48434577455365e-11	1.03908808981801e-09
IWS1	2525.6095539141	-0.726818365937139	0.109764165925867	-6.62163612146445	3.55244674357303e-11	1.0575828610233e-09
PIEZO2	753.017559802464	2.9239530787598	0.441714489909086	6.61955436273238	3.60283332033054e-11	1.06938923037689e-09
PCOLCE	8482.39950886436	1.79433957017532	0.271069163324358	6.619489831192	3.60440635569343e-11	1.06938923037689e-09
PLAUR	249.387943214409	2.53349987883248	0.383019808463653	6.61454009126763	3.72708642228595e-11	1.1039033141033e-09
ST6GAL2	64.0274608508129	2.90866355715301	0.439800398796431	6.6135991807032	3.75086489076011e-11	1.10905675154346e-09
MAST3	1073.00601568006	1.19651690164838	0.180925324080816	6.61331910127694	3.75797161814445e-11	1.10927155438131e-09
CD68	2034.70330495723	2.72028768484625	0.411364795450268	6.61283540772783	3.77027588331461e-11	1.11101722893742e-09
LOC106991561	2364.94633505015	-1.47322219919203	0.222820879696429	-6.61168828163295	3.79961446491501e-11	1.11776814022018e-09
SNAP25	55.8639157508186	5.04767553570236	0.764103745499896	6.60600810482881	3.94821283761692e-11	1.15952074991229e-09
NRP2	1982.54086514362	1.77736527242903	0.269317937647856	6.5995057289983	4.12530811566813e-11	1.20948746878594e-09
TTK	44.4563687571267	2.3935034619919	0.362773844665183	6.5977839835751	4.17348751415842e-11	1.2215530963158e-09
SLC6A9	89.8299284753435	2.31858539978984	0.351614418508093	6.5941135452512	4.27804212937833e-11	1.25005110019112e-09
LOC101117013	78.2326575775092	1.97104349927996	0.299170152709826	6.58836946609356	4.44682959782651e-11	1.2971909293257e-09
CORO1A	1649.82219093623	1.77890093856363	0.27022278514604	6.58309008843291	4.60769753319575e-11	1.34186648764056e-09
SCIMP	136.907932935978	2.46986845843396	0.375325218022861	6.58060886887573	4.68525618462176e-11	1.35989756303563e-09
KIF21B	623.529361455986	1.83087898757754	0.278219793114453	6.58069279357259	4.68261209543459e-11	1.35989756303563e-09
ROR2	253.536879779687	3.00424666034406	0.456560840577635	6.58016718328958	4.69919579888371e-11	1.36167030265654e-09
SLC45A3	488.786308937671	2.83597258805996	0.431332825526581	6.57490554909133	4.86840617349262e-11	1.40835457125362e-09
PPP2R2B	103.670966049414	3.33859873112493	0.507852786366403	6.57394981528409	4.89977519262793e-11	1.41507460961842e-09
NOL3	1077.5642141383	1.50685742226894	0.22924421869216	6.57315342941066	4.92606506738848e-11	1.42030791478634e-09
ZNF367	190.712301372463	1.70768355832147	0.259806896679294	6.57289540865974	4.93461227396516e-11	1.42041670521785e-09
DHX58	410.45804399317	1.05078278426997	0.160017768698052	6.56666314509583	5.14552672999202e-11	1.4786797971511e-09
LOC105605043	953.141650079406	-2.04644185660286	0.31176271768992	-6.56410064605049	5.23478369389482e-11	1.50184734821873e-09
ZNF672	4324.50778145437	-1.37495705954502	0.209599845577031	-6.55991446825613	5.38386500774268e-11	1.54207375658343e-09
RNF125	288.972750776663	1.66391799114362	0.253709878615115	6.55834924610021	5.44066699809748e-11	1.55578020442307e-09
SYK	492.547645804651	2.12194478213181	0.323576135937977	6.55779134014551	5.46105481189662e-11	1.55904595992832e-09
GATM	608.793585771538	1.35972049004781	0.207403557508838	6.5559169108749	5.53010178414615e-11	1.57616966588795e-09
CDIP1	4947.59403311829	-1.11434646413643	0.170061906339253	-6.55259304169768	5.65464644300408e-11	1.60902918261978e-09
LOC443240	1761.20934523532	-0.590041582714272	0.0900646245506056	-6.55131341143535	5.70332181375119e-11	1.62022799107644e-09
CC2D1A	2288.18188716198	-0.690439711786555	0.105436966383536	-6.54836472888476	5.81705126634871e-11	1.64984100027306e-09
VCL	20801.1466116813	-0.785915092076128	0.120030523218816	-6.54762697854279	5.84585113908384e-11	1.65530892351973e-09
PARP14	905.641199728229	1.08170132135873	0.165234020639548	6.54648066525243	5.89087718170065e-11	1.66534618993573e-09
PTGER4	522.92519546587	1.70339260921843	0.260306584513526	6.54379378225034	5.99774881262293e-11	1.69280618273153e-09
FAM180A	91.755940331942	4.91210526826586	0.751361834543268	6.53760284650576	6.25126569509602e-11	1.76149927674132e-09
MS4A7	87.1701520286452	2.4307422668076	0.371910484349715	6.53582614391135	6.32593664558282e-11	1.77965589838354e-09
CENPW	39.4338183463157	3.4208525571225	0.523502335177023	6.53455071211045	6.38007746348047e-11	1.79198750856335e-09
CST3	25514.8068636728	0.974447104508987	0.149177710004236	6.53212269099264	6.48439998327648e-11	1.81835125982653e-09
PRELP	5581.73564138135	2.43855064900633	0.373941150657307	6.52121502198913	6.97401226392506e-11	1.952498828029e-09
CD84	342.18408099158	2.34361049816185	0.359413932980906	6.52064453574302	7.00059113087493e-11	1.95492594777411e-09
DENND1C	667.428297000925	1.9570732110312	0.300139446991978	6.5205464681339	7.00517005328007e-11	1.95492594777411e-09
IFI30	587.273436659498	2.79484060897715	0.428714890558121	6.51911251633619	7.07245886987215e-11	1.96885335009835e-09
PACRG	253.724613748546	-2.43615886442352	0.37370126518659	-6.5190008473938	7.07772543317305e-11	1.96885335009835e-09
LOC101102859	1021.30493214459	0.898162536279989	0.137908849517545	6.51272590136229	7.37991055365715e-11	2.04963458284158e-09
RHOBTB2	832.341510948039	-0.846814879753082	0.130054399358206	-6.51123594382009	7.45349608022994e-11	2.06347902628786e-09
FZD1	585.333902059072	2.98237030637512	0.458021439916366	6.51142074685346	7.4443302577998e-11	2.06347902628786e-09
LOC105605825	1227.53451888696	-0.856518509640889	0.131550357505954	-6.51095539289675	7.46743188455708e-11	2.06405040929904e-09
PLA2G4A	224.10378763779	2.31590169214537	0.355879166117127	6.50755063133749	7.63860102198134e-11	2.10801138679631e-09
LOC101116286	2897.57810201833	-2.22462931514261	0.341953810179685	-6.5056427181602	7.73618963954267e-11	2.1315593197003e-09
DPYSL3	11164.5707395088	1.43254041872021	0.220221254331558	6.50500526422134	7.76906593835639e-11	2.13723070259912e-09
TRPV2	985.150783485545	2.00017364768079	0.307672367799885	6.50098564906463	7.97954447369463e-11	2.19166445844636e-09
SDC1	241.391726475026	3.06138904156635	0.471858837177835	6.48793410308127	8.70213229779779e-11	2.38636075914057e-09
TMEM156	63.278670659073	2.12558468130395	0.32786145956574	6.48317946281133	8.98095636407501e-11	2.45894342276863e-09
CARM1	3611.46021798441	-0.626159330685366	0.0966462338539854	-6.47887978367969	9.24060885560988e-11	2.5260570057175e-09
RNF135	507.844435237857	0.946301570407802	0.146115070153389	6.47641320922198	9.39286028818848e-11	2.56364629466947e-09
STRN	5009.54366075152	-0.92568237161264	0.143014125742155	-6.47266391909832	9.628996864246e-11	2.62397710786491e-09
MTF1	515.914136978326	-0.652838553035274	0.10090480804446	-6.46984584468587	9.81029487443148e-11	2.66919853970056e-09
CENPA	45.2112719877512	3.82357107510785	0.591523945287154	6.46393287299926	1.02016141059671e-10	2.77133223197413e-09
LOC101116099	590.584241601735	1.94441125532935	0.300865821278616	6.46271898571268	1.02838164635604e-10	2.78930472754229e-09
LOC105607019	343.727416299379	-3.0475017047279	0.471709314452955	-6.46055019766168	1.04322979631575e-10	2.82517028640897e-09
KRBA1	1122.5822675764	1.69209090835499	0.261926958329116	6.46016324226101	1.04590094746234e-10	2.82799904705757e-09
POU2AF1	61.9224955146889	4.8915132464223	0.757345954684548	6.45875668334391	1.05566685664323e-10	2.84997266608684e-09
PVRL4	31.2186344859271	2.590355868731	0.401100462720398	6.45812236456257	1.06010012050571e-10	2.85750398373834e-09
EZH1	7872.4605692527	-0.873416816328783	0.135287708868592	-6.45599532753675	1.07509925833549e-10	2.89344825161313e-09
ARSI	372.622578175861	3.13696571880677	0.486135093123411	6.45286827299756	1.09752753987041e-10	2.94469348891775e-09
LOC105604242	2102.96161291048	1.16643743367336	0.180760157420776	6.4529565050008	1.09688848508547e-10	2.94469348891775e-09
FLT1	4908.03169179286	-1.43274427293136	0.222337658353709	-6.44400181030989	1.1636369555534e-10	3.11725610312041e-09
CACNA1C	9615.17855185214	-1.30989068814626	0.203315467020882	-6.44265144870521	1.17404111882166e-10	3.14028906028206e-09
SPRN	94.3282262667494	1.90009512052922	0.294941744504504	6.44227260444717	1.1769763060727e-10	3.14330415627956e-09
RHNO1	194.620415640714	1.23695649222708	0.192050179312569	6.44079842390507	1.18846628921297e-10	3.16912191783077e-09
TUBA8	6171.52297570364	-1.97537901623621	0.3071478281015	-6.43136247599779	1.26465173153875e-10	3.36711102672782e-09
LIMK1	325.447183321979	1.41717053475456	0.220455554406873	6.42837300501413	1.2897693985353e-10	3.42873559066279e-09
LOC101110922	82.6673670738387	3.24363439568288	0.504635001325666	6.42768414232449	1.29562601115591e-10	3.43904638625292e-09
LOXL3	1456.03034612462	2.2154686256964	0.344949226396906	6.42259340262219	1.33971993961801e-10	3.55066629118882e-09
CCDC80	16026.8344914503	3.30767792701444	0.515026111705959	6.42234995825391	1.34186490111932e-10	3.55093807775653e-09
TMTC4	440.182589858311	1.11465838234871	0.173572565744237	6.42185807169078	1.34620910641717e-10	3.55701998847553e-09
KNTC1	89.908100021538	1.98739225517281	0.309608943363915	6.41904020465206	1.37136191456542e-10	3.61798152452723e-09
MYO1G	561.001681739746	1.25493553857504	0.19562565873366	6.41498434662707	1.4083733194369e-10	3.70999674723181e-09
LOC105612888	104.03190854137	2.91752957554773	0.454869544748476	6.41399189994354	1.41757743102293e-10	3.7285932247753e-09
CIITA	488.875146628125	2.33927133843485	0.365045059258738	6.4081714821315	1.47275210295633e-10	3.86786526616296e-09
LOC106991904	128.414919544585	3.47297555329154	0.542163206100445	6.40577507697584	1.49607383474141e-10	3.92318849031888e-09
LOC101111409	289.443448843095	2.74616130431135	0.428775651092377	6.40465776756457	1.50707043805046e-10	3.94607328854597e-09
LOC101121244	411.254551324856	1.12852246321971	0.176376912013908	6.39835707709137	1.57057655897691e-10	4.1061720382515e-09
RNF207	9515.50961866367	-1.64261774827737	0.256738275474602	-6.39802438978315	1.57400150319969e-10	4.10894746766213e-09
CHRD	383.396526203706	1.79785898077701	0.281266860229819	6.39200430263275	1.63725290650879e-10	4.25797446578135e-09
TUBA4A	25750.0609179119	-2.06117399677929	0.322457150954761	-6.39208648552645	1.63637293933606e-10	4.25797446578135e-09
MYOF	2484.9733596511	2.12095284997898	0.331819159092504	6.39189387309521	1.63843605061988e-10	4.25797446578135e-09
RORC	2927.08716823562	-1.6379908269293	0.2565270475411	-6.38525583415087	1.71111159402576e-10	4.44020689160177e-09
STEAP2	90.8122718291271	3.87170404924098	0.606385561918543	6.38488824996311	1.71522678155763e-10	4.44425228377959e-09
PCMTD2	7565.91337760054	-1.07436838273824	0.168301686403586	-6.38358655635759	1.72987743538571e-10	4.46788894598229e-09
DPF2	3400.12834779223	-0.499929046449696	0.0783122109248504	-6.3837943092864	1.7275309887119e-10	4.46788894598229e-09
LOC101121655	102.941064978296	3.42634866691442	0.536759729742075	6.38339368074586	1.7320586389003e-10	4.46788894598229e-09
CCNF	134.993823010902	1.45598165205977	0.228170516093919	6.38111214798874	1.75806495778646e-10	4.52825442312229e-09
ARIH1	3694.39802933553	-0.613467969205046	0.0961917233625274	-6.37755461447558	1.79937893141035e-10	4.62495639461668e-09
YTHDF1	3059.9609042807	-1.04439901753864	0.163765061483605	-6.3774226814747	1.8009291839155e-10	4.62495639461668e-09
IL18	340.456105258309	2.46848397894048	0.38721443325683	6.37497925420355	1.82987720149213e-10	4.69236652288233e-09
LOC106991648	500.034795141712	2.30148961245901	0.361428451378457	6.36775993611275	1.91808812468511e-10	4.91132255313333e-09
FAM19A3	269.604548593665	3.94919359599135	0.620332849193752	6.36624934682103	1.93706439216578e-10	4.95261787091092e-09
LPAR3	48.5222008407645	3.54749537669699	0.557592986181667	6.36215925345444	1.98937016389353e-10	5.07888247715901e-09
LOC106991400	186.0851840571	-1.257002139077	0.197663558373312	-6.35930137766213	2.02673412192637e-10	5.16668613545629e-09
UNC119	422.74821292501	1.19506883301695	0.187970422106013	6.35774937156309	2.04731144024011e-10	5.21150171303287e-09
P2RX1	98.5532040377165	1.47187405167119	0.231776738118677	6.35039591815096	2.14761475617042e-10	5.45883481736534e-09
NPL	180.415004470456	2.70219817668544	0.426026941824987	6.34278706672854	2.25645212859998e-10	5.72710608873565e-09
TRIM34	196.757222490591	1.57193671504354	0.247924137426134	6.34039400666213	2.29178298060291e-10	5.80830013130645e-09
ASAP3	1042.89437448441	2.74907940160651	0.433691399334013	6.33879160580096	2.31574208368424e-10	5.84346761493964e-09
MMP9	738.260955207168	7.4133797127381	1.16949482737569	6.33895895835084	2.31322843064925e-10	5.84346761493964e-09
LOC443104	2372.24039727363	-0.642649238556656	0.101382563085622	-6.33885373379159	2.3148086034526e-10	5.84346761493964e-09
CH25H	214.790224118317	3.35928498093546	0.529979350549459	6.33852050547385	2.31981970205601e-10	5.8452732376733e-09
LOC105603226	57.7622238096541	3.14229233046119	0.496075564101687	6.33430178354254	2.38418455585747e-10	5.99009142892167e-09
SOX8	167.433130336791	2.20078718880731	0.34743630668022	6.33436156927869	2.38326033802233e-10	5.99009142892167e-09
SMCR8	2016.1135707056	-0.590363131194308	0.0932147883848023	-6.33336342252064	2.3987364733531e-10	6.01795560255656e-09
TSC1	4154.73947287062	-0.737379726934663	0.11643715344191	-6.33285600976614	2.40664143139867e-10	6.02908759744918e-09
DPEP2	292.149745228506	3.46931668245093	0.548361179708755	6.32670001237787	2.50459594453613e-10	6.26545397002953e-09
FKBP10	1882.48871508026	2.26088856327561	0.357405387823277	6.32583794286147	2.51862038886981e-10	6.29148478173714e-09
MILR1	128.931571043206	2.36064307317123	0.373504526753906	6.32025291282911	2.61135560633228e-10	6.51377741344233e-09
DNAJC6	67.5480850611571	3.58858029750971	0.56796607290933	6.31830045609535	2.64455479032255e-10	6.58713890896102e-09
RARRES2	3791.90504642731	1.5661232146655	0.247910481820652	6.3172932550649	2.66184184427313e-10	6.62071277604185e-09
HMGB3	42.548411881867	2.53492907665249	0.401356217012775	6.31590833579092	2.68579216543899e-10	6.67074036976033e-09
LOC105605819	59.0389668352619	2.08995218328756	0.330990308580659	6.31423981037276	2.71492669537104e-10	6.73348295659356e-09
BZRAP1	709.382930640733	2.0203512094385	0.3200438392909	6.31273269910416	2.74150788109955e-10	6.78972307988559e-09
RNF112	637.30355286367	1.96815597630461	0.311876361440817	6.31069301697652	2.77788720848726e-10	6.87003513609666e-09
CASKIN2	4440.85304883572	-0.80087813928068	0.126981115197299	-6.30706493667428	2.84376540649628e-10	7.02296951098641e-09
NAV3	762.167110586871	2.44119711992381	0.387108060467092	6.30624202704076	2.85891862141922e-10	7.05037718468008e-09
LOC101105359	162.216313523427	4.25410592444401	0.674623213876615	6.30589911070279	2.86525639783097e-10	7.05599826242057e-09
SRF	4302.47557915632	-1.25192117437364	0.198777904789218	-6.29809020122818	3.01335154337761e-10	7.41020225362987e-09
ZFP62	1073.42396478335	-0.756560155193767	0.120170936758562	-6.29569990549203	3.06015898593917e-10	7.51467854936984e-09
FGD3	361.008006847049	1.73868987236396	0.276216653496923	6.29465982717559	3.08074707192503e-10	7.55456538681081e-09
CENPN	47.9400666434844	2.04965819903816	0.325645183081588	6.29414560854914	3.0909758022035e-10	7.56897257705774e-09
TLR2	293.592217904261	2.24426958053288	0.356577413467915	6.29391962521154	3.09548149813277e-10	7.56934477166475e-09
NCAM1	2465.18374880873	1.85401816671144	0.294698419270409	6.29123892588724	3.14942147381074e-10	7.6904272111901e-09
CHST12	1019.12415880361	0.659571781859941	0.104868970716389	6.28948465265011	3.18521594567144e-10	7.76692348267092e-09
IGSF8	743.631402543713	1.56871647178608	0.249544656701963	6.28631561388084	3.25088711294816e-10	7.9159556506606e-09
PLIN4	10445.0371136816	-1.76350865129134	0.280563076836949	-6.28560490273	3.26579548613599e-10	7.94113570936507e-09
MXRA7	1562.99565276921	1.76028665717446	0.28018010972758	6.28269672278304	3.32749801152317e-10	8.07987156820417e-09
SNX20	181.655495358789	2.29676526770941	0.365634607262107	6.28158610287938	3.3513610205386e-10	8.12646620684577e-09
MASTL	37.4133011947717	2.02932376352899	0.323080887211415	6.28116315095129	3.36049251630061e-10	8.13725945520924e-09
ATP8B4	506.768288838568	1.87704612229384	0.298857816659044	6.28073290261398	3.36980646473241e-10	8.14846386590231e-09
TIMP2	9468.12721680478	1.515233841247	0.241372913161226	6.27756371418069	3.43919345985511e-10	8.30469687403346e-09
CKAP4	2960.39645426818	1.20574669070945	0.192119714282121	6.27601750926432	3.47355083488679e-10	8.37602702015836e-09
AURKA	63.5339573514805	1.88351956254391	0.300234782022018	6.2734888671419	3.53046182453227e-10	8.50146942954545e-09
LOC101111946	384.5024252253	3.23497822219552	0.51570894388534	6.2728759323491	3.54439335631783e-10	8.52321201838751e-09
CENPE	104.37261881743	3.54086841090434	0.56449814384109	6.27259531237913	3.55078952817474e-10	8.52679927304503e-09
VASH2	673.17640546056	1.50585088616925	0.240110430765171	6.27149300165962	3.57602375285021e-10	8.57444830975105e-09
NOLC1	2623.10321752621	-0.505682038496395	0.0806343442584285	-6.2712984541142	3.58049549803248e-10	8.57444830975105e-09
C3H12orf75	263.994723379268	1.69104907488824	0.269826836423906	6.26716414608795	3.67682515907906e-10	8.79302368854863e-09
MGST1	410.579458881122	2.87010510617692	0.458010210848064	6.26646532806016	3.69335573874642e-10	8.82042347168204e-09
MN1	581.851719470517	2.75919863006331	0.440357380648011	6.26581670097817	3.70876396146509e-10	8.84507136269301e-09
FANCD2	133.933970869749	1.73772641202847	0.277364307217012	6.26514070777266	3.72488905001617e-10	8.87135904432617e-09
DAB2	3275.26012223845	1.78053655871207	0.284234423055782	6.2643241433239	3.74445860460604e-10	8.90576707245973e-09
GNA14	167.790945166083	3.37522866218682	0.538904757470301	6.26312649016247	3.7733429100587e-10	8.96220489539352e-09
SULF2	1508.53343447726	1.51043041227922	0.241303374702003	6.25946659115116	3.86296477055339e-10	9.16255191007383e-09
SCG3	41.6639127974299	2.90010225297443	0.46335419042121	6.25893174795312	3.87623457680096e-10	9.18150059295116e-09
LOC101116085	1154.09049259829	1.36060903709428	0.217419494214502	6.25799007586655	3.89970629759707e-10	9.22452975374457e-09
LOC105603606	951.907489825336	-1.35092584585317	0.215925220139203	-6.25645232632968	3.93833419571626e-10	9.30324433786995e-09
NWD2	21.525712350688	7.62976273306684	1.22039582947902	6.25187545611652	4.05552756038771e-10	9.56708306172329e-09
COL6A3	35601.2315677421	2.07489342579015	0.332054301062094	6.24865697915519	4.13997002120747e-10	9.74775974875378e-09
RASGRP1	344.181104435197	1.8227336386446	0.291705980921128	6.24853022515652	4.14333052704995e-10	9.74775974875378e-09
PARP8	322.729752496966	1.88089542757991	0.301144042575682	6.24583309532751	4.21547133944485e-10	9.90407901453895e-09
LRRC25	138.665574369281	2.46742788857511	0.395125626315658	6.24466682048085	4.24704436045625e-10	9.96479261145645e-09
GLIPR1	71.0438535903114	2.4942171124871	0.399527702667164	6.24291406036734	4.29492909028314e-10	1.00627890980243e-08
SCN2B	405.69128638663	-0.754265391906151	0.120823284582147	-6.24271550400809	4.30038669034399e-10	1.00627890980243e-08
SLAMF6	160.136918038802	2.65615075369823	0.425643526154317	6.24031752038263	4.36683555595562e-10	1.01951533000889e-08
LRRC15	47.7954398129921	6.32659096954883	1.01386999797727	6.24004160510792	4.37454524437266e-10	1.01951533000889e-08
DSE	749.730104968977	2.18951776662619	0.350876721138019	6.24013402634634	4.37196131011593e-10	1.01951533000889e-08
ZBTB40	2841.76818240654	-0.62962895510628	0.100908630867247	-6.23959466791897	4.38706186602908e-10	1.0210636894616e-08
LOC106990367	426.803694275805	1.63968160992818	0.262812944773434	6.23896821879041	4.40466463161781e-10	1.02379009739716e-08
B3GNT9	700.097042590495	1.87580543942418	0.300704194716442	6.23804214368552	4.4308130195928e-10	1.02849285926089e-08
WWTR1	3235.4840851264	1.16100113161876	0.186153820627694	6.23678379366033	4.46658636828684e-10	1.0354142746538e-08
TMEM57	2107.68128195086	-0.443794833316825	0.071204557660016	-6.23267453518685	4.58538203590894e-10	1.06012569250416e-08
LOC105616457	38.2649882088587	5.18733688507818	0.832258616435313	6.23284251149758	4.58046607175689e-10	1.06012569250416e-08
SH3BGRL3	1108.38390184531	1.2709054361044	0.204012365520793	6.22955100226445	4.67773857338762e-10	1.08004200314631e-08
GAP43	38.2858324633792	3.85692462793777	0.619298998052778	6.22788772477406	4.7276565667926e-10	1.09011985504318e-08
CPA3	51.499282734759	4.90614364962494	0.788084061852726	6.22540651068487	4.8030899627643e-10	1.10604665023338e-08
LOC100192427	76.0135894436549	2.61971344348703	0.421029142212028	6.22216654582013	4.90336123076211e-10	1.12764336452421e-08
ANXA9	1194.00625774093	-2.10792572746983	0.338877362797501	-6.22032026591707	4.96141112732432e-10	1.13948604834426e-08
ITGA2	232.02943731626	1.76868305347451	0.284492324103665	6.2169798747541	5.06814735807705e-10	1.16093293764859e-08
MMS19	2118.22362127655	-0.544734139648555	0.0876178307173552	-6.21716076726212	5.06231030745969e-10	1.16093293764859e-08
MCM3	829.440124752438	0.858400368380533	0.138095987256399	6.21596894619945	5.10088918599662e-10	1.1668955182597e-08
CMTM3	1518.54436764449	1.93260970411834	0.31095167786337	6.21514480126883	5.12773414721352e-10	1.17149521528849e-08
SGTA	4521.35199666941	-0.725722550887557	0.116783627376702	-6.21424909629357	5.15706639633772e-10	1.17665034602005e-08
HSD3B7	395.226896060722	1.43344990443912	0.230693564333969	6.21365363432486	5.17665693231048e-10	1.17957218119463e-08
LOC101109746	1371.77262019276	2.22063086842161	0.357491229824392	6.21170726205629	5.24120005705994e-10	1.19115691754306e-08
PDGFRL	876.406731413336	2.50484039079444	0.403235973343765	6.21184754431377	5.23652205273055e-10	1.19115691754306e-08
WWC1	123.939365240204	3.05464336222955	0.491911050685167	6.20974738822157	5.30698419458565e-10	1.20453299225935e-08
UPF1	5133.96744198255	-0.558305733470411	0.0900161394016793	-6.20228480338488	5.56492511853483e-10	1.25978890769332e-08
ITGA9	1168.51402027723	1.36982280202498	0.220852025505213	6.20244618038446	5.55921991458792e-10	1.25978890769332e-08
FGGY	643.798061611244	-1.15422641886259	0.186144536397464	-6.20069995714534	5.6212590486053e-10	1.2708869937458e-08
PBK	59.0093377685816	2.5094128010558	0.404855571212099	6.19829138955122	5.7079394264051e-10	1.2888082450322e-08
CD69	42.8580980033261	1.9108647129542	0.308329669956886	6.19747270258292	5.73769856347971e-10	1.29384730511878e-08
SESN3	194.388928905509	2.60043998866017	0.419914084016561	6.19279059131918	5.91082372188026e-10	1.33116037860894e-08
SLC46A1	314.188450268811	1.72075188130738	0.278000719064394	6.18973895858448	6.02639310579646e-10	1.35543170164783e-08
IL2RG	641.37282292873	1.97008683913209	0.318405647224363	6.18734892520257	6.11844364150548e-10	1.37435737921465e-08
ZNF385B	67.2335179241521	3.08151074849362	0.498183485609728	6.18549357316041	6.19084575169516e-10	1.38882637727706e-08
SPON1	2484.52366291489	2.76009263778127	0.446376627974333	6.18332695935859	6.27645276240116e-10	1.40621659442148e-08
ECM2	3730.37214746196	1.69406391539058	0.274104858995056	6.18034981795463	6.3959715968072e-10	1.42931056789319e-08
SIN3B	2563.14971332306	-0.65113695622256	0.105355528642224	-6.18037766611896	6.39484339690128e-10	1.42931056789319e-08
DPH1	895.403148230898	-0.577253781012028	0.093432169199526	-6.17831937284141	6.47875544567948e-10	1.44409797664851e-08
UBA1	11177.2482442169	-0.48083667336253	0.0778263674199738	-6.17832605198949	6.478481422074e-10	1.44409797664851e-08
SLC17A9	236.107433508739	2.40672579661649	0.38967219090561	6.17628317541261	6.56282332367883e-10	1.46096346101767e-08
C1QTNF5	632.425109362793	1.74955644984778	0.28329183536729	6.17580964724758	6.58252574231053e-10	1.46160654605123e-08
CMTM7	737.00245953544	1.26019715445017	0.204047852417465	6.1759883258752	6.57508456544303e-10	1.46160654605123e-08
ANKRD27	4209.34911217146	-0.722494817134991	0.117013364346227	-6.17446409794033	6.63882644506501e-10	1.47087961204942e-08
CYBB	1744.05507170375	2.07351342066822	0.335823874408631	6.17440741614804	6.64120841745539e-10	1.47087961204942e-08
CIB1	812.831804626373	1.21891376913311	0.197426769348649	6.17400453421063	6.65816300412404e-10	1.47275854948728e-08
TROAP	59.9105300162707	3.11566927559611	0.504718711491789	6.17308057865968	6.69720569697249e-10	1.47763474933456e-08
SHISA5	1520.85385686708	1.24561085553938	0.20178097745617	6.17308366349821	6.69707497307391e-10	1.47763474933456e-08
LOC101116157	122.941452445103	4.70655341390079	0.762507645075349	6.17246718022834	6.72324874574862e-10	1.48109612453408e-08
LOC101113831	3356.93048800397	3.22125409546717	0.521887918589616	6.17231014692291	6.72993177488741e-10	1.48109612453408e-08
AURKB	67.0374916253334	3.14469107818137	0.509666459558139	6.17009618586181	6.8248462417438e-10	1.50008567331173e-08
NCF1	267.537529814528	2.32075600185111	0.376165111385044	6.16951421493095	6.85001182243975e-10	1.50371597910275e-08
FAT4	1782.52385640982	1.80742200271959	0.292986124366962	6.16896792168836	6.87371698812002e-10	1.50701694269174e-08
S1PR2	510.681464456162	1.91999875495012	0.311259039141456	6.16849155689115	6.89445307047749e-10	1.50965945948768e-08
LOC101114226	1304.56352797371	3.14663922595942	0.51019900184222	6.16747428865517	6.93893910643547e-10	1.51748924911304e-08
PTPN22	131.4597460905	2.4646034816965	0.399756716127936	6.1652584741259	7.0368100830392e-10	1.53429183323406e-08
MID1	449.642814929415	1.3667130941248	0.221671178844417	6.16549747806434	7.02618899329527e-10	1.53429183323406e-08
TNNT3	235.27050073146	2.93315902595293	0.47576548010874	6.16513628790919	7.04224596181283e-10	1.53429183323406e-08
TMEM106A	207.807646605864	2.02872455250448	0.32910313310737	6.16440364255849	7.07492626397394e-10	1.53948270369776e-08
OCIAD2	415.18098189032	1.95613858590996	0.317391264879885	6.16317713296316	7.12996726231253e-10	1.54952013528207e-08
HAUS1	289.919979832173	0.938650331733109	0.152337601313337	6.16164573710488	7.19927700533011e-10	1.56262958819812e-08
LOC105611919	37.7582268760309	2.29076397743726	0.371828963462152	6.16080026716487	7.23782343857642e-10	1.56903738532531e-08
RPL3	17883.7493178377	1.17849039373722	0.191325297290816	6.15961616380452	7.29214737440741e-10	1.578845258424e-08
DENND2D	130.512772811671	2.27186920828596	0.368976850850578	6.15721339441424	7.40360607777946e-10	1.60098377199345e-08
SPTAN1	33528.7699347365	-0.632158100303531	0.102693918420893	-6.15575011669744	7.47229637788988e-10	1.61383037050924e-08
LOC101106452	1734.11790340059	1.98990319620583	0.323511350954721	6.15095325197519	7.70186200970983e-10	1.66134705832277e-08
LOC101120993	161.541739027897	1.65241962295041	0.268687970294247	6.14995759259637	7.75036667955227e-10	1.66973822912882e-08
FBLN1	9149.59224615968	2.18202178385081	0.354855240403325	6.14904765495573	7.79495582166219e-10	1.67474758706886e-08
CAPRIN1	8424.35680988632	-0.359520148302338	0.0584708125571211	-6.14871134125452	7.81149925572302e-10	1.67474758706886e-08
LOC101110287	129.772809520073	1.59708302120074	0.259736848027773	6.14885039734512	7.80465487064252e-10	1.67474758706886e-08
CHST7	401.657230593697	0.860856658904174	0.14000632971028	6.14869813875967	7.81214939096313e-10	1.67474758706886e-08
TCF19	152.448917744882	1.66857457890199	0.271386983901597	6.14832205625235	7.83069113935272e-10	1.67665512498505e-08
LOC101112832	81.9550611592162	2.59332429034456	0.42188816908244	6.14694717793284	7.89884187924335e-10	1.68916685009256e-08
LOC101109388	552.804462673769	1.81564041383815	0.295453311349505	6.14527014622067	7.98275344338523e-10	1.705014144554e-08
SCARF2	973.250047572615	1.3778251955768	0.224216180795676	6.14507476974814	7.99258562076587e-10	1.70501955340657e-08
COPZ2	1578.95445353872	1.34258170471344	0.218514260706132	6.14413768865638	8.03990796650485e-10	1.71301274394183e-08
LUZP2	40.7783809556626	4.70002113334827	0.765001180431469	6.14380899477489	8.05657157347541e-10	1.71446209763089e-08
GON4L	4516.8220646541	-0.628958769982505	0.102398025572506	-6.14229392086428	8.13381692255737e-10	1.7287841199949e-08
BTBD9	1994.36218482578	-0.455462774290271	0.0741727751694647	-6.14056536579171	8.22282890170171e-10	1.7455690266787e-08
PLXNB1	6009.75724313761	-0.985309922298387	0.160472247202824	-6.14006433805987	8.24880645666016e-10	1.74894815921334e-08
ARRB2	581.463832493427	1.27071544211344	0.206971803230524	6.13955825034835	8.27512762046297e-10	1.75239182471826e-08
EFTUD2	3952.9727140924	-0.650545373045653	0.105963162321532	-6.13935408110656	8.28576945218171e-10	1.75251079921692e-08
PUM1	4772.97108192271	-0.459945761140168	0.0749335899434758	-6.13804518757365	8.35431015321771e-10	1.76269781821434e-08
TLN2	11877.8268332472	-1.51156518105837	0.246269313672796	-6.13785436161448	8.36434890156923e-10	1.76269781821434e-08
RCN3	1483.41821674003	2.19118739757628	0.356986226178323	6.13801664292148	8.35581104904081e-10	1.76269781821434e-08
WIPF1	1591.30739107225	1.57944327897203	0.257356134744309	6.13718915440368	8.39943541755423e-10	1.76794896089102e-08
FN1	33918.1495622883	3.28734915952023	0.535672984982806	6.13685821700668	8.41694422138949e-10	1.76949204634919e-08
LOC101108216	154.133604075131	1.71806146138375	0.280133901966156	6.13300085896535	8.62366822278354e-10	1.80965826828556e-08
PODNL1	224.608239776897	4.2250533661434	0.688935409218282	6.13272784300267	8.63848591820346e-10	1.80965826828556e-08
DDX41	2557.71769625732	-0.405156710972678	0.0660648287553317	-6.13271416282874	8.63922905025318e-10	1.80965826828556e-08
JAML	420.68009756367	2.03628601496927	0.332111354793941	6.13133512472854	8.7144617210681e-10	1.82322059545716e-08
NKD1	89.961984510795	4.34292185121024	0.70842134693925	6.1304220574012	8.76462478817526e-10	1.83151161739441e-08
SNRPN	1249.3330916164	-0.782567837404879	0.127663914697594	-6.12990631893595	8.79308331998426e-10	1.83525266027907e-08
CENPT	48.1613592656542	1.81561237305618	0.296204756188809	6.12958548139875	8.81083263519031e-10	1.83675223255898e-08
CPXM2	1354.94893964525	3.24527874623015	0.529513564606666	6.12879246755617	8.85485365274204e-10	1.84371839049788e-08
GLYCTK	127.611263909642	1.02770170778213	0.167716334632214	6.12761845789074	8.92041822770009e-10	1.85514822137313e-08
NFE2L1	35484.4085790217	-1.26613062814846	0.206638858545752	-6.12726297976584	8.94036372310033e-10	1.85707483500385e-08
NES	35921.5391463972	1.95281355946844	0.318932772485558	6.12296298135016	9.18510407302958e-10	1.90563507653571e-08
FAM217A	112.624479247379	2.92858035405061	0.478434222890923	6.12117656708326	9.28869043456129e-10	1.92482922402006e-08
STAT5B	2484.16271298108	-0.775004730286899	0.126655164932818	-6.11901402282321	9.41561194888761e-10	1.94880749218286e-08
CHST11	105.94834331923	1.47288271109596	0.240734686857549	6.11828204037548	9.45895449664128e-10	1.95545045039959e-08
ZNF598	3920.88294364588	-0.809386078849538	0.132307035252346	-6.11748330166883	9.50647184843696e-10	1.96293966219626e-08
MICAL1	2598.0771907182	1.7759487567715	0.290344580123877	6.11669333043442	9.55369654767913e-10	1.96801621063921e-08
LOC101110341	166.09416872371	2.26454840741187	0.37021485730393	6.11684907489485	9.54436803161581e-10	1.96801621063921e-08
LOC106991242	598.943376789525	1.60964950136988	0.263174818492041	6.11627476592543	9.57881108939695e-10	1.97085455148231e-08
C3	3682.84388886634	3.28670333967307	0.537449057956906	6.11537650129551	9.63292593966547e-10	1.97964598566222e-08
LRP3	325.657879684381	1.94881561729853	0.31868979009476	6.11508645042902	9.65046328688055e-10	1.98090855614764e-08
CIDEA	100.545224677941	1.82726187559485	0.299023161290418	6.1107703754766	9.915134229356e-10	2.03283636452339e-08
SARM1	1025.27133056539	1.26233452658776	0.206585864712059	6.11045934022257	9.93447864415786e-10	2.03440336522177e-08
ADCY7	1124.02005679043	2.0058360519117	0.328381697814426	6.10824557294673	1.00732279832348e-09	2.06038990254729e-08
LIMA1	2095.40039303596	1.86303514835347	0.305117751836755	6.10595462616751	1.02188037776273e-09	2.08771001736578e-08
CLCF1	224.022536795082	2.033588222542	0.333068609757998	6.10561356718535	1.0240650702796e-09	2.08971775961046e-08
DOCK8	876.881830721252	1.63730549404849	0.268332700826224	6.1017739880643	1.04897634860241e-09	2.13804253186419e-08
TBXAS1	110.12356151289	2.09127694812401	0.34275456402915	6.10138322752184	1.05154449304483e-09	2.14076727822921e-08
BST-2A	115.213786688492	2.57901595934414	0.422762148564733	6.10039467369497	1.05806883945095e-09	2.15153039095838e-08
C11H17orf62	1372.11701812269	0.660728042764527	0.108327598403775	6.09935097334809	1.06499997957935e-09	2.16309458469235e-08
C1QTNF2	313.352759071915	1.91253029689987	0.313680063549041	6.09707316193801	1.08028085647777e-09	2.19119049074647e-08
LRRC16A	236.669826975674	2.56674129923267	0.420990212006944	6.09691443180236	1.08135364147042e-09	2.19119049074647e-08
CLEC4E	80.5627793636226	4.52921820160098	0.742926752352957	6.09645323345308	1.08447656895297e-09	2.19496037576442e-08
LOC443475	1885.67163847251	3.18370574879481	0.522515520257789	6.09303575752945	1.10789302642323e-09	2.23974746016212e-08
CSF2RB	655.30263410361	2.60042355881077	0.426822706675924	6.09251456901801	1.11150724915868e-09	2.24444425480521e-08
LCP2	843.048542462421	1.94944022171352	0.319990999462432	6.09217204542777	1.11388876317629e-09	2.24664385575208e-08
CD2	451.356780455631	2.10521218795004	0.345605985685903	6.09136495067341	1.11952005880675e-09	2.25538536992054e-08
LOC105608356	68.8991679442334	2.33825547609141	0.383882539409218	6.09107014788925	1.121583882294e-09	2.256927937218e-08
LOC101106542	168.404440138071	2.15371913924749	0.353748882958955	6.08827120875285	1.14136409823228e-09	2.29407586264352e-08
BCL7A	869.522537994162	-0.990113604719132	0.162685413965673	-6.08606254601319	1.15721250146965e-09	2.32324440537544e-08
AMPH	95.6484205847714	1.91333180676957	0.314447392084472	6.08474375979425	1.16677762111235e-09	2.33974575786151e-08
RANBP3	6251.97366895591	-0.891775836052956	0.146609527765575	-6.08265949453763	1.18205211936116e-09	2.36764494783562e-08
BCHE	127.818316182265	2.8244934143919	0.464518860699417	6.08047089872545	1.19830100292097e-09	2.39742937132152e-08
P2RY13	126.670167373894	2.03490252035144	0.334976616272036	6.07475991308865	1.24173360831214e-09	2.4814690246109e-08
STRBP	824.635140711054	-0.695291570073923	0.114495135562221	-6.0726734516688	1.25798101578533e-09	2.51105142829435e-08
IFNAR2	630.506168448288	1.09422317919776	0.180194285353024	6.07246326959836	1.25962916040327e-09	2.51145786499671e-08
EPAS1	26308.4273819528	-1.19788905959644	0.197302501603456	-6.07133234430037	1.26853352047217e-09	2.52631429403542e-08
CASP8	584.160195088519	1.11784444979546	0.184150070431523	6.07029064488539	1.27678962968058e-09	2.53984719698245e-08
MAN2A1	1728.48943159254	1.23435948560023	0.203472649638889	6.06646390947824	1.30757091912713e-09	2.59810605713648e-08
LOC101114849	651.31514694267	1.02354705142218	0.168728735374139	6.06622842963036	1.30948850435713e-09	2.59894602017728e-08
FBXL3	1383.42774944829	-0.606399273830377	0.0999921012011109	-6.06447175873168	1.32388037756124e-09	2.6245135968392e-08
BRPF3	2599.99725449072	-0.422289999974511	0.0696402059927981	-6.06388212031112	1.32874557962612e-09	2.63115838808424e-08
FAM160A2	2810.99697225183	-0.562144543769317	0.0927563393850421	-6.06044338851915	1.35746823525389e-09	2.68497642071948e-08
SDC2	1656.9335348256	1.71804599666151	0.283675142464854	6.05638541936879	1.392142198835e-09	2.75043003056196e-08
DNAJB1	8834.1099224485	-0.972479743537664	0.160702376328817	-6.05143349932705	1.43562547577724e-09	2.83311969601171e-08
ISLR	2323.8758141876	2.11267976683034	0.349249198140457	6.04920434486063	1.45562932422614e-09	2.86933916451199e-08
SAMHD1	3950.86506257878	1.07978402709443	0.17850777853698	6.04894663943588	1.45795934997159e-09	2.87067737923059e-08
PTN	3768.6302256674	2.71351135571349	0.448697181376407	6.04753376740549	1.4707984755984e-09	2.88941268889874e-08
MAP3K4	3573.9282088357	-0.679535728148489	0.112364525321166	-6.04760022085443	1.4701921343746e-09	2.88941268889874e-08
HEPH	210.591267450213	2.13654319989233	0.353313842785287	6.04715394972716	1.47426872647816e-09	2.89296118268051e-08
ARHGAP35	5240.31868737942	-0.910916258059937	0.150706186471905	-6.04431894525945	1.50042437852387e-09	2.94096710766809e-08
CIDEC	251.403734020769	4.20527183228252	0.69598446069011	6.04219213186562	1.52034264505999e-09	2.97665284087985e-08
GEM	1901.25182854475	2.13944429805509	0.354110661926041	6.04173928686149	1.52461683503471e-09	2.98166347513087e-08
CAMK1D	474.229946388618	1.81824571145162	0.301031047827764	6.04006040098542	1.54056547560562e-09	3.00946869200891e-08
IKZF1	577.255133607665	1.93612382423999	0.32059264576368	6.03920223942746	1.54878029223408e-09	3.02212055676563e-08
LOC101118931	163.526860953591	1.5265255401114	0.252863903843985	6.03694523775625	1.57058993089207e-09	3.06124176440466e-08
SHC4	79.4009714290707	1.92988061307344	0.319710899644733	6.03633036977454	1.5765831540521e-09	3.06948205110301e-08
RFC4	818.626645688252	-0.560386005818486	0.0928440439903174	-6.03577765178914	1.58198960870101e-09	3.0765627893597e-08
LOC101121199	89.0517042432991	-1.84032609804338	0.304994679986151	-6.03396130754458	1.59988387528679e-09	3.1078861514789e-08
BAG6	14914.6173489711	-0.661828748573089	0.109766801056617	-6.02940727252973	1.64562103211781e-09	3.19316598933038e-08
DFNB31	102.910390821299	3.00644661138886	0.4986843793524	6.02875633540613	1.65226174409458e-09	3.20247744513137e-08
SPINT2	1292.43763498569	1.6629081662858	0.275937288400468	6.02639888188082	1.67653120418642e-09	3.24347379067536e-08
MSLN	32.938181819806	3.51772328263774	0.583724685040783	6.02633976733735	1.67714421823142e-09	3.24347379067536e-08
MTHFD1	4114.53946500553	-0.849326951096781	0.141000180425997	-6.02358768996431	1.70592614632471e-09	3.29547022000015e-08
USP19	6083.93222500907	-0.601179365519394	0.0998281283585672	-6.02214401295846	1.72121638073196e-09	3.32131720259776e-08
GALNT6	110.186874032831	2.78131804166379	0.461899804533148	6.02147481849431	1.72834915488375e-09	3.331383415389e-08
B3GNT5	351.83989362943	1.4748659736481	0.244971458719188	6.02056248250022	1.73811993166732e-09	3.34400040230874e-08
AASS	2026.47073325088	-0.994411231518395	0.165170745450278	-6.02050459242946	1.73874172534631e-09	3.34400040230874e-08
P3H3	1343.26025077448	1.93490512929471	0.321421573177264	6.01983591259323	1.74593970441855e-09	3.35413344762662e-08
CCDC109B	187.544474111759	2.28152805924547	0.379055114237679	6.01898767105114	1.75511235720797e-09	3.36803349254058e-08
FAM222B	1394.76553214263	-0.60575168484561	0.100647185276656	-6.01856557816831	1.75969423462099e-09	3.37310297278066e-08
SALL1	22.4210434538464	3.54330886001813	0.588950629202778	6.01630881151187	1.78439019949862e-09	3.4166748908021e-08
MEF2D	4370.68535793331	-0.964381461145425	0.160333838366627	-6.01483424191608	1.80070860142266e-09	3.44412758463525e-08
THNSL1	603.248891461296	-0.714781914021963	0.118914568756598	-6.01088597886625	1.84512149008841e-09	3.52519584908539e-08
FOXK2	1886.11261513778	-0.458462973086198	0.0762932698740289	-6.0092190810957	1.86419074066418e-09	3.55771901396129e-08
SLC6A8	4220.49750689864	-1.33740981664365	0.222572315343323	-6.00887767456914	1.86812004383322e-09	3.56130867128119e-08
HSPA1A	4450.71729813662	-1.58940463519588	0.264548340391825	-6.00799321909107	1.87833695460931e-09	3.57686377796686e-08
TNFRSF1B	2104.65285494047	1.25810365960803	0.209470079734003	6.00612584482541	1.90008732484754e-09	3.61432365752729e-08
IKBKE	446.341908205194	1.89512832047226	0.315551032127225	6.00577443114866	1.90420778544047e-09	3.61820290247737e-08
LST1	80.1126388121269	2.28454935618057	0.380410803799468	6.0054796902794	1.90767044757783e-09	3.6208251530118e-08
SEPT1	391.949821232143	1.84744512252085	0.307706293379751	6.00392374893956	1.92605181250153e-09	3.65172702422592e-08
AP2A1	3856.76344959311	-0.517401013967336	0.0861854498438752	-6.00334528513348	1.93292949649486e-09	3.66077475229408e-08
STAR	221.367462367495	3.83151350101577	0.638340554013262	6.00230312319491	1.94538078608691e-09	3.68034715417923e-08
MCTP1	144.482838459157	2.79665085487594	0.466127559178083	5.9997543586722	1.97616246668831e-09	3.73451746150467e-08
E2F1	125.512242896387	1.42302832574192	0.237284915724159	5.9971293219337	2.00836120161659e-09	3.79124515215049e-08
EBPL	133.260371788226	1.29964208545047	0.216726535323015	5.99669109974674	2.01378599332839e-09	3.79736261171447e-08
VSIG4	177.783362775915	2.33489301187601	0.389404380424512	5.99606252330959	2.021592128515e-09	3.80795241022338e-08
RHOH	85.310034485565	2.3703413698087	0.395358599515772	5.99542130286745	2.02958565928798e-09	3.81474338079793e-08
MYO5B	906.348699068415	-1.7750431944442	0.29606470499704	-5.99545695412072	2.02914041921989e-09	3.81474338079793e-08
LOC101121920	31.7186835178286	3.85320510187484	0.64295435125576	5.99296838780095	2.06044916557832e-09	3.86857118712146e-08
ATAD5	84.3257475871681	1.47190671172995	0.245762577195763	5.98914093644737	2.10952304661843e-09	3.95643664385199e-08
PPFIBP1	13363.6160922836	-1.01555147973244	0.169596280695676	-5.98805277784809	2.12368157216578e-09	3.97441634162262e-08
WAS	464.055567780446	1.84155871364797	0.307538709366929	5.98805502383369	2.12365225350597e-09	3.97441634162262e-08
ARHGEF39	98.6166092618697	1.39749064964937	0.233437974101791	5.98656090563909	2.14324355350025e-09	4.0067131635651e-08
OGDH	63492.255693119	-1.50156904718137	0.250964044776826	-5.98320388291745	2.18790616338744e-09	4.0858148825622e-08
SHCBP1	56.6059651303778	3.85618772100165	0.644705440404239	5.9813171711158	2.21340402687403e-09	4.12899596687037e-08
PSTPIP1	1141.33707440721	1.72856088666176	0.289189199127636	5.97726641201025	2.26912950038652e-09	4.22841216438586e-08
LOC101113728	22904.2045354676	1.88623435508335	0.315611695136399	5.97643998670001	2.28066515516559e-09	4.24535807148918e-08
BEND6	38.5300261610652	4.79011357146231	0.801904378580451	5.97342239225812	2.32327333551476e-09	4.32004601189943e-08
SLC16A3	298.405393644265	1.52908344961844	0.256022389898774	5.97245987049417	2.33702643673878e-09	4.34097666977997e-08
PRELID3A	551.225091780966	-0.871279274555936	0.145956656713904	-5.96943842214587	2.38071590679717e-09	4.41740947231329e-08
CDCA2	39.1219808460836	3.03051622518786	0.508073904307782	5.96471536816429	2.45060844774803e-09	4.54224717191335e-08
UBASH3B	286.633316987769	1.33267887365944	0.223452762379493	5.96402953119968	2.46092232673033e-09	4.55650645074904e-08
CD86	197.594281879407	2.27724182832236	0.381930070730962	5.96245753565315	2.48472236489762e-09	4.59567904639469e-08
C18H15orf39	404.126509755978	1.16721098274914	0.195808678271257	5.96097677107131	2.50734612069023e-09	4.63259507484808e-08
HHIPL1	477.234881527483	1.3131059128754	0.220367617770537	5.95870630249635	2.54242546787363e-09	4.69242135716039e-08
PTPRD	529.336548732905	2.32287428993373	0.389941164058768	5.95698660217274	2.56931297085307e-09	4.72782972829306e-08
GAS2L3	99.561990810177	2.43290323424342	0.408413721213502	5.95695763358449	2.56976825792991e-09	4.72782972829306e-08
BATF3	164.882851793737	1.25552192818674	0.210759887765744	5.95711993157934	2.56721850150631e-09	4.72782972829306e-08
FOXO4	2995.68669205708	-1.02392766329893	0.171944697781823	-5.9549824827874	2.60099688378084e-09	4.7802253511008e-08
INSR	10118.1970175767	-1.27354388042725	0.213913493082057	-5.95354627741375	2.62393614186478e-09	4.81729184397688e-08
LOC101122261	926.457151990788	1.77539254290633	0.2982190681766	5.95331664659008	2.62762205797327e-09	4.81897015821975e-08
LOC105603394	627.732902634819	-1.4658372301228	0.246250532941966	-5.95262561510173	2.63874458640759e-09	4.8342690599876e-08
LOC101118024	59.0262889278067	4.05817112401584	0.682111595456699	5.94942404006305	2.6908768396496e-09	4.92458786675242e-08
PRKRA	363.294760708452	1.23163350023393	0.207071015843114	5.94787974173588	2.71638039560596e-09	4.96603465383861e-08
CD24	53.3723575634594	3.20865903852513	0.539548785664456	5.94693033100549	2.73217626809841e-09	4.98966560894527e-08
MRC2	2941.68786857235	2.21388771265268	0.372302209686689	5.94648018478263	2.73969682546408e-09	4.99814994832303e-08
BMP1	2961.54684802731	1.98369568497406	0.333603131655247	5.94627417054363	2.74314540971345e-09	4.99919560726184e-08
REV1	2372.75394554515	-0.873265688573418	0.146872306500643	-5.94574776811036	2.75197635780758e-09	5.01003779652802e-08
COL6A1	30966.9023206369	2.00614045399727	0.337589186875802	5.94254950095697	2.80622873284471e-09	5.10346158464834e-08
PTPRT	40.3005047105407	2.72869471277411	0.459281032231693	5.94123101386335	2.82889622856516e-09	5.1393092821143e-08
EPHX4	24.7675086699499	-3.62023205165924	0.609484499391676	-5.93982628807227	2.85324250926042e-09	5.17812883778722e-08
DAP	2182.58223016855	1.84175698013808	0.310283005143148	5.93573270082386	2.92536077885668e-09	5.30347471336833e-08
ANXA11	13409.3333373268	-0.789421144341142	0.133019670123985	-5.93461962133375	2.94527529079455e-09	5.33401627143271e-08
MYL9	9505.10953140325	1.36598953400942	0.230268492248307	5.93215997843257	2.98975094865815e-09	5.40892923968476e-08
CHAMP1	1490.61022998663	-0.494863437985077	0.0834363313053983	-5.93103064627507	3.01039012993605e-09	5.4406073595705e-08
LOC105603102	404.188663789703	-0.878832524172916	0.148264880698228	-5.92744903603743	3.07676793103642e-09	5.5547961836967e-08
KPNA6	6791.5084214441	-0.702344424602184	0.118499768638303	-5.92696874156735	3.08577686117284e-09	5.56528179547209e-08
BASP1	287.246235179815	1.97133270633186	0.332660856338655	5.92595332083497	3.10490783741918e-09	5.59398214107459e-08
TFPI	126.808335543215	2.8731760981423	0.484976326621623	5.92436360380111	3.13509095381486e-09	5.64251462971275e-08
MMACHC	677.925963011975	-1.04760944095067	0.176993510711649	-5.91891440956499	3.24073549985545e-09	5.82060200418253e-08
TUSC3	1167.41929618689	0.655680605937946	0.110775556564448	5.91900078205859	3.23903425718026e-09	5.82060200418253e-08
GNB4	1577.011995758	1.51696788100738	0.256361172305905	5.9173074743052	3.27254574410426e-09	5.87166979432369e-08
MKI67	519.598561089124	2.86536117900579	0.484255497436297	5.91704419294222	3.27778645765098e-09	5.87500983017731e-08
RUNX2	242.520816912219	2.39176349055603	0.404389643210066	5.9145023388089	3.32880508245403e-09	5.9603094916113e-08
TACC2	16843.3861938474	-1.24705639378379	0.210865800993452	-5.91398125209747	3.33935911525391e-09	5.97305530635849e-08
LOC101105437	578.522745506501	2.84040005116389	0.480324087509609	5.91350741098751	3.34898451650917e-09	5.98411560164732e-08
LOC101107369	60.5327435570827	3.37150729555219	0.570281798218022	5.91200228744324	3.37973844434163e-09	6.03286782272317e-08
PRKAR2A	38539.1745420803	-1.27049207802237	0.214988488538561	-5.90958188812276	3.42977149252957e-09	6.11589817119171e-08
DDHD1	390.904530545829	1.53818492466616	0.260300277264874	5.90927117261941	3.43624641151843e-09	6.12116599494461e-08
ADGRG6	515.381469119555	2.33012557322004	0.39434781298395	5.9088081548835	3.44591720144248e-09	6.13211018058126e-08
LOC101117868	91.8066478463266	1.72694553847912	0.29231647697672	5.90779403316583	3.4671912502404e-09	6.15736333776095e-08
ABCB1	189.976102453028	-1.64362695283922	0.278210506927044	-5.90785362851243	3.46593754232087e-09	6.15736333776095e-08
ABLIM2	5993.17751038583	-1.50892249005452	0.25545525839675	-5.90679753286188	3.48822016362175e-09	6.18838732293141e-08
CAMK2B	8953.31952027644	-1.39540100717446	0.236277221329806	-5.90577881067384	3.50984635298252e-09	6.22040659459267e-08
TMEM173	610.658338979705	1.55343055601763	0.263059681125594	5.9052400176672	3.5213369650448e-09	6.23441593424327e-08
GGA1	4774.51347261047	-0.957992369758502	0.162441161511364	-5.8974730348224	3.69110565494774e-09	6.52170354846762e-08
LOC101112460	78.8704168586077	-1.97008445169956	0.334049872212785	-5.8975758279729	3.68880765137968e-09	6.52170354846762e-08
LOC101114909	396.945410288763	1.50847326892476	0.25581333623365	5.89677337051334	3.70678414201279e-09	6.54275625309994e-08
RBP4	907.04744047955	2.12797310802917	0.360940677215076	5.8956311725463	3.73251858152664e-09	6.58149777468785e-08
CHEK1	77.3802330709784	1.97477735943181	0.335044250149286	5.89407924043437	3.76776343778716e-09	6.63691338696734e-08
SLAMF7	271.062697544448	2.70964587862804	0.459985225786046	5.89072371617514	3.84507942337994e-09	6.76625008652668e-08
ARHGAP33	132.624226344833	1.72166915440068	0.292340590945651	5.88925796733015	3.87933494309272e-09	6.81962763605764e-08
CENPL	81.385495297825	1.38498726873177	0.235190430373016	5.88879091098714	3.89031263261805e-09	6.83201772027247e-08
CPZ	92.1384236649464	4.49445119258973	0.763533073168631	5.88638704796105	3.94729304871433e-09	6.92508949999469e-08
CLASP1	9730.9627272852	-0.798970246905518	0.135770779158533	-5.88469957863758	3.98777670702271e-09	6.9890610714009e-08
KIAA1522	2795.74574221722	-1.29237507867525	0.219764082463452	-5.88073839996205	4.08440259805859e-09	7.15120076232091e-08
MRPL28	2332.70500562048	-0.912439443332597	0.15521465088841	-5.87856518769343	4.13837834760395e-09	7.23841508565817e-08
RAI14	1115.11664473859	2.31853772415235	0.394425737704213	5.87826174236902	4.14596999294360e-09	7.24440545701682e-08
ABCC8	2242.50792453832	-1.5590604665847	0.265244021630987	-5.87783452006959	4.15668129048369e-09	7.25582940927203e-08
KIAA0513	2614.24732321493	-1.13061884944183	0.192386748483046	-5.8768021101072	4.18267713045456e-09	7.29388411134233e-08
OPLAH	4328.85014712745	-1.07892708035767	0.183650500259234	-5.87489322835876	4.23115969584967e-09	7.37103631984393e-08
LOC105607367	171.431291104042	2.09158805590211	0.356072273756153	5.87405481993378	4.25262639846311e-09	7.4010172736416e-08
ZNF385D	114.236895834573	1.4573926294557	0.248245462930063	5.87077246953063	4.33769246949182e-09	7.54151212745848e-08
ZNF469	175.794678033213	3.08269072773791	0.525127943789289	5.87036124090714	4.34846598830787e-09	7.55269027699506e-08
ACTN2	218010.657442849	-1.39491225828411	0.237725138056284	-5.86775243749715	4.41742149944159e-09	7.66479942008897e-08
RANBP3L	31.9283786640312	7.46909189332636	1.27308570278937	5.86691993866661	4.439649105126e-09	7.6956868735514e-08
ST6GALNAC5	256.668275011522	-2.07326665654233	0.353590764061096	-5.86346383239832	4.53309623120041e-09	7.84328605361786e-08
BGLAP	113.130229352372	2.62133497290818	0.447064554699308	5.8634372717633	4.5338217438663e-09	7.84328605361786e-08
DMTN	167.973372694082	1.21993372356531	0.208092793743115	5.86245060014563	4.56085322183322e-09	7.87437876015812e-08
LOC101117786	84.9889730438377	2.6355599080875	0.449562641892893	5.86249759764383	4.55956209894105e-09	7.87437876015812e-08
OPRL1	447.828249768088	2.24052691023341	0.382373425676905	5.85952568818575	4.64191079975992e-09	7.99052090738871e-08
LOC106991605	619.025929047376	-0.622831926307063	0.1062913654553	-5.85966624512875	4.63798370666595e-09	7.99052090738871e-08
ELN	25782.0365980983	4.32919044249419	0.738792619246135	5.85981820840563	4.63374156332046e-09	7.99052090738871e-08
MYO1F	808.906784271229	1.47640030649438	0.252093348822899	5.85656191798849	4.72547458637425e-09	8.12632058938702e-08
LAT	408.30932666357	2.16493902899587	0.369697043540672	5.85598144973452	4.74201151150752e-09	8.14670080425591e-08
FTL	5165.37733019115	2.48428742949268	0.424487040821366	5.8524458713408	4.84395921054502e-09	8.31363028968764e-08
DUSP16	3191.35505177713	-1.13649553281114	0.194229597271227	-5.85129943519427	4.87747201731241e-09	8.34826304858812e-08
ARNT2	73.3839131129288	2.99530619762123	0.511907641174521	5.85126291678084	4.87854322866992e-09	8.34826304858812e-08
ARAF	5787.02092232234	-0.972696712510192	0.166233037532196	-5.85140431138305	4.87439690831176e-09	8.34826304858812e-08
ACKR4	213.75438003555	2.02629059682711	0.346360872815326	5.8502295029944	4.9089519068581e-09	8.39203912021975e-08
TMCC2	824.545680098848	-1.8191429571445	0.310961791553612	-5.85005298578898	4.91416441584662e-09	8.39269769488304e-08
RASAL3	566.889080011517	1.94680450515379	0.332900882616507	5.84800043139705	4.97517263880043e-09	8.48855264947834e-08
SESN1	3488.83181025601	-1.13582159742033	0.194255620156083	-5.84704626052882	5.00378384843474e-09	8.52899862636142e-08
NPTXR	81.9659274608697	2.19556238057004	0.375541920121389	5.84638428610142	5.0237274225805e-09	8.55460577561064e-08
RAC2	1002.33622001799	1.9836140459668	0.339332967823651	5.8456272571714	5.04662954815045e-09	8.58519582428021e-08
C5AR1	1090.09924650599	2.19050212690031	0.374831218461775	5.84396928273383	5.09714309290438e-09	8.66265198565352e-08
LOC101113211	4613.65716246945	4.81084545380717	0.823248713717405	5.84373273063938	5.10439011359092e-09	8.6664967299699e-08
FGD2	494.71359663698	2.00948395016279	0.343998108670921	5.84155522809902	5.17157278124185e-09	8.77199652435813e-08
ESPL1	271.433688137885	1.33961239063363	0.229346460955547	5.84099874509632	5.1888795527682e-09	8.79277386982729e-08
DOCK2	767.658140869392	1.97123709382089	0.337934514868514	5.83319254793454	5.43767562788882e-09	9.20539712429163e-08
TNNT1	1900.09253774645	1.84982966220942	0.317150052143583	5.8326639069003	5.4549375555656e-09	9.22563660905287e-08
CD109	623.219225593094	1.24582731641718	0.213647388777097	5.83123118680839	5.50198920924697e-09	9.29616952302895e-08
PDIA2	5404.43720064245	-2.03133726065781	0.348408325807831	-5.83033501265474	5.53162074802966e-09	9.33716100245084e-08
BAZ1A	835.600402515073	1.37925000264314	0.236582964813978	5.82987876463392	5.5467659365472e-09	9.35364428446261e-08
TSPAN5	208.057557724289	2.01336307151022	0.345406500667746	5.8289669349533	5.57715516401481e-09	9.39577710092649e-08
CHAF1B	142.92370846221	1.31836776225437	0.226261042037063	5.82675546079387	5.65153296060214e-09	9.51186370310055e-08
ERC1	2015.81042394318	-0.646429608412496	0.110951192255745	-5.82625202370481	5.66859925415729e-09	9.53136040935964e-08
IL18BP	564.432298137303	0.905780801445329	0.155494771339658	5.82515279222326	5.706037138874e-09	9.58503977743607e-08
RAB8B	1011.32241663142	1.40769437394892	0.241839725308928	5.82077395328961	5.85757464503101e-09	9.83009582804141e-08
LOC101117564	2828.19036335437	-0.670132032340094	0.115140515224826	-5.82012362053076	5.88041187077822e-09	9.85890460803762e-08
LOC105601911	245.856639737494	2.24727963185086	0.386188021207496	5.8191334491015	5.91534936185183e-09	9.9079252413445e-08
CDH11	1789.70676665266	2.93388022917773	0.504245169700442	5.818360602087	5.94275894402856e-09	9.94425476428109e-08
RAP2B	660.146163459279	1.59518770839951	0.274276248850125	5.81598922650856	6.02763486075666e-09	1.00765826624149e-07
LOC101118175	426.530025578577	3.29617521176899	0.5669082042864	5.81430148099211	6.08875945202204e-09	1.01680029177025e-07
GMFB	1129.95085539081	0.97062465370764	0.166941594935939	5.81415706541021	6.09401762351666e-09	1.01680029177025e-07
ID3	3866.35159990318	0.508091858466387	0.087394472946772	5.81377564661146	6.10792632973183e-09	1.01814388464734e-07
ABCA6	1706.50938345595	1.25662809248352	0.216217861585244	5.81186070045418	6.17822419559886e-09	1.02887553510232e-07
PLBD2	1675.58516573237	1.06397854325512	0.18308074503898	5.81152618222407	6.1905848748702e-09	1.02994745104778e-07
LOC101113604	730.742859537762	1.27489205031417	0.219424448902713	5.81016407556036	6.24116450759763e-09	1.03736984827048e-07
PIP4K2B	5248.90121597212	-0.441322675143815	0.0760642677864708	-5.801970990935	6.55399025916814e-09	1.0883254502951e-07
LOC105608368	283.610546803206	-0.809845492415429	0.139635738573896	-5.79970071191233	6.64333799938034e-09	1.10210948909567e-07
NPC2	4730.47018986518	1.45584931057408	0.251034590887557	5.79939722819386	6.65537112320356e-09	1.10305321590102e-07
PTGER3	10175.7642164957	-1.41361441759109	0.243802085192682	-5.79820478760008	6.702856983022e-09	1.1098654429221e-07
TMEM132A	632.291391502757	0.956016608979909	0.16488751907583	5.79799256085747	6.71134283575247e-09	1.11021319260126e-07
CD247	240.223743568329	1.85834240875963	0.32068201185352	5.79496928442772	6.8333686372342e-09	1.12932459246154e-07
LOC101123194	72.4837153999796	3.1745745863126	0.547849706667769	5.79460853528894	6.84807253977333e-09	1.13067985922601e-07
LOC105606646	209.070343521611	1.62331346424444	0.280166248559209	5.79410786485716	6.86853054243243e-09	1.13298170788169e-07
XIRP1	59255.033156128	-2.10210854619002	0.362933454675786	-5.79199442517049	6.95554519832283e-09	1.14624747694825e-07
TEX2	7037.33881849245	-0.785238684365505	0.135635141269428	-5.78934542343781	7.06612503614794e-09	1.1633678965764e-07
GIGYF2	4777.60132555246	-0.477109238293374	0.0824187106132973	-5.78884618241525	7.08715594962267e-09	1.16429293343644e-07
UBQLN4	3581.89866985089	-0.621124813111479	0.107298879153607	-5.7887353345256	7.09183375422287e-09	1.16429293343644e-07
TAPT1	3956.20898290007	-0.932333308751149	0.161056380085526	-5.78886293269506	7.08644934526417e-09	1.16429293343644e-07
MGP	17578.9642572121	1.87521440226567	0.324081844308579	5.78623713483979	7.19805825887578e-09	1.18061736687561e-07
LARGE	6362.6011133031	-1.40518638759473	0.242867671901428	-5.78581075279978	7.21634211815434e-09	1.18250069807947e-07
LOC105609763	98.0035360131911	-2.47293301472344	0.427476785480983	-5.7849527710399	7.25327055779165e-09	1.18743278641964e-07
SKAP1	313.54351851337	1.58314466383876	0.273686063763647	5.78452787134224	7.27162666419713e-09	1.18931797915081e-07
MLLT4	5796.94246015299	-0.985336244302632	0.17035526514673	-5.7840081634926	7.29414000702494e-09	1.19187893009526e-07
PPIC	1564.96147606858	1.56791709597357	0.271105179568622	5.78342729736262	7.31938289839266e-09	1.1948806673376e-07
LOC101120934	1793.93505300763	-1.11816974314498	0.193350363804164	-5.7831271746534	7.33245869526826e-09	1.1958923721945e-07
PRELID2	151.972846681542	2.13857492777898	0.369827570058535	5.78262709684	7.35429664506935e-09	1.19832991069518e-07
STX1B	13.3799032951115	6.94942676111949	1.20198792506353	5.78161112621177	7.39885811615939e-09	1.20446205250512e-07
STAG3	75.3251592979603	2.44235965233085	0.422482410479751	5.7809735784205	7.42695555320639e-09	1.20790504441577e-07
DSN1	401.181958699145	0.705336173575446	0.122026523013451	5.78018742284165	7.46174518092281e-09	1.21242898799555e-07
SRPX2	597.491194457392	1.89557887856857	0.328004511379366	5.77912441081081	7.50903860068134e-09	1.21897427741779e-07
ALOX5AP	120.318904795061	1.89027878942826	0.327185776364416	5.77738681195877	7.58697271594626e-09	1.23047675036793e-07
APOBR	972.854155894892	1.74032748314134	0.301251122733967	5.77699916052501	7.60446651672815e-09	1.23216453737032e-07
MLKL	415.625336861672	1.50318550062499	0.260288479818467	5.77507503087863	7.69188012266512e-09	1.24516785672864e-07
CD3G	341.346247534482	2.08459439993536	0.361119524486059	5.77258846057168	7.80629380532345e-09	1.26251371255212e-07
KCNMB1	356.025538437349	1.50505516859107	0.260762957558109	5.77173683979128	7.84585824339059e-09	1.26769839451398e-07
UBQLN2	3442.77710968847	-0.724597883668865	0.12554573619074	-5.77158496699557	7.8529343776116e-09	1.26769839451398e-07
MCM6	764.070913437352	1.00066174772337	0.173391104598406	5.77112505304712	7.87440079147086e-09	1.26998452839065e-07
APOE	3606.95563136524	2.76657851219553	0.479502620280245	5.76968382483208	7.94204009736865e-09	1.27970629409501e-07
PLBD1	798.020828403273	2.26355916483558	0.392801951208185	5.76259653974043	8.28296356649852e-09	1.33340374599207e-07
NAAA	470.690116131847	1.14084023911811	0.197992258263917	5.76204468357247	8.31009892570706e-09	1.3365345043695e-07
FAM114A1	2553.1865762108	1.07617616434707	0.186810918945643	5.76077763773653	8.37272836439729e-09	1.34536280354354e-07
FGR	589.867963612052	1.5414710586805	0.267605350342158	5.76024005764304	8.39943911852764e-09	1.34840857354314e-07
PROCR	547.252472196297	1.62724468592797	0.282518539701649	5.75978018167023	8.42235472143953e-09	1.35084002939989e-07
SLC2A4	11598.7511777339	-1.88777248741175	0.327763522436105	-5.75955638193312	8.43352863075633e-09	1.35138551865741e-07
AHNAK2	957.87231100446	2.42060196972262	0.420559240285636	5.75567420199492	8.62966782542508e-09	1.38154148078122e-07
LOC105607245	112.748342201968	2.39656820213182	0.416443982254121	5.75483931634625	8.67242447479257e-09	1.38583430072375e-07
C17H22orf29	78.3339223491288	-1.53535894897152	0.266791852089805	-5.75489445027991	8.66959458386459e-09	1.38583430072375e-07
PRKCQ	92.3208413106977	2.38270730059096	0.414098327406033	5.75396504380144	8.7174189705709e-09	1.39174514437416e-07
FERMT2	9587.25830373826	-0.793852202005794	0.138003032185012	-5.75242579410521	8.79718868996894e-09	1.40319195012661e-07
MMS22L	109.517625353962	1.3281105229455	0.230904108415273	5.7517838554736	8.83066565222117e-09	1.40724063271785e-07
GUCD1	3461.06412056608	-1.09470427023259	0.190347767880501	-5.75107490054645	8.86778141989842e-09	1.41186124328163e-07
EIF4G1	15465.8893593809	-0.593148980531199	0.103171909897958	-5.74913250242096	8.97025003860889e-09	1.4268688670746e-07
PRDM1	418.217554581922	1.53081279626736	0.266302224716761	5.74840408447782	9.00897275633508e-09	1.43171846747387e-07
MIDN	4410.77141873294	-1.198404147245	0.208536653409366	-5.74673146256205	9.09850537091663e-09	1.44462661533111e-07
PRELID1	1445.37953728503	0.836397953274869	0.145552927915113	5.74634921643527	9.11908745876452e-09	1.44657349049343e-07
RAB27B	384.339330607475	1.43232710938911	0.249277981606967	5.74590302824032	9.14316976979377e-09	1.44907155531116e-07
VIM	53930.9644598793	1.07128160077829	0.186501096582436	5.7441034954171	9.24092577703082e-09	1.46323074280016e-07
TOX2	61.5061735419803	2.48400686771139	0.432599265991127	5.7420505835124	9.35368698585776e-09	1.47839274487385e-07
CALHM2	653.472784440933	1.53501610192077	0.267325965501352	5.74211374881579	9.3501976180963e-09	1.47839274487385e-07
KIAA1456	148.4589374318	2.16059297659555	0.376315776150478	5.74143608513397	9.38769913334444e-09	1.48242086405383e-07
CASC3	3790.83798873874	-0.490122410666884	0.0854013657109999	-5.73904651976491	9.52110664966495e-09	1.50212305091719e-07
NEIL3	20.7964596720225	3.05986220329506	0.533187070054556	5.73881546486484	9.53410354039185e-09	1.50280982913194e-07
GIMAP1	123.685787704188	2.24132809251668	0.390733774076745	5.73620260447836	9.68228300787223e-09	1.5247841700622e-07
OLFML3	2297.60159335805	2.61152597821496	0.455398606082384	5.73459370172627	9.77463750142228e-09	1.53656492076048e-07
ADAMTS14	411.615479549787	2.48210038639552	0.432829504465482	5.73459147490594	9.77476591718098e-09	1.53656492076048e-07
SP140	676.051474279475	1.38833880189513	0.242206272201073	5.73205140097515	9.92231913125125e-09	1.55835086193256e-07
MYH7	2772378.54021962	-1.31485549330715	0.229396966254717	-5.73179111639676	9.93756081767807e-09	1.55933603227573e-07
ACADL	2630.82368322014	-1.02051194953948	0.178049916765242	-5.73160587817075	9.94842181477342e-09	1.55963265709333e-07
HOMER3	675.717127673217	1.47178361555321	0.256809075507898	5.73104206945343	9.98155043012487e-09	1.5634165385419e-07
LOC106990145	82.6036870723055	1.46632651778263	0.255929575376885	5.72941410004411	1.00778105900526e-08	1.57707304157204e-07
TNFAIP8L3	248.206744690729	2.01583567043184	0.351957223030105	5.7275019193438	1.01920284944131e-08	1.59351265650959e-07
PFKFB1	48.9591647802631	6.80670904564845	1.18940275349794	5.72279576924676	1.04785201324228e-08	1.63683334251844e-07
CEP78	119.832399182187	1.71727830798631	0.300123612802346	5.72190335825815	1.05337224407471e-08	1.6439793389123e-07
FXR2	9531.8019824567	-1.03816612377566	0.181463490733251	-5.72107435815698	1.05852554734591e-08	1.65054037364628e-07
CKAP5	5194.03733295778	-0.396221337949036	0.0693189403466763	-5.71591740969298	1.09113727452528e-08	1.69986672534915e-07
CPE	1283.73337338311	2.38379279176497	0.417117371399437	5.71492091966177	1.09755052633118e-08	1.70832707706302e-07
LTBP1	9847.42562170976	1.13390179723287	0.198423318709879	5.7145591788573	1.09988768352237e-08	1.71043356580679e-07
DOCK1	6394.63051822948	-0.599925690925003	0.104985261711479	-5.7143801057878	1.10104643885522e-08	1.71070539641973e-07
LOC101116991	59.7400641775203	3.46998893522502	0.607312108163339	5.71368311051648	1.10556789803854e-08	1.7161967388659e-07
ARAP2	204.191571584771	1.83090176962938	0.320466137043619	5.71324566932378	1.10841482165155e-08	1.71908118548028e-07
SHTN1	260.653310804832	2.22396235175343	0.389357742012683	5.71187397034212	1.11738828879373e-08	1.73145390276005e-07
CXCL10	393.854630469983	2.67183611783256	0.46804975856659	5.70844460216174	1.14013274385122e-08	1.76512447770234e-07
BCL2L11	349.736773188247	1.73623986012195	0.30418156418569	5.70790627883696	1.14374365602084e-08	1.76913943092333e-07
TRIP12	12982.6623841284	-0.638594907302837	0.111896885969113	-5.7069944509368	1.14988529498404e-08	1.7770582878749e-07
CEP55	41.798288653895	3.37977037595453	0.592280286869395	5.70636985711431	1.15411074419106e-08	1.78200438707866e-07
ANK3	23056.5588109219	-1.2154301870002	0.213045232115792	-5.70503350358762	1.16320206828637e-08	1.79444819513992e-07
LOC101116593	72.6791556699336	3.03837565711923	0.53260847544409	5.70470767402983	1.16542924436406e-08	1.7962901456129e-07
RREB1	2727.23315002251	-0.703144492123947	0.1232674605809	-5.70421820008597	1.16878278588381e-08	1.79986337602975e-07
CBLB	876.672831447071	1.26699672052309	0.222139440246706	5.70360994479853	1.17296320454647e-08	1.80470250214557e-07
KCNK6	377.687090366384	1.57559906911334	0.276286289054622	5.70277690762225	1.17871208806961e-08	1.81194415235882e-07
NCOR1	10450.7322503965	-0.502208990308658	0.0880694293761538	-5.70242130403355	1.18117447848831e-08	1.81412539602454e-07
CDKN3	49.9564467955566	2.06538583133147	0.362299680208169	5.70076636596739	1.19270007612428e-08	1.83021037277111e-07
PTGS2	116.244071162346	1.67130155002969	0.293260260683584	5.69903861550802	1.20484934940609e-08	1.84722317361326e-07
TTC7A	570.072397256595	1.45709495747865	0.255742812973373	5.69750109705079	1.2157619980108e-08	1.86231172664457e-07
RRBP1	7524.1255537381	1.59886328001439	0.280649136473453	5.69701834862274	1.21920810749203e-08	1.86594649268103e-07
KCTD17	107.707682794266	3.09059986508185	0.542578033146187	5.69613894458781	1.22551016035954e-08	1.8739419215489e-07
PLK1	326.188440283551	1.05177495909929	0.184714336371736	5.69406240879215	1.24051706196857e-08	1.89522228817097e-07
HERPUD1	5825.97722570848	-1.07192696295256	0.188276370751703	-5.69336958574694	1.24556363009065e-08	1.90126156916208e-07
ADAMTS3	107.866710840739	2.8967551482556	0.509127296616173	5.68964808508281	1.27301450627336e-08	1.94145879000602e-07
IGFBP4	4716.28368940886	1.82755255432564	0.321250887740154	5.68886382596978	1.27887396785744e-08	1.94868560956787e-07
LOC101117272	737.752082734859	1.69581906636795	0.298249861099923	5.68590060734277	1.30125063279631e-08	1.98104584078779e-07
LOC101117965	2087.33596669671	1.03853115219374	0.182707181167679	5.68412880958756	1.3148115521922e-08	1.99993995156724e-07
F13A1	1352.89349630465	1.37704542423873	0.242302428737534	5.68316806155651	1.32222219902026e-08	2.00945412169286e-07
DZIP1	997.189659510248	1.60891151024639	0.283151585092743	5.68215611337441	1.3300716523704e-08	2.01817164275305e-07
CFB	450.804415572622	2.20573258233516	0.388197608079833	5.68198395978152	1.33141150718528e-08	2.01817164275305e-07
CST6	188.929776214269	-1.09292385257517	0.192349112998442	-5.68198020535723	1.33144074211305e-08	2.01817164275305e-07
ICAM3	656.635641524672	1.00820792364883	0.177464981304438	5.68116546846653	1.33779970473659e-08	2.02604404760892e-07
SCPEP1	2474.2700400853	1.92679585643119	0.339199057892241	5.68042808964198	1.34358032256296e-08	2.03302763168665e-07
ELOVL6	1590.61963359214	4.66141493542706	0.821060304505526	5.67731128864443	1.36828342206074e-08	2.06860657182157e-07
SFRP4	700.312746861169	5.86647824470273	1.03385860213852	5.67435259770342	1.39214127851238e-08	2.10284693902834e-07
LOC101121116	32.2596162240936	3.2252624354201	0.568742461185694	5.67086626290603	1.42077277220105e-08	2.14423224110135e-07
LOC105606170	2302.93027436354	1.92339830884349	0.339184805071847	5.6706499822009	1.42256769579605e-08	2.14507909445882e-07
DPP9	1596.16015076853	-0.726403533815684	0.128125958614002	-5.66944857758355	1.43257838290461e-08	2.15830223268454e-07
GPR18	32.1042348437502	3.29790690610317	0.581853045820571	5.66793785783526	1.4452635979483e-08	2.17552839081638e-07
CDHR1	28.7449490788336	5.57660282256235	0.983923017463154	5.66772270145736	1.44707907675037e-08	2.17637688826834e-07
SLC5A6	1459.46921485941	-0.794289584821429	0.140168297237182	-5.66668498139343	1.45586646164092e-08	2.1877004582618e-07
JPH1	5355.99091219453	-1.48165666433679	0.26148854379752	-5.66623930371529	1.45965633937818e-08	2.19150130539111e-07
BORA	133.799816644771	1.19566739874539	0.211046908042123	5.66541064182161	1.46672846377141e-08	2.20021924686193e-07
CCNJL	52.9604321140417	3.164598036887	0.558617400255322	5.66505453543084	1.46977782968459e-08	2.20195296555921e-07
NUMBL	479.40450055172	1.56693709543441	0.276600642416293	5.66497995719082	1.4704172282378e-08	2.20195296555921e-07
MRPL49	3794.40091475133	-0.806704144931771	0.142410607887009	-5.66463521854932	1.47337636719022e-08	2.20448550085793e-07
LOC105607467	611.922739118868	1.67965175494383	0.2966098414488	5.6628321796051	1.48894763544617e-08	2.22586789250792e-07
PTGES3	2339.31110135421	-0.85201297845544	0.150487254819311	-5.66169526767199	1.49884819803261e-08	2.23874353702705e-07
FRMD8	979.733537074215	0.574661557139746	0.101515341866327	5.66083457509751	1.50638586113021e-08	2.24614276000085e-07
ACSM1	38.6983464124951	7.02699090036329	1.24130755106798	5.66095879648641	1.50529570180372e-08	2.24614276000085e-07
LOC105603793	278.865336216435	1.47080988113522	0.259836862949795	5.66051277112057	1.50921356102309e-08	2.24650573389961e-07
BCL2	94.6916965837655	1.27072033416757	0.224486007542943	5.66057701357841	1.50864864929432e-08	2.24650573389961e-07
RMND5A	6138.72733354337	-0.847830088367708	0.149801879362004	-5.65967591313647	1.51659121294826e-08	2.25555644382535e-07
LEPROT	2250.17903534648	0.84335653801267	0.149015884177443	5.65950766032719	1.51807873579595e-08	2.25583905132892e-07
LOC101104568	49.4375256424909	6.7701840774428	1.19657924033392	5.65794880040997	1.53192817403508e-08	2.27447508401144e-07
TMEM106C	398.095491986947	0.788750012787934	0.139418865575138	5.6574123561696	1.53672244830588e-08	2.27964645787082e-07
DHRS7	664.621214688852	0.866413520586665	0.15317742849853	5.65627409390136	1.54694356865384e-08	2.29285259033381e-07
CXCR4	407.11857251303	2.49827552969555	0.441760513550392	5.65527124553781	1.55600342042121e-08	2.30431647933928e-07
LOC105604459	1947.71784070826	-2.22480658981451	0.39346665369631	-5.65437139059739	1.56417667070122e-08	2.31444898696268e-07
LYZ	363.543371518518	3.05596757256966	0.540600197289853	5.65291612524356	1.57748295610861e-08	2.33215294854628e-07
FMNL2	740.33629748991	1.1666980563868	0.206413728589507	5.65223090711667	1.58378628734247e-08	2.33948244619679e-07
SMG6	3042.41461877557	-0.514322191912011	0.091036235295142	-5.64964258731223	1.6078177497756e-08	2.3729642952121e-07
ITGAM	460.079583813425	2.5127102194943	0.444879108766787	5.6480742070797	1.62255141978219e-08	2.39102731983819e-07
GK	806.078171918173	-1.01973476351103	0.180546433331906	-5.64804712390199	1.62280699264297e-08	2.39102731983819e-07
UBR2	5299.03334636666	-0.75280303937991	0.133309627640363	-5.64702679547487	1.63246394819949e-08	2.40321915354754e-07
TRMO	460.844629242848	-0.726069022268031	0.128604256419311	-5.64576198707375	1.64451229298128e-08	2.41890784482002e-07
TNRC6C	3878.14199891897	-0.821298386921071	0.145502437734899	-5.64456788289315	1.65596634915484e-08	2.4336966142355e-07
MIS18BP1	94.6600327440816	1.60389695613045	0.284223762708312	5.64307832971892	1.67036304619249e-08	2.45278141225529e-07
NAP1L4	5935.23724403257	-0.494882707369666	0.0877052419185981	-5.64256704096411	1.67533267438852e-08	2.45800285881172e-07
PTTG1	96.2808389335515	1.69483916450244	0.300416131859079	5.64163833018618	1.68439631821204e-08	2.46921706479212e-07
EXOC7	3692.02325777629	-0.575954273312855	0.102095511235727	-5.64132806958616	1.68743486836483e-08	2.47158741544995e-07
KCNJ11	3322.5071964313	-1.54933400920582	0.274724379552843	-5.63959416971875	1.70451414029354e-08	2.49450192282353e-07
LOC101116002	35.2190495446181	7.6153210835102	1.35118353008447	5.63603752854665	1.74007474626241e-08	2.54292952972956e-07
FAM171B	104.029472108192	2.07540368049431	0.368241034993296	5.63599241603287	1.74053039248716e-08	2.54292952972956e-07
LOC105601913	86.8198773368545	1.37883440336364	0.244658546908273	5.63574999029399	1.74298093028648e-08	2.54437165860291e-07
CCDC24	140.485584326601	1.67871719614811	0.297916055960752	5.63486647517002	1.75194024806769e-08	2.55530479470678e-07
ID4	225.128975096787	2.86402874572537	0.508504866111938	5.63225435308794	1.77869092046093e-08	2.5921475560045e-07
HAPLN1	35.4000036541619	2.56681063101518	0.45583985318233	5.63094826636075	1.79221484566182e-08	2.60966895365799e-07
ADAM19	2694.58226654338	1.59868291855297	0.284077235136256	5.62763474442493	1.82697437142152e-08	2.65805660431251e-07
EPHB2	178.001280778537	3.36280527182539	0.597785940245504	5.62543386424298	1.85042292479251e-08	2.68992081692664e-07
LY86	69.5445427915571	1.63516378153064	0.290732529540135	5.62428904710819	1.86273527429578e-08	2.70555684869728e-07
TICRR	72.9768574186799	2.44838644669217	0.435351513354216	5.62393002341554	1.86661288290995e-08	2.70892584159203e-07
DBF4	93.2645050903372	1.39675345535988	0.248407368965792	5.62283422257184	1.87849652847834e-08	2.72389830226225e-07
SEMA4B	2104.72659068982	-1.05186799739548	0.187077824736581	-5.62262255762586	1.88080042418594e-08	2.72496634790806e-07
DENND4B	6125.24949419012	-0.6096862019858	0.108559216849752	-5.61616249341238	1.95245060232139e-08	2.8256608852102e-07
IL1RL1	164.008065315367	2.45674470273965	0.437460672697694	5.61592128405421	1.95517660468645e-08	2.8256608852102e-07
DVL1	3051.62220725041	-0.60088295647519	0.106993804750278	-5.61605373206085	1.95367930024113e-08	2.8256608852102e-07
DCAF11	6170.75555861357	-0.9197741883479	0.163790118063712	-5.61556581814123	1.95920060220915e-08	2.82912472342262e-07
PPP1R13L	6556.29984788689	-1.23316012594723	0.219637505044691	-5.61452437595441	1.9710364339748e-08	2.8438538955258e-07
OBSCN	73092.7791252192	-1.31105886349632	0.23359080525049	-5.61263043761681	1.99273891828125e-08	2.87278265615571e-07
GEMIN5	1082.56860199867	-0.642215620114823	0.114437116747126	-5.61195212156508	2.00056796946672e-08	2.88167976115563e-07
ACTR3	2947.92007862922	0.858364407105206	0.152992634448821	5.61049497707906	2.01748728528742e-08	2.90364519387477e-07
OSTC	898.985328072757	1.1294048311555	0.201356172383661	5.60899036660047	2.03510350213747e-08	2.92657646717635e-07
S100A4	1083.80515639668	3.14125708317423	0.560062905966834	5.60875760509703	2.03784201446136e-08	2.92809266639878e-07
CTNNBL1	2205.03140938082	-0.816154375702106	0.145546912391452	-5.60750044292962	2.05269487914078e-08	2.94699861013556e-07
LOC106992038	802.299992971334	-1.47528489884828	0.263132281727188	-5.60662830559816	2.06306051955462e-08	2.95943648456903e-07
ARHGAP22	396.722773954585	1.78060666403855	0.317629659342637	5.60592064268707	2.07150865596259e-08	2.96910548166246e-07
PPP1R15A	6523.15410836601	-1.06626246254168	0.190211517792113	-5.60566717998131	2.07454267513624e-08	2.97100485584174e-07
MED28	1769.16622858286	-0.710105862957509	0.126706583852562	-5.6043327928705	2.09058693777053e-08	2.99151806585007e-07
ISLR2	55.0014400418888	6.49497286177939	1.1589591696049	5.60414295181219	2.09287929416091e-08	2.99233547765474e-07
NOX4	160.757460468734	2.15981076100753	0.385518683438152	5.60235042760002	2.11464491129073e-08	3.02097094722273e-07
MYRF	131.323441653224	3.35010278312795	0.598031203011442	5.60188626656635	2.12031667962736e-08	3.02658668243031e-07
THRSP	538.495328396202	6.20273769875195	1.10729569320952	5.60169947087319	2.12260337556585e-08	3.02736524098342e-07
WNK1	18895.2652806147	-0.86552322481287	0.154599513151808	-5.59848609589717	2.16231741017311e-08	3.08147954862866e-07
NCALD	906.649452917437	1.37429541793806	0.245519755913159	5.59749423351558	2.17472083689839e-08	3.09661723753608e-07
MTOR	7558.47591289834	-0.747719269777725	0.13359791246417	-5.59678857241318	2.18358728162973e-08	3.10669791149054e-07
CPEB1	284.631225584767	1.64072206486393	0.293182108617005	5.59625576268457	2.19030513499295e-08	3.11370769231295e-07
LOC101106528	843.402819054113	2.01746294363939	0.360549644974718	5.59552053859562	2.19960805224072e-08	3.12182739561283e-07
SLC38A6	177.697352341456	1.5360191801539	0.2745039251045	5.59561827601974	2.1983691568539e-08	3.12182739561283e-07
TTC9	1383.41717558947	-1.25729928258523	0.224791158828929	-5.59318831370079	2.22937260668619e-08	3.16149038661061e-07
DOCK10	958.216552657008	1.24823842208242	0.223240131804157	5.59146069299703	2.2516727170388e-08	3.19051196890274e-07
LOC101111922	120.146229166014	2.10715057633016	0.377088970708902	5.58794008843286	2.29778883448104e-08	3.25320494106575e-07
LOC101113496	326.426578285718	1.52160097915755	0.272410119153483	5.58569917992009	2.3276184070685e-08	3.29275619408405e-07
LOC101106689	742.754799505652	1.39591160026998	0.249968791446481	5.58434351821414	2.34584623890066e-08	3.31584412272576e-07
TBC1D10C	299.902264193223	1.81189231666665	0.324520471732636	5.58329126970892	2.3600898967886e-08	3.33326750167073e-07
SNU13	4680.65682942658	-0.662042239129821	0.118591685912055	-5.58253501531949	2.37037866737694e-08	3.3450814538162e-07
TMTC2	950.811247846707	1.54467564464813	0.276812517298334	5.58022324902075	2.40210069955175e-08	3.38709835867046e-07
VWA5A	1692.08482453933	1.80786281968701	0.324196277965822	5.57644532821443	2.45483016370621e-08	3.45864483194458e-07
TTC7B	2046.57794115696	-0.877588221443064	0.157441583849951	-5.57405610375113	2.48875526170944e-08	3.5036031562818e-07
MGRN1	3423.3827972839	-0.698474520315156	0.125327665578605	-5.5731870300981	2.50120792165821e-08	3.51828486455903e-07
LOC106991857	113.672696912233	1.4342749437967	0.257413921530943	5.57186237351305	2.52030487969367e-08	3.54228137739322e-07
CDC42EP5	358.375462962034	1.61894233541806	0.290578098959611	5.57145339313094	2.52622949481633e-08	3.54487699732661e-07
LOC101110133	130.707755459118	-1.38514119589589	0.248608754726177	-5.57157046790854	2.52453213433066e-08	3.54487699732661e-07
CLDN1	121.717759192157	2.73773581473455	0.491433373641517	5.57091960289134	2.53398247975967e-08	3.55288866073401e-07
ANXA4	2203.23225217198	0.879347228436157	0.157861064019724	5.57038706090494	2.54174034297394e-08	3.55802718220168e-07
GNA11	2355.12413298758	-0.514477064282331	0.0923577728876108	-5.57047932401307	2.54039464137284e-08	3.55802718220168e-07
IPO13	6296.85891658443	-0.766518652206995	0.137689094028774	-5.56702517083023	2.59124976323054e-08	3.62150067391689e-07
LOC105616708	56.5927122390114	1.85876437163478	0.333881417530919	5.56713933162409	2.58955331013045e-08	3.62150067391689e-07
SLC38A3	1525.26318924481	-1.24560124977626	0.223767915831393	-5.5664872470583	2.59925794700999e-08	3.62977499331049e-07
DNM1	1114.0392614042	1.86303256655531	0.334952311422946	5.56208302800109	2.66573401603194e-08	3.71961890872644e-07
LOC105603234	2136.79001720118	-1.9411375623829	0.349068666059561	-5.56090463316375	2.68379831421523e-08	3.74182177152735e-07
PHKG1	1617.82092662623	-0.850708564989952	0.152997873254993	-5.56026398858582	2.69366891288743e-08	3.75257433649526e-07
KCNK2	36.2727427390832	3.74256601926219	0.673328076445095	5.55830976040901	2.72399639174679e-08	3.7917855297766e-07
MSC	111.191697878996	2.27276100450326	0.409046400964334	5.5562425170963	2.75643831967158e-08	3.8338749300648e-07
TFR2	69.1036357958588	2.26203108721686	0.407129859001631	5.55604320637117	2.75958591083892e-08	3.83518470390451e-07
RBM27	1561.7450799188	-0.82594210274613	0.148672474556995	-5.55544733621487	2.76901693388494e-08	3.84214911512558e-07
GDPD5	365.664676997077	2.1795108283207	0.392315759625044	5.55550159494934	2.76815687134309e-08	3.84214911512558e-07
CACNG7	57.2895671448553	2.75282919705116	0.495718373846956	5.55321194913192	2.80467663108834e-08	3.88852535152328e-07
CD40LG	29.0411631891549	2.46853841806628	0.444711056707074	5.55088159117277	2.84232562972647e-08	3.93758353772306e-07
SPNS3	37.7307691020528	2.02099264275625	0.364227564889882	5.54870865791628	2.87787279015832e-08	3.9836541663768e-07
PRG4	614.558026133947	3.23668398671915	0.583445042234131	5.54753876102061	2.89718945841558e-08	4.00720253969875e-07
SBK3	733.166044392785	-1.76601250626	0.318381010634171	-5.54685250462125	2.90857900900431e-08	4.0197579213473e-07
SH3GL3	923.792019670313	-1.16298901199114	0.209720461294883	-5.54542463243915	2.93241628944759e-08	4.04948289184558e-07
CCDC50	1210.95889403479	1.15069039381603	0.20765149255629	5.54145014635087	2.99976982304674e-08	4.13592372271932e-07
TSPO	1775.36271568727	1.051827460697	0.189808548572147	5.54151785369772	2.99860995487757e-08	4.13592372271932e-07
PAPSS1	1409.66717727188	1.28981317405109	0.232779655418948	5.54091882183489	3.00888685852599e-08	4.14520657070783e-07
CFI	201.857760717573	1.95958464866619	0.353691676908751	5.54037535118968	3.01824012000365e-08	4.15479989915942e-07
LOC101118156	198.757341222721	0.86929124336135	0.156941634848309	5.53894601774449	3.04297414639489e-08	4.185533901046e-07
HIPK3	6509.48737233462	-1.04131024781209	0.188009427754361	-5.53860654888323	3.04887734960122e-08	4.19033846641634e-07
SELENBP1	3070.65980893784	-1.34067400382666	0.242085170768325	-5.53802614002193	3.05899613211521e-08	4.20092470402489e-07
LOC101108685	55.0858980114362	7.51654801941014	1.35746244822084	5.53720512067328	3.07336534878528e-08	4.2158536743937e-07
CCDC102B	119.070385321928	2.34677476648758	0.423825261814335	5.53712809954125	3.07471670259474e-08	4.2158536743937e-07
FCGRT	6018.1774981593	0.898229460836092	0.162238167865535	5.5364867136601	3.08599237777132e-08	4.22797978565265e-07
PFKP	950.679457954086	1.04725851247138	0.18917688419258	5.53586933700251	3.09688385222386e-08	4.2395608389578e-07
LOC106991295	358.339086544888	-0.611356031968651	0.110444500663564	-5.53541397077761	3.10494110050093e-08	4.24724673275446e-07
KCTD12	3805.20342833144	1.74487494210826	0.315245544509781	5.53497098530482	3.11279879660447e-08	4.2546477891325e-07
FKBP4	11952.8277245683	-1.03685071134037	0.187338328859057	-5.53464268446869	3.11863465441998e-08	4.2592758917318e-07
MOB3C	348.328379176683	0.941838070875216	0.170187016609798	5.53413585617195	3.12766485349151e-08	4.26825597667216e-07
GRN	3952.68453366291	1.32811227975203	0.240021339487637	5.53330917403882	3.14244836952421e-08	4.2850672433371e-07
TSPYL5	432.646528369539	1.13875358037589	0.205846419535266	5.53205434880442	3.16501797035471e-08	4.31246100568863e-07
FABP7	398.455184044947	2.23789418064443	0.404598493582946	5.53114807923931	3.18141607773929e-08	4.33140954796987e-07
TXN	2506.61470342861	0.971843955532371	0.175778583939251	5.52879613518926	3.22435774835046e-08	4.37616579335059e-07
IRF5	310.012163342851	1.63869754321734	0.296392346359583	5.5288119391223	3.22406733327722e-08	4.37616579335059e-07
TXNDC17	267.425166732631	0.785156676774707	0.142008448637551	5.52894341363215	3.22165232444379e-08	4.37616579335059e-07
XYLT1	583.99964249526	2.09239210019056	0.378437106344877	5.52903524815489	3.21996648958926e-08	4.37616579335059e-07
IGF1R	9528.71774239881	-1.270528670029	0.229817576890374	-5.52842253068858	3.23123054743544e-08	4.38207287813671e-07
CASZ1	2010.80484487828	-0.90131253478471	0.163115673244618	-5.52560349877014	3.28354937392618e-08	4.44955490374751e-07
GLRX	136.265040382327	1.25814824354811	0.227783676329146	5.52343461930122	3.32436032364719e-08	4.50134957842134e-07
PPARA	1889.00049389926	-1.27926947055931	0.231631030333818	-5.52287605298684	3.33495006155553e-08	4.51217445682524e-07
PCMTD1	7644.10492458328	-0.618393450242976	0.111974184301966	-5.52264304578746	3.33937726014138e-08	4.51465109213204e-07
LGALS3BP	2775.94053517801	0.709193814318903	0.128421608362869	5.52238695154011	3.34424969492695e-08	4.51772534545455e-07
LARP1	6364.0085809202	-0.675679975099774	0.122365209560771	-5.52183073542818	3.35485599702639e-08	4.52853465561342e-07
KCTD15	755.287609652971	1.57135146592624	0.284674606127355	5.51981607106629	3.39354678224676e-08	4.57720747526317e-07
LOC105616625	687.004235188925	-1.27244435234161	0.230575882912886	-5.51854919199137	3.41809794844658e-08	4.60674813423971e-07
LOC106991585	270.023223711451	1.47380561652505	0.267176857432428	5.51621735014155	3.46373844617614e-08	4.6646442002493e-07
HDLBP	19306.0928165706	-0.627414355172779	0.113743823576212	-5.51603010560299	3.46742886192265e-08	4.66599986016929e-07
ST8SIA1	60.5131112759003	2.84216875569011	0.51532587025261	5.51528444379648	3.48216303305396e-08	4.68220313168416e-07
LOC105614110	40.9169519512113	2.0935372230511	0.379667624283196	5.51413154335625	3.50506378582488e-08	4.70571729578003e-07
GPR174	57.6291184410238	2.60875777210254	0.473101844792161	5.51415683709413	3.50455979746755e-08	4.70571729578003e-07
LOC101114535	81.6881845860075	2.85824336110406	0.518391899186548	5.51367289031555	3.51421484439432e-08	4.71436259912343e-07
ARHGAP23	3003.19081033707	-0.790956047132597	0.143458126032883	-5.51349769445124	3.51771647005254e-08	4.71542163055771e-07
KLHL3	99.4584071281024	2.62707171764623	0.476804647725164	5.50974435794617	3.59355213125314e-08	4.81336651417312e-07
TNFSF8	188.153989200033	2.10834271439974	0.3827349200044	5.50862386524726	3.61649723655896e-08	4.84037112816121e-07
LOC105616411	144.193551920993	-2.15724438141228	0.391654801575037	-5.50802485437926	3.62882181685229e-08	4.8531304698303e-07
FAM13C	792.917037850771	1.37680467526857	0.250047652559615	5.506169168856	3.66726144973993e-08	4.90076922099757e-07
FAR2	55.8801914605485	2.80508927178045	0.509516708501656	5.50539211958215	3.68347469249859e-08	4.91865522302461e-07
LOC105604551	133.1224297596	1.95910541451086	0.355869600445511	5.50512157278471	3.68913598836292e-08	4.92243425124157e-07
ANKRD60	63.251613007589	1.63553901816726	0.29736571457372	5.50009277468939	3.79591468064091e-08	5.06102550902016e-07
LOC105606885	50.6313875479678	4.46937947698974	0.812816776306578	5.49863094275503	3.82751262186227e-08	5.09924401867413e-07
LOC105610571	17.6204799580408	3.03732480175833	0.552400111768357	5.49841453151625	3.8322120390802e-08	5.10159559812009e-07
GJD3	49.7280009055089	2.77939013771043	0.505696445236648	5.49616309129834	3.88143565629929e-08	5.16317064425551e-07
TOX4	1906.79846885539	-0.575474875126572	0.104721479296119	-5.49528978194926	3.90069353676975e-08	5.18086003287081e-07
ARPC3	1515.85067810617	0.84466020421384	0.153704581755927	5.49534824898784	3.89940135546024e-08	5.18086003287081e-07
PSKH1	2326.78223933319	-0.799630369121733	0.145555354465465	-5.49365134699637	3.93707395806623e-08	5.221202733405e-07
LOC105605927	234.005845735374	3.28829189636283	0.598554854578601	5.49371853090704	3.93557573346505e-08	5.221202733405e-07
LOC101112694	9921.279498656	-0.613893085110834	0.111749241066694	-5.4934877342429	3.9407248933335e-08	5.22206120392502e-07
PA2G4	5258.12309547041	-0.477759580090197	0.0869760529575065	-5.49300139342508	3.95159673518307e-08	5.23059901538657e-07
LTC4S	207.047450429702	1.94173295831874	0.353496730391068	5.49293046125385	3.95318480744159e-08	5.23059901538657e-07
ZDHHC2	480.180774799575	2.0622848691859	0.375463673124458	5.49263488535226	3.95980900427927e-08	5.23537941812923e-07
KIF20B	337.801881284173	0.997518465394047	0.181626455770363	5.49214298744698	3.97085687238137e-08	5.24599677684061e-07
RAB27A	352.194823634691	1.20709758935381	0.219827579504924	5.49111076996038	3.99413739765697e-08	5.26874603912474e-07
LOC105602398	416.663131963968	0.81266657726062	0.147994928709958	5.49117854472765	3.9926047614628e-08	5.26874603912474e-07
CIT	388.743683392344	1.60576375285877	0.292522682993822	5.48936491496863	4.03381479588075e-08	5.31705110243993e-07
EXO1	17.6581534980009	3.30151538118804	0.601487770976265	5.48891522071913	4.04409657099744e-08	5.32656537752738e-07
TNMD	29.9472660751375	7.37793660086897	1.34449542727598	5.48751334604167	4.07631227906922e-08	5.36493302679012e-07
RAB44	64.4591923394338	2.17960206591035	0.39723735659089	5.48690104227808	4.09046124689635e-08	5.37541642014664e-07
DSP	63266.157014981	-1.40050465565604	0.255241981778803	-5.48696827181722	4.08890539867958e-08	5.37541642014664e-07
PLD3	5029.41138910296	1.32901051087794	0.242259372535792	5.48589925321295	4.11371309888399e-08	5.40188942123845e-07
COMP	61.9809472439059	3.35485740109296	0.611699558594243	5.48448556805046	4.14674334887358e-08	5.44115319724649e-07
CLYBL	1627.09264556558	-1.04283983098974	0.190157176695061	-5.48409399589508	4.155937678004e-08	5.44910501280373e-07
PTK7	1956.89267746983	1.41638818244765	0.258350819496443	5.48242186809533	4.195423076693e-08	5.49673139497999e-07
MED14	1806.55108520909	-0.473173658245626	0.0863129614265916	-5.48206955739846	4.2037887655669e-08	5.50354453901703e-07
FBXO30	796.538686876873	-0.844605722194209	0.154077910101117	-5.48167950642581	4.21306947075839e-08	5.50921121825765e-07
TP73	30.1597293469809	2.46333865688691	0.44938139561565	5.48162135976314	4.21445468784233e-08	5.50921121825765e-07
NXPH4	23.5415241005967	5.26388502519123	0.960340795710682	5.48126774234952	4.22288836315124e-08	5.51608843589388e-07
SPHK1	398.246823347979	1.94726290445624	0.355281309057198	5.48090444055063	4.23157004951938e-08	5.52327904511591e-07
LRCH2	159.368404178736	1.26747213597991	0.231471311307031	5.47572020404158	4.35735723948511e-08	5.68319677161952e-07
C16H5orf34	192.356695231931	0.863303938129857	0.157680202381822	5.4750306321866	4.37435935208358e-08	5.70109532948465e-07
DMPK	20786.9902153794	-1.17849185135839	0.215268690377717	-5.47451582155574	4.38709446042038e-08	5.71341005909129e-07
LOC101116800	2818.74561261969	1.05929579788592	0.193547049008492	5.47306612687982	4.42314965974403e-08	5.75605389104115e-07
LOC105616120	83.9754730507617	1.48086738498884	0.270617248686781	5.47218402439244	4.44522874274428e-08	5.7800314359957e-07
SNTA1	11569.3989783395	-1.27727858328465	0.233418034277424	-5.47206468959706	4.44822389357083e-08	5.7800314359957e-07
FBXO5	33.9923695726328	2.44203984081034	0.446513018872402	5.4691346894595	4.5223799488046e-08	5.87200132859722e-07
KCNB1	203.175574906117	3.03719094613131	0.555473543411307	5.46775086258678	4.55781889029541e-08	5.91359994228926e-07
MOB1A	2213.54864594636	0.991521041913245	0.18134948322633	5.46745997988753	4.56530238420828e-08	5.91508942536024e-07
RAB7B	213.001036813989	1.53522596356149	0.280800988155957	5.46730969019536	4.56917352942529e-08	5.91508942536024e-07
FBXO21	4799.79138453074	-0.851672916113297	0.155773667035746	-5.46737412246873	4.56751350053873e-08	5.91508942536024e-07
ZFP91	7384.77711876946	-0.537047424175167	0.0982471497008992	-5.46629012454956	4.59551953646406e-08	5.9447695432265e-07
MMP14	2889.95952367567	2.30405106241151	0.421529974096402	5.4659246174617	4.60500020703062e-08	5.95260472858247e-07
LOC105608734	25.8194674869401	3.75795644816754	0.687714631801093	5.46441252576759	4.6444233214069e-08	5.99910429910701e-07
JCHAIN	903.589597410717	2.85595997341867	0.522697057869042	5.46389142701891	4.65808501172778e-08	6.01188670831298e-07
YPEL1	1404.07692599847	0.845324990693268	0.154714558081681	5.46377148456178	4.661235064308e-08	6.01188670831298e-07
ASB2	17628.9201073752	-1.52166289009644	0.278800126138133	-5.45789885813223	4.81801958579699e-08	6.20949507180626e-07
PYCR1	999.30958945963	1.7710178690907	0.324524718852904	5.45726647680554	4.83520434474051e-08	6.22702686945618e-07
LOC101105810	467.196749104429	2.64367767630527	0.484545475907249	5.45599496384798	4.86993731603765e-08	6.26711548309626e-07
TNFRSF6B	71.9077784475101	2.01429616925718	0.369495265521969	5.45148032251965	4.99522497995936e-08	6.41810721375734e-07
ATHL1	641.271040691931	1.26431441486224	0.231926020624851	5.45136941278061	4.99834186553977e-08	6.41810721375734e-07
MLST8	751.848343256985	-0.666893013766238	0.122333974694649	-5.4514129491078	4.99711814369401e-08	6.41810721375734e-07
ACAT2	364.683619194511	1.31930269919313	0.242028751220559	5.45101642899798	5.00827428644414e-08	6.42611488886478e-07
ARHGEF1	2746.64620396021	0.884124149226156	0.162336629536464	5.44623940850986	5.14458822440491e-08	6.5961512440637e-07
UBE3B	2666.01647407094	-0.651750044565365	0.11970748948038	-5.44452187072379	5.19447218416532e-08	6.6552021660942e-07
GPR65	51.8553433943768	3.01367554692693	0.553556254586494	5.44420828408513	5.20363042730129e-08	6.66202640714729e-07
LOC105608539	198.361947295608	1.1074302273767	0.203542674683294	5.44077662878228	5.30487955655479e-08	6.78665459678158e-07
ITGBL1	425.782441148512	3.24499497630707	0.596442288340209	5.44058501508554	5.31058894321062e-08	6.78896318872499e-07
DNAAF3	189.3520604563	-1.10084760803426	0.202388506545435	-5.43927926948326	5.3496542503074e-08	6.83387867713773e-07
KDELR3	1845.70245268755	1.09172879425128	0.200761212866822	5.43794679590574	5.38980626801675e-08	6.88011540203665e-07
FAM188A	735.727038406634	0.794728892119916	0.146159763106211	5.43739860567783	5.4064097864632e-08	6.89624655520537e-07
PAPD4	889.907695478873	0.531058793105634	0.0977127329772804	5.43489857385437	5.48276104711372e-08	6.98851052530199e-07
EFEMP2	1563.83315119464	1.80484016634775	0.332212185935723	5.4327933855411	5.54786325842749e-08	7.06631140007476e-07
EFS	516.484902058289	2.00847311150978	0.369857972465129	5.43039020660599	5.62309655808721e-08	7.15455119263912e-07
ARHGDIG	403.481873855331	-2.10461116476703	0.38756683484812	-5.43031801364477	5.62537183960524e-08	7.15455119263912e-07
OGFR	1008.72721821875	0.513508218598417	0.0945945033182207	5.42852069185193	5.68230589268404e-08	7.22167911185708e-07
MDFIC	919.036715532721	1.38555519544822	0.255279270352802	5.42760559262546	5.71150776626788e-08	7.25348970228878e-07
SHISA2	410.570738823208	2.11934136808987	0.390496516503736	5.42729903730034	5.72132277927879e-08	7.26065093726577e-07
BAHD1	2517.48291557478	-0.562886249496663	0.103758382815659	-5.42497130566028	5.79638509249342e-08	7.34518594884042e-07
ST3GAL4	1224.92364672471	0.712775216114397	0.13138530939021	5.42507544734304	5.79300654083694e-08	7.34518594884042e-07
LOC105615131	425.609437609286	2.16658096781011	0.39943294801599	5.4241418455129	5.82336258670428e-08	7.37399722741737e-07
CMYA5	37560.8473723955	-1.64822612798204	0.303895635064931	-5.42365844652516	5.83914080446713e-08	7.38859548955353e-07
EIF2AK3	841.615220636861	1.0778698973442	0.198754334516656	5.42312649414882	5.85655168747357e-08	7.40523691915749e-07
PCNA	829.856745755069	0.524904995393784	0.0967970474029832	5.42273767100056	5.86930974090274e-08	7.41597522931214e-07
CORO6	2905.92797664703	-1.0737674409122	0.19805991613007	-5.42142732306844	5.91250344817704e-08	7.46512599491692e-07
CCNK	762.569736967452	-0.471716787206376	0.0870118426565587	-5.42129407681059	5.91691293004767e-08	7.46527200303401e-07
MARCKSL1	928.302742483053	2.12063552044487	0.391178314265146	5.42114796017929	5.92175199068735e-08	7.46595939884628e-07
NRM	252.641462179096	1.1109696681699	0.205086416055083	5.41708070938987	6.05799990783286e-08	7.63220191286826e-07
LOC101121646	91.8811029510251	2.51687460064227	0.464697011177883	5.41616266104802	6.08917096210041e-08	7.66591791072251e-07
IFT172	2678.62970796905	-0.796660511083927	0.14711595028197	-5.41518788110336	6.12243835286224e-08	7.70222237357908e-07
IFI44L	276.882866245617	1.45221538218027	0.268235469091661	5.41395732301167	6.16468651047613e-08	7.74976425677065e-07
BCL9	2831.13777346729	-0.508162478877579	0.093872279243827	-5.41333909191296	6.18601840695222e-08	7.77096214040978e-07
GSK3A	2759.44711260472	-0.433888129506596	0.0801555082070105	-5.41307939045227	6.19500065140944e-08	7.77662681049853e-07
RBM12B	2532.71339740932	-0.373987848760504	0.069100398333491	-5.41223868139762	6.22416484396783e-08	7.80759956545633e-07
INCA1	2342.00006838874	-1.71077471954477	0.316111116241808	-5.41194102847089	6.23452227307293e-08	7.81495344193555e-07
NUPR1	994.29985518749	1.70333854815738	0.314807128570242	5.41073690387326	6.27659287580881e-08	7.86202044227752e-07
MTHFD2	186.666685986877	1.35862763860316	0.251279860629341	5.40683059597543	6.41497642685308e-08	8.02957380541884e-07
SPTA1	57.9136756582009	2.85270669364767	0.527690382808804	5.40602365815956	6.44392886290815e-08	8.06001059068497e-07
GFI1	72.4196175481108	2.20799747946597	0.408711196460811	5.40234155214215	6.57765519123428e-08	8.22135968043129e-07
DRP2	83.6454902001575	2.1409486423898	0.396375362190324	5.40131614275712	6.61537197206158e-08	8.26256157372576e-07
NT5C	47.9240075271521	2.06926191971679	0.383158426446853	5.40053872468809	6.64410664501965e-08	8.28946578127381e-07
CRYBB1	100.252876616775	1.67742374098003	0.310606674873021	5.40047551027607	6.64644846376147e-08	8.28946578127381e-07
LOC101121820	79.4967941560626	2.16171057157268	0.40032818794984	5.39984601794649	6.66981208364324e-08	8.31264178395852e-07
HMG20A	2708.77840645713	-0.428726454074711	0.0793989319831572	-5.39965013843834	6.67709837159612e-08	8.31576162525574e-07
MAP7D1	23471.9281187647	-0.824791270468144	0.152774473343721	-5.39875054003609	6.710660602484e-08	8.3514893051812e-07
MAGIX	2784.0606080453	-1.32743369133614	0.245883706598758	-5.39862404751486	6.71539287279611e-08	8.3514893051812e-07
DCTN4	6599.93495683885	-0.664725118612048	0.123143742979674	-5.3979609725016	6.74025241676713e-08	8.37053422679128e-07
LIMD1	4566.44926012947	-1.1577309006689	0.214475684991775	-5.39795875095724	6.74033585500275e-08	8.37053422679128e-07
LOC101121762	62.4768117659997	1.87793581790545	0.347940815149318	5.39728521673877	6.76567909189956e-08	8.3900211620375e-07
HYAL1	1271.17669777813	0.781966609216078	0.144879519597287	5.39735782800539	6.76294249700584e-08	8.3900211620375e-07
GTL2	10020.0139259436	1.57813468729231	0.292403876694101	5.39710589727671	6.77244193331239e-08	8.39242162883601e-07
SLC4A3	9963.63081587933	-1.17184193329073	0.217235542697082	-5.39433795566673	6.87766628516552e-08	8.51505082642827e-07
CSGALNACT2	899.96601206904	0.884193115343572	0.163914130482897	5.39424583309996	6.8811954510133e-08	8.51505082642827e-07
CA14	5530.1286379819	-1.76384051593267	0.3271106099448	-5.39218375163776	6.96065335409664e-08	8.60724887726345e-07
EVL	3135.13675318634	1.10728698415269	0.205414243539298	5.39050732351411	7.02590522628262e-08	8.68176178138945e-07
ATAD2	504.93889994271	1.32285967278322	0.245454419199151	5.38943106870651	7.06810834077316e-08	8.72770821112799e-07
FAM161B	518.564050467482	-0.834273263268515	0.154863203803973	-5.38716262337273	7.15786647662067e-08	8.83226874113037e-07
PI16	1267.63544937715	2.76422409760308	0.513194990039993	5.38630374662789	7.19213794543923e-08	8.86826314322031e-07
LARP4B	3859.49614059284	-0.714188575071128	0.132608236945437	-5.38570296628699	7.21620509529308e-08	8.89163301111024e-07
ANKRD17	5628.77070587095	-0.449457748636557	0.0834648115803271	-5.38499686426532	7.24459113806651e-08	8.92028764351447e-07
LOC105616627	92.5945014697864	1.88985135372119	0.351058136867004	5.38330024362076	7.31323991659504e-08	8.99844226397178e-07
HCLS1	783.125495574064	1.43034956453557	0.265760114529321	5.38210772172799	7.36186844041605e-08	9.05187020545074e-07
CD28	80.2010374084521	2.36995447767025	0.440441208165672	5.3808645370412	7.41289626655239e-08	9.10817063535546e-07
FLII	10972.0090794484	-0.409238876444294	0.0761247384294973	-5.3758986222765	7.62016608213118e-08	9.34962649992468e-07
PPP1R18	1423.97939065573	0.968391585041862	0.180133729265171	5.37595923313349	7.61760276484671e-08	9.34962649992468e-07
LOC106991607	159.214972380938	-0.991832647696696	0.184519638742652	-5.37521455415377	7.64915425303798e-08	9.37857516525517e-07
IDH1	1881.49492728771	1.07501040933107	0.200013448527051	5.37469063829316	7.67142798010679e-08	9.3992562975431e-07
GBA2	4564.15826323165	-0.545480996869945	0.101507382954533	-5.37380613107007	7.70917448368559e-08	9.43254643660752e-07
CNOT4	1342.24012111276	-0.498203202949543	0.0927111067034052	-5.37371649055339	7.71300993158992e-08	9.43254643660752e-07
ASPHD2	113.923071797839	1.5540588017444	0.289198621387336	5.37367292516578	7.71487463065449e-08	9.43254643660752e-07
IQCA1L	264.770734161053	-1.11041808969465	0.206671391291082	-5.37286792699189	7.74940907932235e-08	9.46811147245948e-07
PRKCZ	1950.24158275007	-1.06643074017697	0.19862578033554	-5.36904493654067	7.91546968403012e-08	9.66421038810025e-07
ZC3H3	910.416544366463	-0.479220185512583	0.0892614566657199	-5.36872468155255	7.92953609424749e-08	9.67459049365522e-07
DSEL	919.601478325338	1.54946048006138	0.288616965748159	5.36857033350355	7.9363240933871e-08	9.67608209590661e-07
GADD45G	11768.0669363017	-1.63278047006088	0.304172088959247	-5.36794968811105	7.9636760120676e-08	9.70262586866204e-07
CAMTA2	6778.71545678597	-0.550548007640594	0.102577236778244	-5.36715576410773	7.99879744088845e-08	9.73859189826936e-07
LOC101118515	350.969883572845	1.51518982981945	0.282342752208717	5.36649096874768	8.02832185048442e-08	9.76769794909183e-07
PKMYT1	115.270328520405	1.20030769702753	0.223686685832584	5.36602208826094	8.04920886628494e-08	9.78626191253356e-07
ATP6V0D2	55.2072803320901	7.51719906688109	1.40100530005664	5.36557503856493	8.06917239405786e-08	9.8036779345276e-07
CLPTM1	3799.47281385462	-0.664028146421971	0.123816289477255	-5.3630111936439	8.18459321189016e-08	9.93696491493871e-07
LOC101116551	66.5097204767613	2.50406230129763	0.466954416099872	5.36254121379176	8.20592375273459e-08	9.95591000453898e-07
TMEM167A	1531.24370578541	1.0751508137837	0.200510341948412	5.36207161853184	8.22729059922994e-08	9.97487268885717e-07
ZNF784	657.011396986768	-1.09573358633053	0.204363234431496	-5.36169624335156	8.24440911441968e-08	9.98866180232059e-07
ACVR1C	40.56459312982	5.27007017308001	0.982963339301024	5.36141070818319	8.25745367943386e-08	9.99749928068503e-07
CLUH	12859.3425812789	-1.15673581587721	0.215769282673486	-5.36098466632828	8.27695440344452e-08	1.00141356477583e-06
CCDC3	462.135807468436	1.63349026390973	0.304707255664184	5.36085122209886	8.28307155871872e-08	1.00145676022172e-06
MTBP	626.546475173686	0.526459512189952	0.0982287778738592	5.35952420039274	8.34414165896327e-08	1.00813931120733e-06
GFRA1	474.872033081021	1.61952995970564	0.302222674976578	5.35873080943102	8.38086186396603e-08	1.01187266921468e-06
HDAC4	985.62175580053	-0.713920987081302	0.13325093855886	-5.35771826301957	8.42795248451863e-08	1.01685206034588e-06
ADGRB2	198.682287581668	2.48409543500249	0.463815548714298	5.35578300875946	8.51866939138006e-08	1.02708450789552e-06
PATL1	3347.95497381383	-0.51082545601794	0.0954278412900697	-5.35300232209169	8.65067386300438e-08	1.04227730964791e-06
HS3ST1	71.8632961562238	2.48227257442097	0.463819716475139	5.35180477726418	8.70813177117769e-08	1.048473538599e-06
ELP2	2663.10603665299	-0.772404651327699	0.144354518140273	-5.35074801453136	8.75914175394095e-08	1.05388538777867e-06
CX3CR1	152.450693955276	1.9193641506198	0.358934157874888	5.34739898254215	8.92271812700723e-08	1.07282418641873e-06
GFAP	120.439996745805	3.68335152941711	0.688875352348056	5.34690567293819	8.94706132241082e-08	1.0742652496646e-06
SOAT1	517.23030431209	1.27247573332097	0.237979767094945	5.34699125414853	8.94283356817491e-08	1.0742652496646e-06
LOC101112384	3750.71714244726	-0.977367037225512	0.182848125319658	-5.34523958348965	9.02975354393926e-08	1.08344579099329e-06
ZDHHC5	3093.21658832004	-0.470952415357894	0.088200980291646	-5.33953720016081	9.31841485207924e-08	1.11731007322931e-06
ACSS3	328.570769694274	2.34086159555611	0.438422823647417	5.33927858974479	9.33171557779282e-08	1.11813374938322e-06
INPP5D	1073.48604464048	1.05712287484671	0.198090338203435	5.33656958958325	9.4721528077977e-08	1.13365246722837e-06
ADGRL1	683.350170439502	1.676934320275	0.314236898357798	5.33652899783142	9.47427260372037e-08	1.13365246722837e-06
LRRK1	1538.82043294698	1.01857488994722	0.190894959787979	5.33578723649128	9.51309007996644e-08	1.13751433377095e-06
DTX3L	719.33645176176	0.706450554927477	0.132430932995916	5.33448295610258	9.58171869335057e-08	1.14493306668449e-06
SLC39A11	394.252276369585	0.771161208748803	0.144614285572165	5.33253824611941	9.6849362444344e-08	1.15647185127566e-06
SH2B1	2295.70409599832	-0.582120652032387	0.109171461912977	-5.3321686989628	9.70467168129829e-08	1.15803309437922e-06
VNN2	336.015090735957	1.89882267520203	0.356188117144101	5.33095458216488	9.76978526649286e-08	1.16500333774516e-06
MYH14	16127.130246833	-1.29565476462131	0.243078090734496	-5.33019969305462	9.8104832814174e-08	1.16905457389118e-06
ASIC4	216.529826109984	2.05560726159503	0.385727102119703	5.32917508336531	9.86598525117387e-08	1.17405899778856e-06
SIX4	80.9628253440413	1.67671160829285	0.314624682305977	5.32924370714891	9.86225849982223e-08	1.17405899778856e-06
ATP5G2	15058.7518357951	-1.0959170832741	0.205703296177204	-5.32765932117113	9.94865018403026e-08	1.1830864028697e-06
ICOS	117.094443647073	2.68066965306993	0.503213065098023	5.32710662539685	9.97895896592486e-08	1.18587956651791e-06
RXRB	2283.93904872302	-0.49528875689861	0.0929920179966511	-5.3261426901871	1.00320333356389e-07	1.19137248342498e-06
LOC105605975	225.540837506512	1.05879192098151	0.198800432023102	5.32590352146958	1.00452442370013e-07	1.19212707375088e-06
CA5B	130.287521217557	1.76200865213271	0.330871388304144	5.32535817365096	1.0075430479662e-07	1.19489382209689e-06
APRT	592.673342744677	0.98190359252922	0.1844041456145	5.32473708363319	1.01099161696817e-07	1.19816634305444e-06
NKG7	618.255246032842	1.96744700793476	0.369554033040937	5.32384125738068	1.01598577496038e-07	1.20326489669354e-06
HACD4	97.6609362087616	2.25198115600494	0.423056300274516	5.3231240252034	1.02000149028723e-07	1.20719849626507e-06
TMEM2	832.91657999587	1.39887667390689	0.262824821442499	5.32246789412521	1.02368855871691e-07	1.2107380463845e-06
RNASE4	2257.86026727705	1.1969608373911	0.224905907110334	5.32205157601261	1.02603470601384e-07	1.21268792649604e-06
PARP1	7904.93578927697	-0.805210665729125	0.151300699243988	-5.32192296369127	1.02676054824991e-07	1.21272139211094e-06
C1H1orf54	335.684233018833	1.12072336691253	0.210629053532214	5.32083940044446	1.03289555823209e-07	1.21888722793562e-06
CTSO	343.512067915596	0.939097715410868	0.176497126509059	5.32075356684443	1.03338305186765e-07	1.21888722793562e-06
LOC105614766	16.1879830276043	4.38912752321748	0.824985327740458	5.32024919187206	1.03625216172991e-07	1.22144271754822e-06
CLDN11	173.726480874881	2.37728923810001	0.446995711431263	5.3183714682363	1.04700142614443e-07	1.2332768831265e-06
IRF4	144.207872360992	1.91371816598132	0.359952723873674	5.31658198161861	1.05734595069201e-07	1.24461859842459e-06
LOC101117269	3126.02727340181	-0.503807505402276	0.0947673537942179	-5.31625591758388	1.0592414602604e-07	1.24600622652823e-06
FKRP	1647.37314132415	-0.673759609323383	0.126755564566788	-5.31542430997873	1.06409075096744e-07	1.25086421881811e-06
EVI2A	126.53658623317	2.3585504704572	0.443783258520368	5.31464498755748	1.06865465270352e-07	1.25538039134482e-06
LOC101110145	46849.78750696	-0.866904298791449	0.163144786417686	-5.31371132248129	1.07414736985361e-07	1.26098083540006e-06
ANKRD52	1853.1215064625	-0.583354890492588	0.109823495012222	-5.31174946151245	1.08577809193084e-07	1.27377448760523e-06
LOC101122496	54.1040108128442	2.59011357686476	0.487814500839645	5.30962809101935	1.09849158783486e-07	1.28782027957497e-06
ARHGEF10L	5801.65262397548	-0.68358618717273	0.128759495682284	-5.30901572385379	1.10218825605195e-07	1.29128335712393e-06
FAM65A	5867.43611091543	-0.517830744791168	0.0976224603624807	-5.30442218797209	1.13030443606161e-07	1.32333151012574e-06
FBXO7	2079.18432196898	-0.766081438677456	0.14445137696718	-5.30338619652973	1.13674080502065e-07	1.3295767513505e-06
LOC101101888	270.570423492785	2.19364717877574	0.413636772715866	5.30331760489435	1.13716819812389e-07	1.3295767513505e-06
IKZF4	506.415074528396	-0.532887097676707	0.100504428325119	-5.30212555364114	1.14462072680975e-07	1.3367061412516e-06
LOC101102814	148.692891018535	-1.14216393961916	0.21541742213007	-5.3020964057843	1.14480354556749e-07	1.3367061412516e-06
MAP3K1	5114.89556234973	-0.851423574127911	0.160598536426423	-5.30156496487119	1.14814176330135e-07	1.33891070874181e-06
PPP2R5C	7075.09401112579	-0.659328419770702	0.12436520251223	-5.30155064641866	1.14823183408147e-07	1.33891070874181e-06
NECAB2	161.968207955518	1.80260236274378	0.340063342759805	5.30078410720382	1.15306377272351e-07	1.34364388422057e-06
LOC100144429	16.0681077459401	3.85995463154268	0.728457660694267	5.29880436409153	1.16563444302754e-07	1.35738248000514e-06
WDHD1	229.870537473552	1.03287783389785	0.194977461399339	5.29742169420486	1.17449245139705e-07	1.36678217938347e-06
SPIN4	95.0053469768361	2.03402566649259	0.383999257387953	5.29695208352349	1.17751578121929e-07	1.36938390450024e-06
IGFBP7	10320.2203419749	1.40629893095602	0.26553145121524	5.29616708122486	1.18258640911437e-07	1.37436145112717e-06
SRGAP1	543.616486117632	1.91662227910719	0.361954915978775	5.29519615426242	1.18888722688545e-07	1.38076107726323e-06
CAMK4	37.3778704631784	2.10521312619194	0.397702081460351	5.29344256500156	1.20034953061268e-07	1.39314265281923e-06
GDF7	109.428802288126	1.90052515470486	0.359047932238028	5.29323520360763	1.20171199339451e-07	1.39379351015057e-06
COPS7A	3379.66169687457	-0.695999113371481	0.131517360529076	-5.29207026792184	1.2093940339959e-07	1.40176831167018e-06
AARS	8544.94109528229	-0.588237009829875	0.111250937266412	-5.28747913755752	1.24013499663141e-07	1.43644150908952e-06
PRDX6	9965.04937562111	-0.771593218645997	0.145984712336457	-5.2854384976125	1.25404000397737e-07	1.45011912296427e-06
CEP72	94.2592122771674	1.83127312288609	0.346476822202385	5.28541306528264	1.25421424902831e-07	1.45011912296427e-06
PDCD4	1753.55287758402	1.0007939379363	0.189351393943729	5.28537929978858	1.25444562345465e-07	1.45011912296427e-06
PSD4	14732.6739441032	-1.45688098262798	0.275660804647284	-5.28504944506745	1.25670809083439e-07	1.45080523686897e-06
ARHGEF40	2975.16477892938	1.26477366673709	0.23930917820015	5.28510304639998	1.256340171848e-07	1.45080523686897e-06
ORC1	76.8265975324882	1.25222621434632	0.23697149597387	5.28429045527229	1.2619289906043e-07	1.45476807152499e-06
LOC105602706	510.95927099556	-1.14702372569278	0.217067261386667	-5.28418573287087	1.26265099501393e-07	1.45476807152499e-06
MAP7	375.333707921609	-1.87528222029076	0.354876520910658	-5.28432316536058	1.2617035540852e-07	1.45476807152499e-06
PLEKHH2	414.359133149332	1.28441123496235	0.243133749392649	5.28273527706795	1.27269229973125e-07	1.46536611411441e-06
FOXM1	48.3483421560326	3.11862456438216	0.590367774765917	5.28251150838764	1.27424828189357e-07	1.46618667299812e-06
LOC101112864	115578.509499041	-1.42484317371497	0.269766196714326	-5.2817706260797	1.27941317440545e-07	1.47115591601939e-06
LOC101117178	464.297469495754	1.01219041172446	0.191644709378486	5.28159851115664	1.28061593032397e-07	1.47156566851372e-06
DECR2	1100.31151948763	-1.22864806060384	0.232665740881828	-5.28074333568464	1.28660821860377e-07	1.47747493319981e-06
PTGR1	766.502158583765	1.11112812207169	0.210425693217367	5.28038237670864	1.28914562241857e-07	1.47941160339071e-06
PPP1R7	4294.17676741354	-0.940076220387381	0.178094165437842	-5.27853463405844	1.30221055542249e-07	1.49243458909528e-06
BRSK1	65.2513388594669	2.68447615065521	0.508555174790778	5.27863304460449	1.30151150099197e-07	1.49243458909528e-06
CORO1B	1072.12186639299	0.809272868856281	0.153320913325391	5.27829407811296	1.30392086212199e-07	1.49341028385065e-06
MRPS27	3245.56892857166	-1.17255835504987	0.222179608401751	-5.27752462741595	1.30940611388869e-07	1.49870537827971e-06
TRAF3	349.1070728401	0.778863451074598	0.147586779221342	5.27732534840743	1.3108303672335e-07	1.49934847136326e-06
NECAP2	1893.22094081475	0.865657838378332	0.164045106228326	5.27695009184527	1.31351640692743e-07	1.50143302109404e-06
LYSMD2	88.8149120375109	1.09304446439987	0.207140467679809	5.27682724985186	1.31439685083089e-07	1.50145227651418e-06
PLEKHM2	11413.5683684813	-0.950875312787642	0.180238779931288	-5.27564219614748	1.32291984354243e-07	1.51019595534003e-06
MCUR1	5760.5464751628	-1.00039066868064	0.189731355439499	-5.27266917143617	1.34453803034411e-07	1.53386733566684e-06
PLCXD3	102.853623475233	2.06048360976871	0.390846095214736	5.27185415179	1.35052383314448e-07	1.53968572872458e-06
CDCP1	54.6214622061617	4.2836047650061	0.812680566828789	5.27095754451397	1.35713862317386e-07	1.54621311287685e-06
IGLON5	24.1407653924631	2.2598158413966	0.428778841606819	5.27035297014214	1.36161659711649e-07	1.55029902799393e-06
TNFAIP2	528.371426089987	1.19600673219597	0.226971701749224	5.26940901873931	1.3686368683199e-07	1.55727229009226e-06
CUL4B	1288.68556061208	0.698143648579532	0.132525692129529	5.26798719071903	1.37927728957593e-07	1.56835284215612e-06
LAMB1	10368.5400061963	1.03843967519072	0.197156932431509	5.26707157787345	1.38617169768519e-07	1.57516216574868e-06
CALCOCO1	8483.15179785064	-0.671595308688522	0.127560433277301	-5.26491868547164	1.40251420196539e-07	1.59269182987395e-06
LOC101110859	4028.08658361366	-1.3272636942421	0.252156899524831	-5.26364218763485	1.41229188079754e-07	1.60274847516619e-06
GPR183	210.194643758393	2.205070200174	0.419204395134026	5.26013139597215	1.43952498382002e-07	1.63244678592693e-06
CXCL16	786.703643969333	1.21887848298925	0.231724738102053	5.26002744882787	1.44033899091908e-07	1.63244678592693e-06
COL6A2	14180.258045928	1.44320847641471	0.27441897742419	5.2591423886251	1.44728792862179e-07	1.63925393661358e-06
LMO7	23827.2280617894	-1.23649700938023	0.235131835384593	-5.2587392402979	1.45046393485712e-07	1.64178163876471e-06
TLE2	1657.8280710916	-0.85363692049249	0.162360751271951	-5.25765564525299	1.45903395160525e-07	1.65040756555686e-06
GNPAT	3708.85328637444	-0.672588815630533	0.127943518206042	-5.25691981165771	1.46488146488354e-07	1.65594467805366e-06
SEMA4A	256.741751892375	1.84003646130953	0.350058535274114	5.25636793820408	1.46928195406657e-07	1.65983989950626e-06
RAP1GAP2	3994.09509844364	-1.47520094026046	0.280713519395237	-5.25518309000079	1.47877284411434e-07	1.66947692647869e-06
LOC105611518	18.1417095005115	3.52382432385704	0.670609867950767	5.25465623496572	1.48301208591437e-07	1.6731763871322e-06
NCOA4	9466.91471728244	-0.744306788744019	0.141653693366379	-5.25441145271741	1.48498567777216e-07	1.67431653655946e-06
SYNPO	40872.7723948181	-1.22437855622307	0.233072075812029	-5.25321856750665	1.49463989380815e-07	1.68410947464346e-06
REC114	69.0765716094068	2.66781653242236	0.50787852351348	5.25286344846112	1.49752563654924e-07	1.68626818115577e-06
EPHA3	122.447875563885	4.82631679127005	0.918936409187137	5.25206830746783	1.50400660705894e-07	1.69246982979461e-06
C25H10orf128	79.9722843078256	2.07878110881126	0.395842364529942	5.2515377207788	1.50834635052127e-07	1.69625547543097e-06
ALDH7A1	6771.20414658137	-0.759291976466828	0.144608504816378	-5.25067303220489	1.51544472223497e-07	1.703136518473e-06
PVALB	26.7904641851921	6.47387290527175	1.23344665651598	5.24860387846687	1.53256214434616e-07	1.72126133343685e-06
BRCA1	114.458570276715	1.72549181954928	0.32877537250729	5.24823926558251	1.53559778007215e-07	1.72355732758776e-06
FBLN2	3905.03525602538	1.23664972254875	0.235661401948961	5.24757008284531	1.54118429112968e-07	1.72871161842456e-06
BCL2L15	133.064972611674	1.91787964612394	0.36555630255107	5.24646855420036	1.5504229678887e-07	1.73571498517147e-06
TAGAP	212.273150388801	1.46147679644409	0.278557522451927	5.24658886818005	1.54941127798992e-07	1.73571498517147e-06
LOC105604675	98.4395327060484	-1.60773785270754	0.306438981213575	-5.24651872402297	1.55000102488138e-07	1.73571498517147e-06
PRKCD	624.444320686345	1.65817809374139	0.316079313990143	5.24608229753719	1.55367522204067e-07	1.73823664159583e-06
DMXL2	183.922771091407	2.22060879720365	0.423300363662124	5.24594115155575	1.55486530642822e-07	1.73844940305858e-06
SNUPN	1226.92686386234	-0.660267200897033	0.125903779996994	-5.24422063350916	1.56944305388079e-07	1.75362062562798e-06
REEP4	179.734377506684	1.0611141927439	0.202362145839544	5.24363975456789	1.57439455023337e-07	1.75802335583541e-06
EML1	1991.07918149967	-0.732837777782476	0.139822470000884	-5.24120177377671	1.59534150491964e-07	1.78027005163883e-06
CACNB1	439.248950273134	0.855751897823018	0.163289201669872	5.24071334216651	1.59957035743075e-07	1.7838441458814e-06
MYADML2	2160.8012833305	-1.32192399478771	0.252264205925713	-5.24023608476975	1.60371293261829e-07	1.78731750298087e-06
CDC37	6650.52103086576	-0.653248903023028	0.12474568679347	-5.23664520845959	1.63521598904237e-07	1.82125978126141e-06
RGS20	43.6193124056613	2.2685880393294	0.433247296794233	5.23624280201072	1.63878339579606e-07	1.82406454028875e-06
SLC50A1	458.92600277137	0.953379152706447	0.182083141873669	5.23595508566033	1.64133866641631e-07	1.82457250986662e-06
LSM14B	2646.34785997904	-0.700347428668285	0.133756481945458	-5.23598870486041	1.64103988842599e-07	1.82457250986662e-06
LAG3	46.0086568965636	2.20168113634129	0.42051056782645	5.23573318911202	1.64331200818062e-07	1.82474502300991e-06
CPEB3	1647.60752126615	-1.05910504644034	0.202285218592957	-5.23570161876976	1.64359295181958e-07	1.82474502300991e-06
EIF4B	17476.1238306505	-0.794513240904409	0.1517827721337	-5.23454163957786	1.6539478391035e-07	1.83506937655734e-06
DESI2	2610.43316566129	-0.454796144814089	0.0868924647458739	-5.2340113281881	1.65870280030129e-07	1.83917135752795e-06
GOT1	38379.1728194737	-1.44869974292004	0.276941246764032	-5.23107251031627	1.68529382493177e-07	1.86746452774148e-06
CD74	18953.2518522334	1.96157480207581	0.375057452051941	5.23006486431352	1.69450574161296e-07	1.87528178381177e-06
SFXN3	558.970908210576	1.16332116002856	0.222427113070957	5.23012300059589	1.69397293795684e-07	1.87528178381177e-06
TIGD7	301.950734437148	-1.21817557919393	0.232971616214493	-5.22885834329438	1.70559983224495e-07	1.88635869487346e-06
HMHA1	1141.17258510641	1.74750037285043	0.334284873797902	5.22757836152323	1.71744616517519e-07	1.89825295789802e-06
C26H4orf47	272.969552873344	1.04569403620678	0.200073308869005	5.22655441706834	1.72698008751407e-07	1.90757787811433e-06
FAAP24	261.339511595859	1.04493749297479	0.199943079570665	5.22617484545387	1.73052725301567e-07	1.91028233783685e-06
SGK3	350.14869745104	0.888397565649827	0.169994289534493	5.22604358112609	1.73175558033775e-07	1.91042528678631e-06
GPR37	38.3175905215632	2.28480223724138	0.43727539821155	5.22508754571188	1.74072729891065e-07	1.91910493461385e-06
TMEM260	1147.78871176047	0.888672332562089	0.170115911614051	5.22392246633728	1.7517215083981e-07	1.93000191033013e-06
ZBTB18	1931.15500937543	-0.845367321277248	0.161837948992295	-5.22354198468925	1.75532642249258e-07	1.93274890319544e-06
TAB3	857.835786612432	-0.708523115199602	0.135682667845845	-5.22191320710606	1.77083968365389e-07	1.94760218196213e-06
ZCCHC12	46.3085745610249	2.23123056646334	0.427284056342517	5.22189052772602	1.7710566258381e-07	1.94760218196213e-06
TMEM181	794.034659720063	0.815512055395703	0.156200455981582	5.22093261681553	1.78024312935821e-07	1.95646694355384e-06
STEAP1	53.0697959044939	4.29828376286021	0.823448036144564	5.21986036056999	1.79058086521237e-07	1.96658489719408e-06
NUP98	3393.61052165203	-0.512577418882216	0.0982017611229359	-5.2196357073529	1.79275411199244e-07	1.96772872418564e-06
SPN	332.280803346337	1.4813611810526	0.283848066190646	5.21885246897416	1.80035095188067e-07	1.97482029333737e-06
HNRNPUL2	7389.99195560189	-0.496408151456937	0.0951562651881788	-5.21676791827897	1.82072151300305e-07	1.99590568884432e-06
IL12RB1	101.449886236036	2.09930321392711	0.402511603647493	5.2155098012171	1.83312366409361e-07	2.00823491014061e-06
CDC42BPB	6699.949350973	-0.37173501787207	0.0713061251240773	-5.21322701556461	1.85583552989063e-07	2.0318360530654e-06
PPFIA1	2628.25953553312	-0.442249876727194	0.0848367537080429	-5.21295143198374	1.85859569482308e-07	2.03314912140846e-06
PRICKLE3	2236.74935218531	-0.941222126409361	0.180557243066248	-5.21287382563776	1.85937369322412e-07	2.03314912140846e-06
CENPM	113.518396060159	1.67811902993577	0.321976288527963	5.21193357935744	1.86882464681669e-07	2.04219895094626e-06
LOC101108797	438.755846814116	2.31693226352068	0.444585705930438	5.21144119708427	1.87379237167413e-07	2.04634134258332e-06
COL9A3	56.8671123075282	3.04570556223164	0.584471588477889	5.21104125893171	1.87783680537922e-07	2.04947085362982e-06
FPGS	1661.30868214466	-1.14654306302562	0.220080628611388	-5.20965007351988	1.8919712065336e-07	2.06360171874486e-06
TNFRSF21	946.826831426854	0.806625685337512	0.154839945522335	5.2094159721928	1.89435975528438e-07	2.06491151757832e-06
RFTN2	828.010614449948	0.66600000708628	0.127855629044133	5.20900027683876	1.89860830310466e-07	2.06824586201614e-06
QKI	19313.0190962567	-0.78665567346616	0.151038994057621	-5.2082952377586	1.90583510835802e-07	2.07481835904274e-06
DPY19L3	577.052233000204	1.2301807130783	0.236227138201088	5.20761806812861	1.91280127484643e-07	2.08109905910388e-06
ARSB	2036.58902261286	0.860957958718631	0.165331563268114	5.20746275968153	1.91440242719048e-07	2.08153849900773e-06
ANGPTL5	344.893442332315	2.50376765362443	0.480837595037509	5.20709628253821	1.91818575999171e-07	2.08434860145099e-06
ASB1	6023.70493918772	-0.72850990333223	0.139942196889097	-5.20579153055291	1.93171414467512e-07	2.0977377963349e-06
PTPN21	5959.39682881933	-0.708974947643248	0.136193206727653	-5.2056557348047	1.93312743659035e-07	2.09796214809987e-06
ADAMTS12	541.567697594004	1.98877864425046	0.3821816148137	5.20375278967805	1.95303774799794e-07	2.11712301735723e-06
FAM160A1	1789.66020676949	-1.25085540243587	0.240376432192818	-5.20373562010646	1.95321829048717e-07	2.11712301735723e-06
IL34	443.19485794952	1.35133504829987	0.259697228078564	5.20350201000627	1.9556763646422e-07	2.11846662153703e-06
ECHS1	17369.3001535491	-1.25141740748704	0.240507270587328	-5.20324148384801	1.95842117942e-07	2.12011896795742e-06
THRA	6672.99120785848	-0.968618234401029	0.186163333425162	-5.2030559218065	1.96037846797774e-07	2.12091723984201e-06
TSC22D2	4310.10036335322	-0.862739316946718	0.165852251675761	-5.20185471243021	1.97309450640444e-07	2.13334708260869e-06
LOC106991307	348.446847532029	-1.73935500358308	0.334432984659623	-5.20090745640223	1.98317837334679e-07	2.14291729018069e-06
MOCOS	601.408135954698	1.41647520028192	0.272410969893042	5.19977297844533	1.99532084185508e-07	2.1546986432604e-06
RAB5B	10885.4215738845	-0.525847818449948	0.101136999801584	-5.19936145507168	1.99974316608532e-07	2.15813374832771e-06
EIF3L	4609.41841295094	-0.508836508405588	0.097912258820637	-5.19686211445405	2.0268058269939e-07	2.18598300918833e-06
SPON2	372.463023604587	3.2591454440755	0.627316116754545	5.19537974081851	2.0430237168067e-07	2.202108514594e-06
LOC101117231	63.7183632867258	2.44462527406535	0.470609248843762	5.19459674894096	2.05164057529218e-07	2.21002621078252e-06
VSNL1	119.131160378263	2.05349326132368	0.395340490843374	5.1942396715879	2.05558187805591e-07	2.2129007140483e-06
LEP	39.620827434247	6.51358450140103	1.254099838962	5.19383249964549	2.06008503785789e-07	2.21594574960859e-06
RHOG	918.014499133406	1.05350678164687	0.202841119868188	5.19375352656044	2.06095955200568e-07	2.21594574960859e-06
SEMA3D	279.412316957889	2.41651890033321	0.46541604355244	5.19216931562638	2.07857840115226e-07	2.23350828692417e-06
DYRK2	5508.45733022585	-1.09189593737979	0.210308431238467	-5.19187904616954	2.08182238194716e-07	2.23561234913733e-06
LONP1	7600.60303620597	-0.868987697037403	0.167390364869531	-5.19138420968683	2.08736383734863e-07	2.24017948618168e-06
SRP68	4097.01487565788	-0.58333120328373	0.112371598965342	-5.19109106442141	2.09065336269468e-07	2.24232568561441e-06
ZER1	2566.14490439708	-0.798672408524347	0.153904701513645	-5.18939577978738	2.10977546139983e-07	2.26143996127605e-06
MAPK12	4551.50796562551	-1.15836614816878	0.223244401581975	-5.18878027829705	2.11675979447774e-07	2.26613212972845e-06
FCHO1	174.735872886691	1.61426011837044	0.311103474478635	5.18882060406335	2.11630151925908e-07	2.26613212972845e-06
TUBGCP2	5278.24880729037	-0.526180174948288	0.101420981633001	-5.18808008437848	2.12473233337416e-07	2.27326746757189e-06
SMO	1207.15371495427	0.803755725917831	0.154982150482493	5.18611803627426	2.14722746698019e-07	2.29592230878952e-06
LOC105604784	41.5638925957416	2.28009440825374	0.43972437269299	5.18528093926163	2.1568947776056e-07	2.30484158595274e-06
GCC2	1678.71130212315	0.460000268725744	0.0887226742500336	5.18469796603961	2.16365214129869e-07	2.31007698974878e-06
MLX	3426.90441377591	-0.585461423570262	0.112922527386355	-5.18462911804263	2.16445152208718e-07	2.31007698974878e-06
MYPN	13551.8894986875	-1.43492876363429	0.276808223508139	-5.18383719041533	2.17366698666073e-07	2.31848921656954e-06
EXOC3L2	114.88925655366	1.63829121860084	0.316059077780886	5.18349680098926	2.1776396538929e-07	2.32130245386769e-06
PIP5K1B	1073.68326290383	-1.18804552995437	0.229208360693882	-5.18325564721027	2.18045839215161e-07	2.32154962651561e-06
CLIC5	30236.0040385885	-1.40571298316947	0.271203085555889	-5.18324848807735	2.1805421259059e-07	2.32154962651561e-06
CCNG2	835.831229428666	0.938645198727726	0.18111651977427	5.1825487807384	2.18874096507942e-07	2.32885253481462e-06
SIT1	158.229125918208	1.97208362337756	0.380537013574535	5.18237005344894	2.19083997836518e-07	2.32966017515945e-06
ORAI2	291.102899925177	0.830218572457174	0.160229319149632	5.18143980679257	2.20179645080416e-07	2.33987977345239e-06
ASB15	4282.67796647486	-1.25396502890188	0.242031971151584	-5.18098920128419	2.20712271250161e-07	2.3441072376025e-06
ACRBP	45.6322647638769	2.16926640362383	0.41871547754408	5.18076479127872	2.20977993288705e-07	2.34549657589586e-06
LITAF	1985.13617098991	1.33234301785836	0.257177370836269	5.18063861344393	2.21127535164192e-07	2.34565181596379e-06
LOC101103766	28.8011319372595	2.30766587626049	0.445536680105104	5.17951939605982	2.22458282888228e-07	2.35832908920411e-06
ZNF219	3348.04094751254	-0.900625133462057	0.173913998710467	-5.17856607369154	2.23597881599303e-07	2.36830197578659e-06
GTPBP6	3747.53792595654	-0.731931237953234	0.141340267427982	-5.1785046913554	2.23671450836396e-07	2.36830197578659e-06
SLC25A24	651.004983492074	1.19956589984111	0.231657173863056	5.17819448384636	2.24043605131725e-07	2.37079861157649e-06
CHST14	660.158123299821	1.00374769951339	0.193861778085273	5.17764620456474	2.2470283664202e-07	2.37632817387966e-06
VPS4A	4130.05146338047	-0.642545430787051	0.124128789748926	-5.17644159817171	2.26157801657193e-07	2.39026111830514e-06
CTPS1	920.227143481048	1.47801558281635	0.285598309681701	5.17515521875322	2.27721584868663e-07	2.40532653373425e-06
HPSE	80.8238281804495	2.28768346799725	0.442109851170592	5.17446843118302	2.28560748761743e-07	2.4127244553562e-06
COPS3	4241.36415605892	-0.731943175383216	0.141457706204171	-5.17428986390304	2.28779423389526e-07	2.41356738777324e-06
TGIF1	142.755573048138	1.86138096097427	0.35979608954262	5.17343299461784	2.29831566404666e-07	2.42319685476745e-06
KLHDC2	3654.07682103768	-0.451777922703977	0.0873552543734674	-5.17173152255392	2.31934666511492e-07	2.44388855270836e-06
USP2	5649.42536958994	-1.46257912639082	0.28285390750744	-5.17079342929829	2.33102133501967e-07	2.45470241857372e-06
TRNAC-GCA	324.70008686806	-1.33642747572043	0.258514498776217	-5.16964225235704	2.34542545541922e-07	2.46837572445028e-06
FCGR2B	283.637697162342	2.4887086220252	0.481473330438788	5.16894387433075	2.35420579159552e-07	2.47611747687112e-06
LOC101114596	1973.97120520076	-1.26791780884948	0.245395663790622	-5.16683053507946	2.38096956627172e-07	2.50275313659009e-06
RNF38	5602.05145285395	-0.708577986563652	0.137167674825427	-5.16577967415031	2.39438708236058e-07	2.51533618211003e-06
LOC106991247	63.2332877056049	1.59192742906567	0.308187574644877	5.16544974566232	2.39861469479815e-07	2.51825574177299e-06
MAN2B1	6989.76880319085	1.44869895332241	0.28049696386988	5.16475805418858	2.40750125807474e-07	2.52606016130884e-06
ARIH2	4699.37063162599	-0.69663775966434	0.134900676224025	-5.16407907776132	2.41625539482621e-07	2.53371630243959e-06
LOC105607837	53.9887643374265	1.92648794814529	0.373116440219692	5.1632352276168	2.42717813762088e-07	2.54363587104742e-06
SMIM19	5431.08926414448	-1.14738218947032	0.222236367973179	-5.16289120423706	2.43164482868083e-07	2.54678174647259e-06
USP47	8466.22982793226	-0.912222302470901	0.176811541566425	-5.15929160726307	2.47885964636667e-07	2.59466910365629e-06
ANGPT4	1000.41620151291	2.52838776549096	0.490128566729979	5.15862150692371	2.48774638905836e-07	2.60240425512446e-06
RGS14	446.108061796545	1.61768786909327	0.313628477230619	5.15797507731972	2.49634837529509e-07	2.60983240245824e-06
LOC101106534	201.391833444468	1.4882887521891	0.288713205208155	5.15490363911855	2.53761387738421e-07	2.65137949953136e-06
LOC101109220	864.029563473565	2.10546731150347	0.408499854648985	5.15414457934789	2.54791312412257e-07	2.66054159615585e-06
PGF	55.5423291362518	2.7661821771707	0.536733600595734	5.15373394566774	2.5535015953484e-07	2.66477663485758e-06
VAV3	316.927087621347	1.27476965735737	0.247387960490214	5.1529171218815	2.56465328571672e-07	2.6748087597763e-06
LOC105602784	66.1245289751012	-1.46090932649736	0.283550866703039	-5.15219489005252	2.57455273430487e-07	2.68352361142832e-06
ARMC8	1939.50763758493	-0.455940713307618	0.0885608186824308	-5.14833444508424	2.62809597308495e-07	2.73605249030269e-06
ARSA	1509.56193069939	0.826297801811362	0.160495264089083	5.14842482425355	2.62683023374545e-07	2.73605249030269e-06
RB1CC1	6026.1352281951	-0.67902752462678	0.131905040981434	-5.14785120852473	2.63487359096958e-07	2.74146692116081e-06
LOC105607491	81.6718909331004	-1.89110840542776	0.367390568676929	-5.14740596700166	2.64113325224675e-07	2.74633628729437e-06
LTF	50.9223725246967	4.47793841162946	0.870018000215223	5.14694915567461	2.64757050122512e-07	2.75138438340107e-06
KLHL21	4419.29317684067	-1.19065320965442	0.231365246120489	-5.14620596489395	2.65807571933301e-07	2.76065140121408e-06
EEF2	84931.4746882712	-0.856165919976224	0.166375112512838	-5.14599754161043	2.66102906445287e-07	2.76206873519866e-06
WDTC1	6562.05870550384	-1.23548242419342	0.2401423021306	-5.14479295497678	2.67816017555914e-07	2.77819169524291e-06
ITGAL	592.73150272693	2.24182607488217	0.435804012307375	5.14411527102004	2.68784467377455e-07	2.78657528313919e-06
SERPINH1	12218.574020899	1.43104596813034	0.278258482522719	5.14286556570113	2.70579246205117e-07	2.80351059268305e-06
SASS6	199.66235972709	1.18786219966423	0.231002096027028	5.14221394564854	2.71519663527574e-07	2.81094901461581e-06
IL25	30.0974711042301	2.04110835650128	0.3969372075878	5.1421441917858	2.71620519070204e-07	2.81094901461581e-06
CRTAP	1776.66862051514	1.1478325062351	0.223272820661907	5.14094148509553	2.73365186496084e-07	2.8273213161338e-06
ECE2	293.733158021963	1.34331572256446	0.261334341036744	5.1402189135778	2.74418560646028e-07	2.83652859416875e-06
RUNX3	225.199478657985	1.78283649286745	0.346886114198709	5.1395441324762	2.75405804422781e-07	2.84504177997295e-06
MAPKAPK2	7478.40097719813	-0.98897432020403	0.192432380089377	-5.13933424169411	2.75713585574252e-07	2.84652992802491e-06
NCF4	140.437143255483	2.30707333968916	0.448982910213151	5.13844355143472	2.77023382301419e-07	2.8567833080099e-06
EPN2	5665.57766027997	-0.705601462772947	0.137318347667682	-5.13843542947765	2.77035353577861e-07	2.8567833080099e-06
LOC105608011	136.665434911215	1.62843641024497	0.317018353936047	5.13672596563126	2.79566150815244e-07	2.88117196092107e-06
ZC3H7B	2923.38983672307	-0.459647936883424	0.089492847669669	-5.13614158954971	2.80436407616133e-07	2.88842854432114e-06
MELK	27.8524167741934	3.07303887121733	0.598434421908456	5.13513053179187	2.81948264288874e-07	2.9022809490387e-06
LOC105616834	592.032395343908	-0.94000510711738	0.183190392515048	-5.13130134289202	2.87745810542074e-07	2.96020630892574e-06
GAREM1	590.662362633046	-0.544646200020462	0.106152141174881	-5.13080748058753	2.88501867350724e-07	2.96622913409798e-06
SART1	3301.7477977846	-0.55014316891441	0.107244322329769	-5.12981160179981	2.90032303147801e-07	2.98020190456718e-06
TRAIP	38.3416906335078	1.89110316967308	0.368713164814093	5.12892771438358	2.91397198694169e-07	2.99245817867503e-06
HHLA2	19.1995455924927	3.26970545147891	0.637589807897886	5.12822728810398	2.92483197336089e-07	3.00183758493816e-06
PRPF6	3664.54968993492	-0.444186122523599	0.0866381230648925	-5.12691303562637	2.9453147891829e-07	3.02107627874536e-06
LOC101106970	23.9670189934315	7.05549765300913	1.37646634167714	5.1258047068644	2.96269585104398e-07	3.03711262183082e-06
PARP12	660.16692201147	0.75921154876348	0.148128849207671	5.12534562189903	2.96992429766387e-07	3.0427285703703e-06
ATP2A2	258805.571965693	-1.54995192167552	0.302428220295316	-5.12502411369552	2.97499668825423e-07	3.04451208005124e-06
PLXNB3	224.578031596011	2.33718758233912	0.456035417683255	5.12501330316068	2.97516738985797e-07	3.04451208005124e-06
ANPEP	416.996722889868	2.82219432237157	0.550929616550825	5.12260411781877	3.01344599825698e-07	3.08186894857034e-06
PRMT1	6752.06855532523	-0.866096698420253	0.169079040120961	-5.12243680707341	3.01612192010948e-07	3.08279222239997e-06
LPAR2	44.1557881555835	2.36286739987735	0.461376394058565	5.12134437371631	3.03365048077866e-07	3.09706677973093e-06
LIPC	76.9288193758372	1.51968974373665	0.2967324682375	5.12141375280953	3.03253434464375e-07	3.09706677973093e-06
CSF1	1674.95954240908	1.01944255827945	0.199089968863934	5.12051191778615	3.04707358602732e-07	3.10848371419208e-06
TSHZ3	209.207147628381	2.10484011085019	0.411067120060824	5.12042926356831	3.04840948619435e-07	3.10848371419208e-06
ART4	130.889879035498	2.0400081128871	0.398509758459632	5.11909199105283	3.07010192678271e-07	3.1269356824279e-06
SMTN	33021.8929116713	-1.55474508937705	0.303714881642353	-5.1190942010141	3.07006595545296e-07	3.1269356824279e-06
SLC35F2	114.147395144728	1.82136566119364	0.355945142909345	5.11698416870242	3.10459668655725e-07	3.1602176810588e-06
SEMA3B	3607.93845791202	1.84830658327922	0.361219467050453	5.11685208544161	3.10677065867983e-07	3.16058014463473e-06
RAB3IL1	593.990085930716	1.70910529655626	0.334044875599968	5.11639429728293	3.11431682256526e-07	3.16640422673214e-06
COL22A1	21.5380051713524	6.15742298959046	1.20384306811707	5.11480537012294	3.14064619564377e-07	3.19130770061149e-06
SESN2	149.515625698566	1.44937906362892	0.283386046265803	5.11450398750217	3.14566445682606e-07	3.19453985083983e-06
LOC101107260	453.167247634372	-2.10105104047636	0.410827504189343	-5.11419274282091	3.15085505465958e-07	3.19794313953949e-06
LOC101114077	51.3410533607744	2.76112715900008	0.539968053725908	5.11350095611702	3.16242154782055e-07	3.20780986175076e-06
USP28	6718.93631287821	-0.957510347825823	0.187364424944576	-5.11041702878794	3.21448461316596e-07	3.25871892037921e-06
PRRX2	634.244155333293	1.76035607638929	0.344538166760531	5.10932095837388	3.23318709853338e-07	3.27386085585914e-06
LOC101119572	126.918642133102	2.35098159733585	0.460129332971034	5.10939300947339	3.23195445606534e-07	3.27386085585914e-06
DNAJB5	8595.32187580468	-1.29666278919785	0.253853772460784	-5.10791223084211	3.257378843441e-07	3.29643705308878e-06
ACOT7	253.25415972177	1.19422411813618	0.233943068248175	5.10476385164492	3.31207854965499e-07	3.34984279606176e-06
SLC38A4	43.4908411299473	3.24274844364803	0.635271593755688	5.10450723048562	3.31657594309584e-07	3.35244124108514e-06
RSPH1	85.1419671346305	1.6008429783402	0.313650236649573	5.10391127212425	3.32704311789407e-07	3.36106749841407e-06
SEC61B	1432.58494291581	1.08777163545957	0.213207361013762	5.10194221384954	3.36185410528797e-07	3.39426222267925e-06
RYR3	682.997374339559	-2.77527009860436	0.544145863233787	-5.10023191596329	3.39237557264587e-07	3.42230355906798e-06
LOC101111462	36676.586935694	-0.718449296923448	0.14086783734176	-5.10016559124433	3.39356455529346e-07	3.42230355906798e-06
ITGAV	3577.49652376178	1.05496470862093	0.206876655120426	5.09948649356699	3.40576169702999e-07	3.43135612620421e-06
DCSTAMP	40.7281974067349	6.53329463962194	1.28117730825331	5.09944610908626	3.40648836640312e-07	3.43135612620421e-06
LOC105607754	96.0262809332216	1.62359517739069	0.318434674347248	5.09867582956806	3.42037729074473e-07	3.44335145204909e-06
SYNPO2	6263.83170581874	-1.03355035959034	0.20273762580007	-5.09797012523753	3.43314982752031e-07	3.4542096586382e-06
SH2D1A	77.9029931267823	3.01674124885634	0.591876649134577	5.09690871107573	3.45244709093922e-07	3.47161625928683e-06
SERINC4	2206.66818925597	-0.856757334739372	0.168105713021426	-5.09653907259043	3.45919192851022e-07	3.47638791150744e-06
LOC101118999	175.259449238984	1.67295271354122	0.328298117012109	5.09583402051471	3.47209238302268e-07	3.48733669388979e-06
MOCS3	873.861193415396	-0.58777028647074	0.115347319195035	-5.09565623694218	3.47535264244488e-07	3.48859590309161e-06
LOC105615801	768.40163657457	-1.0295539312943	0.202114707924167	-5.0939090077531	3.50755158786142e-07	3.51888585727401e-06
DGKZ	9028.43121107657	-0.859647369678582	0.168774294675339	-5.09347333568913	3.51562514486306e-07	3.52495148607781e-06
SMC4	1132.63517273854	0.86757281620111	0.170346073219968	5.09300155736971	3.52438802488275e-07	3.53170087611593e-06
SGCE	976.020927766532	1.27029503973813	0.249487395708184	5.09162010422341	3.55016875792901e-07	3.55548583095355e-06
ABHD17C	1429.67734781982	-0.715279351413913	0.140490427098545	-5.09130313136701	3.55610974067215e-07	3.55938537428474e-06
KREMEN1	3688.26002003174	-1.35198842715726	0.265605523516714	-5.09021201538446	3.57663384894531e-07	3.57786859020502e-06
BRCA2	112.4789056835	1.56385313046069	0.307285609552314	5.08924948597192	3.59483409380319e-07	3.59400721994608e-06
RBBP8	191.807776262069	1.21426924009463	0.238631082491459	5.08847895008855	3.60946836829898e-07	3.60656419834747e-06
BRIP1	30.1160489836648	2.17617123931904	0.427689931431161	5.08819843393789	3.61481028798437e-07	3.60982720659944e-06
CAP2	8220.30081582878	-0.857554520450199	0.168692122730281	-5.08354810272517	3.70448705241213e-07	3.69725671028917e-06
LOC105615270	752.48921196265	-0.714885290340774	0.140631930031979	-5.08337822127743	3.70780335676766e-07	3.69844344008965e-06
COL2A1	18.5124545654725	6.68070029821032	1.31434291508937	5.08292031060712	3.71675663840538e-07	3.70506471644066e-06
MAD2L1	160.627317164977	1.05507959917531	0.207577568472822	5.08282087962432	3.71870351443055e-07	3.70506471644066e-06
CXCL9	1364.31614148162	2.78527800024686	0.548195325539433	5.08081311621199	3.75822710962037e-07	3.74229877020961e-06
KAT7	2997.82530144071	-0.46182806588089	0.0909414250463108	-5.07830249686224	3.80822028645155e-07	3.78990943905247e-06
ZWILCH	252.479783024449	0.958138918085158	0.188680411465951	5.07810487925538	3.81218251485783e-07	3.79168221986946e-06
IL10	27.1698824441808	2.27016287740071	0.447060505504812	5.07797680503512	3.81475252432004e-07	3.79206903303763e-06
LOC105607860	234.027408096048	-0.821480432736182	0.16179868848289	-5.07717609109702	3.83085804545276e-07	3.80590274161381e-06
RABGEF1	1344.98689951521	-0.711577276901283	0.140165163752183	-5.07670563678273	3.84035132216735e-07	3.81315523056548e-06
NEK9	9025.19418800173	-0.712244440906588	0.140327791023356	-5.07557651775507	3.86322848605638e-07	3.8336809622475e-06
RBPMS2	4675.2974804483	-1.02268363146899	0.201507383722092	-5.07516703645671	3.87155746678513e-07	3.83975459883208e-06
DMAP1	1679.25945118293	-0.400752818061115	0.0789874527389887	-5.07362630600823	3.90305195581053e-07	3.86878342666601e-06
SUPT6H	6464.17989343916	-0.494414884466995	0.0974518032007155	-5.07342982098216	3.90708609030336e-07	3.87057542826292e-06
LOC101105651	4503.43256683444	-0.932825167760775	0.183902597480355	-5.07238712525754	3.92856163073094e-07	3.88963396992529e-06
LOC106990587	431.469451953148	-1.10422619039961	0.217700969908319	-5.07221530002663	3.93211148699873e-07	3.89093285788047e-06
ATP6V0C	3993.07717558478	-0.456392532337402	0.0899892899566463	-5.07163166369327	3.94419236098013e-07	3.90066714379981e-06
CNTN1	750.293150287652	0.946322923666514	0.186705162725081	5.06854181134751	4.00874930378187e-07	3.96225783942874e-06
RNF157	674.515518784171	-0.990420129422748	0.195429294658904	-5.06792050368597	4.02185297284128e-07	3.97295089692151e-06
TRIM55	17205.3975910407	-1.2824317582784	0.253177147986771	-5.06535352213308	4.07643127880854e-07	4.02457888775498e-06
OBSL1	21504.7853030145	-1.20697426122035	0.238297061429183	-5.06499851060496	4.08403543810116e-07	4.02751220231575e-06
MYLK3	31369.1664053784	-1.81591702179321	0.358515584510467	-5.06509925997427	4.08187605006406e-07	4.02751220231575e-06
GATA4	3854.40257067928	-0.839434402078526	0.165759984375581	-5.06415589528849	4.10213864597676e-07	4.04307157023537e-06
CAP1	4021.04746538814	0.890488244904706	0.175963648088032	5.06063754974668	4.17856882070516e-07	4.1160678479762e-06
STAB1	3846.99903915924	1.43907592324226	0.284410493839073	5.05985522480941	4.19574928724006e-07	4.13065102536555e-06
ZNF12	1440.17081577479	-0.518299435832921	0.102436472685172	-5.0597157657494	4.19881906599342e-07	4.13133380200123e-06
TNFAIP6	196.769788630495	1.48153215605373	0.2928398709383	5.05918866617001	4.21044118887989e-07	4.14042593381594e-06
ABL1	3981.81536779152	-1.0760146034324	0.212702426950751	-5.058779153853	4.21949202435648e-07	4.14698068600689e-06
LPCAT1	563.396451469447	1.23809441180276	0.244772861062367	5.05813596502963	4.23374536547839e-07	4.1586382443055e-06
CAND2	3126.05530740663	-0.763055394376683	0.15094381151296	-5.05522807943119	4.29876716796773e-07	4.220122302783e-06
BACE2	1079.85678610554	0.821641300831557	0.1625378460005	5.05507683932904	4.30217519827989e-07	4.22108453709335e-06
RERE	6838.02049672051	-0.57885792630801	0.114514275618872	-5.0548975067054	4.30621964073982e-07	4.22266975036111e-06
C21H11orf80	74.3860460608191	1.14118920936079	0.225764879211427	5.05476854215256	4.3091304122399e-07	4.22314212780175e-06
LMOD2	52536.2064151691	-1.33254833628239	0.263696762859431	-5.05333596754365	4.34159200245714e-07	4.2525587918152e-06
PEBP4	3270.43428599422	-1.83558886312229	0.363296109810466	-5.05259707867482	4.35842703128084e-07	4.26424380224246e-06
B4GALT6	116.817935479	1.8644167436758	0.368996198257298	5.0526719583592	4.35671809032715e-07	4.26424380224246e-06
SLC35E1	2565.7267916983	-0.498892163763082	0.0987576830765911	-5.05167950706345	4.37942088766824e-07	4.28237410309337e-06
LOC101107430	4470.00601700998	1.85381238065731	0.366986357098091	5.05144767591947	4.38474055619166e-07	4.2851657847076e-06
IGSF6	136.489597530202	1.76445017322773	0.349309324455142	5.05125414553403	4.38918613722596e-07	4.28710057201183e-06
PDPK1	936.79080832955	-0.63397887620797	0.125512693519479	-5.05111362389477	4.39241678030754e-07	4.28784717251134e-06
DOCK11	836.612382486269	0.965249619727445	0.191160114556792	5.04943001297836	4.43130243133349e-07	4.3233795775064e-06
CDHR5	19.0560437768452	4.11528656036457	0.815048617956828	5.04913016192925	4.43826271519829e-07	4.32774175919447e-06
TCF21	1231.00968398737	1.37087933488399	0.271566014671743	5.0480518946417	4.46337921991742e-07	4.34979322407423e-06
SLC9A9	288.047409769133	1.47023171811257	0.291263993941937	5.04776336482449	4.47012327789954e-07	4.3539251153816e-06
LOC101114959	530.149089709622	1.58273901799128	0.31379142301378	5.04392058517728	4.56088654908595e-07	4.43984174369587e-06
KLHL38	4030.32293759842	-1.59104620320675	0.31552028173314	-5.04261150651617	4.59220988625171e-07	4.46783218144221e-06
LOC101116336	716.236648352138	2.24932516848366	0.446109487062556	5.04209220766526	4.60469294851512e-07	4.47747156615681e-06
STK17A	845.891555029943	1.30033840939012	0.257902490886023	5.04197693059425	4.6074684495344e-07	4.47766609634461e-06
LOC101103530	113.018124767308	2.25664259473379	0.447605322179592	5.04159017534728	4.61679206547776e-07	4.48185875633184e-06
ALKBH5	6700.1331993889	-0.694710291366423	0.137796033114323	-5.04158411287541	4.61693835993921e-07	4.48185875633184e-06
TMIGD3	13.6758712013429	3.59772039151559	0.713875702729219	5.03970141827372	4.66258692657131e-07	4.52364599918352e-06
LOC105610127	1448.96921429355	-0.936909817349805	0.185941854938734	-5.03872470057109	4.6864400108076e-07	4.54425242765761e-06
LOC105615133	133.475830068942	2.16779229460178	0.430303761362755	5.03781860455151	4.70867360758594e-07	4.5622363784869e-06
ALDH6A1	10945.8278475656	-1.26491726730093	0.251087485134421	-5.0377551339277	4.71023484377314e-07	4.5622363784869e-06
RALGPS1	1310.53157723025	-1.13449354114225	0.225211181444312	-5.03746543074183	4.71736724052371e-07	4.5643276751786e-06
PLXDC2	1478.90600890287	1.54904803394277	0.307506129106121	5.03745417512699	4.71764456016102e-07	4.5643276751786e-06
AIM1	830.934475539089	1.17235266234542	0.232872197343241	5.0343178606995	4.79553386507823e-07	4.63452761413285e-06
FAM98C	166.34475793204	1.16298476198776	0.231006902172165	5.03441564322183	4.79308684598971e-07	4.63452761413285e-06
CADPS2	203.606717285543	0.929889625506867	0.184714753609634	5.03419249050372	4.79867303175596e-07	4.63498496278384e-06
SDK2	228.844500184423	1.57224478234898	0.312393386296377	5.03290034718386	4.83114293297652e-07	4.66375630387173e-06
MZB1	118.40109606521	3.67065145492758	0.729400016398575	5.0324257916136	4.84312102344904e-07	4.67272486757408e-06
FSCN1	2514.50976643215	1.60632266510013	0.31920900243859	5.03219725267354	4.8488997079175e-07	4.6757055086996e-06
ABLIM1	24508.0093402205	-1.11379908175095	0.221397758150781	-5.03076043341147	4.88538278606299e-07	4.70827411965029e-06
SMG7	3425.19649690501	-0.501132857442975	0.0996358272927465	-5.02964516940843	4.91388342759981e-07	4.73275564484594e-06
LOC101121379	3215.5472991467	-0.668834862585536	0.132980958218108	-5.02955364096979	4.91622954940283e-07	4.73275564484594e-06
DTX4	407.17784279017	2.17819775220188	0.433113655938969	5.02915971901106	4.92633917181629e-07	4.73986346658539e-06
SORL1	318.738698985938	1.73214910082404	0.34458673895629	5.02674335660886	4.98879285055332e-07	4.79729825772788e-06
LOC105602261	3056.34804755904	-1.37450584134104	0.273488047403536	-5.02583514852091	5.01246339801309e-07	4.81739572348566e-06
PIK3CG	197.229178602485	1.43262008424379	0.285078363653845	5.0253553650369	5.02501163700881e-07	4.82369576232798e-06
DNAJC11	4563.58374431008	-0.984352992506501	0.195880401897671	-5.02527554043273	5.02710230390852e-07	4.82369576232798e-06
ACER3	292.567911168179	1.29979072538897	0.258651109000141	5.02526639229781	5.02734195406551e-07	4.82369576232798e-06
LOC101123292	258.856615197159	-1.57794198948768	0.31402373598292	-5.02491311540063	5.03660504501735e-07	4.82991810880704e-06
LOC101115435	939.550484806031	1.36867858328474	0.272446988761211	5.02365098439146	5.06983336149885e-07	4.85807972837371e-06
PPP6R3	3552.72437721921	-0.654613234395571	0.130307968347253	-5.02358560798918	5.07156028241014e-07	4.85807972837371e-06
CFAP54	46.8028501646621	2.03533027720716	0.405168927198906	5.0234115712629	5.07616023665851e-07	4.85980847326789e-06
PLEKHG5	1637.87758329658	1.08348716385237	0.215705892135725	5.02298362425178	5.0874883952104e-07	4.86797321073902e-06
SGK2	73.7596851771501	3.82963684916308	0.762618738927055	5.02169256232948	5.12181192416515e-07	4.89812002824727e-06
WBP11	4310.57611797684	-0.507459753240275	0.101057273982199	-5.02150645117999	5.12677816073709e-07	4.90017400234058e-06
CASP3	366.516395853687	1.23258497898646	0.245485884630232	5.02100143494225	5.14027754776378e-07	4.91037722227588e-06
VHL	386.812546061186	1.07652784683547	0.214458962917341	5.01973819229179	5.17419505511579e-07	4.94006343922258e-06
DUSP6	1664.8264457807	0.905006644105114	0.180328452905932	5.01865695358242	5.20339715661059e-07	4.96249385435172e-06
CARD6	588.851057811443	1.21844839085338	0.242781885691951	5.01869563860041	5.20234961559103e-07	4.96249385435172e-06
TNFSF9	41.3014791450816	1.93600882418731	0.385775496811815	5.01848572599133	5.20803622476013e-07	4.96419505502629e-06
PABPC4	24852.3472858304	-1.11026117121271	0.221321191176755	-5.01651543311103	5.26170516165051e-07	5.01260306523046e-06
TPBG	101.556744458115	2.66348477591162	0.530969549760763	5.01626652057863	5.2685231292717e-07	5.01634956875782e-06
TMEM94	3197.78964853179	-1.14057017855719	0.227463351043424	-5.01430306607699	5.32260358300059e-07	5.06506764608912e-06
NFIC	4115.18838454094	-0.499125537584545	0.0995570411855104	-5.01346295190207	5.34590644348059e-07	5.08446003426442e-06
OLR1	57.8151023547502	3.41982007177771	0.682144387907522	5.01333754612863	5.34939334203241e-07	5.08499467712277e-06
MYBL2	521.033657987966	0.935535127108268	0.186623123281311	5.01296468872223	5.35977357326406e-07	5.09207777840268e-06
CCDC115	1084.79420436994	-0.657856203185239	0.131244206869734	-5.01245897914712	5.37388340518386e-07	5.10193553697139e-06
TXLNB	8935.5882025278	-1.51677414748676	0.302607294556053	-5.01235156843122	5.37688488569089e-07	5.10193553697139e-06
RGS7	49.9575454758786	3.02354843186196	0.603228448113713	5.01227758955426	5.37895308827135e-07	5.10193553697139e-06
RELN	607.586669819726	2.50784963181799	0.500375032234956	5.01193998552751	5.38840111185496e-07	5.10811023613469e-06
DHTKD1	3476.79453656414	-1.1872557287977	0.236907315199201	-5.01147770721816	5.4013641691379e-07	5.11760858008891e-06
HUS1	827.734020898222	-0.514615217909299	0.102710539689134	-5.01034479486568	5.43326019513048e-07	5.1450251499204e-06
NAA35	2292.3874555846	-0.761956201426268	0.152087622286521	-5.00998168010546	5.44352170763808e-07	5.15193622259095e-06
TCEA3	2685.38210817317	-1.75988625061289	0.35146713636269	-5.00725691973888	5.52112102179035e-07	5.22253591321257e-06
KIAA1755	639.473138601741	1.51704178814349	0.30298883485248	5.00692307319546	5.53070176771184e-07	5.22875372123099e-06
SACS	3600.3040105622	-0.729441606799507	0.145707587084898	-5.00620195140897	5.55145129535629e-07	5.24551805549263e-06
ADGRL3	66.3871235832194	3.14543034846638	0.628463608089213	5.00495224859524	5.58758805376313e-07	5.2767955406152e-06
FRZB	980.400759280136	-1.1026369564384	0.220321040910361	-5.00468294758562	5.59540488489082e-07	5.28032518455991e-06
WRNIP1	2023.60028911365	-0.861468583419705	0.172134861078912	-5.00461427755055	5.59739981315076e-07	5.28032518455991e-06
BLCAP	3307.66151573785	-0.679287146705458	0.135750450846706	-5.00394026295007	5.6170169938541e-07	5.29595756264357e-06
LOC101103133	198.804818351854	3.08812570347407	0.617195937193068	5.00347704412716	5.63053738027432e-07	5.30582779910294e-06
FLOT1	9050.87479891046	-0.596037024579748	0.119132708921385	-5.0031349910214	5.64054132601024e-07	5.31237548721636e-06
AP1S1	873.896837491159	0.922558283696407	0.184411737199511	5.00270914263071	5.65301996111143e-07	5.32124553567316e-06
PRKCE	2704.1825695255	-1.04746400878464	0.209480958434821	-5.00028268254536	5.7246319819097e-07	5.38573872497197e-06
TTYH3	1172.06371572476	1.10681481616395	0.221355892986088	5.00015970315059	5.72828465723486e-07	5.3862605219408e-06
MINA	892.831014467418	-0.630904228664544	0.126184309228688	-4.99986276044144	5.73711357258487e-07	5.39164630124111e-06
STON1	510.488923681372	1.05706528013817	0.211431578880791	4.99956196578453	5.74607039104958e-07	5.39714639755743e-06
TGFBI	3004.30163890447	1.38500355929473	0.277042880427903	4.99923895230781	5.75570383408973e-07	5.40327574835227e-06
S100B	544.227935963773	2.1813739154084	0.436401948085837	4.99854302891274	5.7765117507952e-07	5.41988307065976e-06
LOC106990167	60.4577306405314	3.44352134721524	0.688987794838924	4.99794244979374	5.79452717924865e-07	5.43385380466111e-06
LIMS2	23969.6304650448	-1.36186066448581	0.272531472156531	-4.99707668149098	5.82059277209156e-07	5.45314089127705e-06
FAM83D	43.0795966167069	2.73312492808241	0.546947574537322	4.99705100693506	5.82136747625112e-07	5.45314089127705e-06
GDF11	150.134459127589	1.99181751711611	0.398662349808455	4.99625188602113	5.84552990955288e-07	5.47282622549738e-06
SCAPER	1145.67137230483	-0.765983862161116	0.153326857933144	-4.99575790234424	5.86051445378715e-07	5.48390227629404e-06
PRKACB	11465.855885867	-1.05829238068062	0.21184533496707	-4.99558973458219	5.86562411274622e-07	5.48573108252856e-06
FAM83H	249.932822069653	1.21809908671598	0.243910439826032	4.99404243452958	5.91283971237182e-07	5.52691565802669e-06
AMPD2	1041.9411775431	1.1932212874076	0.238977594446725	4.9930257695083	5.94406229385976e-07	5.55311483294174e-06
RFX5	584.16566513202	1.03996788368378	0.208325665733387	4.99202957073337	5.97481046603683e-07	5.57884289809432e-06
RPP25	12.1021625954447	3.93349312758372	0.788243695675476	4.99019928629173	6.03170318687789e-07	5.62894211524739e-06
WIF1	12.4240040371012	4.77496315491514	0.956895762707882	4.99005569990472	6.03618846136749e-07	5.63010582560811e-06
GOLM1	2221.82840671976	1.03667151168601	0.207955408281919	4.98506636711571	6.19405480086398e-07	5.7742539821888e-06
ADAM17	2359.97552906561	0.598897693601424	0.120180393858118	4.9833227731677	6.25015604740852e-07	5.82343049518995e-06
DEDD2	595.724836937391	-0.658673152272959	0.132198269747291	-4.98246424504704	6.27795936426557e-07	5.84620254456996e-06
CCDC124	2428.11485085179	-0.582993171336708	0.117017774105733	-4.98209076178408	6.2900917427857e-07	5.85436483083898e-06
PNOC	21.8789628180012	6.92051802893909	1.389411874831	4.98089742451702	6.32900822310583e-07	5.88428539930043e-06
SYNM	70189.9332687547	-1.51125965436697	0.303405863259172	-4.98098368348286	6.32618742847914e-07	5.88428539930043e-06
NPNT	1301.26339259306	1.23366214313716	0.247721218804582	4.98004227934286	6.35703838162582e-07	5.90718702848458e-06
PLCB2	653.082662788636	1.30390043668356	0.261853266842038	4.97950799853926	6.37461185614111e-07	5.92035265656353e-06
NR1I3	660.800194342459	-1.13619285674577	0.228195356224287	-4.97903583817472	6.39018103903794e-07	5.9289642288557e-06
PLPPR2	31.3324538774357	3.97777814857242	0.798924419621747	4.9789167171229	6.39411476423814e-07	5.9289642288557e-06
GPSM3	460.110554912273	1.44954910143363	0.291132326190768	4.97900429127816	6.39122258263041e-07	5.9289642288557e-06
LOC101106730	199.388202507859	2.86088513106315	0.574627657724817	4.9786763525977	6.40205941017607e-07	5.93316657277831e-06
FCHSD1	666.394547729392	1.21833469173955	0.244744651851151	4.97798289982867	6.42503310124123e-07	5.95128532222589e-06
CCDC47	4136.5458141189	-0.796021761927734	0.159928300727572	-4.9773664717648	6.44552169620415e-07	5.96708414324842e-06
BCL2L13	5979.66874145302	-0.904130564383702	0.181676526196474	-4.97659539904419	6.47123896442475e-07	5.98451918273876e-06
JAZF1	742.227799910363	1.2004694212537	0.241222871916182	4.97659866047374	6.47112997935355e-07	5.98451918273876e-06
LOC101102142	350.535731052868	2.26447130944842	0.455045255695396	4.97636505623572	6.47894065619176e-07	5.98845625989101e-06
KIF1B	19520.781564648	-0.973547451011203	0.195645160701092	-4.97608756343631	6.48823057615095e-07	5.99385636540703e-06
PLA2G7	213.452065293729	1.46784775586408	0.295095077271963	4.97415195615513	6.55338894898949e-07	6.0508348522109e-06
DCAF10	725.113583564969	-0.466157563355482	0.0937238671046112	-4.97373377514581	6.56754878847402e-07	6.05780759112309e-06
PTGIR	70.2283851539753	2.3778715379043	0.478086832100382	4.97372313614575	6.56790941520017e-07	6.05780759112309e-06
NIPAL2	169.529767031957	2.07249885628308	0.416757448911259	4.97291376962137	6.59540026798317e-07	6.07993791405914e-06
BSDC1	2909.00607255086	-0.583088033718787	0.117256512196233	-4.97275607808431	6.60076929273585e-07	6.0816626880501e-06
ANGPT1	168.459819906466	2.34317620478053	0.471225760719805	4.97251296533807	6.60905496132631e-07	6.08607148080611e-06
MPG	710.038779453361	0.574593399292417	0.115572274472473	4.97172355493681	6.63602849033992e-07	6.10767556024616e-06
ZHX2	1889.50050065601	-0.583781904304624	0.11742470257458	-4.97154254177349	6.64222850230622e-07	6.11014734079873e-06
PLEKHA5	5039.81997783517	-0.905250828003927	0.182159551566624	-4.96954905860557	6.7108790350237e-07	6.17003399803924e-06
PHYHD1	193.841148170006	1.42540731841619	0.286921819371525	4.9679293179529	6.76716180071744e-07	6.21849233970789e-06
PID1	865.860660577509	1.15033968288144	0.231641803096178	4.96602801180845	6.83380882704903e-07	6.27310455475577e-06
CPXM1	1088.91198163317	2.54587255980086	0.512648860982627	4.96611375459028	6.83078969036696e-07	6.27310455475577e-06
DTNA	4757.04770589902	-1.17132339942544	0.235872127713287	-4.96592543926695	6.83742225495637e-07	6.2731094102729e-06
LOC101114852	58.885728767317	2.38603389109226	0.480502769948274	4.9657026771128	6.84527606733276e-07	6.27700262165861e-06
LOC101111266	12.2766157878954	4.3125427775552	0.868545397763205	4.96524739945827	6.86135460805133e-07	6.28842968980392e-06
CACNA1A	154.507981476998	1.85892923236754	0.374412041147401	4.96492908366615	6.87261782684702e-07	6.29543380071456e-06
HCK	250.949826071409	1.97178432326821	0.397208670481446	4.96410191871758	6.90196941753281e-07	6.318991063361e-06
ZNF629	2030.37100412586	-0.601458586767641	0.121176111285866	-4.9635079091517	6.92312206722248e-07	6.33502106635422e-06
SIDT1	78.6359263675421	1.77016026954502	0.356647338122024	4.96333515025247	6.92928571876259e-07	6.33732569733858e-06
MRGPRF	419.981116803841	1.72614608043742	0.34781767435012	4.96279001250481	6.94876970148795e-07	6.35180389222237e-06
TKT	2973.82726800334	1.35568467961781	0.273255023315962	4.96124339514975	7.00433572700557e-07	6.39923178926531e-06
ANK2	11591.9044881499	-1.10165062488071	0.222068850678465	-4.9608516526066	7.01847784942465e-07	6.40726234292326e-06
PPP3CA	1361.16695082465	0.934655182414602	0.188408315776129	4.96079580439103	7.02049624023283e-07	6.40726234292326e-06
TRIM14	176.533180689388	1.08023192013453	0.217800805670831	4.95972417001577	7.05933430413207e-07	6.4393277130976e-06
VAPB	4458.28579437359	-0.787384722810404	0.158772071753229	-4.9592142630361	7.0778869077585e-07	6.45286532660143e-06
GTPBP1	2918.5437814542	-0.721585703072761	0.145530174192201	-4.95832364029035	7.11040432865595e-07	6.47911371373231e-06
LOC101122286	291.115523112681	0.91204079894828	0.183979650208653	4.95729173261243	7.14826019738953e-07	6.51019653178703e-06
SPRED3	44.1050090206987	2.93909630963073	0.592903267775412	4.95712617786421	7.15435167498219e-07	6.51233289116441e-06
KIAA0368	10106.4315499011	-0.835643954909153	0.168637687506035	-4.9552621793349	7.22328234857201e-07	6.57163720106085e-06
NTRK2	808.510721423453	2.35031635303071	0.474454643747072	4.95372188681464	7.28072478379258e-07	6.62043311145491e-06
UNC45B	32312.0320158651	-1.27435981022572	0.257282130548984	-4.95316098131848	7.30175185563382e-07	6.63608247579977e-06
PDE5A	422.363010904566	1.42292056257825	0.287351583110273	4.95184521754382	7.35130669066055e-07	6.677628951088e-06
IL1A	77.9942365211474	3.2366368025173	0.654047028987524	4.94863008173537	7.4737634064553e-07	6.78531856838809e-06
AMIGO1	1726.15842287606	-1.03876861257412	0.209964450221667	-4.94735471398825	7.52288143125501e-07	6.82634741982253e-06
CACNA1I	305.754310876159	-1.47983904019213	0.299138557091692	-4.94700199994123	7.53652024877745e-07	6.83515602739931e-06
WAC	4876.59419281836	-0.432757760606505	0.0874890574653917	-4.94642156566485	7.55901646649161e-07	6.85198437364041e-06
CDCA7	85.8521268280495	1.83851418967442	0.371718125922879	4.94599015076241	7.57577895030742e-07	6.86360046013782e-06
SGSH	719.751470274986	1.09510156517119	0.221425076309782	4.94569803665373	7.58714927327055e-07	6.87032173255634e-06
BRD8	4281.1193213387	-0.472823836282483	0.0956211124484523	-4.94476401890194	7.62361563929982e-07	6.89974916735381e-06
RECK	707.696317178406	1.10194859901809	0.222914171158135	4.94337615815535	7.67811315897464e-07	6.94545657554282e-06
FNIP1	2188.58974792923	-0.653606940403544	0.132227825990515	-4.94303627475831	7.69151655208161e-07	6.95396291078995e-06
PSMC5	7112.32469170278	-0.807126659104651	0.163297743693764	-4.94266877696898	7.70603428566853e-07	6.96346736437801e-06
PNPLA2	4531.12710515299	-1.10891770579801	0.224404587605833	-4.94159998077143	7.74840647647974e-07	6.99811922078321e-06
FAHD2A	2896.87215454522	-0.892670817531005	0.180773336845281	-4.93806682505959	7.89008079431925e-07	7.12237511370896e-06
ZBED8	177.071012889493	1.6878775196026	0.341816662317774	4.93796150298092	7.89434211938074e-07	7.12252372016365e-06
ASB14	1889.39538210703	-1.64149657662674	0.332511760828653	-4.93665719533038	7.9472983912931e-07	7.1640415894735e-06
NYAP1	119.612351630023	1.92281600856134	0.389500096852847	4.93662523860111	7.94860015305095e-07	7.1640415894735e-06
ZC3HAV1	1616.64478137647	0.759001507388799	0.153780748286916	4.93560810338038	7.99014076206816e-07	7.19775063675217e-06
CERKL	73.6348244543692	2.40713788780316	0.487768843246877	4.93499722487363	8.01518994689985e-07	7.21657651045059e-06
LOC101123196	4003.46241406811	-1.01934096394203	0.206584530240011	-4.93425602951856	8.04568436965907e-07	7.24028304611246e-06
POU2F2	55.3753513081712	1.76202069595454	0.357183190111765	4.93310084218463	8.09343425504579e-07	7.27948515045143e-06
PDE3A	5414.22639631168	-1.61367757456413	0.327137926628484	-4.93271321731128	8.10951787458359e-07	7.29017982251863e-06
SKIL	839.209627659289	1.06149857681972	0.215227541308162	4.93198300908839	8.13989987413463e-07	7.31371055357646e-06
SPSB4	82.978715001309	1.10100527620702	0.223392011821675	4.92857943857862	8.28296559424737e-07	7.43841114780913e-06
HERC5	243.36344985439	1.01600910066045	0.206152502908729	4.92843446635364	8.28911281962389e-07	7.44008856386066e-06
MTPN	3506.41450821852	0.716291786704037	0.145373259621324	4.92725958384557	8.33909345488019e-07	7.48108765771656e-06
FAM43B	50.0505875675462	3.35039453274841	0.680014418636021	4.92694631309239	8.35246922974407e-07	7.48922279671637e-06
LPAR1	1429.44432592053	1.15249196345386	0.233922409141308	4.92681298762472	8.35816811596687e-07	7.49046963217526e-06
TBRG4	6724.76036293756	-1.16783816423943	0.237174049289614	-4.92397109944089	8.48053666918331e-07	7.59621898662654e-06
ACAD11	1270.34960364045	-0.989575542520606	0.2009840550488	-4.92365198960848	8.49438444184017e-07	7.60470483552179e-06
ADA	558.926251111824	1.67083327247588	0.339402058146515	4.92287313047054	8.5282745336433e-07	7.63111585393322e-06
ATMIN	459.085535131793	-0.867149881577167	0.176187085756623	-4.92175619940163	8.57710231703915e-07	7.67085909897339e-06
C7	13294.4395714353	1.99935178674584	0.40624540553258	4.92153698113762	8.58671722069558e-07	7.67550979943514e-06
SLC8A1	50632.7753767587	-0.984333175406718	0.200034776556313	-4.92081023286275	8.61866666732698e-07	7.69959710875436e-06
RGS22	36.4143159087566	2.61126809063652	0.530667594054186	4.92072272717275	8.62252132218149e-07	7.69959710875436e-06
SALL2	120.723156963238	3.08293959311862	0.626674468695891	4.9195232088108	8.67552815311355e-07	7.74295341221931e-06
TRAF7	6701.91809810571	-0.991568464414369	0.201566609134352	-4.91930914883551	8.68502042068672e-07	7.74744818030063e-06
LPL	17620.9156834746	-1.3619893092135	0.276883864237123	-4.91899126359744	8.69913516818191e-07	7.75605969405183e-06
FDFT1	2657.51984429134	-0.785160992273401	0.159655063246236	-4.91785838988673	8.74961690691356e-07	7.79707019700662e-06
C12H1orf186	45.4996134402825	3.19791295435552	0.650356511551197	4.91716911810112	8.78046930172633e-07	7.82055529097408e-06
LPXN	370.073789890073	1.49006836170682	0.30316189301056	4.91509123033124	8.87411255682823e-07	7.89991402524401e-06
CUL4A	11670.3653538415	-0.62699612318468	0.127577679759632	-4.91462240390324	8.89537352848553e-07	7.91478834013559e-06
MFN2	22310.4952514542	-1.06091984084088	0.215923079628549	-4.91341566017849	8.95032441284481e-07	7.95960819650741e-06
NRROS	445.552967948166	1.28507847487653	0.261564476036949	4.91304665812109	8.96719262914039e-07	7.97053226228194e-06
AP2B1	7119.20266132982	-0.375267874758657	0.0764112209436353	-4.91116187026344	9.0538306572486e-07	8.03932072558346e-06
RAF1	5805.23980600922	-0.501203865894095	0.10205348307738	-4.91118823954366	9.05261300025572e-07	8.03932072558346e-06
CALD1	13320.844806375	1.17681481624427	0.239630473716979	4.91095643216972	9.06332259526132e-07	8.04364097198639e-06
RIMS3	50.8596631826193	2.06827317465976	0.421250007075003	4.90984721643341	9.11473788874724e-07	8.08514453743671e-06
ARSE	234.244380612974	1.51303907336512	0.308267504985166	4.9082016394752	9.19153273598075e-07	8.14910699376651e-06
ASTN1	7884.15690235753	-1.51295249207463	0.308270639689141	-4.90787086827434	9.20704399409482e-07	8.15869861780492e-06
GNAZ	784.793290863548	-1.25821200282226	0.256398040353151	-4.90726060577239	9.23572794721308e-07	8.17994733011955e-06
SNX19	2866.9379052443	-0.613121530462643	0.12499149196915	-4.90530611966752	9.32817416534591e-07	8.25761894290754e-06
LOC105612469	32.1395553430014	2.37547513615169	0.484337854247681	4.90458285537376	9.36260952784467e-07	8.28388444025992e-06
SLC9A7	279.917536160527	1.92947787525531	0.393499927111368	4.90337543241585	9.42036905326093e-07	8.33074956052871e-06
GAS1	709.666161193567	1.35788385271571	0.276957388541348	4.90286198850763	9.4450345042021e-07	8.34649556778262e-06
MS4A2	33.5457548466125	2.58110219821525	0.526460415403424	4.90274695436952	9.45056917521535e-07	8.34649556778262e-06
ALDOA	103405.502647191	-1.19694782085317	0.244140277806508	-4.90270524637398	9.45257665533417e-07	8.34649556778262e-06
TFPI2	5135.29436297446	1.04608948640593	0.213454878441203	4.90075229971416	9.54703649952894e-07	8.42562317669087e-06
ARMCX5	563.818032631998	-0.731672146451081	0.149303044804593	-4.90058422725866	9.5552081385325e-07	8.42855650413628e-06
OSBPL6	542.79370356939	0.828707678314363	0.169121474511345	4.90007363469841	9.58007433693908e-07	8.44620549807418e-06
PFN1	6073.51059788511	0.597617230940921	0.12202770022265	4.89738993565	9.71179990558335e-07	8.55800066692712e-06
LOC101116495	489.634279349404	1.14304469243555	0.233405153582284	4.89725558708621	9.71843983655151e-07	8.55951342443184e-06
PSPH	166.576101350067	1.51138690612	0.308681124623802	4.89627251410973	9.76715957314903e-07	8.59806766272248e-06
UHRF1BP1L	579.368249430448	0.792918063834524	0.161964426072492	4.89563099170697	9.79907922085455e-07	8.62180118085917e-06
ADAMTSL5	4801.44008506071	-1.0175871400364	0.207881450712283	-4.89503578385541	9.82878422568585e-07	8.64184439349659e-06
SFXN1	1771.39047025323	1.29035396262179	0.263607852028823	4.89497544436081	9.83180042007147e-07	8.64184439349659e-06
LOC105607217	880.46830052046	-0.623917853348346	0.127470832700916	-4.89459306202415	9.85093531649522e-07	8.65428809563345e-06
C7H15orf48	56.9065899333479	1.7960212865943	0.367007729922687	4.89368789854275	9.89637382054053e-07	8.68981592140998e-06
DDIT4L	2004.60948957519	-1.63531727664691	0.334190924511071	-4.89336231688344	9.9127670503713e-07	8.69981665511133e-06
RTCB	2346.49482448205	-0.564884954402966	0.115485099603257	-4.89140985584804	1.00116243881753e-06	8.78214438006131e-06
GPBAR1	61.3969582543044	1.84888690551162	0.378013384580621	4.89106201242802	1.0029335763188e-06	8.79324415425042e-06
UBA7	710.102084113466	1.15916593080821	0.23706563933735	4.88964125736793	1.01019909754241e-06	8.85248059973407e-06
PXMP2	1781.50199898546	-1.11407024739324	0.227908717520615	-4.88823007523822	1.01746580194404e-06	8.91166772423123e-06
ATP1B4	17195.8983939568	-0.986495968232119	0.201849698750715	-4.88727986386763	1.02238711276232e-06	8.95026301232918e-06
ACOX3	5113.06598480397	-0.869451515630164	0.177908364326638	-4.88707497773324	1.02345125256734e-06	8.95506969156308e-06
AFTPH	1309.28697766967	-0.440932879197428	0.0902637702621516	-4.88493753270924	1.03461650169331e-06	9.04821051229371e-06
KIF7	1309.77416529973	1.04579606075019	0.214094712874061	4.88473557665745	1.03567748910028e-06	9.05293555831951e-06
HSPA8	33977.7747269765	-0.611406664158399	0.125290946174341	-4.87989501897154	1.06142325301946e-06	9.27331893316397e-06
TWIST1	238.962170603554	1.89678975624349	0.388826432677298	4.87824282722493	1.07035103297463e-06	9.34662132561369e-06
TBCA	1328.79466982699	0.726769970212523	0.148998633112072	4.87769555352814	1.07332418160669e-06	9.3678786252078e-06
ERAL1	1381.17531336419	-0.790692982283177	0.1621326584266	-4.87682734593005	1.07805716561382e-06	9.40446657368888e-06
LOC101110973	89.6073500254419	1.38148590316128	0.283288118296946	4.87661082104822	1.07924066416957e-06	9.41006930153065e-06
MEIS3	312.615492261261	1.98734573538159	0.407597600754614	4.87575425297467	1.08393482964285e-06	9.44626112690254e-06
LOC101120834	3810.0056374049	-1.27615549603621	0.261775791869696	-4.87499431067118	1.08811591051202e-06	9.47794750509117e-06
UBE2R2	4043.92973998279	-0.511587681806757	0.104951774756845	-4.87450243687652	1.0908303906862e-06	9.49683383699063e-06
KIAA0232	5004.13891289905	-0.810215595891408	0.166270242716051	-4.87288394276936	1.09980837315713e-06	9.57020439224714e-06
[truncated: 15,447 more rows]
