# Supplementary material for: Reproducing extracellular matrix adverse remodelling of non-ST myocardial infarction in a large animal model
Source: Nat Commun. 2023 Feb 22;14:995. doi: 10.1038/s41467-023-36350-1 (PMC9945840; doi:10.1038/s41467-023-36350-1)
Supplement: Supplementary file 9 — Supplementary Data 6.xlsx [file 41467_2023_36350_MOESM9_ESM.xls]

## Sheet: Sheet0
© 2000-2018 QIAGEN. All rights reserved.
Canonical Pathway	d7 ID	d28 IS
Hepatic Fibrosis / Hepatic Stellate Cell Activation	21.2527	19.6521
Leukocyte Extravasation Signaling	12.5372	11.3426
GP6 Signaling Pathway	9.73444	10.8653
Phagosome Formation	12.6647	9.3138
Complement System	5.26639	9.48484
Axonal Guidance Signaling	10.9253	7.31133
Th2 Pathway	2.53025	6.05602
Th1 and Th2 Activation Pathway	2.85206	8.33754
CD28 Signaling in T Helper Cells	4.25413	6.77787
Role of Pattern Recognition Receptors in Recognition of Bacteria and Viruses	9.91973	9.29225
Granulocyte Adhesion and Diapedesis	10.3926	12.9191
T Cell Receptor Signaling	2.21292	6.89379
Tec Kinase Signaling	7.01016	6.77334
Osteoarthritis Pathway	8.62839	6.20723
Role of NFAT in Regulation of the Immune Response	1.61796	4.95007
Role of Osteoblasts, Osteoclasts and Chondrocytes in Rheumatoid Arthritis	10.3279	7.30922
TREM1 Signaling	8.35039	6.956
Crosstalk between Dendritic Cells and Natural Killer Cells	4.37729	5.61291
iCOS-iCOSL Signaling in T Helper Cells	1.8368	4.78727
Primary Immunodeficiency Signaling	1.39005	8.26705
Role of Macrophages, Fibroblasts and Endothelial Cells in Rheumatoid Arthritis	8.98573	5.99625
Eicosanoid Signaling	4.65695	5.76574
Fcγ Receptor-mediated Phagocytosis in Macrophages and Monocytes	10.7242	3.69935
Th1 Pathway	2.68875	6.55729
Communication between Innate and Adaptive Immune Cells	4.8385	10.477
Altered T Cell and B Cell Signaling in Rheumatoid Arthritis	4.75064	10.2361
Colorectal Cancer Metastasis Signaling	9.46066	5.30207
T Helper Cell Differentiation	1.95746	4.58375
Neuroinflammation Signaling Pathway	7.25096	4.96277
CCR5 Signaling in Macrophages	0.780604	5.70344
Atherosclerosis Signaling	7.35722	7.74586
CTLA4 Signaling in Cytotoxic T Lymphocytes	2.78903	4.83992
LXR/RXR Activation	6.01796	5.9506
PKCθ Signaling in T Lymphocytes	1.88809	3.76979
Dendritic Cell Maturation	5.27475	5.45131
Signaling by Rho Family GTPases	4.77952	3.71745
Inhibition of Matrix Metalloproteases	7.16007	6.29192
Agranulocyte Adhesion and Diapedesis	6.16674	6.93664
Systemic Lupus Erythematosus Signaling	0.709949	4.3833
Natural Killer Cell Signaling	3.44966	3.90613
IL-8 Signaling	8.61955	2.99369
Inflammasome pathway	5.02492	1.82363
PI3K Signaling in B Lymphocytes	3.64683	3.09085
G-Protein Coupled Receptor Signaling	6.66504	1.94002
B Cell Receptor Signaling	3.4181	1.97589
Prostanoid Biosynthesis	1.68173	3.60731
Molecular Mechanisms of Cancer	6.16358	2.16394
Phospholipase C Signaling	0.801223	3.44354
Reelin Signaling in Neurons	2.88688	3.28087
Role of JAK1 and JAK3 in γc Cytokine Signaling	3.27995	1.37727
Rac Signaling	3.7908	2.13296
cAMP-mediated signaling	5.5683	1.85324
FcγRIIB Signaling in B Lymphocytes	3.4718	4.11801
RhoGDI Signaling	2.94635	3.0339
Hepatic Cholestasis	5.32236	4.12862
Regulation of IL-2 Expression in Activated and Anergic T Lymphocytes	0.823585	2.14572
Amyotrophic Lateral Sclerosis Signaling	4.24172	2.36534
Acute Phase Response Signaling	4.62551	2.94727
Calcium-induced T Lymphocyte Apoptosis	0	2.41903
Macropinocytosis Signaling	3.30655	1.71631
Opioid Signaling Pathway	3.53459	4.07665
Corticotropin Releasing Hormone Signaling	2.48658	2.03608
Hematopoiesis from Pluripotent Stem Cells	1.11654	4.47745
Coagulation System	2.98262	2.38971
Protein Kinase A Signaling	2.25973	1.49526
Virus Entry via Endocytic Pathways	4.13014	1.64937
eNOS Signaling	4.85528	1.6685
NF-κB Signaling	4.62758	2.88967
Paxillin Signaling	4.49832	2.66266
Ephrin Receptor Signaling	4.30871	1.59432
Neuropathic Pain Signaling In Dorsal Horn Neurons	3.18711	1.55134
Production of Nitric Oxide and Reactive Oxygen Species in Macrophages	5.57348	2.46277
RhoA Signaling	4.86517	1.88942
HMGB1 Signaling	6.28264	3.35465
Human Embryonic Stem Cell Pluripotency	2.29767	1.35202
Pathogenesis of Multiple Sclerosis	1.68173	4.8773
Gα12/13 Signaling	2.11271	2.51114
IL-10 Signaling	4.43314	3.21967
Fc Epsilon RI Signaling	2.93989	2.79105
Glioma Invasiveness Signaling	5.39216	2.20613
VDR/RXR Activation	0.683028	1.83761
IL-12 Signaling and Production in Macrophages	3.35155	2.12505
Integrin Signaling	5.03445	1.79492
GPCR-Mediated Nutrient Sensing in Enteroendocrine Cells	1.28516	1.97033
NF-κB Activation by Viruses	2.48764	2.23193
Chemokine Signaling	1.42916	0.76719
CREB Signaling in Neurons	1.82009	2.23138
LPS/IL-1 Mediated Inhibition of RXR Function	4.53575	3.11844
G Beta Gamma Signaling	1.21605	1.90002
Role of Tissue Factor in Cancer	5.83056	2.25924
fMLP Signaling in Neutrophils	2.40019	1.07209
B Cell Development	0.524478	0.907259
Regulation of Actin-based Motility by Rho	3.84333	1.39821
Gαq Signaling	3.4717	1.18858
Actin Cytoskeleton Signaling	4.57587	1.39738
HIF1α Signaling	4.51333	1.76648
Type II Diabetes Mellitus Signaling	3.54603	2.84907
Sonic Hedgehog Signaling	1.94007	1.6285
Dermatan Sulfate Degradation (Metazoa)	1.22526	1.44638
Growth Hormone Signaling	2.61813	0.953946
Gαi Signaling	2.25381	1.70308
Agrin Interactions at Neuromuscular Junction	1.52991	1.83394
Cdc42 Signaling	0.482134	2.08422
Renin-Angiotensin Signaling	2.45177	1.6418
Glioma Signaling	2.25842	0.601693
Caveolar-mediated Endocytosis Signaling	3.73664	1.74651
Cytotoxic T Lymphocyte-mediated Apoptosis of Target Cells	0	2.04125
MSP-RON Signaling Pathway	3.64289	1.3417
Basal Cell Carcinoma Signaling	2.01807	0.743813
IL-2 Signaling	1.1832	0.952118
Role of NFAT in Cardiac Hypertrophy	1.42612	1.55914
3-phosphoinositide Biosynthesis	1.79062	1.74831
Glutamate Receptor Signaling	0.496846	1.99158
Cell Cycle: G2/M DNA Damage Checkpoint Regulation	4.07016	1.96827
L-serine Degradation	1.33524	0
Mitotic Roles of Polo-Like Kinase	4.77342	2.41903
CXCR4 Signaling	1.89878	1.58347
PAK Signaling	2.33005	1.68307
Tryptophan Degradation to 2-amino-3-carboxymuconate Semialdehyde	1.13051	2.73846
Histidine Degradation III	0.554313	0
Nur77 Signaling in T Lymphocytes	0	1.47562
Toll-like Receptor Signaling	2.1204	1.92329
DNA Double-Strand Break Repair by Homologous Recombination	1.57234	1.74347
ILK Signaling	5.01599	1.3431
Ephrin A Signaling	3.86664	0.769825
Nitric Oxide Signaling in the Cardiovascular System	2.96222	0.820281
Regulation of the Epithelial-Mesenchymal Transition Pathway	1.94553	1.07492
Angiopoietin Signaling	2.00035	1.47274
Endothelin-1 Signaling	4.75907	0.701739
RAR Activation	1.91065	0.553989
Ovarian Cancer Signaling	3.81281	0.683784
TR/RXR Activation	2.17596	1.7882
Role of Cytokines in Mediating Communication between Immune Cells	1.38143	2.66097
Synaptic Long Term Depression	2.27635	2.17158
GNRH Signaling	0.766851	1.58347
Acetate Conversion to Acetyl-CoA	1.07304	0.566213
L-cysteine Degradation I	0.36977	0
FAK Signaling	2.78903	0.656337
Breast Cancer Regulation by Stathmin1	1.63487	1.40135
Superpathway of Inositol Phosphate Compounds	1.91117	1.24984
Chondroitin Sulfate Degradation (Metazoa)	1.92216	0.930593
Extrinsic Prothrombin Activation Pathway	1.32908	0.930593
Adenosine Nucleotides Degradation II	1.32908	0.930593
Calcium Signaling	0.66801	1.17075
Tight Junction Signaling	0.872248	0.8696
Pyridoxal 5'-phosphate Salvage Pathway	1.7517	0.649931
Factors Promoting Cardiogenesis in Vertebrates	1.58417	1.33576
Pancreatic Adenocarcinoma Signaling	3.58256	1.40816
IL-3 Signaling	1.72732	0.746415
Graft-versus-Host Disease Signaling	0.786505	3.1052
Type I Diabetes Mellitus Signaling	1.82689	2.00642
Tumoricidal Function of Hepatic Natural Killer Cells	1.54066	0.977924
p70S6K Signaling	2.25014	0.688141
IL-15 Signaling	1.78575	1.5462
nNOS Signaling in Skeletal Muscle Cells	0.554663	2.49888
PPAR Signaling	2.02374	1.55688
Gustation Pathway	2.96763	1.12833
P2Y Purigenic Receptor Signaling Pathway	2.44089	0.491714
HGF Signaling	1.9208	0.782231
Serine Biosynthesis	1.74838	1.30439
Creatine-phosphate Biosynthesis	0.889515	1.30439
LPS-stimulated MAPK Signaling	2.48764	0.665249
TGF-β Signaling	0.470524	1.49721
Cardiac Hypertrophy Signaling	1.88047	1.04608
Bladder Cancer Signaling	2.7865	1.46347
VEGF Family Ligand-Receptor Interactions	2.7865	0.646285
MIF Regulation of Innate Immunity	2.61851	0.976549
CD40 Signaling	2.28494	0.598234
ATM Signaling	1.5896	1.16399
Sperm Motility	1.67245	0.771392
MIF-mediated Glucocorticoid Regulation	1.94486	0.907259
Purine Nucleotides Degradation II (Aerobic)	1.54052	0.764158
IL-6 Signaling	4.55003	2.42317
Apoptosis Signaling	2.30327	0.835616
ERK/MAPK Signaling	1.79062	0.726492
iNOS Signaling	1.58069	0.345759
Cardiac β-adrenergic Signaling	1.65602	0.571255
Ephrin B Signaling	2.31336	1.30705
VEGF Signaling	2.54397	0
Germ Cell-Sertoli Cell Junction Signaling	1.83775	0.612024
Netrin Signaling	0.662283	2.02287
Actin Nucleation by ARP-WASP Complex	1.96815	0.88137
Sphingosine-1-phosphate Signaling	3.25872	0.450897
Leptin Signaling in Obesity	1.58036	0.479774
FXR/RXR Activation	2.25113	3.27411
Superpathway of Serine and Glycine Biosynthesis I	2.1446	1.02627
Relaxin Signaling	3.37518	0.510599
HER-2 Signaling in Breast Cancer	1.48875	0.881185
Melanocyte Development and Pigmentation Signaling	1.87117	0.674344
ErbB Signaling	1.33162	0.674344
TNFR1 Signaling	1.62177	0.271954
NAD biosynthesis II (from tryptophan)	0.920746	1.63521
Mechanisms of Viral Exit from Host Cells	1.47203	0
CCR3 Signaling in Eosinophils	1.33169	0.72044
Intrinsic Prothrombin Activation Pathway	1.06151	1.42361
Cellular Effects of Sildenafil (Viagra)	1.52078	1.13472
Thrombin Signaling	1.47274	0.833762
Airway Pathology in Chronic Obstructive Pulmonary Disease	2.83391	2.73846
p53 Signaling	1.32095	0.471696
Erythropoietin Signaling	1.83211	0
Docosahexaenoic Acid (DHA) Signaling	2.71149	0.695264
Role of NANOG in Mammalian Embryonic Stem Cell Pluripotency	1.3855	0.48828
Gap Junction Signaling	1.35433	0.500044
Ceramide Signaling	1.82332	1.02062
GM-CSF Signaling	1.33457	0.494803
Sulfate Activation for Sulfonation	1.77306	0.834228
Mitochondrial L-carnitine Shuttle Pathway	2.43661	0.870295
Antiproliferative Role of TOB in T Cell Signaling	3.00745	0.880625
Estrogen-mediated S-phase Entry	2.39208	0.880625
Glycolysis I	1.36167	0.498394
IL-9 Signaling	2.91333	0.905082
GABA Receptor Signaling	0.780604	1.55688
GDNF Family Ligand-Receptor Interactions	1.47989	1.20835
Differential Regulation of Cytokine Production in Macrophages and T Helper Cells by IL-17A and IL-17F	1.65607	2.02606
PEDF Signaling	1.82631	0.46475
Ethanol Degradation II	1.36179	0.265651
Role of CHK Proteins in Cell Cycle Checkpoint Control	1.89956	0.852042
p38 MAPK Signaling	1.70368	1.40816
14-3-3-mediated Signaling	2.02052	0.530037
Cyclins and Cell Cycle Regulation	1.88667	0.813306
Role of BRCA1 in DNA Damage Response	1.88667	0.388492
Thyroid Hormone Metabolism I (via Deiodination)	2.65979	1.78254
Thyronamine and Iodothyronamine Metabolism	2.65979	1.78254
Clathrin-mediated Endocytosis Signaling	3.03494	0.5904
TNFR2 Signaling	1.47319	0
IL-1 Signaling	1.58417	0.792255
Induction of Apoptosis by HIV1	2.39409	0.74422
PCP pathway	1.6479	0.495938
Death Receptor Signaling	2.46377	0
Role of MAPK Signaling in the Pathogenesis of Influenza	1.38112	1.3417
tRNA Splicing	1.47203	0
Phospholipases	1.93781	0.47761
Fatty Acid β-oxidation I	3.38798	0
Semaphorin Signaling in Neurons	3.59574	0.422274
IL-17 Signaling	1.62803	0.953946
Role of Hypercytokinemia/hyperchemokinemia in the Pathogenesis of Influenza	1.00993	2.92337
Retinoate Biosynthesis II	2.10219	0.566213
Catecholamine Biosynthesis	0.36977	1.50395
Fatty Acid Activation	1.71612	0.191851
Role of IL-17F in Allergic Inflammatory Airway Diseases	1.58069	0.905082
Isoleucine Degradation I	3.93532	0
Cell Cycle Control of Chromosomal Replication	3.7862	0.37209
IL-17A Signaling in Gastric Cells	1.44802	2.01297
Tryptophan Degradation III (Eukaryotic)	1.95115	0.927737
Protein Citrullination	0.889515	1.30439
NRF2-mediated Oxidative Stress Response	4.5749	0
Myc Mediated Apoptosis Signaling	1.79633	0.352665
Glioblastoma Multiforme Signaling	2.0132	0
Xenobiotic Metabolism Signaling	2.02106	0.659581
Aryl Hydrocarbon Receptor Signaling	2.68134	0.928486
Antioxidant Action of Vitamin C	2.58489	0.70158
Valine Degradation I	2.27378	0
Role of IL-17A in Arthritis	2.59715	0.816098
Triacylglycerol Biosynthesis	1.90377	0
Ketogenesis	2.27874	0
Ketolysis	1.50621	0
Differential Regulation of Cytokine Production in Intestinal Epithelial Cells by IL-17A and IL-17F	1.16511	1.56932
Adenine and Adenosine Salvage I	1.77306	0
Sphingosine and Sphingosine-1-phosphate Metabolism	1.68173	0
Pentose Phosphate Pathway	1.35596	0
Methylglyoxal Degradation I	1.33524	0
Glutaryl-CoA Degradation	1.32908	0
Choline Biosynthesis III	1.71612	0.191851
Mitochondrial Dysfunction	1.68594	0
Small Cell Lung Cancer Signaling	1.35035	0.326021
CDP-diacylglycerol Biosynthesis I	1.54066	0
Superpathway of Methionine Degradation	1.36179	0
Phosphatidylglycerol Biosynthesis II (Non-plastidic)	1.36167	0
