# Supplementary material for: Reproducing extracellular matrix adverse remodelling of non-ST myocardial infarction in a large animal model
Source: Nat Commun. 2023 Feb 22;14:995. doi: 10.1038/s41467-023-36350-1 (PMC9945840; doi:10.1038/s41467-023-36350-1)
Supplement: Supplementary file 10 — Supplementary Data 7.xlsx [file 41467_2023_36350_MOESM10_ESM.xls]

## Sheet: Sheet0
© 2000-2018 QIAGEN. All rights reserved.
Diseases and Bio Functions	d7 IS	d28 IS
Cell movement	10.7898	10.3556
Migration of cells	10.4565	9.38659
Cell survival	9.10752	9.76715
Cell viability	9.07933	9.55334
Homing of cells	8.30787	8.57911
Chemotaxis	8.0762	8.36745
Leukocyte migration	9.04833	7.61279
Cell movement of leukocytes	8.5802	7.17975
Formation of cellular protrusions	7.6883	7.62797
Cell movement of phagocytes	8.58249	7.20755
Organization of cytoplasm	7.76039	6.9871
Organization of cytoskeleton	7.72052	6.94196
Migration of tumor cell lines	8.06418	7.5783
Homing of blood cells	8.23764	6.60474
Homing of leukocytes	8.23645	6.60425
Cell movement of myeloid cells	8.08172	7.18899
Microtubule dynamics	7.39601	6.65921
Leukopoiesis	7.44082	7.52054
Chemotaxis of blood cells	8.14944	6.45574
Chemotaxis of leukocytes	8.14946	6.4556
Differentiation of mononuclear leukocytes	7.20233	7.56426
Invasion of cells	7.43735	6.92329
Hematopoiesis of mononuclear leukocytes	7.0776	7.42596
Lymphopoiesis	6.63186	7.34326
Chemotaxis of myeloid cells	7.59096	6.40806
Invasion of tumor cell lines	6.87056	6.88299
Chemotaxis of phagocytes	7.52703	6.09836
Cell movement of mononuclear leukocytes	7.30261	6.30495
Stimulation of cells	6.83313	6.68696
Activation of cells	6.82042	6.84067
Immune response of cells	7.0952	6.32726
Inflammatory response	7.43488	6.27394
Homeostasis of leukocytes	6.38205	6.88866
T cell homeostasis	6.33557	6.76894
T cell development	6.35352	6.6822
Binding of blood cells	7.44119	6.1922
Binding of leukocytes	7.37928	6.17263
Lymphocyte homeostasis	6.22364	6.8162
Migration of phagocytes	7.08359	6.10732
Migration of mononuclear leukocytes	6.58687	5.79843
Infection of mammalia	-6.79311	-6.02584
Adhesion of blood cells	6.83946	5.84848
Quantity of cells	5.23103	6.37777
Adhesion of immune cells	6.79565	5.77812
Cellular homeostasis	5.78544	6.16397
Cell-cell contact	5.28631	6.70251
Cell proliferation of tumor cell lines	6.71794	5.50979
Cell movement of lymphocytes	6.19228	5.55964
Cell movement of lymphatic system cells	6.28377	5.37431
Cell movement of lymphoid cells	6.08736	5.44889
Activation of blood cells	5.67863	6.09999
Migration of lymphatic system cells	6.20722	5.1761
Cell viability of blood cells	5.72434	5.78468
Interaction of mononuclear leukocytes	5.87849	5.72723
Activation of leukocytes	5.56964	6.03561
Cell viability of leukocytes	5.81763	5.53154
Mobilization of Ca2+	5.6512	6.06552
Lymphocyte migration	5.87015	5.21911
Binding of mononuclear leukocytes	5.67934	5.51816
Recruitment of cells	5.51502	5.4271
Immune response of leukocytes	5.52963	5.77635
Activation of phagocytes	5.13613	5.82646
Quantity of mononuclear leukocytes	4.37977	5.41348
Interaction of tumor cell lines	5.22365	5.09882
Quantity of lymphoid cells	4.3426	5.29151
Response of myeloid cells	5.7191	4.85151
Cell movement of granulocytes	5.90613	4.99895
Recruitment of blood cells	5.26434	5.06666
Binding of tumor cell lines	5.11692	4.90947
Response of phagocytes	5.61027	4.83212
Synthesis of reactive oxygen species	5.64977	4.59104
Quantity of lymphatic system cells	4.09956	5.35441
Quantity of lymphocytes	4.22184	5.18009
Metabolism of reactive oxygen species	5.62571	4.61192
Recruitment of leukocytes	5.41803	4.87674
Adhesion of mononuclear leukocytes	5.08623	5.10775
Quantity of T lymphocytes	4.04862	5.41779
Cell movement of antigen presenting cells	5.9805	4.59754
Development of vasculature	5.34362	5.21229
Angiogenesis	5.3266	5.21229
Cell movement of neutrophils	5.89165	4.44125
Quantity of Ca2+	4.28169	5.64529
T cell migration	4.98535	4.55191
Response of antigen presenting cells	5.22595	4.66268
Growth of connective tissue	5.50934	4.89862
Growth of tumor	5.47299	4.04081
Engulfment of cells	7.36139	0
Growth of lesion	5.43427	3.9823
Quantity of leukocytes	3.72192	5.03467
Quantity of metal	4.16316	5.44226
Binding of lymphoid cells	4.70502	4.70851
Binding of lymphatic system cells	4.90496	4.54811
Neoplasia of cells	5.03166	4.38669
Cell movement of macrophages	5.47225	4.46467
Quantity of blood cells	3.63107	4.91428
Binding of lymphocytes	4.6301	4.63289
Binding of myeloid cells	5.18483	4.41155
Proliferation of connective tissue cells	5.2023	4.60152
Immune response of phagocytes	4.94015	4.28458
Vasculogenesis	4.72309	4.59241
Interaction of leukocytes	7.41467	0
Interaction of blood cells	7.47478	0
Recruitment of phagocytes	4.96652	4.18401
Recruitment of myeloid cells	4.94969	4.25557
Homeostasis of blood cells	6.35374	6.88919
Proliferation of lymphatic system cells	4.44333	4.29451
Recruitment of granulocytes	5.14152	3.93813
Response of granulocytes	4.6709	4.03672
Phagocytosis of cells	6.73464	0
Binding of professional phagocytic cells	4.92894	4.14103
Autosomal dominant disease	-4.36359	-4.08208
Internalization of cells	6.50757	0
Proliferation of immune cells	4.30352	4.23992
Proliferation of blood cells	4.20986	4.24099
Response of neutrophils	4.49899	3.97256
Development of body trunk	4.31029	4.12207
Phagocytosis	6.50585	0
Adhesion of tumor cell lines	4.09604	3.95878
Response of myeloid leukocytes	4.18427	3.92779
Engulfment of blood cells	6.38254	0
Activation of myeloid cells	5.99442	6.25298
Formation of lymphoid tissue	3.26903	4.66536
Hereditary connective tissue disorder	-4.53443	-3.58392
Cell proliferation of T lymphocytes	3.44692	4.40978
Proliferation of mononuclear leukocytes	4.07472	4.01645
Development of neurons	5.5329	6.55076
Engulfment of leukocytes	6.25347	0
Recruitment of neutrophils	4.74546	3.58108
Migration of antigen presenting cells	4.62285	3.61792
Aggregation of cells	3.98535	4.10854
Chemotaxis of neutrophils	6.22265	0
Homing of neutrophils	6.22265	0
Proliferation of lymphocytes	3.80003	3.90366
Bacterial Infections	-4.83271	-3.61541
Maturation of cells	0	5.71942
Cell spreading	5.8759	5.28892
Chemotaxis of granulocytes	5.93986	0
Differentiation of T lymphocytes	0	5.53265
Phagocytosis of blood cells	5.52728	0
Homing of granulocytes	5.87209	0
Engulfment of phagocytes	5.70847	0
Stimulation of blood cells	0	5.5765
Phagocytosis of leukocytes	5.38599	0
Maturation of blood cells	0	5.55667
Activation of antigen presenting cells	5.02689	5.72057
Maturation of leukocytes	0	5.57172
Atherosclerosis	3.95349	3.26541
Size of body	10.6287	0
Activation of mononuclear leukocytes	3.40531	3.81161
Stimulation of leukocytes	0	5.40481
Response of mononuclear leukocytes	3.80988	3.61888
Advanced stage tumor	4.08131	3.54943
Metastasis	4.08131	3.54943
Advanced malignant tumor	4.08131	3.54943
Activation of lymphoid cells	3.28959	3.71159
Response of lymphocytes	3.66962	3.60056
Quantity of lymphoid tissue	2.95466	3.33369
Transmigration of cells	5.06262	5.13852
Interaction of lymphocytes	0	5.06786
Hypersensitive reaction	3.12538	3.44272
Arteriosclerosis	3.82478	2.96537
Activation of lymphocytes	3.2191	3.64755
Cell viability of mononuclear leukocytes	0	4.98087
Quantity of metal ion	4.25529	5.68871
Activation of lymphatic system cells	3.17073	3.64732
Recruitment of antigen presenting cells	3.42941	3.62653
Interaction of T lymphocytes	0	4.99409
Inflammation of body cavity	-4.05713	-3.2158
Response of lymphatic system cells	3.50145	3.34153
Cancer of cells	3.33673	3.26734
Cell viability of lymphatic system cells	0	4.74876
Differentiation of bone cells	3.73937	2.56009
Synthesis of fatty acid	4.44404	5.19333
Stimulation of lymphatic system cells	0	4.86475
Stimulation of mononuclear leukocytes	0	4.9115
Toxicity of cells	0	5.22158
Differentiation of connective tissue cells	3.74669	2.55024
Occlusion of artery	3.39278	2.93515
Cell-mediated response	2.40249	3.86087
Migration of myeloid cells	4.80838	4.57332
Vaso-occlusion	3.34604	2.8914
Stimulation of lymphocytes	0	4.71866
Vascularization	3.26003	3.05396
Aggregation of blood cells	3.57411	3.11076
Quantity of connective tissue	3.69422	2.71258
Central nervous system tumor	3.25983	2.56515
Central nervous system solid tumor	3.25983	2.56515
Tumor in nervous system	3.25983	2.56515
Quantity of B lymphocytes	2.69199	2.7665
Growth of malignant tumor	5.13491	0
Cell movement of blood cells	9.0222	0
Production of reactive oxygen species	4.80257	0
Occlusion of blood vessel	3.27651	2.83199
Adhesion of lymphocytes	0	4.4584
Apoptosis	-3.31021	-2.8282
Cell death of immune cells	3.21475	2.61554
Cytotoxicity	0	4.80148
Immune response of antigen presenting cells	4.76866	0
Progression of tumor	3.19185	3.26599
Cell death of blood cells	3.09763	2.55846
Cellular infiltration by phagocytes	4.00092	2.39648
Quantity of thymocytes	0	3.91109
Function of blood cells	2.57633	3.19398
Quantity of CD4+ T-lymphocytes	0	3.99418
Immune response of neutrophils	4.28308	3.85314
Function of leukocytes	2.62691	3.19398
Development of hematopoietic system	0	3.79597
Flux of inorganic cation	0	4.01345
Cell movement of T lymphocytes	0	3.7116
Flux of cation	0	3.91357
Metastatic solid tumor	2.91979	2.58467
Advanced malignant solid tumor	2.91979	2.58467
Stage IV malignant tumor	2.91979	2.58467
Flux of ion	0	3.88283
Ion homeostasis of cells	0	3.83275
Chemotaxis of antigen presenting cells	0	3.52129
Cellular infiltration by macrophages	3.44231	2.09871
Inflammation of joint	2.7104	2.18681
Infiltration by myeloid cells	3.45373	2.28488
Flux of divalent cations	0	3.71559
Quantity of regulatory T lymphocytes	0	3.67374
Quantity of antigen presenting cells	2.57731	2.87101
Neovascularization	2.49336	2.36485
Infiltration by macrophages	3.31313	2.00909
Lymphoproliferative disorder	-2.83517	-2.30591
Activation of T lymphocytes	0	3.96542
Flux of Ca2+	0	3.60756
Proliferation of tumor cells	4.17396	0
Endocytosis	6.95342	0
Inflammation of organ	-3.25771	-2.32199
Cancer	2.51802	2.22134
Function of T lymphocytes	1.76135	2.80126
Degranulation of cells	3.48201	3.3566
Inflammation of absolute anatomical region	-3.20306	-2.54183
Function of lymphatic system cells	1.74044	2.95304
Endocytosis by eukaryotic cells	6.756	0
Benign lesion	-1.60392	-2.19266
Shape change of leukocytes	0	3.44016
Quantity of IgG	2.46161	2.24974
Female genital tract cancer	-2	-2.23607
Quantity of lymphoid organ	0	3.23383
Function of lymphocytes	1.7239	2.822
Differentiation of B lymphocytes	3.02488	0
Eosinophilia	0	2.91284
Rheumatic Disease	2.49773	1.81495
Antibody response	1.74067	2.36712
Allergy	2.3384	2.15495
Osteoarthritis	-1.93884	-1.98065
Lymphoma	-2.21931	-2.12863
Apoptosis of lymphocytes	-1.60815	-1.79995
Cell death of mononuclear leukocytes	-1.48932	-2.34465
Inflammation of lung	-2.55612	-1.91492
Apoptosis of mononuclear leukocytes	-1.60236	-1.7859
Recruitment of macrophages	3.39916	0
Cell death of lymphocytes	-1.44748	-2.32462
Bleeding	-6.0066	0
Cell movement of dendritic cells	0	2.84657
Apoptosis of lymphatic system cells	-1.56135	-1.57036
Engulfment of myeloid cells	5.85804	0
Benign neoplasia	-1.87918	-1.67286
Proliferation of B lymphocytes	2.25149	1.72079
Quantity of hematopoietic progenitor cells	0.965565	2.24032
Function of phagocytes	2.5232	1.66782
Encephalitis	1.60512	1.46963
Phagocytosis of myeloid cells	5.56693	0
Secretion of molecule	2.8714	2.67615
T cell response	0	3.24774
Lymphoproliferative malignancy	-2.18592	-1.79162
Wound	3.15789	0
Atopy	1.64731	1.90884
Quantity of lymph follicle	2.21802	1.19719
Metabolism of eicosanoid	0	5.43778
Biosynthesis of polyunsaturated fatty acids	0	5.43777
Synthesis of eicosanoid	0	5.43777
Cellular infiltration by leukocytes	3.02022	1.46383
Accumulation of leukocytes	1.80571	1.57696
Maturation of mononuclear leukocytes	0	5.38851
Cytotoxicity of cells	0	5.35479
Phagocytosis of phagocytes	5.34476	0
Synthesis of lipid	5.32826	0
Maturation of lymphocytes	0	5.30501
Quantity of bone	0	2.41913
Cytotoxicity of leukocytes	0	5.22549
Cellular infiltration	2.91257	1.23671
Infiltration by leukocytes	2.94569	1.34878
Formation of lymphoid organ	0	2.71665
Lymphoreticular neoplasm	-1.87149	-1.7887
Motor dysfunction or movement disorder	-5.10838	0
Experimentally-induced arthritis	2.93559	0
Engulfment of antigen presenting cells	5.08181	0
Lymphocytic neoplasm	-1.95799	-1.63945
Cell viability of lymphocytes	0	0
Inflammation of central nervous system	1.47496	1.17225
Migration of neutrophils	4.92732	0
Cell death of lymphatic system cells	-1.25561	-1.73731
Polyarthritis	1.62789	1.77747
Cytotoxicity of lymphocytes	0	4.89102
Head and neck cancer	1.49712	1.61357
Genital tract cancer	-0.777029	-1.72609
Growth of epithelial tissue	1.90133	2.93284
Cytotoxicity of lymphatic system cells	0	4.82229
Solid tumor	1.84336	1.30909
Development of hematopoietic progenitor cells	0	0
Fatty acid metabolism	4.77508	0
Experimental autoimmune encephalomyelitis	0	2.0425
Nonhematologic malignant neoplasm	1.78031	1.30487
Movement Disorders	-4.67103	0
Adhesion of myeloid cells	4.66637	0
Phagocytosis of antigen presenting cells	4.66399	0
Central nervous system cancer	2.34611	2.25553
Signaling of cells	0	2.44884
Adhesion of lymphatic system cells	0	0
Accumulation of cells	1.92736	1.05602
Survival of organism	1.47223	2.07971
Cytotoxicity of natural killer cells	0	4.48115
Accumulation of blood cells	1.61755	1.19678
Binding of endothelial cells	4.43563	0
Tumorigenesis of malignant tumor	1.42409	1.69249
Engulfment by macrophages	4.42034	0
Response of macrophages	4.36219	0
Binding of T lymphocytes	0	4.35642
Immunodeficiency	0	-2.18185
Interaction of endothelial cells	4.31769	0
Migration of granulocytes	4.3023	0
Fibrogenesis	4.27985	0
Head and neck neoplasia	1.43243	1.30586
Lymphoid cancer	-1.57616	-1.3323
Upper gastrointestinal tract cancer	2.2188	2
Intestinal adenocarcinoma	-2.19089	N/A
Hematologic cancer	-1.66603	-0.99047
Stimulation of T lymphocytes	0	0
Adhesion of phagocytes	4.09329	0
Cellular infiltration by granulocytes	2.3627	1.46151
Quantity of IgG3	0	1.992
Function of myeloid cells	2.05455	1.09137
Inflammation of respiratory system	-1.64209	-1.36297
Abnormality of cartilage tissue	0	2.47266
Quantity of dendritic cells	2.30236	1.68521
Transport of molecule	3.94872	0
Thoracic neoplasm	1.1942	1.5526
Immune response of macrophages	3.92348	0
Adhesion of granulocytes	3.88299	0
Differentiation of helper T lymphocytes	0	0
Apoptosis of blood cells	-0.917213	-1.18935
Malignant solid tumor	1.24024	1.14956
Differentiation of phagocytes	0	3.82267
Cell cycle progression	3.81837	0
Lymphohematopoietic cancer	-1.37817	-0.899717
Genitourinary carcinoma	1.70561	1.19523
Intestinal carcinoma	-0.957199	-1.10265
Apoptosis of leukocytes	-0.732421	-1.18686
Intestinal tumor	-1.26162	-1.29527
Acute coronary syndrome	-2.19436	0
Cancer of secretory structure	1.21511	1.05682
Release of Ca2+	0	3.64009
Cellular infiltration by myeloid cells	2.0413	1.38327
Binding of granulocytes	3.5497	0
Cell movement of smooth muscle cells	0	3.54264
Lung tumor	1.09603	1.35368
Pelvic cancer	-0.179605	-1.3598
Binding of neutrophils	3.44476	0
Respiratory system tumor	1.00623	1.35368
Female genital neoplasm	0.661693	-1.04076
Degranulation	3.41408	0
Genitourinary tumor	1.78052	1.07127
Cell death	-1.92761	-0.867301
Adhesion of neutrophils	3.38931	0
Cell movement of muscle cells	0	3.38851
Inflammation of respiratory system component	-1.53231	-1.04753
Tumorigenesis of epithelial neoplasm	-0.862381	-1.12923
Inflammation of gastrointestinal tract	-3.25978	0
Aggregation of blood platelets	3.25041	0
Asthma	0	1.44381
Tumorigenesis of reproductive tract	0.430775	-1.04076
Mitosis	3.20377	0
T-cell non-Hodgkin disease	0	-1.75472
Infiltration by neutrophils	2.16189	0.986295
Cell death of tumor cell lines	-1.88445	-1.07806
Tyrosine phosphorylation of protein	0	3.17354
Tumorigenesis of digestive organ tumor	0.317993	1.49241
Lymphoid Cancer and Tumors	-1.3222	-0.953606
Gonadal tumor	0.661693	-0.980875
Behavior	0.946104	0
Expansion of cells	0	1.44651
Quantity of IgG2a	1.79109	0
Tumorigenesis of adenocarcinoma	-1.06026	-0.801324
Glucose metabolism disorder	-0.505359	-1.67104
Tyrosine phosphorylation	0	3.01021
Accumulation of myeloid cells	3.00117	0
Gastroenteritis	-2.95869	0
Cancer of head	1.40796	1.52753
Colon cancer	-0.302735	-1.36247
Cell rolling	2.91395	0
Gastrointestinal neoplasia	-1.01697	-0.91316
Enteritis	-2.87295	0
Infarction	-1.01414	-0.734166
Cellular infiltration by blood cells	2.84329	0
Non-melanoma solid tumor	0.827735	0.971834
Apoptosis of tumor cell lines	-1.5603	-0.897739
Dermatitis	-0.86961	1.39384
Quantity of bone tissue	0	0
Development of head	2.72794	0
Abdominal neoplasm	1.22938	0.571616
Delayed hypersensitive reaction	0	2.70855
Diabetes mellitus	1.56051	-0.136811
Hemostasis	2.69965	0
Squamous cell tumor	0.404156	1.12858
Function of antigen presenting cells	1.28013	0.955822
Colon tumor	0.0787203	-1.62379
Fibrosis	-0.600922	-1.19769
Production of protein	0.815332	1.29991
Cell rolling of leukocytes	2.61472	0
Chronic inflammatory disorder	-1.76469	-0.334007
Adenocarcinoma	-1.2697	-0.335233
Quantity of IgG1	0	0
Accumulation of phagocytes	2.47598	0
Remodeling of bone	2.38938	0
Liver lesion	-0.526589	-1.37284
Liver carcinoma	0.979003	0.445331
Lung carcinoma	-1.02293	-1.34087
Expansion of mononuclear leukocytes	0	1.19849
Urinary tract cancer	2.33126	0
Cellular infiltration by mononuclear leukocytes	1.21736	0.501461
Mammary tumor	1.06062	0.882329
Lung cancer	0.941202	0.69501
Tumorigenesis of benign tumor	0	0
T-cell lymphoproliferative disorder	0	-1.24186
Quantity of IgG2b	0	0
Non-traumatic arthropathy	-1.02901	-0.196056
Myocardial infarction	-2.19436	0
Expansion of lymphocytes	0	1.14116
Abdominal carcinoma	0.552816	1.49137
Abdominal adenocarcinoma	0.552816	1.49137
Colony formation	2.1678	0
Gastrointestinal carcinoma	-0.290329	-0.624695
Expansion of lymphoid cells	0	1.09183
Cytopenia	0	-2.12748
Quantity of follicular B lymphocytes	0	0
Breast or ovarian carcinoma	-1.47087	0
Non-Hodgkin disease	-0.84	-0.90038
Infiltration by mononuclear leukocytes	1.13932	0.423873
Intestinal cancer	-0.913743	-0.375919
Lung adenocarcinoma	0	0
Nonsquamous non-small cell lung carcinoma	0	0
Breast or ovarian cancer	-0.92411	-0.330414
Thoracic cancer	0.870724	0.614392
Concentration of lipid	1.95926	0
Squamous-cell carcinoma	0.309365	0.862662
Cell death of phagocytes	1.95443	0
Primary tumor	0	1.95083
Primary solid tumor	0	1.95083
Function of macrophages	0.94299	0.647059
Abdominal cancer	0.797219	0.565901
Carcinoma	0.50246	0.724604
Hematologic cancer of cells	0	-1.01914
Apoptosis of T lymphocytes	0	-0.689589
Function of mononuclear leukocytes	1.80139	0
Tumorigenesis of genital organ	0.302853	-0.398871
Quantity of IgM	0.606531	0.722697
Upper gastrointestinal tract tumor	0.846465	0.588348
Cell death of T lymphocytes	0	-1.01005
Ovarian Cancer and Tumors	0.904534	-0.816874
Coronary disease	-1.72039	0
Colony formation of cells	1.71838	0
Apoptosis of lymphoid cells	-1.70504	0
Hematopoietic neoplasm	-0.860174	0.0993821
Quantity of phagocytes	0.288348	1.26864
Blood protein disorder	-1.1068	0.0932505
Connective or soft tissue tumor	1.63349	0
Immediate hypersensitivity	0	0
Plasma cell dyscrasia	1.06749	0.5547
Renal lesion	-1.57592	0
Necrosis	-0.984442	-0.278074
Quantity of granulocytes	-0.768097	0.31862
Lymphohematopoietic neoplasia	-0.622021	0.150286
Cell death of lymphoid cells	-1.54115	0
Malignant neoplasm of male genital organ	0.478091	-0.27735
Prostate cancer	0.478091	-0.27735
Insulin-dependent diabetes mellitus	0	0.293684
Expansion of blood cells	0	0.741233
Cell death of myeloid cells	1.47276	0
Non-small cell lung cancer	0	-1.46831
Skin tumor	-0.681761	-0.144338
Differentiation of osteoclasts	0	0
Large intestine neoplasm	-0.2735	-0.729596
Development of connective tissue cells	0	0
Skin cancer	0.503834	0.329134
Breast or colorectal cancer	-0.883745	0.0223754
Colorectal neoplasia	-0.258311	-0.713679
Large intestine carcinoma	-0.287348	N/A
Breast or pancreatic cancer	-0.100684	0.658917
Apoptosis of phagocytes	1.34979	0
Cutaneous melanoma	0.165498	0.587431
Vascular lesion	-0.160024	-0.418608
Systemic autoimmune syndrome	0.295893	0.4815
Accumulation of lipid	1.32137	0
Colorectal carcinoma	-0.239983	N/A
Prostate Cancer and Tumors	0.141245	0.746004
Quantity of immunoglobulin	0.353115	0.903062
Tumorigenesis of carcinoma	-0.566665	-0.325635
Hepatocellular carcinoma	1.28804	0
Tumorigenesis of lung tumor	0	0
Urogenital cancer	1.01361	0.159111
Activation of B lymphocytes	0	0.498166
Digestive system cancer	0.329226	0.440136
Breast cancer	-0.733592	0.12389
Quantity of myeloid cells	-0.162633	0.866135
Cellular infiltration by lymphocytes	0	0.64383
Genital tumor	0.350219	-0.0849565
Peripheral vascular disease	-0.616347	-0.205736
Liver tumor	0.305804	0.294403
Coagulation	1.14759	0
Rheumatoid arthritis	-0.102128	0.643729
Aortic dilatation	0.25375	-0.84
Overweight disorder	1.12992	0
Obesity	1.12992	0
Pancreatobiliary tumor	0	1.12941
Quantity of CD8+ T lymphocyte	0	1.11859
Lower respiratory tract disorder	0.372932	0.43024
Expansion of lymphatic system cells	0	0
Gastrointestinal adenocarcinoma	-1.1094	N/A
Expansion of leukocytes	0	0.565894
Angiogenesis of lesion	1.09693	0
Aortic aneurysm	0.25375	-0.84
Production of antibody	0.271553	0.795575
Function of immune system	0.654654	-0.218218
Head and neck carcinoma	1.06749	0
Primary immunodeficiency disorder	0	N/A
Paraproteinemia	1.06749	0
Aneurysm	0.192214	-0.857272
Prostatic carcinoma	1	N/A
Malignant neoplasm of large intestine	-0.509509	-0.129743
Development of epithelial tissue	0	0.924881
Colorectal cancer	-0.493695	-0.106397
Angiogenesis of tumor	0.903443	0
Solid tumor of head and neck	0.896258	0
Digestive organ tumor	-0.228369	-0.0263285
Quantity of neutrophils	-0.886228	0
Coagulation of blood	0.836935	0
Liver cancer	0.493548	0.020762
Tumorigenesis of tissue	-0.184845	0.359904
Gastrointestinal tract cancer	-0.173001	0.229133
Cellular infiltration by lymphoid cells	0	0.424583
Melanoma	0.562253	0.0327139
Skin lesion	0.0710844	0.11179
Neoplasia of leukocytes	0	-0.456231
Hepatobiliary system cancer	0.509853	0.0424649
Pelvic tumor	0.121157	-0.0749532
Quantity of cytokine	-0.670089	0
B cell cancer	0.49241	0.0685451
Development of sensory organ	0.550519	0
Blood clot	0.525741	0
Neoplasia of epithelial tissue	-0.23486	0.0811651
Colon carcinoma	0.467606	N/A
Lymphocytic leukemia	0	0
Abnormality of lower limb	0	0.436564
Male genital neoplasm	-0.0690889	0.311496
Thrombus	0.410351	0
Necrosis of epithelial tissue	0.380158	0
Neuromuscular disease	0.365518	0
Abnormality of limb	0	0.286814
Liquid tumor	0	0.309391
Infiltration by T lymphocytes	0	0.138521
Morphology of mononuclear leukocytes	0	N/A
Morphology of lymphatic system cells	0	N/A
Morphology of skeleton	0	N/A
Female genital tract adenocarcinoma	N/A	0
Colorectal adenocarcinoma	N/A	N/A
Morphology of lymphoid tissue	N/A	N/A
Morphology of head	N/A	N/A
Skin squamous cell carcinoma	0	N/A
Intermediate disease stage peripheral arterial disease	0	0
Size of bone	N/A	N/A
Malignant neoplasm of upper aerodigestive tract	N/A	N/A
Morphology of lesion	N/A	N/A
Oral cancer	0	N/A
Size of lesion	N/A	N/A
Serous adenocarcinoma	N/A	N/A
Morphology of cardiovascular system	N/A	N/A
Uterine tumor	N/A	0
Large intestine adenocarcinoma	N/A	N/A
Abnormal morphology of spleen	N/A	0
Morphology of T lymphocytes	0	N/A
Morphology of limb	0	N/A
Morphology of digestive system	N/A	0
Prostatic adenocarcinoma	N/A	N/A
Abnormal morphology of leukocytes	N/A	N/A
Abnormal morphology of body cavity	N/A	N/A
Skin carcinoma	0	N/A
Benign pelvic disease	N/A	N/A
Upper aerodigestive tract carcinoma	0	N/A
Advanced stage peripheral arterial disease	N/A	0
Abnormal morphology of immune system	N/A	N/A
Abnormal morphology of respiratory system	0	N/A
Abnormality of limb bone	0	N/A
Abnormal morphology of head	N/A	N/A
Morphology of phagocytes	N/A	0
Abnormal morphology of skeleton	0	N/A
Abnormal morphology of lung	0	0
Morphology of spleen	N/A	N/A
Abnormal morphology of B lymphocytes	0	0
Gastroesophageal adenocarcinoma	0	N/A
Non-melanoma skin cancer	0	N/A
Abnormal morphology of mononuclear leukocytes	0	N/A
Morphology of lymphocytes	0	N/A
Female genital tract serous carcinoma	N/A	N/A
Dupuytren contracture	N/A	N/A
Morphology of limb bone	0	N/A
Morphology of lymphoid organ	N/A	N/A
Peripheral arterial disease	N/A	0
Endometriosis	N/A	N/A
Morphology of nervous system	N/A	N/A
Colon adenocarcinoma	N/A	N/A
Morphology of blood cells	N/A	N/A
Abnormal morphology of abdomen	N/A	N/A
Gastro-esophageal carcinoma	0	N/A
Morphology of leukocytes	N/A	N/A
Morphology of trabecular bone	0	0
Morphology of vessel	N/A	0
Abnormal morphology of lymphocytes	0	N/A
Uterine serous papillary cancer	N/A	N/A
Gastroesophageal cancer	0	N/A
Abnormal morphology of T lymphocytes	0	N/A
Abnormal morphology of thoracic cavity	0	N/A
Head and neck squamous cell carcinoma	0	N/A
Abnormal morphology of bone	N/A	N/A
Morphology of bone	N/A	N/A
Morphology of body cavity	N/A	N/A
Morphology of respiratory system	0	0
Diabetic complication	N/A	N/A
Abnormal morphology of lymphoid organ	N/A	N/A
