# Supplementary material for: Reproducing extracellular matrix adverse remodelling of non-ST myocardial infarction in a large animal model
Source: Nat Commun. 2023 Feb 22;14:995. doi: 10.1038/s41467-023-36350-1 (PMC9945840; doi:10.1038/s41467-023-36350-1)
Supplement: Supplementary file 11 — Supplementary Data 8.xlsx [file 41467_2023_36350_MOESM11_ESM.xls]

## Sheet: Sheet0
© 2000-2018 QIAGEN. All rights reserved.
Symbol	Synonym(s)	Entrez Gene Name	Gene Symbol - human (HUGO / HGNC / Entrez Gene)	Expr Log Ratio	Expr p-value	Expr False Discovery Rate (q-value)	Location	Family	Drugs	Entrez Gene ID for Human	Entrez Gene ID for Mouse	Entrez Gene ID for Rat
ABCB1	ABC20, Abcb1a, Abcb4, ATP binding cassette subfamily B member 1, ATP binding cassette subfamily B member 1A, ATP-binding cassette, sub-family B (MDR/TAP), member 1A, CD243, CLCS, Evi32, GP170, MDR1, Mdr1a, Mdr3, P-GLYCOPROTEIN, P-GP, Pgy-3, PGY1	ATP binding cassette subfamily B member 1	ABCB1	-3.07627	7.41759e-22	1.89778e-19	Plasma Membrane	transporter	dofequidar, tariquidar, OC 144-093, valspodar	5243	18671	170913
ACTA2	0610041G09RIK, a-SMA, actin, alpha 2, smooth muscle, aorta, actin, α 2, smooth muscle, aorta, ACTSA, Actvs, Alpha-SMA, Alpha-smooth muscle actin, FLJ45296, RGD: 621676, Similar to vascular alpha actin, Similar to vascular α actin, SM Alpha Actin, SM α Actin, SMalphaA, SMOOTH MUSCLE alpha ACTIN, SMOOTH MUSCLE α ACTIN, Vascular Smooth Muscle Alpha-Actin, Vascular Smooth Muscle α-Actin, α actin vsm,…	actin, alpha 2, smooth muscle, aorta	ACTA2	3.43741	6.26705e-15	5.39925e-13	Cytoplasm	other		59	11475	81633
ALDOC	AI847350, ALDC, ALDCAA, ALDO3, Aldolase 3, Aldolase C, aldolase C, fructose-bisphosphate, aldolase, fructose-bisphosphate C, AU040929, F16dip7, Fructose bisphosphate aldolase c, RATALDCAA, SCRG2, Zebrin2	aldolase, fructose-bisphosphate C	ALDOC	2.66911	1.7993e-06	1.40923e-05	Cytoplasm	enzyme		230	11676	24191
ALOX5AP	Arachidonate 5-lipoxygenase activating protein, FLAP	arachidonate 5-lipoxygenase activating protein	ALOX5AP	3.3596	1.2125e-08	1.74845e-07	Plasma Membrane	other		241	11690	29624
ANKRD37	ankyrin repeat domain 37, Lrp2bp, RGD1565715	ankyrin repeat domain 37	ANKRD37	2.28108	0.000266549	0.000985753	Cytoplasm	other		353322	654824	361149
APOE	AD2, AI255918, APOEA, Apolipoprotein E, LDLCQ5, LPG	apolipoprotein E	APOE	3.77465	2.36335e-08	3.16211e-07	Extracellular Space	transporter		348	11816	25728
AQP4	AQP4 isoform 1, aquaporin 4, MIWC, WCH4	aquaporin 4	AQP4	-3.43576	6.25587e-10	1.29934e-08	Plasma Membrane	transporter		361	11829	25293
AQP9	1700020I22RIK, AI266899, aquaporin 9, HsT17287, SSC1, T17287	aquaporin 9	AQP9	5.14088	9.0252e-07	7.77548e-06	Plasma Membrane	transporter		366	64008	65054
ASNS	AS, ASNSD, Asparagine synthetase, asparagine synthetase (glutamine-hydrolyzing), Aspartic acid synthase, TS11	asparagine synthetase (glutamine-hydrolyzing)	ASNS	1.66375	0.000167282	0.000671915	Cytoplasm	enzyme		440	27053	25612
ATP5J	ATP SYNTHASE, Atp synthase (f0f1), subunit f, ATP synthase, H+ transporting, mitochondrial F0 complex, subunit F, ATP synthase, H+ transporting, mitochondrial Fo complex subunit F6, ATP synthase, H+ transporting, mitochondrial Fo complex, subunit F6, ATP5, ATP5A, ATPM, CF6, F6	ATP synthase, H+ transporting, mitochondrial Fo complex subunit F6	ATP5J	-1.74594	0.00104423	0.00305544	Cytoplasm	transporter		522	11957	94271
AURKA	AIK, AIRK1, ARK-1, AU019385, AURA, AURORA 2, AURORA A, AURORA KINASE, aurora kinase A, Aurora Related Kinase1, AW539821, Ayk1, BTAK, IAK, IAK1, PPP1R47, STK15, STK6, STK7	aurora kinase A	AURKA	3.93125	3.48514e-11	1.05485e-09	Nucleus	kinase	tozasertib, MLN8054, alisertib, AT-9283, SNS 314, danusertib, MK 5108, CYC 116, TTP607, AMG 900, ilorasertib, TAS-119	6790	20878	261730
AXL	AI323647, ARK, AXL receptor tyrosine kinase, JTK11, LOC687188, Tyro7, UFO	AXL receptor tyrosine kinase	AXL	2.02478	2.61592e-08	3.43754e-07	Plasma Membrane	kinase	cabozantinib, R428, cabozantinib/erlotinib, MGCD516, gilteritinib, TP-0903, humax-AXL-ADC, bosutinib	558	26362	308444
BCL2	AW986256, B cell leukaemia/lymphoma 2, B cell leukemia/lymphoma 2, Bcl2 alpha, Bcl2 α, BCL2, apoptosis regulator, C430015F12Rik, D630044D05RIK, D830018M01RIK, LOC100046608, ORF16, PPP1R50	BCL2, apoptosis regulator	BCL2	2.47568	9.13644e-10	1.81717e-08	Cytoplasm	transporter	oblimersen, rasagiline, (-)-gossypol, BCL-2 blocker, navitoclax, gemcitabine/paclitaxel, bortezomib/paclitaxel, venetoclax, paclitaxel/trastuzumab, paclitaxel/pertuzumab/trastuzumab, lapatinib/paclitaxel, doxorubicin/paclitaxel, epirubicin/paclitaxel, paclitaxel/ramucirumab, paclitaxel/topotecan, BCL201, S 055746, APG-1252, rituximab/venetoclax, paclitaxel/rituximab, paclitaxel	596	12043	24224
BGN	BG, Biglycan, BSPG1, DSPG1, MRLS, PG-S1, PGI, SEMDX, SLRR1A	biglycan	BGN	3.82714	4.48728e-18	7.28579e-16	Extracellular Space	other		633	12111	25181
BIRC5	AAC-11, AP14, API4, baculoviral IAP repeat-containing 5, EPR-1, Survivin, SURVIVIN 2B, Survivin delta ex3, Survivin δ ex3, TIAP	baculoviral IAP repeat containing 5	BIRC5	5.90284	2.6696e-12	1.15291e-10	Cytoplasm	other	gataparsen, EZN 3042	332	11799	64041
BRCA1	BRCA1, DNA repair associated, BRCAI, BRCC1, breast cancer 1, early onset, BROVCA1, FANCS, PNCA4, PPP1R53, PSCP, RNF53	BRCA1, DNA repair associated	BRCA1	3.64491	2.27458e-09	4.17485e-08	Nucleus	transcription regulator		672	12189	497672
CCR5	AM4-7, C-C motif chemokine receptor 5 (gene/pseudogene), CC-CKR-5, CCL4 receptor, CCL5 receptor, CD195, chemokine (C-C motif) receptor 5, CHEMOKINE CC5 receptor, CKR-5, CMKBR5, IDDM22, LOC727797	C-C motif chemokine receptor 5 (gene/pseudogene)	CCR5	3.33683	1.80119e-08	2.48691e-07	Plasma Membrane	G-protein coupled receptor	maraviroc, vicriviroc, ancriviroc	1234	12774	117029
CCR7	BLR2, C-C motif chemokine receptor 7, CC-CKR-7, CD197, CDw197, chemokine (C-C motif) receptor 7, CHEMOKINE CC7 receptor, CMKBR7, EBI1, Ebi1h	C-C motif chemokine receptor 7	CCR7	1.87983	0.0116944	0.0224247	Plasma Membrane	G-protein coupled receptor		1236	12775	287673
CD24	CD24 molecule, CD24A	CD24 molecule	CD24	2.20293	0.00450133	0.0101122	Plasma Membrane	other		100133941
CD274	A530045L16RIK, B7-H, B7H1, CD274 antigen, CD274 molecule, PD-L1, Pd1l, PDCD1L1, PDCD1LG1, RGD1566211	CD274 molecule	CD274	2.10644	2.69945e-06	2.01161e-05	Plasma Membrane	enzyme	atezolizumab, durvalumab, avelumab, anti PD-L1 antibody, FAZ053, CX-072, LY3300054, CA-170, KN035	29126	60533	499342
CD44	216062 AT, AU023126, AW121933, AW146109, CD44 (containing exon 5), CD44 (soluble), CD44 Antigen, CD44 molecule (Indian blood group), CD44 STANDARD FROM, CD44A, Cd44e, Cd44i, CDW44, CSPG8, ECMR-III, Epican, HCELL, HERMES, Hermes antigen, HUTCH-I, IN, LHR, Ly-24, MC56, MDU2, MDU3, METAA, MIC4, NKT.44, Pgp-1, RHAMM	CD44 molecule (Indian blood group)	CD44	4.13688	6.37817e-12	2.45894e-10	Plasma Membrane	other	anti-CD44v7 antibody	960	12505	25406
CDCP1	9030022E12Rik, AA409659, CD318, CUB domain containing protein 1, E030027H19Rik, RGD1305578, SIMA135, TRASK	CUB domain containing protein 1	CDCP1	7.89872	1.16325e-14	9.26537e-13	Plasma Membrane	other		64866	109332	301082
CEMIP	12H19.01.T7, 6330404C01Rik, 9930013L23Rik, AY007814, CCSP1, cell migration inducing protein, hyaluronan binding, cell migration-inducing hyaluronan binding protein, HYBID, KIAA1199, RGD1305254, TMEM2L	cell migration inducing hyaluronan binding protein	CEMIP	7.36449	5.80256e-15	5.07679e-13	Cytoplasm	enzyme		57214	80982	308797
CLDN1	AI596271, Claudin, claudin 1, CLD1, ILVASC, SEMP1	claudin 1	CLDN1	5.27427	2.56048e-12	1.11722e-10	Plasma Membrane	other		9076	12737	65129
CORO1A	Actin binding protein 1a, CLABP, CLIPINA, Coronin 1, coronin 1A, coronin, actin binding protein 1A, HCORO1, IMD8, Lmb3, p57, TACO	coronin 1A	CORO1A	2.74898	5.81128e-09	9.35456e-08	Cytoplasm	other		11151	12721	155151
CSF1	C87615, colony stimulating factor 1, colony stimulating factor 1 (macrophage), CSF1 isoform 1, Csfm, MCSF, MCSF1, op	colony stimulating factor 1	CSF1	1.78402	4.33831e-12	1.75255e-10	Extracellular Space	cytokine		1435	12977	78965
CTPS1	CTP A, CTP synthase 1, CTP Synthetase, CTPS, cytidine 5'-triphosphate synthase, GATD5, IMD24	CTP synthase 1	CTPS1	1.78065	3.12662e-06	2.28357e-05	Nucleus	enzyme	cytidine triphosphate synthetase inhibitor	1503	51797	313560
CXCL8	C-X-C motif chemokine ligand 8, GCP-1, IL8, LECT, LUCT, LYNAP, MDNCF, MONAP, Monocyte-derived neutrophil chemotactic factor, NAF, NAP-1	C-X-C motif chemokine ligand 8	CXCL8	6.99431	1.18162e-18	2.036e-16	Extracellular Space	cytokine		3576
CXCR4	b2b220Clo, C-X-C motif chemokine receptor 4, CD184, chemokine (C-X-C motif) receptor 4, CHEMOKINE CXC4 receptor, CHEMOKINE receptor 4, Cmkar4, D2S201E, FB22, FUSIN, HM89, HSY3RR, LAP-3, LCR1, LESTR, LOC100047410, NPY3R, NPYR, NPYRL, NPYY3R, PB-CKR, PBSF/SDF-1, Sdf1r, WHIM, WHIMS	C-X-C motif chemokine receptor 4	CXCR4	4.0012	1.86764e-06	1.45758e-05	Plasma Membrane	G-protein coupled receptor	cladribine/cytarabine/filgrastim/idarubicin/plerixafor, POL6326, BL-8040, LY-2510924, burixafor, USL311, PF-06747143, plerixafor	7852	12767	60628
EDN1	ARCND3, endothelin 1, ET-1, HDLCQ7, PPET1, preproET, QME	endothelin 1	EDN1	1.912	2.8534e-07	2.8561e-06	Extracellular Space	cytokine		1906	13614	24323
ENO1	0610008I15, AL022784, EG433182, Eno1b, ENO1L1, ENOLASE, ENOLASE 1, Enolase 1 alpha, Enolase 1 α, enolase 1, alpha non-neuron, enolase 1, α non-neuron, enolase 1B, retrotransposed, Enolase α, Gm5506, HEL-S-17, LOC100503183, MBP-1, MPB1, NNE, Phosphopyruvate hydratase, PPH, α enolase	enolase 1	ENO1	1.54239	0.000266273	0.000985021	Cytoplasm	enzyme		2023	13806|433182	24333
ENO2	AI837106, D6Ertd375e, enolase 2, enolase 2, gamma neuronal, enolase 2, gamma, neuronal, enolase 2, γ neuronal, enolase 2, γ, neuronal, gamma-enolase-like, HEL-S-279, LOC100911625, neuron specific γ enolase, NEURONAL-SPECIFIC ENOLASE, NSE, RNEN3, γ enolase, γ-enolase-like	enolase 2	ENO2	4.08983	8.38541e-06	5.37775e-05	Cytoplasm	enzyme		2026	13807	100911625|24334
EPAS1	bHLHe73, ECYT4, endothelial PAS domain protein 1, HIF-2 alpha, HIF-2 α, Hif1alpha related factor, Hif2, HIF2A, HLF, HRF, MOP2, PASD2	endothelial PAS domain protein 1	EPAS1	-1.74921	6.06071e-05	0.000284914	Nucleus	transcription regulator	PT2977	2034	13819	29452
EPOR	EPO receptor, erythropoietin receptor	erythropoietin receptor	EPOR	4.70203	0.000457362	0.00155393	Plasma Membrane	transmembrane receptor	darbepoetin alfa, continuous erythropoietin receptor activator, peginesatide, EPO, EPO/sargramostim, darbepoetin alfa/filgrastim, EPO/filgrastim, erythropoietin/lenalidomide	2057	13857	24336
EREG	Ep, Epiregulin, EPR, ER	epiregulin	EREG	8.25862	1.77451e-06	1.39434e-05	Extracellular Space	growth factor		2069	13874	59325
FAM162A	2310056P07Rik, C3orf28, E2IG5, family with sequence similarity 162 member A, family with sequence similarity 162, member A, HGTD-P	family with sequence similarity 162 member A	FAM162A	-1.5512	0.00164818	0.0044473	Cytoplasm	other		26355	70186	360721
FHL3	four and a half LIM domains 3, SLIM2	four and a half LIM domains 3	FHL3	1.50731	3.93637e-06	2.79518e-05	Plasma Membrane	other		2275	14201	313582
FLT1	AI323757, FLT, fms related tyrosine kinase 1, FMS-like tyrosine kinase 1, sFlt1, VEGFR-1	fms related tyrosine kinase 1	FLT1	-1.9702	3.70575e-05	0.000189968	Plasma Membrane	kinase	sunitinib, pazopanib, axitinib, CEP 7055, lenvatinib, BMS-690514, motesanib, cabozantinib, nintedanib, XL844, regorafenib, bortezomib/sorafenib, lapatinib/pazopanib, dexamethasone/lenalidomide/sorafenib, bevacizumab/sorafenib, MGCD-265, cabozantinib/erlotinib, famitinib, lucitanib, cytarabine/idarubicin/sorafenib, 5-azacytidine/sorafenib, decitabine/sorafenib, fruquintinib, MGCD516, SAR103168, su…	2321	14254
FN1	cFn, CIG, E330027I09, ED-B, FIBNEC, Fibronectin, FIBRONECTIN 1, Fibronectin i, Fibronectin3 M1, FINC, FN, FN1 isoform 1, FNZ, GFND, GFND2, LETS, MSF	fibronectin 1	FN1	4.95323	1.14944e-11	4.13847e-10	Extracellular Space	enzyme	ocriplasmin, L19-IL2 monoclonal antibody-cytokine fusion protein	2335	14268	25661
FOS	AP-1, C-FOS, D12Rfj1, FBJ osteosarcoma oncogene, Fos proto-oncogene, AP-1 transcription factor subunit, p55	Fos proto-oncogene, AP-1 transcription factor subunit	FOS	1.77387	0.00131832	0.00370462	Nucleus	transcription regulator		2353	14281	314322
FSCN1	AI663989, FAN1, Fascin, fascin actin-bundling protein 1, FASCIN1, HSN, p55, SNL	fascin actin-bundling protein 1	FSCN1	2.7617	3.74904e-10	8.27533e-09	Cytoplasm	other		6624	14086	683788
FZD2	AL033370, AW456835, D15MGI12, FRIZZLED 2, frizzled class receptor 2, Frizzled homolog 2, Fz-10, Fz2, Fzd10, fzE2, hFz2, Mfz10, Mfz10a, Rfz2	frizzled class receptor 2	FZD2	2.20643	2.31184e-07	2.39348e-06	Plasma Membrane	G-protein coupled receptor		2535	57265	64512
HIF1A	AA959795, bHLHe78, HIF-1-α, HIF-1alpha (hydroxylated), HIF-1α (hydroxylated), HIF1, HIF1-ALPHA, Hypoxia inducible factor 1 alpha subunit, Hypoxia inducible factor 1 α subunit, hypoxia inducible factor 1, alpha subunit, hypoxia inducible factor 1, α subunit, MOP1, PASD8	hypoxia inducible factor 1 alpha subunit	HIF1A	1.96422	9.62519e-06	6.0533e-05	Nucleus	transcription regulator	EZN 2968	3091	15251	29560
HIF3A	bHLHe17, HIF-3 alpha, HIF-3 α, HIF-3A4, HIF3-alpha-1, HIF3-α-1, hypoxia inducible factor 3 alpha subunit, hypoxia inducible factor 3 α subunit, hypoxia inducible factor 3, alpha subunit, hypoxia inducible factor 3, α subunit, IPAS, MOP7, Nepas, PASD7	hypoxia inducible factor 3 alpha subunit	HIF3A	-2.69112	0.0135808	0.0254282	Nucleus	transcription regulator		64344	53417	64345
HMOX1	bK286B10, D8Wsu38e, haemox, HEME OXYGENASE, HEME OXYGENASE (DECYCLIZING) 1, Heme oxygenase 1, Hemox, Heox, HEOXG, Hmox, HMOX1D, HO-1, HSP32	heme oxygenase 1	HMOX1	5.11931	1.47335e-08	2.07324e-07	Cytoplasm	enzyme	tin mesoporphyrin	3162	15368	24451
HSPB1	ACTIN POLYMERIZATION INHIBITOR, CMT2F, heat shock protein 1, Heat shock protein 1 beta, Heat shock protein 1 β, heat shock protein family B (small) member 1, HEL-S-102, HMN2B, HS.76067, Hsb1, Hsp25, HSP27, HSP28, SRP27	heat shock protein family B (small) member 1	HSPB1	-1.7652	0.00148568	0.00408321	Cytoplasm	other		3315	15507	24471
IGF1	C730016P09Rik, IGF, IGF-I, IGF-I-smC, insulin like growth factor I, INSULIN-LIKE GROWTH FACTOR 1, insulin-like somatomedin peptide I, MAD isoform 4, mecasermin, mecasermin recombinant, MGF, Preproinsulin-like growth factor ia, somatomedin C	insulin like growth factor 1	IGF1	3.662	4.19602e-22	1.10709e-19	Extracellular Space	growth factor	BI 836845	3479	16000	24482
IGFBP2	AI255832, BRL-BP, IBP-2, IGF-BP53, ILGFBPA, insulin-like growth factor binding protein 2, mIGFBP-2	insulin like growth factor binding protein 2	IGFBP2	4.83581	3.22234e-22	8.63691e-20	Extracellular Space	other		3485	16008	25662
IGFBP5	AI256729, AW208790, IBP5, IGFBP-5P, insulin-like growth factor binding protein 5	insulin like growth factor binding protein 5	IGFBP5	-1.56259	0.00208347	0.0053819	Extracellular Space	other		3488	16011	25285
IL10	CSIF, GVHDS, IL10A, IL10X, interleukin 10, TGIF	interleukin 10	IL10	4.6665	4.36192e-24	1.47311e-21	Extracellular Space	cytokine		3586	16153	25325
IL1A	IL-1 α, IL-1F1, IL1, IL1-ALPHA, interleukin 1 alpha, interleukin-1 α, Interleukin-A	interleukin 1 alpha	IL1A	6.55613	3.65643e-27	1.71507e-24	Extracellular Space	cytokine		3552	16175	24493
IL1B	IL-1, IL-1F2, IL-1β, IL1-BETA, interleukin 1 beta, Interleukin 1 β, pro-IL1beta, pro-IL1β	interleukin 1 beta	IL1B	7.14952	2.41024e-16	2.88647e-14	Extracellular Space	cytokine	canakinumab, gevokizumab, canakinumab/INS, gallium nitrate	3553	16176	24494
IL6	BSF-2, CDF, FDGI, HGF, HSF, IFN beta 2A, IFN β 2A, IFN-beta-2, IFN-β-2, IFNB2, ILg6, interleukin-6	interleukin 6	IL6	9.4438	6.06775e-14	4.04981e-12	Extracellular Space	cytokine	tocilizumab, siltuximab	3569	16193	24498
IRS2	4PS, insulin receptor substrate 2, LOC207125	insulin receptor substrate 2	IRS2	-2.52307	4.1289e-08	5.14543e-07	Cytoplasm	enzyme		8660	384783	29376
ITGA2B	AI172977, alpha 2B, alphaIIb, BDPLT16, BDPLT2, CD41, Cd41a, CD41B, GP2B, GPIIb, GT, GTA, HPA3, integrin alpha 2b, integrin alpha-IIb, integrin subunit alpha 2b, integrin subunit α 2b, Integrin α 2b, integrin α-IIb, integrin, alpha 2b (platelet glycoprotein IIb of IIb/IIIa complex, antigen CD41), LOC688210, PPP1R93, α 2B, αIIb	integrin subunit alpha 2b	ITGA2B	1.93267	2.98595e-05	0.000157531	Plasma Membrane	transmembrane receptor	abciximab, TP 9201, eptifibatide, tirofiban	3674	16399	685269
ITGAV	1110004F14RIK, 2610028E01Rik, alpha V, CD51, D430040G12RIK, integrin alpha V, integrin subunit alpha V, integrin subunit α V, Integrin α V, MSK8, VNRA, VTNR, α V	integrin subunit alpha V	ITGAV	1.8232	2.28634e-05	0.000126332	Plasma Membrane	transmembrane receptor	abciximab, CNTO 95, cilengitide	3685	16410	296456
ITGB2	2E6, AI528527, beta2 INTEGRINS, CD18, Cr3 beta, Cr3 β, Integrin beta2, integrin subunit beta 2, integrin subunit β 2, Integrin β 2, LAD, LCAMB, Leucocyte Cell Adhesion Molecule, LFA-1, Lfa-1 beta, Lfa-1 β, LFA-1 β 2, LFA1 beta CHAIN, LFA1 β CHAIN, MAC-1, MF17, MFI7, β 2 integrin, β(2)-integrin	integrin subunit beta 2	ITGB2	4.37505	7.86245e-10	1.5862e-08	Plasma Membrane	transmembrane receptor		3689	16414	309684
ITGB3	BDPLT16, BDPLT2, beta 3, CD61, GP3A, GPIIIa, GT, HPA-4, INGRB3, integrin beta 3, integrin subunit beta 3, integrin subunit β 3, Integrin-β 3, β 3	integrin subunit beta 3	ITGB3	2.90547	3.1571e-11	9.76387e-10	Plasma Membrane	transmembrane receptor	abciximab, TP 9201, cilengitide, tirofiban	3690	16416	29302
KRT18	48-kD Keratin, Ck D, CK-18, CYK18, K18, K1cr, keratin 18, Keratin complex 1 acidic gene 18, KRT1-18	keratin 18	KRT18	2.21938	0.00897868	0.0179638	Cytoplasm	other		3875	16668	294853
LDHA	CDK1, GSD11, HEL-S-133P, l7R2, Lactate dehydrogenase a, LACTATE DEHYDROGENASE M4, LDH muscle subunit, LDH1, LDH5, LDHM, PIG19	lactate dehydrogenase A	LDHA	2.01741	2.36604e-17	3.35738e-15	Cytoplasm	enzyme		3939	16828
LGALS1	14KDA LECTIN, AA410090, beta GALACTOSIDE binding LECTIN precursor, betaGBP, bgbp, GAL-1, GALAPTIN, Galbp, Galectin, GALECTIN1, GBP, L-14.5, L14, Lect14, Lectin, galactose binding, soluble 1, β GALACTOSIDE binding LECTIN precursor	galectin 1	LGALS1	4.02506	7.8599e-14	5.16795e-12	Extracellular Space	other	OTX008	3956	16852	56646
LOX	AAT10, AI893619, H-rev142, LYSINE OXIDASE, lysyl oxidase, rrg, Rrg1, Similar to lox, TSC-160	lysyl oxidase	LOX	4.4983	6.43846e-17	8.36306e-15	Extracellular Space	enzyme		4015	16948	24914
LOXL2	1110004B06Rik, 4930526G11Rik, 9430067E15Rik, LOC100047339, LOC675778, LOR, LOR2, Lox2, lysyl oxidase-like 2, WS9-14	lysyl oxidase like 2	LOXL2	3.37483	4.98406e-11	1.43865e-09	Extracellular Space	enzyme		4017	94352	290350
MAFF	hMafF, MAF bZIP transcription factor F, U-MAF, v-maf musculoaponeurotic fibrosarcoma oncogene family, protein F (avian)	MAF bZIP transcription factor F	MAFF	-1.85522	0.00152435	0.00416845	Nucleus	transcription regulator		23764	17133	366960
MMP1	CLG, CLGN, Collagenase, Collagenase-1, INTERSTITIAL COLLAGENASE, matrix metallopeptidase 1, matrix metallopeptidase 1a (interstitial collagenase), Mcol-A, Mmp1a	matrix metallopeptidase 1	MMP1	7.13546	3.57407e-07	3.45459e-06	Extracellular Space	peptidase	rebimastat, marimastat	4312	83995	300339
MMP13	Clg, CLG3, Collagenase 1, MANDP1, matrix metallopeptidase 13, Matrix Metalloproteinase 13, MDST, Mmp1	matrix metallopeptidase 13	MMP13	9.61042	8.04955e-08	9.27814e-07	Extracellular Space	peptidase	marimastat, prinomastat	4322	17386	171052
MMP2	CLG4, CLG4A, GelA, GELATINASE, Gelatinase A, matrix metallopeptidase 2, METALLOPROTEINASE 2, MMP-II, MONA, TBE-1	matrix metallopeptidase 2	MMP2	2.38592	1.91316e-10	4.72304e-09	Extracellular Space	peptidase	MMP2 MMP9 inhibitor, rebimastat, marimastat, prinomastat	4313	17390	81686
MMP9	AW743869, B/MMP9, CLG4B, COLLAGENASE type IV, Gelatinase B, GELB, Gl 92-kda, MANDP2, matrix metallopeptidase 9, METALLOPROTEINASE 9, pro-MMP-9	matrix metallopeptidase 9	MMP9	9.0314	2.05671e-14	1.55043e-12	Extracellular Space	peptidase	MMP2 MMP9 inhibitor, GS-5745, rebimastat, marimastat, prinomastat, glucosamine	4318	17395	81687
MUC1	ADMCKD, ADMCKD1, CA 15-3, CD227, EMA, Episialin, H23AG, KL-6, MAM6, MCD, MCKD, MCKD1, MUC-1/SEC, MUC-1/X, MUC1-CT, Mucin, mucin 1, cell surface associated, Mucin-1 subunit beta, Mucin-1 subunit β, Mucin1, PANCREATIC MUCIN, PEM, PEMT, PUM	mucin 1, cell surface associated	MUC1	2.70307	3.96791e-09	6.70312e-08	Plasma Membrane	other	HuHMFG1, yttrium y 90 clivatuzumab tetraxetan, GO-203-2C	4582
NDRG1	CAP43, CMT4D, DRG-1, GC4, HMSNL, N-myc Downstream Regulated 1, N-myc downstream regulated gene 1, N-myc downstream regulatory protein 1, NDR1, NDRL, NMSL, PROXY1, RIT42, RTP, TARG1, TDD5	N-myc downstream regulated 1	NDRG1	2.63659	6.15879e-05	0.000288962	Nucleus	kinase		10397	17988	299923
NOS2	CALCIUM-INDEPENDENT NOS, HEP-NOS, Hepatocyte NOS, Inducible NOS, INOS, LOC497963, MAC-NOS, nitric oxide synthase 2, nitric oxide synthase 2, inducible, NOS, NOS-II, NOS2A, similar to Nitric oxide synthase, inducible (NOS type II) (Inducible NO synthase) (Inducible NOS) (iNOS)	nitric oxide synthase 2	NOS2	2.48645	0.00577872	0.0124036	Cytoplasm	enzyme	pimagedine, triflusal, GW 273629, targinine	4843	18126	24599|497963
NOX4	AI648021, KOX, KOX-1, NADPH oxidase 4, RENOX	NADPH oxidase 4	NOX4	2.3247	2.70827e-11	8.62864e-10	Cytoplasm	enzyme	imipramine blue	50507	50490	85431
NR4A1	Gfrp, GFRP1, Hbr-1, HMR, N10, NAK-1, NGFI-B, NP10, nuclear receptor subfamily 4 group A member 1, nuclear receptor subfamily 4, group A, member 1, NUR77, NUR77-1, NUR77-2, NURA, TIS1, TR3, TR3 ORPHAN receptor	nuclear receptor subfamily 4 group A member 1	NR4A1	-2.71639	0.00726516	0.0150048	Nucleus	ligand-dependent nuclear receptor		3164	15370	79240
NRN1	0710008J23Rik, Cpg15, dJ380B8.2, Neuritin, neuritin 1, NRN	neuritin 1	NRN1	2.87864	0.000241985	0.000913517	Cytoplasm	other		51299	68404	83834
P4HA2	AA407196, C76437, MYP25, P4hl, procollagen-proline, 2-oxoglutarate 4-dioxygenase (proline 4-hydroxylase), alpha II polypeptide, procollagen-proline, 2-oxoglutarate 4-dioxygenase (proline 4-hydroxylase), α II polypeptide, Prolyl 4 Hydroxylase Alpha2 Subunit, prolyl 4-hydroxylase subunit alpha 2, prolyl 4-hydroxylase subunit α 2	prolyl 4-hydroxylase subunit alpha 2	P4HA2	1.88198	0.000103557	0.0004478	Cytoplasm	transporter		8974	18452	360526
PDK1	B830012B01, D530020C15RIK, PDHK1, Pyruvate dehydrogenase kinase -1, Pyruvate dehydrogenase kinase homolog, pyruvate dehydrogenase kinase, isoenzyme 1	pyruvate dehydrogenase kinase 1	PDK1	-1.79909	3.59255e-05	0.00018512	Cytoplasm	kinase	dichloroacetic acid	5163	228026	116551
PFKFB3	6-phosphofructo-2-kinase/fructose-2,6-biphosphatase 3, E330010H22Rik, IPFK2, PFK2, Phosphofructokinase-2, uPFK-2	6-phosphofructo-2-kinase/fructose-2,6-biphosphatase 3	PFKFB3	3.47636	2.63987e-07	2.68051e-06	Cytoplasm	kinase	PFK-158	5209	170768	117276
PGF	AI854365, D12S1900, Pgf2, PGFL, PIGF, PIGF1, placental growth factor, PLGF, SHGC-10760, VRP	placental growth factor	PGF	3.36312	2.42869e-11	7.88669e-10	Extracellular Space	growth factor	aflibercept, aflibercept/irinotecan	5228	18654	94203
PLAC8	C15, D5Wsu111e, DGIC, Onzin, placenta-specific 8, PNAS-144	placenta specific 8	PLAC8	3.25048	5.35708e-14	3.64757e-12	Nucleus	other		51316	231507	360914
PLAUR	CD87, Par, plasminogen activator, urokinase receptor, Plaur3, U-PAR, uPAR-2, UPAR-3, Urinary plasminogen activator receptor 2, URKR, UROKINASE R, Urokinase-type plasminogen activator receptor	plasminogen activator, urokinase receptor	PLAUR	6.31882	1.74311e-17	2.60221e-15	Plasma Membrane	transmembrane receptor		5329	18793	50692
PLOD2	BRKS2, D530025C14Rik, LH2, Lysyl hydroxylase 2, procollagen-lysine,2-oxoglutarate 5-dioxygenase 2, TLH	procollagen-lysine,2-oxoglutarate 5-dioxygenase 2	PLOD2	3.66805	1.59063e-12	7.25928e-11	Cytoplasm	enzyme		5352	26432	300901
PROM1	4932416E19Rik, AC133, Antigen AC133, CD133, CORD12, MCDR2, MSTP061, NEURAL precursor CELL EXPRESSED, PROM, Prominin, prominin 1, PROML1, RP41, STGD4	prominin 1	PROM1	3.8792	1.01443e-15	1.03816e-13	Plasma Membrane	other		8842	19126	60357
PTGIS	CYP8, CYP8A1, Pcs, PGI2 synthase, PGIS, PROSTACYCLIN, Prostacyclin synthase, prostaglandin I2 (prostacyclin) synthase, prostaglandin I2 synthase, PTGI	prostaglandin I2 synthase	PTGIS	2.18515	9.42392e-24	2.94689e-21	Cytoplasm	enzyme	phenylbutazone	5740	19223	25527
PTGS2	Cox, COX-2, CYCLO-OXYGENASE 2, GRIPGHS, hCox-2, INDUCIBLE CYCLOOXYGENASE, MTCO2, PES-2, PGG/HS, PGH synthase 2, PGHS-2, Pgi2 synthase, Pgs2, Pgsi, PHS II, PHS-2, Prostaglandin endoperoxide synthase 2, TIS10	prostaglandin-endoperoxide synthase 2	PTGS2	3.43645	1.20914e-10	3.146e-09	Cytoplasm	enzyme	acetaminophen/pentazocine, acetaminophen/clemastine/pseudoephedrine, aspirin/butalbital/caffeine, acetaminophen/caffeine/dihydrocodeine, aspirin/hydrocodone, aspirin/oxycodone, acetaminophen/aspirin/caffeine, aspirin/pravastatin, acetaminophen/dexbrompheniramine/pseudoephedrine, aspirin/meprobamate, aspirin/caffeine/propoxyphene, aspirin/butalbital/caffeine/codeine, aspirin/caffeine/dihydrocodein…	5743	19225	29527
SERPINE1	beta MIGRATING PLAS ACTIVATOR, beta-MIGRATING PLASMINOGEN ACTIVATOR INHIBITOR I, PAI, PAI-1, PAI1A, Pai1aa, Planh, PLANH1, Plasminogen activator inhibitor 1, RATPAI1A, serine (or cysteine) peptidase inhibitor, clade E, member 1, serpin family E member 1, SERPINE, β MIGRATING PLAS ACTIVATOR, β-MIGRATING PLASMINOGEN ACTIVATOR INHIBITOR I	serpin family E member 1	SERPINE1	4.2333	5.21205e-07	4.81195e-06	Extracellular Space	other	drotrecogin alfa	5054	18787	24617
SESN2	HI95, RGD1566319, SES2, SEST2, Sestrin 2	sestrin 2	SESN2	2.04045	6.25749e-07	5.63842e-06	Cytoplasm	enzyme		83667	230784	502988
SFRP1	2210415K03RIK, AW011917, AW107218, AW742929, FRP, FRP-1, FrzA, SARP2, SECRETED FRIZZLE-RELATED SEQUENCE, Secreted frizzled-related 1, secreted frizzled-related protein 1, Sfrp	secreted frizzled related protein 1	SFRP1	2.24305	6.2043e-08	7.37787e-07	Plasma Membrane	transmembrane receptor		6422	20377	84402
SLC16A3	MCT-3, MCT-4, solute carrier family 16 (monocarboxylic acid transporters), member 3, solute carrier family 16 member 3	solute carrier family 16 member 3	SLC16A3	3.33933	1.52641e-08	2.14255e-07	Plasma Membrane	transporter		9123	80879	80878
SNAI1	AI194338, dJ710H13.1, SLUGH2, SNA, Sna1, SNAH, SNAIL, snail family transcriptional repressor 1, snail family zinc finger 1, SNAIL1	snail family transcriptional repressor 1	SNAI1	3.88305	1.123e-10	2.95735e-09	Nucleus	transcription regulator		6615	20613	116490
SOCS3	ATOD4, CIS3, CISH3, EF-10, Soc3, Sosc3, SSI-3, Suppressor of cytokine signaling 3	suppressor of cytokine signaling 3	SOCS3	1.83122	0.010274	0.020112	Cytoplasm	phosphatase		9021	12702	89829
SOX9	2010306G03Rik, AV220920, CMD1, CMPD1, LOC100361122, mKIAA4243, SRA1, SRXX2, SRXY10, SRY, SRY (sex determining region Y)-box 9, SRY-box 9	SRY-box 9	SOX9	3.28607	4.40683e-11	1.29641e-09	Nucleus	transcription regulator		6662	20682	140586
SPHK1	1110006G24Rik, SK1, Sphingosine kinase, sphingosine kinase 1, SPHK, Sphk1a, Spk1	sphingosine kinase 1	SPHK1	4.70715	9.50884e-10	1.88237e-08	Cytoplasm	kinase		8877	20698	170897
SULF1	AI467640, AW121680, KIAA1077, LOC171396, mKIAA1077, sulfatase 1, sulph1, sulphatase 1	sulfatase 1	SULF1	2.33913	4.8257e-11	1.39771e-09	Cytoplasm	enzyme		23213	240725	171396
TAF9B	BC066223, DN-7, TAF9L, TAFII31, TAFII31L, TATA-box binding protein associated factor 9B, TFIID-31	TATA-box binding protein associated factor 9b	TAF9B	1.5742	3.20802e-05	0.000167867	Nucleus	transcription regulator		51616	407786	171152
TBX5	HOS, T-box 5	T-box 5	TBX5	-2.34324	0.000213081	0.000822231	Nucleus	transcription regulator		6910	21388	304514
TGFB2	BB105277, Cetermin, G-TSF, LDS4, Polyergin, TGF-β2, Tgfb, TGFBETA2, transforming growth factor beta 2, transforming growth factor β 2, transforming growth factor, beta 2, transforming growth factor, β 2	transforming growth factor beta 2	TGFB2	2.13617	4.53253e-27	2.01411e-24	Extracellular Space	growth factor	trabedersen, dalantercept	7042	21808	81809
TGFB3	ARVD, ARVD1, LDS5, PTGF β, RNHF, TGF-beta, TGF-beta-3, TGF-β, TGF-β-3, TRANSFORMING GROWTH FACTOR beta 3, TRANSFORMING GROWTH FACTOR β 3, transforming growth factor, beta 3, transforming growth factor, β 3	transforming growth factor beta 3	TGFB3	2.76702	8.47134e-22	2.13503e-19	Extracellular Space	growth factor		7043	21809	25717
THBS1	tbsp1, THBS, thrombospondin 1, THSP, TS-1, TSP, TSP-1	thrombospondin 1	THBS1	2.06577	0.000258092	0.000960267	Extracellular Space	other		7057	21825	445442
TLR2	CD282, Ly105, TIL4, toll-like receptor 2	toll like receptor 2	TLR2	5.5125	3.15912e-19	6.06192e-17	Plasma Membrane	transmembrane receptor	OM 174 lipid	7097	24088	310553
TLR6	CD286, toll-like receptor 6	toll like receptor 6	TLR6	2.03766	8.44112e-06	5.40425e-05	Plasma Membrane	transmembrane receptor		10333	21899	305353
TMEM45A	C630002M10Rik, DERP7, DNAPTP4, FLJ10134, LOC100363760, LOC682422, M32486, p19.5, Tmem45al, transmembrane protein 45A, transmembrane protein 45A-like	transmembrane protein 45A	TMEM45A	3.34941	2.10413e-19	4.21854e-17	Plasma Membrane	other		55076	56277	100911041|680866
TMPRSS6	1300008A22Rik, IRIDA, MATRIPTASE2, transmembrane protease, serine 6, transmembrane serine protease 6	transmembrane protease, serine 6	TMPRSS6	4.07203	0.000243531	0.000917552	Plasma Membrane	peptidase		164656	71753	315388
TNF	AT-TNF, DIF, RATTNF, TMTNF, TNF-a, TNF-alpha, TNF-α, Tnfsf1a, TNFSF2, TNLG1F, tumor necrosis factor, Tumor Necrosis Factor α, tumor necrosis factor, α, tumour necrosis factor, tumour Necrosis Factor Alpha, tumour Necrosis Factor α, tumour necrosis factor, alpha, tumour necrosis factor, α	tumor necrosis factor	TNF	3.32571	3.14122e-14	2.27651e-12	Extracellular Space	cytokine	adalimumab, etanercept, infliximab, certolizumab, golimumab, tumor necrosis factor receptor antagonist, infliximab/methotrexate, dexamethasone/thalidomide, dexamethasone/pomalidomide, cyclophosphamide/dexamethasone/thalidomide, golimumab/methotrexate, bortezomib/dexamethasone/thalidomide, rituximab/thalidomide, bortezomib/thalidomide, prednisone/thalidomide, adalimumab/methotrexate, etanercept/me…	7124	21926	24835
TNFAIP2	ABC transporter, B94, EXOC3L3, LOC102723726, LOC299339, M-sec, TNF alpha-INDUCED protein 2, TNF α-INDUCED protein 2, tnfb94, Tnfip2, Tnp2, tumor necrosis factor, alpha-induced protein 2, tumor necrosis factor, α-induced protein 2, tumour necrosis factor, alpha-induced protein 2, tumour necrosis factor, α-induced protein 2	TNF alpha induced protein 2	TNFAIP2	2.91989	4.13951e-35	4.11176e-32	Extracellular Space	other		7127	21928	299339
TNFRSF11B	OCIF, OPG, osteoprotegerin, PDB5, TNF receptor superfamily member 11B, TNFR11, TR1, tumor necrosis factor receptor superfamily, member 11b (osteoprotegerin), tumour necrosis factor receptor superfamily, member 11b (osteoprotegerin)	TNF receptor superfamily member 11b	TNFRSF11B	2.35601	0.00170614	0.00457853	Plasma Membrane	transmembrane receptor		4982	18383	25341
TRIM66	C11ORF29, KIAA0298, Kiaa0298-hp, LOC256273, TIF1D, TIF1DELTA, tripartite motif-containing 66	tripartite motif containing 66	TRIM66	3.97981	6.5057e-09	1.02573e-07	Nucleus	transcription regulator		9866	330627	361623
VEGFA	Gd-vegf, MVCD1, vascular endothelial growth factor A, VEGF, Vegf-3, VEGF111, VPF	vascular endothelial growth factor A	VEGFA	-2.21159	0.00131174	0.0036886	Extracellular Space	growth factor	dalteparin, bevacizumab, ranibizumab, aflibercept, bevacizumab/erlotinib, bevacizumab/sorafenib, bevacizumab/5-fluorouracil, bevacizumab/temozolomide, bevacizumab/irinotecan, bevacizumab/carmustine/lomustine, bevacizumab/paclitaxel, bevacizumab/irinotecan/oxaliplatin, aflibercept/irinotecan, bevacizumab/capecitabine/oxaliplatin, bevacizumab/panitumumab, bevacizumab/cetuximab, bevacizumab/pemetrex…	7422	22339	83785
VIM	PAL-E, Vimentin	vimentin	VIM	2.1837	2.29212e-06	1.74211e-05	Cytoplasm	other		7431	22352	81818
