# Supplementary material for: Reproducing extracellular matrix adverse remodelling of non-ST myocardial infarction in a large animal model
Source: Nat Commun. 2023 Feb 22;14:995. doi: 10.1038/s41467-023-36350-1 (PMC9945840; doi:10.1038/s41467-023-36350-1)
Supplement: Supplementary file 12 — Supplementary Data 9.xlsx [file 41467_2023_36350_MOESM12_ESM.xls]

## Sheet: Sheet0
© 2000-2018 QIAGEN. All rights reserved.
Symbol	Synonym(s)	Entrez Gene Name	Gene Symbol - human (HUGO / HGNC / Entrez Gene)	Expr Log Ratio	Expr p-value	Expr False Discovery Rate (q-value)	Location	Family	Drugs	Entrez Gene ID for Human	Entrez Gene ID for Mouse	Entrez Gene ID for Rat
ABCB1	ABC20, Abcb1a, Abcb4, ATP binding cassette subfamily B member 1, ATP binding cassette subfamily B member 1A, ATP-binding cassette, sub-family B (MDR/TAP), member 1A, CD243, CLCS, Evi32, GP170, MDR1, Mdr1a, Mdr3, P-GLYCOPROTEIN, P-GP, Pgy-3, PGY1	ATP binding cassette subfamily B member 1	ABCB1	-1.64363	3.46594e-09	6.15736e-08	Plasma Membrane	transporter	dofequidar, tariquidar, OC 144-093, valspodar	5243	18671	170913
ABCC8	ABC36, ATP binding cassette subfamily C member 8, ATP-binding cassette, sub-family C (CFTR/MRP), member 8, D930031B21, D930031B21Rik, HHF1, HI, HRINS, hyperinsulinaemia, MRP8, PHHI, SULFONYLUREA receptor, sulfonylurea receptor 1, sulphONYLUREA receptor, sulphonylurea receptor 1, SUR, SUR1, SUR1delta2, TNDM2	ATP binding cassette subfamily C member 8	ABCC8	-1.55906	4.15668e-09	7.25583e-08	Plasma Membrane	transporter	minoxidil, gliquidone, mitiglinide, tolbutamide, glipizide, glyburide, tolazamide, acetohexamide, chlorpropamide, gliclazide, glimepiride, repaglinide, nateglinide	6833	20927	25559
ADIPOQ	ACDC, ACRP30, Ad, adipo, Adipocyte complement related protein of 30 kda, ADIPOD, ADIPONECTIN, adiponectin, C1Q and collagen domain containing, ADIPQTL1, Adn, ADPN, APM-1, APN, GBP28	adiponectin, C1Q and collagen domain containing	ADIPOQ	8.16717	4.2193e-20	8.73295e-18	Extracellular Space	other		9370	11450	246253
ALOX5AP	Arachidonate 5-lipoxygenase activating protein, FLAP	arachidonate 5-lipoxygenase activating protein	ALOX5AP	1.89028	7.58697e-09	1.23048e-07	Plasma Membrane	other		241	11690	29624
APOE	AD2, AI255918, APOEA, Apolipoprotein E, LDLCQ5, LPG	apolipoprotein E	APOE	2.76658	7.94204e-09	1.27971e-07	Extracellular Space	transporter		348	11816	25728
ATP2A2	9530097L16RIK, ATP2B, ATPase sarcoplasmic/endoplasmic reticulum Ca2+ transporting 2, ATPase, Ca++ transporting, cardiac muscle, slow twitch 2, Ca-transporting atpase sarcoplasmic reticulum type, D5Wsu150e, DAR, DD, mKIAA4195, Sarcoplasmic reticulum ca2+ atpase, SERCA2, Serca2a, Serca2a/b, SercaII	ATPase sarcoplasmic/endoplasmic reticulum Ca2+ transporting 2	ATP2A2	-1.54995	2.975e-07	3.04451e-06	Cytoplasm	transporter		488	11938	29693
AURKA	AIK, AIRK1, ARK-1, AU019385, AURA, AURORA 2, AURORA A, AURORA KINASE, aurora kinase A, Aurora Related Kinase1, AW539821, Ayk1, BTAK, IAK, IAK1, PPP1R47, STK15, STK6, STK7	aurora kinase A	AURKA	1.88352	3.53046e-10	8.50147e-09	Nucleus	kinase	tozasertib, MLN8054, alisertib, AT-9283, SNS 314, danusertib, MK 5108, CYC 116, TTP607, AMG 900, ilorasertib, TAS-119	6790	20878	261730
BGN	BG, Biglycan, BSPG1, DSPG1, MRLS, PG-S1, PGI, SEMDX, SLRR1A	biglycan	BGN	3.35851	2.90622e-22	9.71685e-20	Extracellular Space	other		633	12111	25181
BIRC5	AAC-11, AP14, API4, baculoviral IAP repeat-containing 5, EPR-1, Survivin, SURVIVIN 2B, Survivin delta ex3, Survivin δ ex3, TIAP	baculoviral IAP repeat containing 5	BIRC5	3.58384	4.54862e-14	2.56761e-12	Cytoplasm	other	gataparsen, EZN 3042	332	11799	64041
BRCA1	BRCA1, DNA repair associated, BRCAI, BRCC1, breast cancer 1, early onset, BROVCA1, FANCS, PNCA4, PPP1R53, PSCP, RNF53	BRCA1, DNA repair associated	BRCA1	1.72549	1.5356e-07	1.72356e-06	Nucleus	transcription regulator		672	12189	497672
CCR5	AM4-7, C-C motif chemokine receptor 5 (gene/pseudogene), CC-CKR-5, CCL4 receptor, CCL5 receptor, CD195, chemokine (C-C motif) receptor 5, CHEMOKINE CC5 receptor, CKR-5, CMKBR5, IDDM22, LOC727797	C-C motif chemokine receptor 5 (gene/pseudogene)	CCR5	2.38214	8.90279e-14	4.73352e-12	Plasma Membrane	G-protein coupled receptor	maraviroc, vicriviroc, ancriviroc	1234	12774	117029
CD24	CD24 molecule, CD24A	CD24 molecule	CD24	3.20866	2.73218e-09	4.98967e-08	Plasma Membrane	other		100133941
CD44	216062 AT, AU023126, AW121933, AW146109, CD44 (containing exon 5), CD44 (soluble), CD44 Antigen, CD44 molecule (Indian blood group), CD44 STANDARD FROM, CD44A, Cd44e, Cd44i, CDW44, CSPG8, ECMR-III, Epican, HCELL, HERMES, Hermes antigen, HUTCH-I, IN, LHR, Ly-24, MC56, MDU2, MDU3, METAA, MIC4, NKT.44, Pgp-1, RHAMM	CD44 molecule (Indian blood group)	CD44	3.00538	2.15643e-27	1.97325e-24	Plasma Membrane	other	anti-CD44v7 antibody	960	12505	25406
CDCP1	9030022E12Rik, AA409659, CD318, CUB domain containing protein 1, E030027H19Rik, RGD1305578, SIMA135, TRASK	CUB domain containing protein 1	CDCP1	4.2836	1.35714e-07	1.54621e-06	Plasma Membrane	other		64866	109332	301082
CDH1	AA960649, ARC-1, BCDS1, cadherin 1, Cadherin E, CD324, CDHE, CSEIL, E-cadherin, ECAD, L-CAM, Um, UVO, uvomorulin	cadherin 1	CDH1	2.8665	0.000986973	0.00321159	Plasma Membrane	other		999	12550	83502
CEMIP	12H19.01.T7, 6330404C01Rik, 9930013L23Rik, AY007814, CCSP1, cell migration inducing protein, hyaluronan binding, cell migration-inducing hyaluronan binding protein, HYBID, KIAA1199, RGD1305254, TMEM2L	cell migration inducing hyaluronan binding protein	CEMIP	4.02171	3.68622e-15	2.68153e-13	Cytoplasm	enzyme		57214	80982	308797
CLDN1	AI596271, Claudin, claudin 1, CLD1, ILVASC, SEMP1	claudin 1	CLDN1	2.73774	2.53398e-08	3.55289e-07	Plasma Membrane	other		9076	12737	65129
CORO1A	Actin binding protein 1a, CLABP, CLIPINA, Coronin 1, coronin 1A, coronin, actin binding protein 1A, HCORO1, IMD8, Lmb3, p57, TACO	coronin 1A	CORO1A	1.7789	4.6077e-11	1.34187e-09	Cytoplasm	other		11151	12721	155151
CXCL8	C-X-C motif chemokine ligand 8, GCP-1, IL8, LECT, LUCT, LYNAP, MDNCF, MONAP, Monocyte-derived neutrophil chemotactic factor, NAF, NAP-1	C-X-C motif chemokine ligand 8	CXCL8	2.31317	0.000744957	0.00253411	Extracellular Space	cytokine		3576
CXCR4	b2b220Clo, C-X-C motif chemokine receptor 4, CD184, chemokine (C-X-C motif) receptor 4, CHEMOKINE CXC4 receptor, CHEMOKINE receptor 4, Cmkar4, D2S201E, FB22, FUSIN, HM89, HSY3RR, LAP-3, LCR1, LESTR, LOC100047410, NPY3R, NPYR, NPYRL, NPYY3R, PB-CKR, PBSF/SDF-1, Sdf1r, WHIM, WHIMS	C-X-C motif chemokine receptor 4	CXCR4	2.49828	1.556e-08	2.30432e-07	Plasma Membrane	G-protein coupled receptor	cladribine/cytarabine/filgrastim/idarubicin/plerixafor, POL6326, BL-8040, LY-2510924, burixafor, USL311, PF-06747143, plerixafor	7852	12767	60628
ENO2	AI837106, D6Ertd375e, enolase 2, enolase 2, gamma neuronal, enolase 2, gamma, neuronal, enolase 2, γ neuronal, enolase 2, γ, neuronal, gamma-enolase-like, HEL-S-279, LOC100911625, neuron specific γ enolase, NEURONAL-SPECIFIC ENOLASE, NSE, RNEN3, γ enolase, γ-enolase-like	enolase 2	ENO2	3.78909	0.000232276	0.000937188	Cytoplasm	enzyme		2026	13807	100911625|24334
FN1	cFn, CIG, E330027I09, ED-B, FIBNEC, Fibronectin, FIBRONECTIN 1, Fibronectin i, Fibronectin3 M1, FINC, FN, FN1 isoform 1, FNZ, GFND, GFND2, LETS, MSF	fibronectin 1	FN1	3.28735	8.41694e-10	1.76949e-08	Extracellular Space	enzyme	ocriplasmin, L19-IL2 monoclonal antibody-cytokine fusion protein	2335	14268	25661
FSCN1	AI663989, FAN1, Fascin, fascin actin-bundling protein 1, FASCIN1, HSN, p55, SNL	fascin actin-bundling protein 1	FSCN1	1.60632	4.8489e-07	4.67571e-06	Cytoplasm	other		6624	14086	683788
FZD2	AL033370, AW456835, D15MGI12, FRIZZLED 2, frizzled class receptor 2, Frizzled homolog 2, Fz2, Fz-10, Fzd10, fzE2, hFz2, Mfz10, Mfz10a, Rfz2	frizzled class receptor 2	FZD2	2.0144	5.01361e-05	0.000251709	Plasma Membrane	G-protein coupled receptor		2535	57265	64512
HIF1A	AA959795, bHLHe78, HIF-1-α, HIF-1alpha (hydroxylated), HIF-1α (hydroxylated), HIF1, HIF1-ALPHA, Hypoxia inducible factor 1 alpha subunit, Hypoxia inducible factor 1 α subunit, hypoxia inducible factor 1, alpha subunit, hypoxia inducible factor 1, α subunit, MOP1, PASD8	hypoxia inducible factor 1 alpha subunit	HIF1A	0.740864	0.000259471	0.0010276	Nucleus	transcription regulator	EZN 2968	3091	15251	29560
HIF3A	bHLHe17, HIF-3 alpha, HIF-3 α, HIF-3A4, HIF3-alpha-1, HIF3-α-1, hypoxia inducible factor 3 alpha subunit, hypoxia inducible factor 3 α subunit, hypoxia inducible factor 3, alpha subunit, hypoxia inducible factor 3, α subunit, IPAS, MOP7, Nepas, PASD7	hypoxia inducible factor 3 alpha subunit	HIF3A	-1.82336	1.79644e-06	1.4629e-05	Nucleus	transcription regulator		64344	53417	64345
IGF1	C730016P09Rik, IGF, IGF-I, IGF-I-smC, insulin like growth factor I, INSULIN-LIKE GROWTH FACTOR 1, insulin-like somatomedin peptide I, MAD isoform 4, mecasermin, mecasermin recombinant, MGF, Preproinsulin-like growth factor ia, somatomedin C	insulin like growth factor 1	IGF1	3.75903	1.00715e-21	3.072e-19	Extracellular Space	growth factor	BI 836845	3479	16000	24482
IGFBP2	AI255832, BRL-BP, IBP-2, IGF-BP53, ILGFBPA, insulin-like growth factor binding protein 2, mIGFBP-2	insulin like growth factor binding protein 2	IGFBP2	3.14431	1.52235e-15	1.24847e-13	Extracellular Space	other		3485	16008	25662
IL10	CSIF, GVHDS, IL10A, IL10X, interleukin 10, TGIF	interleukin 10	IL10	2.27016	3.81475e-07	3.79207e-06	Extracellular Space	cytokine		3586	16153	25325
IL1A	IL-1 α, IL-1F1, IL1, IL1-ALPHA, interleukin 1 alpha, interleukin-1 α, Interleukin-A	interleukin 1 alpha	IL1A	3.23664	7.47376e-07	6.78532e-06	Extracellular Space	cytokine		3552	16175	24493
IL1B	IL-1, IL-1F2, IL-1β, IL1-BETA, interleukin 1 beta, Interleukin 1 β, pro-IL1beta, pro-IL1β	interleukin 1 beta	IL1B	1.80106	0.00679405	0.0164997	Extracellular Space	cytokine	canakinumab, gevokizumab, canakinumab/INS, gallium nitrate	3553	16176	24494
IL6	BSF-2, CDF, FDGI, HGF, HSF, IFN beta 2A, IFN β 2A, IFN-beta-2, IFN-β-2, IFNB2, ILg6, interleukin-6	interleukin 6	IL6	5.74349	1.33998e-06	1.13755e-05	Extracellular Space	cytokine	tocilizumab, siltuximab	3569	16193	24498
IRS2	4PS, insulin receptor substrate 2, LOC207125	insulin receptor substrate 2	IRS2	-1.80881	9.20623e-06	5.97683e-05	Cytoplasm	enzyme		8660	384783	29376
ITGB2	2E6, AI528527, beta2 INTEGRINS, CD18, Cr3 beta, Cr3 β, Integrin beta2, integrin subunit beta 2, integrin subunit β 2, Integrin β 2, LAD, LCAMB, Leucocyte Cell Adhesion Molecule, LFA-1, Lfa-1 beta, Lfa-1 β, LFA-1 β 2, LFA1 beta CHAIN, LFA1 β CHAIN, MAC-1, MF17, MFI7, β 2 integrin, β(2)-integrin	integrin subunit beta 2	ITGB2	2.18124	9.05882e-15	5.94327e-13	Plasma Membrane	transmembrane receptor		3689	16414	309684
ITGB3	BDPLT16, BDPLT2, beta 3, CD61, GP3A, GPIIIa, GT, HPA-4, INGRB3, integrin beta 3, integrin subunit beta 3, integrin subunit β 3, Integrin-β 3, β 3	integrin subunit beta 3	ITGB3	2.2676	5.91623e-06	4.08011e-05	Plasma Membrane	transmembrane receptor	abciximab, TP 9201, cilengitide, tirofiban	3690	16416	29302
KRT18	48-kD Keratin, Ck D, CK-18, CYK18, K18, K1cr, keratin 18, Keratin complex 1 acidic gene 18, KRT1-18	keratin 18	KRT18	5.19447	1.46985e-14	9.15943e-13	Cytoplasm	other		3875	16668	294853
LEP	LEPD, Leptin, OB, obese, Obgrp, OBS	leptin	LEP	6.51358	2.06009e-07	2.21595e-06	Extracellular Space	growth factor		3952	16846	25608
LGALS1	14KDA LECTIN, AA410090, beta GALACTOSIDE binding LECTIN precursor, betaGBP, bgbp, GAL-1, GALAPTIN, Galbp, Galectin, GALECTIN1, GBP, L-14.5, L14, Lect14, Lectin, galactose binding, soluble 1, β GALACTOSIDE binding LECTIN precursor	galectin 1	LGALS1	2.5802	4.82747e-16	4.44076e-14	Extracellular Space	other	OTX008	3956	16852	56646
LOX	AAT10, AI893619, H-rev142, LYSINE OXIDASE, lysyl oxidase, rrg, Rrg1, Similar to lox, TSC-160	lysyl oxidase	LOX	3.71474	5.07823e-15	3.48973e-13	Extracellular Space	enzyme		4015	16948	24914
LOXL2	1110004B06Rik, 4930526G11Rik, 9430067E15Rik, LOC100047339, LOC675778, LOR, LOR2, Lox2, lysyl oxidase-like 2, WS9-14	lysyl oxidase like 2	LOXL2	2.69924	9.17989e-18	1.20001e-15	Extracellular Space	enzyme		4017	94352	290350
MAFF	hMafF, MAF bZIP transcription factor F, U-MAF, v-maf musculoaponeurotic fibrosarcoma oncogene family, protein F (avian)	MAF bZIP transcription factor F	MAFF	-1.82498	7.15181e-05	0.000341691	Nucleus	transcription regulator		23764	17133	366960
MMP2	CLG4, CLG4A, GelA, GELATINASE, Gelatinase A, matrix metallopeptidase 2, METALLOPROTEINASE 2, MMP-II, MONA, TBE-1	matrix metallopeptidase 2	MMP2	2.47821	1.26795e-21	3.80079e-19	Extracellular Space	peptidase	MMP2 MMP9 inhibitor, rebimastat, marimastat, prinomastat	4313	17390	81686
MMP9	AW743869, B/MMP9, CLG4B, COLLAGENASE type IV, Gelatinase B, GELB, Gl 92-kda, MANDP2, matrix metallopeptidase 9, METALLOPROTEINASE 9, pro-MMP-9	matrix metallopeptidase 9	MMP9	7.41338	2.31323e-10	5.84347e-09	Extracellular Space	peptidase	MMP2 MMP9 inhibitor, GS-5745, rebimastat, marimastat, prinomastat, glucosamine	4318	17395	81687
MUC1	ADMCKD, ADMCKD1, CA 15-3, CD227, EMA, Episialin, H23AG, KL-6, MAM6, MCD, MCKD, MCKD1, MUC-1/SEC, MUC-1/X, MUC1-CT, Mucin, mucin 1, cell surface associated, Mucin-1 subunit beta, Mucin-1 subunit β, Mucin1, PANCREATIC MUCIN, PEM, PEMT, PUM	mucin 1, cell surface associated	MUC1	1.76831	6.45328e-06	4.40506e-05	Plasma Membrane	other	HuHMFG1, yttrium y 90 clivatuzumab tetraxetan, GO-203-2C	4582
NOX4	AI648021, KOX, KOX-1, NADPH oxidase 4, RENOX	NADPH oxidase 4	NOX4	2.15981	2.11464e-08	3.02097e-07	Cytoplasm	enzyme	imipramine blue	50507	50490	85431
NR4A1	Gfrp, GFRP1, Hbr-1, HMR, N10, NAK-1, NGFI-B, NP10, nuclear receptor subfamily 4 group A member 1, nuclear receptor subfamily 4, group A, member 1, NUR77, NUR77-1, NUR77-2, NURA, TIS1, TR3, TR3 ORPHAN receptor	nuclear receptor subfamily 4 group A member 1	NR4A1	-2.75478	0.0100399	0.0230586	Nucleus	ligand-dependent nuclear receptor		3164	15370	79240
NTRK2	AI848316, BDNF receptor, C030027L06RIK, GP145-TrkB, GP145-TrkB/GP95-TrkB, Gp95 Trkb, neurotrophic receptor tyrosine kinase 2, neurotrophic tyrosine kinase, receptor, type 2, Nrh2, OBHD, RATTRKB1, Tkrb, TRKB, TRKB long isoform, Trkb receptor, TRKB1	neurotrophic receptor tyrosine kinase 2	NTRK2	2.35032	7.28072e-07	6.62043e-06	Plasma Membrane	kinase	cabozantinib, cabozantinib/erlotinib, TSR-011, entrectinib, PLX7486, DS-6051b	4915	18212	25054
PGF	AI854365, D12S1900, Pgf2, PGFL, PIGF, PIGF1, placental growth factor, PLGF, SHGC-10760, VRP	placental growth factor	PGF	2.76618	2.5535e-07	2.66478e-06	Extracellular Space	growth factor	aflibercept, aflibercept/irinotecan	5228	18654	94203
PLAC8	C15, D5Wsu111e, DGIC, Onzin, placenta-specific 8, PNAS-144	placenta specific 8	PLAC8	3.30075	3.52771e-12	1.32183e-10	Nucleus	other		51316	231507	360914
PLAUR	CD87, Par, plasminogen activator, urokinase receptor, Plaur3, U-PAR, uPAR-2, UPAR-3, Urinary plasminogen activator receptor 2, URKR, UROKINASE R, Urokinase-type plasminogen activator receptor	plasminogen activator, urokinase receptor	PLAUR	2.5335	3.72709e-11	1.1039e-09	Plasma Membrane	transmembrane receptor		5329	18793	50692
PLOD2	BRKS2, D530025C14Rik, LH2, Lysyl hydroxylase 2, procollagen-lysine,2-oxoglutarate 5-dioxygenase 2, TLH	procollagen-lysine,2-oxoglutarate 5-dioxygenase 2	PLOD2	2.80596	6.20993e-16	5.64816e-14	Cytoplasm	enzyme		5352	26432	300901
PROM1	4932416E19Rik, AC133, Antigen AC133, CD133, CORD12, MCDR2, MSTP061, NEURAL precursor CELL EXPRESSED, PROM, Prominin, prominin 1, PROML1, RP41, STGD4	prominin 1	PROM1	3.3365	4.0281e-21	1.04493e-18	Plasma Membrane	other		8842	19126	60357
PTGIS	CYP8, CYP8A1, Pcs, PGI2 synthase, PGIS, PROSTACYCLIN, Prostacyclin synthase, prostaglandin I2 (prostacyclin) synthase, prostaglandin I2 synthase, PTGI	prostaglandin I2 synthase	PTGIS	2.19817	1.09407e-26	7.92559e-24	Cytoplasm	enzyme	phenylbutazone	5740	19223	25527
PTGS2	Cox, COX-2, CYCLO-OXYGENASE 2, GRIPGHS, hCox-2, INDUCIBLE CYCLOOXYGENASE, MTCO2, PES-2, PGG/HS, PGH synthase 2, PGHS-2, Pgi2 synthase, Pgs2, Pgsi, PHS II, PHS-2, Prostaglandin endoperoxide synthase 2, TIS10	prostaglandin-endoperoxide synthase 2	PTGS2	1.6713	1.20485e-08	1.84722e-07	Cytoplasm	enzyme	acetaminophen/pentazocine, acetaminophen/clemastine/pseudoephedrine, aspirin/butalbital/caffeine, acetaminophen/caffeine/dihydrocodeine, aspirin/hydrocodone, aspirin/oxycodone, acetaminophen/aspirin/caffeine, aspirin/pravastatin, acetaminophen/dexbrompheniramine/pseudoephedrine, aspirin/meprobamate, aspirin/caffeine/propoxyphene, aspirin/butalbital/caffeine/codeine, aspirin/caffeine/dihydrocodein…	5743	19225	29527
RORC	IMD42, NR1F3, RAR related orphan receptor C, RAR-related orphan receptor gamma, RAR-related orphan receptor γ, ROR gammaT, Ror-γ, RORC2, RORG, RORgamma, RORγt, RZR-GAMMA, RZR-γ, RZRG, Thor, TOR	RAR related orphan receptor C	RORC	-1.63799	1.71111e-10	4.44021e-09	Nucleus	ligand-dependent nuclear receptor		6097	19885
SCG2	Chcg, CHGC, EM66, PRO-SN, Secretogranin 2, SECRETOGRANIN II, Secretoneurin, Sg2, SgII, SN	secretogranin II	SCG2	3.02991	7.56681e-05	0.000358562	Extracellular Space	cytokine		7857	20254	24765
SERPINE1	beta MIGRATING PLAS ACTIVATOR, beta-MIGRATING PLASMINOGEN ACTIVATOR INHIBITOR I, PAI, PAI-1, PAI1A, Pai1aa, Planh, PLANH1, Plasminogen activator inhibitor 1, RATPAI1A, serine (or cysteine) peptidase inhibitor, clade E, member 1, serpin family E member 1, SERPINE, β MIGRATING PLAS ACTIVATOR, β-MIGRATING PLASMINOGEN ACTIVATOR INHIBITOR I	serpin family E member 1	SERPINE1	2.06064	0.00142996	0.00439324	Extracellular Space	other	drotrecogin alfa	5054	18787	24617
SFRP1	2210415K03RIK, AW011917, AW107218, AW742929, FRP, FRP-1, FrzA, SARP2, SECRETED FRIZZLE-RELATED SEQUENCE, Secreted frizzled-related 1, secreted frizzled-related protein 1, Sfrp	secreted frizzled related protein 1	SFRP1	2.01004	4.75557e-06	3.37375e-05	Plasma Membrane	transmembrane receptor		6422	20377	84402
SLC16A3	MCT-3, MCT-4, solute carrier family 16 (monocarboxylic acid transporters), member 3, solute carrier family 16 member 3	solute carrier family 16 member 3	SLC16A3	1.52908	2.33703e-09	4.34098e-08	Plasma Membrane	transporter		9123	80879	80878
SLC2A4	Gef, GLUT4, solute carrier family 2 (facilitated glucose transporter), member 4, solute carrier family 2 member 4, twgy	solute carrier family 2 member 4	SLC2A4	-1.88777	8.43353e-09	1.35139e-07	Plasma Membrane	transporter		6517	20528	25139
SNAI1	AI194338, dJ710H13.1, SLUGH2, SNA, Sna1, SNAH, SNAIL, snail family transcriptional repressor 1, snail family zinc finger 1, SNAIL1	snail family transcriptional repressor 1	SNAI1	2.29788	7.30775e-06	4.89228e-05	Nucleus	transcription regulator		6615	20613	116490
SOX9	2010306G03Rik, AV220920, CMD1, CMPD1, LOC100361122, mKIAA4243, SRA1, SRXX2, SRXY10, SRY, SRY (sex determining region Y)-box 9, SRY-box 9	SRY-box 9	SOX9	2.26134	3.82049e-14	2.1778e-12	Nucleus	transcription regulator		6662	20682	140586
SPHK1	1110006G24Rik, SK1, Sphingosine kinase, sphingosine kinase 1, SPHK, Sphk1a, Spk1	sphingosine kinase 1	SPHK1	1.94726	4.23157e-08	5.52328e-07	Cytoplasm	kinase		8877	20698	170897
SULF1	AI467640, AW121680, KIAA1077, LOC171396, mKIAA1077, sulfatase 1, sulph1, sulphatase 1	sulfatase 1	SULF1	2.33424	1.41091e-12	5.8405e-11	Cytoplasm	enzyme		23213	240725	171396
TGFB2	BB105277, Cetermin, G-TSF, LDS4, Polyergin, TGF-β2, Tgfb, TGFBETA2, transforming growth factor beta 2, transforming growth factor β 2, transforming growth factor, beta 2, transforming growth factor, β 2	transforming growth factor beta 2	TGFB2	3.06388	1.87493e-19	3.43268e-17	Extracellular Space	growth factor	trabedersen, dalantercept	7042	21808	81809
TGFB3	ARVD, ARVD1, LDS5, PTGF β, RNHF, TGF-beta, TGF-beta-3, TGF-β, TGF-β-3, TRANSFORMING GROWTH FACTOR beta 3, TRANSFORMING GROWTH FACTOR β 3, transforming growth factor, beta 3, transforming growth factor, β 3	transforming growth factor beta 3	TGFB3	2.57744	7.95149e-20	1.58902e-17	Extracellular Space	growth factor		7043	21809	25717
TLR2	CD282, Ly105, TIL4, toll-like receptor 2	toll like receptor 2	TLR2	2.24427	3.09548e-10	7.56934e-09	Plasma Membrane	transmembrane receptor	OM 174 lipid	7097	24088	310553
TMEM45A	C630002M10Rik, DERP7, DNAPTP4, FLJ10134, LOC100363760, LOC682422, M32486, p19.5, Tmem45al, transmembrane protein 45A, transmembrane protein 45A-like	transmembrane protein 45A	TMEM45A	2.85802	8.54235e-17	9.4597e-15	Plasma Membrane	other		55076	56277	100911041|680866
TNF	AT-TNF, DIF, RATTNF, TMTNF, TNF-a, TNF-alpha, TNF-α, Tnfsf1a, TNFSF2, TNLG1F, tumor necrosis factor, Tumor Necrosis Factor α, tumor necrosis factor, α, tumour necrosis factor, tumour Necrosis Factor Alpha, tumour Necrosis Factor α, tumour necrosis factor, alpha, tumour necrosis factor, α	tumor necrosis factor	TNF	1.53764	1.55484e-06	1.28972e-05	Extracellular Space	cytokine	adalimumab, etanercept, infliximab, certolizumab, golimumab, tumor necrosis factor receptor antagonist, infliximab/methotrexate, dexamethasone/thalidomide, dexamethasone/pomalidomide, cyclophosphamide/dexamethasone/thalidomide, golimumab/methotrexate, bortezomib/dexamethasone/thalidomide, rituximab/thalidomide, bortezomib/thalidomide, prednisone/thalidomide, adalimumab/methotrexate, etanercept/me…	7124	21926	24835
TNFRSF11B	OCIF, OPG, osteoprotegerin, PDB5, TNF receptor superfamily member 11B, TNFR11, TR1, tumor necrosis factor receptor superfamily, member 11b (osteoprotegerin), tumour necrosis factor receptor superfamily, member 11b (osteoprotegerin)	TNF receptor superfamily member 11b	TNFRSF11B	3.24412	1.05729e-05	6.71365e-05	Plasma Membrane	transmembrane receptor		4982	18383	25341
