# Supplementary material for: Reproducing extracellular matrix adverse remodelling of non-ST myocardial infarction in a large animal model
Source: Nat Commun. 2023 Feb 22;14:995. doi: 10.1038/s41467-023-36350-1 (PMC9945840; doi:10.1038/s41467-023-36350-1)
Supplement: Supplementary file 13 — Supplementary Data 10.xlsx [file 41467_2023_36350_MOESM13_ESM.xlsx]

## Sheet: Sheet0
© 2000-2018 QIAGEN. All rights reserved.
Upstream Regulator	Molecule Type	Predicted Activation State	Activation z-score	p-value of overlap
lipopolysaccharide	chemical drug	Activated	9.497	7.56e-41
CSF2	cytokine	Activated	9.391	4.54e-37
IFNG	cytokine	Activated	7.643	2.9e-37
TNF	cytokine	Activated	7.197	1.81e-43
poly rI:rC-RNA	biologic drug	Activated	7.116	1.45e-13
IL1B	cytokine	Activated	7.063	7.25e-26
phorbol myristate acetate	chemical drug	Activated	6.794	3.51e-38
TGFB1	growth factor	Activated	6.737	1.35e-50
IL2	cytokine	Activated	6.602	1.22e-26
decitabine	chemical drug	Activated	6.548	9.86e-20
phytohemagglutinin	chemical drug	Activated	6.515	1.59e-08
NFkB (complex)	complex	Activated	6.509	3.19e-18
MYD88	other	Activated	6.47	9.25e-11
Vegf	group	Activated	6.417	1.32e-16
SMARCA4	transcription regulator	Activated	6.398	2.77e-20
EGF	growth factor	Activated	6.256	8.68e-18
SP1	transcription regulator	Activated	6.178	1.06e-23
IL1	group	Activated	6.121	8.6e-15
IL5	cytokine	Activated	6.063	1.18e-08
FOXM1	transcription regulator	Activated	6.017	8.63e-19
AGT	growth factor	Activated	5.932	1.82e-12
tretinoin	chemical - endogenous mammalian	Activated	5.834	3.75e-23
bleomycin	chemical drug	Activated	5.786	2.88e-20
GLI1	transcription regulator	Activated	5.772	2.49e-12
E. coli B5 lipopolysaccharide	chemical - endogenous non-mammalian	Activated	5.745	7.96e-11
ERBB2	kinase	Activated	5.672	3.25e-22
E. coli B4 lipopolysaccharide	chemical toxicant	Activated	5.631	5.64e-13
RAF1	kinase	Activated	5.575	6.33e-10
CEBPB	transcription regulator	Activated	5.569	1.96e-11
cardiotoxin	chemical - other	Activated	5.558	3.64e-12
STAT4	transcription regulator	Activated	5.47	2.46e-07
P38 MAPK	group	Activated	5.468	2.05e-16
IGF1	growth factor	Activated	5.427	9.37e-14
Interferon alpha	group	Activated	5.351	1.19e-11
HGF	growth factor	Activated	5.312	6.74e-12
ARNT2	transcription regulator	Activated	5.292	0.00287
Salmonella enterica serotype abortus equi lipopolysaccharide	chemical toxicant	Activated	5.266	2.67e-06
FOXO1	transcription regulator	Activated	5.251	8.03e-15
CTNNB1	transcription regulator	Activated	5.157	1.41e-18
F2	peptidase	Activated	5.134	9.81e-07
IL6	cytokine	Activated	5.13	3.22e-32
IL4	cytokine	Activated	5.127	7.89e-25
IL1A	cytokine	Activated	5.125	1.09e-09
PI3K (complex)	complex	Activated	5.118	6.91e-10
thioacetamide	chemical toxicant	Activated	5.113	7.56e-17
SIM1	transcription regulator	Activated	5.107	0.0011
CpG oligonucleotide	chemical drug	Activated	5.096	6.81e-10
BRD4	kinase	Activated	5.08	1.63e-09
FGF2	growth factor	Activated	5.02	4.2e-16
TGM2	enzyme	Activated	4.962	3.15e-07
trinitrobenzenesulfonic acid	chemical reagent	Activated	4.954	9.69e-13
MTPN	transcription regulator	Activated	4.941	1.66e-09
STAT1	transcription regulator	Activated	4.937	7.71e-07
cisplatin	chemical drug	Activated	4.93	8.54e-09
IL18	cytokine	Activated	4.92	1.78e-17
estrogen	chemical drug	Activated	4.824	5.76e-14
ESR1	ligand-dependent nuclear receptor	Activated	4.814	2.42e-16
PRL	cytokine	Activated	4.796	1.4e-06
IL12 (complex)	complex	Activated	4.786	1.41e-17
VEGFA	growth factor	Activated	4.73	6.05e-10
SPI1	transcription regulator	Activated	4.724	1.87e-18
CD40LG	cytokine	Activated	4.712	2.74e-10
hydrogen peroxide	chemical - endogenous mammalian	Activated	4.694	1.88e-12
Pam3-Cys-Ser-Lys4	chemical reagent	Activated	4.69	3.56e-14
TLR7	transmembrane receptor	Activated	4.671	1.03e-07
OSM	cytokine	Activated	4.576	8.72e-11
CHUK	kinase	Activated	4.549	1.41e-05
bucladesine	chemical toxicant	Activated	4.541	1.88e-15
AREG	growth factor	Activated	4.523	5.73e-11
TNFSF11	cytokine	Activated	4.521	5.83e-16
Jnk	group	Activated	4.513	1.7e-13
IKBKB	kinase	Activated	4.498	4.76e-18
carbon tetrachloride	chemical toxicant	Activated	4.464	0.000203
IRF7	transcription regulator	Activated	4.456	0.0116
ionomycin	chemical reagent	Activated	4.443	2.33e-11
BMP2	growth factor	Activated	4.437	3.27e-08
EDN1	cytokine	Activated	4.428	1.75e-09
ERK	group	Activated	4.422	7.65e-13
RETNLB	other	Activated	4.421	9.66e-12
PDGF BB	complex	Activated	4.376	4.29e-09
PLG	peptidase	Activated	4.373	2.61e-08
ERK1/2	group	Activated	4.356	1.79e-11
CSF1	cytokine	Activated	4.334	4.86e-13
Ap1	complex	Activated	4.328	4.62e-11
PTGER2	g-protein coupled receptor	Activated	4.322	9.24e-27
TLR2	transmembrane receptor	Activated	4.321	7.48e-06
Akt	group	Activated	4.286	2.89e-14
CD44	other	Activated	4.262	9.68e-15
cigarette smoke	chemical toxicant	Activated	4.258	0.000118
salmonella minnesota R595 lipopolysaccharides	chemical - endogenous non-mammalian	Activated	4.257	5.53e-05
TNFSF12	cytokine	Activated	4.245	3.69e-07
Hbb-b2	other	Activated	4.243	1.51e-13
Hbb-b1	transporter	Activated	4.243	1.71e-12
JUN	transcription regulator	Activated	4.224	5.43e-16
LDL	complex	Activated	4.212	1.84e-12
TLR9	transmembrane receptor	Activated	4.192	2.17e-07
TICAM1	other	Activated	4.188	0.000259
TCF7L2	transcription regulator	Activated	4.186	0.0414
trichostatin A	chemical drug	Activated	4.182	1.15e-15
resiquimod	chemical drug	Activated	4.173	9.01e-11
MITF	transcription regulator	Activated	4.17	1.91e-12
lipoteichoic acid	chemical - endogenous non-mammalian	Activated	4.169	3.63e-14
TLR3	transmembrane receptor	Activated	4.167	6.24e-06
lipid A	chemical toxicant	Activated	4.166	1.53e-09
cytarabine	chemical drug	Activated	4.165	7.83e-08
SREBF1	transcription regulator	Activated	4.113	2.36e-10
NOD2	other	Activated	4.102	3.63e-09
TGFB3	growth factor	Activated	4.098	1.05e-10
F3	transmembrane receptor	Activated	4.088	2.45e-06
Ca2+	chemical - endogenous mammalian	Activated	4.081	3.3e-10
IFN alpha/beta	group	Activated	4.053	0.000104
APP	other	Activated	4.041	4.77e-19
D-glucose	chemical - endogenous mammalian	Activated	4.03	2.28e-08
IRF1	transcription regulator	Activated	4.03	3.75e-05
TBX2	transcription regulator	Activated	4.025	2.16e-07
TLR4	transmembrane receptor	Activated	4.022	1.99e-09
TCR	complex	Activated	4.012	2.42e-12
MYB	transcription regulator	Activated	4.001	4.17e-07
hexachlorobenzene	chemical toxicant	Activated	3.988	4.73e-06
IL7	cytokine	Activated	3.972	3.25e-09
IL17A	cytokine	Activated	3.967	8.47e-07
TAC1	other	Activated	3.966	1.13e-08
Brd4	kinase	Activated	3.965	3.92e-08
5-O-mycolyl-beta-araf-(1->2)-5-O-mycolyl-alpha-araf-(1->1')-glycerol	chemical - endogenous non-mammalian	Activated	3.962	8.86e-08
BCR (complex)	complex	Activated	3.948	9.2e-10
CpG ODN 1826	chemical reagent	Activated	3.875	2.02e-05
IL21	cytokine	Activated	3.866	3.46e-11
inosine	chemical - endogenous mammalian	Activated	3.848	5.7e-11
E2F1	transcription regulator	Activated	3.84	7.08e-07
ETS1	transcription regulator	Activated	3.825	1.11e-14
AGN194204	chemical drug	Activated	3.82	3.2e-08
CAMP	other	Activated	3.82	1.64e-09
KITLG	growth factor	Activated	3.819	5.11e-07
IL15	cytokine	Activated	3.779	6.99e-15
RABL6	other	Activated	3.771	1.52e-06
triamterene	chemical drug	Activated	3.77	1.93e-06
MAP2K1	kinase	Activated	3.769	1.9e-13
MAPK9	kinase	Activated	3.764	0.000332
enterotoxin B	biologic drug	Activated	3.757	0.000691
Cg	complex	Activated	3.752	6.09e-12
IL3	cytokine	Activated	3.748	5.15e-08
N-acetylmuramyl-L-alanyl-D-isoglutamine	chemical - endogenous non-mammalian	Activated	3.737	2.32e-07
HRG	other	Activated	3.729	7.35e-12
RELA	transcription regulator	Activated	3.722	4.57e-14
D-fructose	chemical - endogenous mammalian	Activated	3.71	6.41e-11
EGR2	transcription regulator	Activated	3.706	6.37e-07
aldosterone	chemical - endogenous mammalian	Activated	3.704	4.19e-06
SHH	peptidase	Activated	3.692	1.8e-06
IL27	cytokine	Activated	3.691	1.68e-07
LEP	growth factor	Activated	3.674	6.08e-13
Lh	complex	Activated	3.671	0.00109
MAPK8	kinase	Activated	3.66	7.59e-06
BMP4	growth factor	Activated	3.649	2.84e-07
ANGPT2	growth factor	Activated	3.646	1.26e-05
vancomycin	biologic drug	Activated	3.628	4.88e-07
CEBPA	transcription regulator	Activated	3.614	1.01e-08
sphingosine-1-phosphate	chemical - endogenous mammalian	Activated	3.611	4.97e-09
HIF1A	transcription regulator	Activated	3.611	5.1e-10
SAMSN1	other	Activated	3.606	0.0242
SELPLG	other	Activated	3.606	4.96e-07
beta-estradiol	chemical - endogenous mammalian	Activated	3.602	4.19e-33
GDF2	growth factor	Activated	3.599	3.62e-06
Pdgf (complex)	complex	Activated	3.596	0.000182
Creb	group	Activated	3.595	8.26e-09
ethanol	chemical - endogenous mammalian	Activated	3.587	4.12e-11
KMT2D	transcription regulator	Activated	3.579	0.0305
TET2	enzyme	Activated	3.578	0.000321
bromodeoxyuridine	chemical drug	Activated	3.558	0.000167
POU2F2	transcription regulator	Activated	3.558	0.000611
PRKCD	kinase	Activated	3.556	7.59e-14
FOS	transcription regulator	Activated	3.555	1.89e-16
dihydrotestosterone	chemical - endogenous mammalian	Activated	3.529	2.27e-11
fenamic acid	chemical reagent	Activated	3.506	8.59e-07
POU5F1	transcription regulator	Activated	3.504	0.000417
CD2	transmembrane receptor	Activated	3.501	1.14e-05
lomustine	chemical drug	Activated	3.5	2.37e-05
IRF3	transcription regulator	Activated	3.494	0.00586
FGFR1	kinase	Activated	3.492	0.00805
MIF	cytokine	Activated	3.488	2.76e-05
SMAD3	transcription regulator	Activated	3.487	1.54e-09
AR	ligand-dependent nuclear receptor	Activated	3.484	7.72e-09
CCL5	cytokine	Activated	3.473	9.84e-07
cholecalciferol	chemical - endogenous mammalian	Activated	3.471	5.73e-11
TYROBP	transmembrane receptor	Activated	3.466	6.15e-13
E. coli serotype 0127B8 lipopolysaccharide	chemical - endogenous non-mammalian	Activated	3.465	5.17e-12
EGFR	kinase	Activated	3.465	1.68e-14
DOCK8	other	Activated	3.464	0.00673
EP400	other	Activated	3.45	6.21e-06
SEMA7A	transmembrane receptor	Activated	3.45	2.96e-08
CCND1	transcription regulator	Activated	3.441	5.16e-12
metribolone	chemical reagent	Activated	3.439	0.00179
CCL11	cytokine	Activated	3.438	2.74e-05
CTGF	growth factor	Activated	3.414	4.92e-06
IL6R	transmembrane receptor	Activated	3.409	1.23e-06
palmitic acid	chemical - endogenous mammalian	Activated	3.409	4.75e-10
IFNA2	cytokine	Activated	3.38	1.28e-05
S100A9	other	Activated	3.38	1.07e-13
Pam3-Cys	chemical toxicant	Activated	3.37	3.6e-09
MOG	other	Activated	3.368	1.5e-08
Mapk	group	Activated	3.364	1.38e-06
MAPK14	kinase	Activated	3.361	3.21e-07
cyclic AMP	chemical - endogenous mammalian	Activated	3.361	8.81e-07
PGF	growth factor	Activated	3.356	3.25e-07
REL	transcription regulator	Activated	3.356	3.64e-05
NRG1	growth factor	Activated	3.352	0.000118
EGR1	transcription regulator	Activated	3.336	1.64e-11
Collagen type I	complex	Activated	3.325	1.42e-08
EWSR1	other	Activated	3.317	2.46e-05
daidzein	chemical drug	Activated	3.309	1.35e-12
IGFBP2	other	Activated	3.304	1.56e-07
NEDD9	other	Activated	3.302	0.000106
KLF4	transcription regulator	Activated	3.29	4.06e-07
Fcer1	complex	Activated	3.286	4.27e-10
stallimycin	biologic drug	Activated	3.268	0.000659
FN1	enzyme	Activated	3.264	3.54e-06
Ifnar	group	Activated	3.261	2.99e-06
ITGA5	transmembrane receptor	Activated	3.249	1.13e-05
CD14	transmembrane receptor	Activated	3.244	0.000301
WNT1	cytokine	Activated	3.24	1.9e-05
L-glutamic acid	chemical - endogenous mammalian	Activated	3.223	0.0127
kainic acid	chemical toxicant	Activated	3.223	2.13e-07
CXCL12	cytokine	Activated	3.221	8.77e-11
Ins1	other	Activated	3.217	4.55e-07
PTGS2	enzyme	Activated	3.216	8.69e-10
MALP-2s	chemical reagent	Activated	3.212	1.64e-06
2-bromoethylamine	chemical reagent	Activated	3.212	1.48e-05
FLT3LG	cytokine	Activated	3.211	1.74e-05
CD38	enzyme	Activated	3.209	0.000449
gentamicin C	chemical drug	Activated	3.207	0.000291
Pka	complex	Activated	3.19	2.26e-07
N-methyl-D-aspartate	chemical drug	Activated	3.172	0.00164
ATF4	transcription regulator	Activated	3.171	0.00196
BMP6	growth factor	Activated	3.167	0.0307
SIX5	transcription regulator	Activated	3.162	5.8e-06
SASH1	other	Activated	3.162	0.0484
JAK1/2	group	Activated	3.153	2e-05
SELP	transmembrane receptor	Activated	3.15	7.46e-07
Hedgehog	group	Activated	3.148	0.000366
cholesterol	chemical - endogenous mammalian	Activated	3.143	2.28e-08
WNT3A	cytokine	Activated	3.138	3.29e-15
reactive oxygen species	chemical toxicant	Activated	3.127	2.46e-05
PDGFB	growth factor	Activated	3.125	3.42e-06
TMEM173	other	Activated	3.124	0.000539
CYP2E1	enzyme	Activated	3.123	7.31e-07
E2F3	transcription regulator	Activated	3.112	0.000263
4-methylnitrosoamino-1-(3-pyridinyl)-1-butanone	chemical toxicant	Activated	3.112	3.38e-05
IRF6	transcription regulator	Activated	3.1	0.000974
peptidoglycan	chemical - endogenous non-mammalian	Activated	3.098	3.33e-06
TNFRSF1A	transmembrane receptor	Activated	3.095	1.38e-08
E. coli lipopolysaccharide	chemical - endogenous non-mammalian	Activated	3.093	8.63e-06
lithium	chemical drug	Activated	3.089	0.00226
S100A8	other	Activated	3.086	1.9e-13
KMT2A	transcription regulator	Activated	3.086	0.00656
RIPK2	kinase	Activated	3.084	0.000273
HMGB1	transcription regulator	Activated	3.083	2.5e-07
NFKB1	transcription regulator	Activated	3.079	5.05e-10
LTA	cytokine	Activated	3.07	0.000125
NOTCH3	transcription regulator	Activated	3.056	1.64e-06
phorbol esters	chemical - other	Activated	3.049	0.000205
Ras	group	Activated	3.049	0.000321
NTRK2	kinase	Activated	3.046	2.74e-05
Ifn	group	Activated	3.046	2.54e-08
TLR7/8	group	Activated	3.039	8.44e-06
IRF8	transcription regulator	Activated	3.038	1.65e-12
Tgf beta	group	Activated	3.029	6.21e-19
CpG ODN 1668	chemical reagent	Activated	3.028	6.1e-05
IL33	cytokine	Activated	3.026	4.31e-06
Tnf (family)	group	Activated	3.024	2.06e-10
PLAT	peptidase	Activated	3.014	2.54e-06
1-methyl-4-phenyl-1,2,3,6-tetrahydropyridine	chemical toxicant	Activated	3.001	3.81e-07
ARHGAP21	other	Activated	3	0.00525
PRKCE	kinase	Activated	2.984	0.000215
carrageenan	chemical - endogenous non-mammalian	Activated	2.978	2.6e-05
PPP2CA	phosphatase	Activated	2.975	0.00445
IFNE	cytokine	Activated	2.975	1.05e-05
PAX7	transcription regulator	Activated	2.975	0.00946
HTT	transcription regulator	Activated	2.975	4.11e-07
T3-TR-RXR	complex	Activated	2.97	0.00375
Lymphotoxin	complex	Activated	2.969	7.31e-07
CSF3	cytokine	Activated	2.969	4.74e-12
galactosylceramide-alpha	chemical reagent	Activated	2.95	6.98e-05
zymosan	chemical - endogenous non-mammalian	Activated	2.948	2.19e-05
RNASE2	enzyme	Activated	2.944	0.00144
SMAD4	transcription regulator	Activated	2.941	8.51e-06
MAP2K3	kinase	Activated	2.939	4.85e-06
Gm-csf	group	Activated	2.934	0.000135
STAT3	transcription regulator	Activated	2.93	9.08e-18
AKT1	kinase	Activated	2.929	7.56e-13
YAP1	transcription regulator	Activated	2.927	0.000122
DDX58	enzyme	Activated	2.926	0.00475
Mek	group	Activated	2.926	1.53e-08
chrysotile asbestos	chemical toxicant	Activated	2.921	4.13e-05
TLR8	transmembrane receptor	Activated	2.919	0.00615
tributyrin	chemical drug	Activated	2.915	0.0041
IRF5	transcription regulator	Activated	2.9	0.0117
ETS2	transcription regulator	Activated	2.9	0.000273
Pkc(s)	group	Activated	2.899	2.31e-06
lysophosphatidic acid	chemical - other	Activated	2.893	2.25e-05
PD173074	chemical reagent	Activated	2.887	0.0158
ERG	transcription regulator	Activated	2.887	0.0177
TBX21	transcription regulator	Activated	2.884	6.06e-06
IKBKG	kinase	Activated	2.883	0.0165
Nfat (family)	group	Activated	2.883	0.000897
RAC1	enzyme	Activated	2.882	1.94e-05
ELAVL1	other	Activated	2.871	0.000403
JAK2	kinase	Activated	2.868	0.00133
EP300	transcription regulator	Activated	2.867	4.55e-11
IL12 (family)	group	Activated	2.854	5.08e-09
GATA2	transcription regulator	Activated	2.853	9.11e-09
LCN2	transporter	Activated	2.843	1.03e-12
CXCL8	cytokine	Activated	2.835	6.95e-07
dimethyl sulfoxide	chemical drug	Activated	2.833	9.94e-09
bryostatin 1	chemical drug	Activated	2.833	4.6e-07
cephaloridine	chemical drug	Activated	2.828	0.00068
deferasirox	chemical drug	Activated	2.828	0.00262
KEAP1	transcription regulator	Activated	2.828	0.000107
ICOS	transmembrane receptor	Activated	2.828	3.37e-05
F2RL1	g-protein coupled receptor	Activated	2.825	0.000168
1,4-bis[2-(3,5-dichloropyridyloxy)]benzene	chemical toxicant	Activated	2.82	0.00279
ITGB3	transmembrane receptor	Activated	2.815	2.57e-08
SMARCD3	transcription regulator	Activated	2.813	7.29e-05
EDNRA	transmembrane receptor	Activated	2.813	5.31e-06
ethionine	chemical toxicant	Activated	2.813	0.00941
SMAD1	transcription regulator	Activated	2.804	0.0127
deferoxamine	chemical drug	Activated	2.803	1.53e-06
phenylbutazone	chemical drug	Activated	2.793	2.08e-06
methamphetamine	chemical drug	Activated	2.792	0.00449
3M-001	chemical drug	Activated	2.791	0.00678
lysophosphatidylcholine	chemical - other	Activated	2.784	0.000176
4-nitroquinoline-1-oxide	chemical toxicant	Activated	2.778	9.89e-06
monophosphoryl lipid A	chemical drug	Activated	2.778	5.31e-06
PPRC1	transcription regulator	Activated	2.777	0.0218
RUNX1	transcription regulator	Activated	2.769	1.89e-10
PTGES	enzyme	Activated	2.768	6.1e-05
poly dA-dT	chemical reagent	Activated	2.768	4.69e-05
hemozoin	chemical - endogenous non-mammalian	Activated	2.768	0.000784
MAPK7	kinase	Activated	2.764	0.000299
PI3K (family)	group	Activated	2.762	7.85e-07
JUND	transcription regulator	Activated	2.76	5.63e-11
CCL2	cytokine	Activated	2.756	1.97e-10
ECSIT	transcription regulator	Activated	2.755	0.000784
pristane	chemical toxicant	Activated	2.752	0.000334
IFI16	transcription regulator	Activated	2.749	0.0306
IL13	cytokine	Activated	2.747	9.44e-22
CXCL10	cytokine	Activated	2.747	6.82e-05
D-galactosamine	chemical - endogenous mammalian	Activated	2.744	0.0127
CD36	transmembrane receptor	Activated	2.744	0.000243
sodium chloride	chemical - endogenous mammalian	Activated	2.743	0.00273
CREB1	transcription regulator	Activated	2.733	1.79e-14
FSH	complex	Activated	2.731	0.000186
CREBBP	transcription regulator	Activated	2.727	4.41e-11
OTX2	transcription regulator	Activated	2.724	0.0113
BCL2	transporter	Activated	2.721	4.3e-08
BID	other	Activated	2.72	2.67e-08
dimethylnitrosamine	chemical toxicant	Activated	2.72	0.000539
HSP90B1	other	Activated	2.72	0.00413
KRT17	other	Activated	2.714	1.24e-05
IGF2BP1	translation regulator	Activated	2.704	1.08e-07
PTH	other	Activated	2.702	6.82e-09
MAP2K4	kinase	Activated	2.691	0.000433
hyaluronic acid	chemical - endogenous mammalian	Activated	2.681	2.9e-15
FYN	kinase	Activated	2.678	0.000659
Tlr	group	Activated	2.676	0.000627
RUNX2	transcription regulator	Activated	2.669	4.1e-19
SPP1	cytokine	Activated	2.663	4.99e-12
bexarotene	chemical drug	Activated	2.651	0.0158
MET	kinase	Activated	2.647	4.48e-07
triclosan	chemical drug	Activated	2.646	0.000169
PEBP1	other	Activated	2.646	0.00306
tetracycline	chemical drug	Activated	2.646	0.241
CD24	other	Activated	2.646	0.0206
ID1	transcription regulator	Activated	2.644	0.0113
cyclooxygenase	group	Activated	2.63	0.00038
GNAI3	enzyme	Activated	2.63	0.000764
TBXT	transcription regulator	Activated	2.63	0.00038
E2f	group	Activated	2.629	0.000594
forskolin	chemical toxicant	Activated	2.629	1.38e-13
NFATC1	transcription regulator	Activated	2.627	1.35e-11
ICAM1	transmembrane receptor	Activated	2.624	0.00174
NfkB-RelA	complex	Activated	2.623	0.0014
MMP12	peptidase	Activated	2.621	0.000106
PIK3R1	kinase	Activated	2.619	0.00708
camptothecin	chemical drug	Activated	2.615	8.16e-08
NR3C2	ligand-dependent nuclear receptor	Activated	2.614	2.39e-05
3M-011	chemical reagent	Activated	2.613	0.0123
Ccl2	cytokine	Activated	2.612	1.37e-05
MLX	transcription regulator	Activated	2.611	0.000546
C5AR1	g-protein coupled receptor	Activated	2.609	1.41e-09
CXCL3	cytokine	Activated	2.608	0.000257
TRADD	other	Activated	2.607	0.0048
IL-1R	group	Activated	2.6	0.000592
MAPK3	kinase	Activated	2.598	2.3e-07
TSLP	cytokine	Activated	2.596	0.000316
PAX3	transcription regulator	Activated	2.596	0.000154
GLI2	transcription regulator	Activated	2.594	3.2e-08
NCF1	enzyme	Activated	2.588	0.00239
ozone	chemical toxicant	Activated	2.587	0.00386
ssRNA40	chemical reagent	Activated	2.586	2.92e-05
FABP4	transporter	Activated	2.586	0.00105
SRC (family)	group	Activated	2.586	0.00404
Am 580	chemical toxicant	Activated	2.586	0.0123
BMPR1A	kinase	Activated	2.582	0.0295
KLF6	transcription regulator	Activated	2.581	1.09e-06
ALB	transporter	Activated	2.581	0.0192
CD40	transmembrane receptor	Activated	2.58	2.57e-13
9,10-dimethyl-1,2-benzanthracene	chemical toxicant	Activated	2.576	1.9e-05
cobalt chloride	chemical reagent	Activated	2.573	0.00181
5-hydroxytryptamine	chemical - endogenous mammalian	Activated	2.573	0.000898
FOXO4	transcription regulator	Activated	2.566	2.66e-05
TAC4	other	Activated	2.565	3.67e-05
PF4	cytokine	Activated	2.565	0.00239
NfkB1-RelA	complex	Activated	2.563	0.00306
deoxynivalenol	chemical toxicant	Activated	2.562	5.88e-06
deoxycorticosterone acetate	chemical drug	Activated	2.561	0.00185
allopurinol	chemical drug	Activated	2.558	3.92e-07
diethylstilbestrol	chemical drug	Activated	2.556	6.19e-05
PLAG1	transcription regulator	Activated	2.554	0.000248
FGF10	growth factor	Activated	2.55	0.00721
carbonyl cyanide m-chlorophenyl hydrazone	chemical toxicant	Activated	2.55	0.00721
MAP3K14	kinase	Activated	2.548	0.00466
FGF8	growth factor	Activated	2.537	0.0262
CNR1	g-protein coupled receptor	Activated	2.531	1.09e-07
ASCL1	transcription regulator	Activated	2.53	0.000236
HRAS	enzyme	Activated	2.523	2.11e-19
IFN Beta	group	Activated	2.519	0.00181
MYC	transcription regulator	Activated	2.519	9.93e-09
monocrotaline	chemical toxicant	Activated	2.508	0.000791
imiquimod	chemical drug	Activated	2.508	0.00046
TBK1	kinase	Activated	2.488	0.000611
LGALS1	other	Activated	2.48	6.79e-07
ADAM17	peptidase	Activated	2.473	0.000282
MAVS	other	Activated	2.471	0.0384
PLAUR	transmembrane receptor	Activated	2.462	1.45e-05
PRKCB	kinase	Activated	2.462	0.00128
IL1R1	transmembrane receptor	Activated	2.451	1.61e-06
3-deoxy-2-octulosonic acid(2)-lipid A	chemical - endogenous non-mammalian	Activated	2.449	0.00131
VGLL3	other	Activated	2.449	0.000137
N(2)-(gamma-D-glutamyl)-meso-2,2'-diaminopimelic acid	chemical reagent	Activated	2.449	0.000389
CTSS	peptidase	Activated	2.449	0.016
ACTB	other	Activated	2.449	0.000169
HOXA7	transcription regulator	Activated	2.449	0.0224
lipoarabinomannan	chemical - endogenous non-mammalian	Activated	2.449	0.00712
ITK	kinase	Activated	2.447	1.38e-05
IFNL1	cytokine	Activated	2.447	0.0306
3M-002	chemical reagent	Activated	2.443	0.000169
PLA2G2A	enzyme	Activated	2.442	1.47e-06
salmonella typhimurium lipopolysaccharide	chemical - endogenous non-mammalian	Activated	2.438	1.53e-05
GNAI2	enzyme	Activated	2.438	0.0263
TNFSF15	cytokine	Activated	2.433	0.0224
IL19	cytokine	Activated	2.433	0.000169
enterolactone	chemical - endogenous non-mammalian	Activated	2.433	7.36e-05
carbohydrate	chemical - endogenous mammalian	Activated	2.433	0.00591
TRPV4	ion channel	Activated	2.429	0.00888
cyclic guanosine monophosphate-adenosine monophosphate	chemical - endogenous non-mammalian	Activated	2.425	1.53e-05
2-mercaptoacetate	chemical - endogenous non-mammalian	Activated	2.425	8.02e-06
RNASE1	enzyme	Activated	2.425	0.00438
EFNB2	kinase	Activated	2.425	0.000906
advanced glycation end-products	chemical - endogenous mammalian	Activated	2.424	4.27e-07
Hsp90	group	Activated	2.423	0.000104
MEIS1	transcription regulator	Activated	2.423	0.0457
ATM	kinase	Activated	2.42	0.0141
Gm21596/Hmgb1	transcription regulator	Activated	2.418	4.74e-06
ETV4	transcription regulator	Activated	2.418	7.91e-05
TMSB4	group	Activated	2.418	0.00251
SRA1	transcription regulator	Activated	2.415	0.00438
NTF4	growth factor	Activated	2.414	0.000906
zymosan A	chemical - endogenous non-mammalian	Activated	2.41	0.00335
MED1	transcription regulator	Activated	2.409	1.89e-05
IL17C	cytokine	Activated	2.403	0.0224
SYK/ZAP	group	Activated	2.4	0.000238
CLEC1B	transmembrane receptor	Activated	2.4	0.000137
S-(2,3-bispalmitoyloxypropyl)-cysteine-GDPKHPKSF	chemical reagent	Activated	2.4	2.68e-06
IL32	cytokine	Activated	2.4	4.73e-06
CXCL2	cytokine	Activated	2.396	0.000906
F7	peptidase	Activated	2.395	0.0351
U46619	chemical reagent	Activated	2.395	4.35e-06
MBD2	transcription regulator	Activated	2.393	0.00176
Hmgb1	transcription regulator	Activated	2.383	0.000764
IRAK4	kinase	Activated	2.381	0.000514
CD86	transmembrane receptor	Activated	2.381	0.000196
CD209	other	Activated	2.378	0.000606
TLR5	transmembrane receptor	Activated	2.376	0.000403
etoposide	chemical drug	Activated	2.376	0.000114
CLEC11A	growth factor	Activated	2.371	6.1e-05
ILK	kinase	Activated	2.365	0.00375
lauric acid	chemical - endogenous mammalian	Activated	2.355	0.000606
STAT5a/b	group	Activated	2.354	0.000611
KLF5	transcription regulator	Activated	2.35	0.00266
PRKCQ	kinase	Activated	2.345	0.000334
platelet activating factor	chemical - endogenous mammalian	Activated	2.341	1.64e-11
SOX9	transcription regulator	Activated	2.34	0.0313
phenacetin	chemical drug	Activated	2.335	0.00119
ISL1	transcription regulator	Activated	2.334	3.35e-05
MARK2	kinase	Activated	2.333	0.000921
HBEGF	growth factor	Activated	2.333	0.00144
TIMP1	cytokine	Activated	2.333	0.000727
chitin	chemical - endogenous non-mammalian	Activated	2.333	0.00335
Smad	complex	Activated	2.304	0.00239
IL23	complex	Activated	2.293	0.000176
ITGAV	transmembrane receptor	Activated	2.283	2.18e-07
SAA1	transporter	Activated	2.277	6.82e-05
NAMPT	cytokine	Activated	2.259	0.000321
RARA	ligand-dependent nuclear receptor	Activated	2.245	1.17e-13
phorbol 12,13-dibutyrate	chemical - endogenous non-mammalian	Activated	2.242	0.00116
mir-223	microrna	Activated	2.242	1.12e-06
PPP3CA	phosphatase	Activated	2.239	1.38e-06
FOXL2	transcription regulator	Activated	2.238	0.00135
TGFBR	group	Activated	2.236	0.000132
Fgf	group	Activated	2.236	0.0123
IL26	cytokine	Activated	2.236	0.000132
CFB	peptidase	Activated	2.236	0.00607
IL-17f dimer	complex	Activated	2.236	0.00806
NTF3	growth factor	Activated	2.236	0.0412
EIF4G1	translation regulator	Activated	2.236	0.0248
TSC22D1	transcription regulator	Activated	2.236	5.3e-05
IL1RAP	transmembrane receptor	Activated	2.236	0.00218
TMPO	other	Activated	2.236	5.3e-05
HOXD3	transcription regulator	Activated	2.236	0.00335
CDX1	transcription regulator	Activated	2.236	0.218
CAPN1	peptidase	Activated	2.236	0.000278
ADORA3	g-protein coupled receptor	Activated	2.236	0.0133
IL17D	cytokine	Activated	2.236	0.00607
D-sphingosine	chemical - endogenous mammalian	Activated	2.236	0.00143
NOS2	enzyme	Activated	2.235	3.68e-07
CYBB	enzyme	Activated	2.233	0.000438
TNFRSF1B	transmembrane receptor	Activated	2.232	0.00203
CCL18	cytokine	Activated	2.232	5.3e-05
SMAD2	transcription regulator	Activated	2.224	0.000307
desoxycorticosterone	chemical - endogenous mammalian	Activated	2.222	0.000278
8,9-epoxyeicosatrienoic acid	chemical - endogenous mammalian	Activated	2.219	0.000278
ALDH1A1	enzyme	Activated	2.219	0.00317
PLP1	other	Activated	2.219	0.0196
JAK1	kinase	Activated	2.219	0.0349
RALA	enzyme	Activated	2.219	0.000238
JAG1	growth factor	Activated	2.219	0.0263
CREB3L1	transcription regulator	Activated	2.219	0.0104
CXCL1	cytokine	Activated	2.219	0.00143
sodium dodecyl sulfate	chemical drug	Activated	2.219	0.000521
FBXO42	other	Activated	2.216	0.000278
LPAR1	g-protein coupled receptor	Activated	2.216	0.00218
norepinephrine	chemical - endogenous mammalian	Activated	2.215	1.11e-05
leukotriene B4	chemical - endogenous mammalian	Activated	2.213	0.00185
SOX4	transcription regulator	Activated	2.212	6.9e-08
palmitoyl-Cys((RS)-2,3-di(palmitoyloxy)-propyl)-Ala-Gly-OH	chemical reagent	Activated	2.211	0.000132
REN	peptidase	Activated	2.211	0.0629
RIPK3	kinase	Activated	2.208	0.000278
Aldose Reductase	group	Activated	2.207	0.00607
diethylnitrosamine	chemical toxicant	Activated	2.205	0.0321
LAT	other	Activated	2.201	0.00131
picryl chloride	chemical toxicant	Activated	2.201	0.00317
Ikb	group	Activated	2.2	0.00185
IHH	enzyme	Activated	2.2	0.0351
BARX2	transcription regulator	Activated	2.2	0.0104
F13A1	enzyme	Activated	2.2	1.62e-05
PYCARD	transcription regulator	Activated	2.2	0.000764
RIPK1	kinase	Activated	2.2	0.0351
Collagen Alpha1	group	Activated	2.196	7.36e-05
naloxone	chemical drug	Activated	2.194	0.0166
PLAU	peptidase	Activated	2.193	1.33e-05
MAPK10	kinase	Activated	2.193	0.00143
Smad2/3-Smad4	complex	Activated	2.19	0.00806
MMP3	peptidase	Activated	2.19	1
Angiotensin II receptor type 1	group	Activated	2.186	0.00131
IL36B	cytokine	Activated	2.185	0.000161
11,12-epoxyeicosatrienoic acid	chemical - endogenous mammalian	Activated	2.183	0.0166
AIMP1	cytokine	Activated	2.183	0.00446
CEBPE	transcription regulator	Activated	2.182	1.23e-06
LTB	cytokine	Activated	2.176	0.0248
SPIB	transcription regulator	Activated	2.175	6.96e-05
ICOSLG/LOC102723996	other	Activated	2.171	0.00306
PTK2	kinase	Activated	2.17	8.35e-06
NOD1	other	Activated	2.169	0.00183
GAB1	kinase	Activated	2.166	0.00317
PLCE1	enzyme	Activated	2.164	0.00317
S100A4	other	Activated	2.159	1.96e-05
SP7	transcription regulator	Activated	2.158	6.13e-09
ELN	other	Activated	2.157	4.68e-10
PLA2G4A	enzyme	Activated	2.154	0.00317
MVP	other	Activated	2.149	0.000389
WT1	transcription regulator	Activated	2.148	0.00302
JUNB	transcription regulator	Activated	2.147	6.73e-08
Fibrinogen	complex	Activated	2.145	1.31e-05
ELANE	peptidase	Activated	2.145	0.000727
Ngf	group	Activated	2.142	0.00194
TGFBR1	kinase	Activated	2.14	4.18e-05
FSHR	g-protein coupled receptor	Activated	2.138	0.00628
MAPK1	kinase	Activated	2.137	2.33e-12
MAP3K1	kinase	Activated	2.134	2.16e-06
C3	peptidase	Activated	2.133	2.45e-06
E2F2	transcription regulator	Activated	2.132	0.00351
CYBA	enzyme	Activated	2.129	0.000521
XIAP	enzyme	Activated	2.117	0.00888
IL17RA	transmembrane receptor	Activated	2.114	0.00167
RETN	other	Activated	2.114	9.86e-05
PTPRJ	phosphatase	Activated	2.111	0.000647
PARP1	enzyme	Activated	2.11	0.00014
17-alpha-ethinylestradiol	chemical drug	Activated	2.109	4.35e-07
FCGR2A	transmembrane receptor	Activated	2.103	2.91e-05
folic acid	chemical - endogenous mammalian	Activated	2.098	0.00116
NGF	growth factor	Activated	2.091	1.85e-05
SOX11	transcription regulator	Activated	2.086	0.000917
nitroarginine	chemical reagent	Activated	2.072	0.00102
ATF2	transcription regulator	Activated	2.071	1.9e-05
C5	cytokine	Activated	2.066	1.79e-06
PTAFR	g-protein coupled receptor	Activated	2.062	7.31e-07
TCF7	transcription regulator	Activated	2.06	4.6e-05
cis-urocanic acid	chemical drug	Activated	2.058	2.06e-05
IFNGR1	transmembrane receptor	Activated	2.054	0.000539
IFNA1/IFNA13	cytokine	Activated	2.053	0.00358
TGFA	growth factor	Activated	2.052	4.18e-05
ERBB3	kinase	Activated	2.043	0.0032
mycophenolic acid	chemical drug	Activated	2.034	0.000265
AGER	transmembrane receptor	Activated	2.034	9.21e-05
titanium dioxide	chemical drug	Activated	2.03	2.91e-05
CCR5	g-protein coupled receptor	Activated	2.022	0.00314
BMX	kinase	Activated	2.02	1.97e-05
EPAS1	transcription regulator	Activated	2.019	8.19e-06
xanthine	chemical - endogenous mammalian	Activated	2.019	3.67e-05
CD80	transmembrane receptor	Activated	2.016	7.54e-06
L-triiodothyronine	chemical - endogenous mammalian	Activated	2.015	5.61e-06
Notch	group	Activated	2.009	0.000797
CDK9	kinase	Activated	2.005	0.00721
VTN	other	Activated	2.005	2.21e-08
teichoic acid	chemical - endogenous non-mammalian	Activated	2	0.000489
Tlr11	transmembrane receptor	Activated	2	0.00107
CPXM1	peptidase	Activated	2	0.000489
MESP2	transcription regulator	Activated	2	0.0388
TCF/LEF	group	Activated	2	0.0053
Tlr12	other	Activated	2	0.000174
LGALS8	other	Activated	2	0.0053
FGF3	growth factor	Activated	2	0.00339
S100a7a	other	Activated	2	0.00201
PDGFA	growth factor	Activated	2	0.0053
CTSZ	peptidase	Activated	2	0.00339
WNT7A	cytokine	Activated	2	0.0104
CAPN3	peptidase	Activated	2	0.0252
CARM1	transcription regulator	Activated	2	0.0295
PPP2R2A	phosphatase	Activated	2	0.000174
NEK6	kinase	Activated	2	0.00339
KLK5	peptidase	Activated	2	0.0388
ACTN4	transcription regulator	Activated	2	0.0252
oligomycin	chemical - endogenous non-mammalian	Activated	2	0.00782
dacarbazine	chemical drug	Activated	2	0.00107
hyperforin	chemical drug	Activated	2	0.0196
sucrose	chemical - endogenous mammalian	Activated	2	0.00105
fatty acid	chemical - endogenous mammalian		1.999	1.52e-05
2,4-dinitrofluorobenzene	chemical toxicant		1.999	0.00806
nitrofurantoin	chemical drug		1.997	8.59e-05
CKS1B	kinase		1.997	0.00107
BCL10	transcription regulator		1.996	0.00607
domoic acid	chemical toxicant		1.994	0.00201
TLR1	transmembrane receptor		1.989	0.0133
leukotriene C4	chemical - endogenous mammalian		1.988	0.0252
SP3	transcription regulator		1.988	2.78e-09
Cdk	group		1.987	0.00317
PADI2	enzyme		1.987	0.00446
IL13RA2	transmembrane receptor		1.987	0.0149
PDLIM7	other		1.987	0.00201
PARP2	enzyme		1.987	0.00782
NCOA3	transcription regulator		1.986	0.00206
SNCA	enzyme		1.984	6.97e-09
GC-GCR dimer	complex		1.982	0.0315
cytidylyl-3'-5'-guanosine	chemical reagent		1.982	0.000278
IL1RL2	transmembrane receptor		1.982	0.00201
CGB3 (includes others)	other		1.982	0.0315
CHRM3	g-protein coupled receptor		1.982	0.00782
THRSP	other		1.982	0.000132
TPSD1	peptidase		1.982	0.00107
TNK1	kinase		1.982	0.0388
RHOB	enzyme		1.982	0.0149
ULBP1	transmembrane receptor		1.982	0.00201
pentylenetetrazol	chemical drug		1.982	0.011
clenbuterol	chemical drug		1.982	0.0315
scopolamine	chemical drug		1.982	0.000893
phospholipid	chemical - endogenous mammalian		1.981	0.00782
IFIH1	enzyme		1.98	0.0104
CLEC6A	transmembrane receptor		1.98	0.000489
NFAT5	transcription regulator		1.98	0.0072
GIP	other		1.98	0.0388
S100B	other		1.98	0.0104
P2RY2	g-protein coupled receptor		1.98	0.0252
SCUBE3	other		1.98	0.00339
MYOC	other		1.98	3.96e-05
AIF1	other		1.977	0.011
NFKB2	transcription regulator		1.976	2e-05
BRD7	transcription regulator		1.974	0.00446
CMKLR1	g-protein coupled receptor		1.97	1.22e-06
alendronic acid	chemical drug		1.97	0.00011
FZD8	g-protein coupled receptor		1.969	0.0252
Ccl6	cytokine		1.969	0.00339
LPAR2	g-protein coupled receptor		1.969	0.00107
RASGRP4	other		1.969	0.00107
3-beta,17-beta-androstanediol	chemical - endogenous mammalian		1.969	0.00339
IL36G	cytokine		1.966	0.0104
C5	other		1.964	0.000169
Tlr13	other		1.964	0.00201
MESP1	transcription regulator		1.964	0.0315
TF	transporter		1.964	0.0388
S1PR3	g-protein coupled receptor		1.964	0.00218
zearalenone	chemical toxicant		1.964	0.00131
CSF1R	kinase		1.964	0.00475
irinotecan	chemical drug		1.964	0.00143
histamine	chemical - endogenous mammalian		1.963	5.44e-10
IRAK2	kinase		1.961	0.00607
PTGS1	enzyme		1.96	1.66e-08
PPP3CB	phosphatase		1.96	0.011
ITGA6	transmembrane receptor		1.96	0.0468
ARF6	transporter		1.96	0.00201
ABCC8	transporter		1.96	0.0388
IFNA4	cytokine		1.959	0.0351
HNRNPU	transporter		1.953	0.0252
FASLG	cytokine		1.953	1.1e-06
ANXA2	other		1.953	0.122
CYR61	other		1.951	7.26e-10
FXR ligand-FXR-Retinoic acid-RXRα	complex		1.951	0.0412
IFNL3	cytokine		1.951	0.0248
LITAF	transcription regulator		1.951	0.00107
7-ketocholesterol	chemical - endogenous mammalian		1.951	0.0656
SELL	transmembrane receptor		1.949	0.00107
LAMA5	other		1.949	0.0388
ABL1	kinase		1.949	0.0226
NOX4	enzyme		1.949	0.00386
CXCR4	g-protein coupled receptor		1.947	0.00475
CD80/CD86	group		1.944	0.00339
BTNL2	transmembrane receptor		1.941	0.00505
H2AFB3 (includes others)	other		1.941	0.000109
L1CAM	other		1.94	0.00782
vitamin K2	chemical drug		1.937	0.00038
PRKD1	kinase		1.936	5.76e-05
gemcitabine	chemical drug		1.935	0.00475
HAS1	enzyme		1.934	0.000174
steroid	chemical - endogenous mammalian		1.929	2.29e-06
LTB4R2	g-protein coupled receptor		1.927	0.0053
CEBPD	transcription regulator		1.926	3.5e-09
FLCN	other		1.925	0.0315
NOX1	ion channel		1.925	0.0468
SH3BP2	other		1.925	0.0468
PRKCA	kinase		1.924	0.00238
CXCL6	cytokine		1.923	0.000489
doxorubicin	chemical drug		1.92	6.82e-16
IKBKE	kinase		1.915	0.0113
nickel chloride	chemical toxicant		1.914	0.00339
CTR9	other		1.914	0.0014
TNFSF14	cytokine		1.914	1.24e-05
BGN	other		1.914	5.8e-06
vinblastine	chemical drug		1.912	0.0072
SAA	group		1.908	1.05e-05
5-azacytidine	chemical drug		1.908	0.000134
PGR	ligand-dependent nuclear receptor		1.907	1.25e-05
NCR1	transmembrane receptor		1.901	0.0053
LCK	kinase		1.9	2.07e-07
IL12B	cytokine		1.899	2.19e-05
EPHB4	kinase		1.897	0.00545
mibolerone	chemical drug		1.897	0.00199
IL17a dimer	complex		1.89	0.0014
ITGAM	transmembrane receptor		1.887	0.00011
estradiol benzoate	chemical drug		1.886	0.0157
PELI1	enzyme		1.883	0.000521
TGFB2	growth factor		1.882	1.81e-08
CLEC7A	transmembrane receptor		1.879	0.0109
testosterone	chemical - endogenous mammalian		1.874	1.37e-05
STAT2	transcription regulator		1.873	0.000135
TREM1	transmembrane receptor		1.864	2.05e-09
OLR1	transmembrane receptor		1.861	1.15e-06
IFNAR1	transmembrane receptor		1.859	1.48e-05
DETA-NONOate	chemical reagent		1.849	0.000366
THRB	ligand-dependent nuclear receptor		1.847	9.37e-10
CASP1	peptidase		1.844	0.000316
TCF4	transcription regulator		1.842	4e-15
ELF4	transcription regulator		1.83	0.000921
BMPR2	kinase		1.827	0.0014
stearic acid	chemical - endogenous mammalian		1.826	0.00185
isoproterenol	chemical drug		1.819	1.92e-05
S-nitrosoglutathione	chemical toxicant		1.809	1.14e-05
RNF31	enzyme		1.808	0.000161
paraquat	chemical toxicant		1.808	6.41e-06
uric acid	chemical - endogenous mammalian		1.806	0.000236
KNG1	other		1.804	0.0021
CDX2	transcription regulator		1.803	0.0341
LY96	transmembrane receptor		1.802	0.00317
EREG	growth factor		1.8	0.000169
RET	kinase		1.794	0.00104
Map3k7	kinase		1.787	0.000345
FOSL2	transcription regulator		1.787	6.98e-05
beta-glycerophosphoric acid	chemical - endogenous mammalian		1.783	0.000161
CCR2	g-protein coupled receptor		1.776	2.57e-08
BECN1	other		1.77	0.00868
NKX2-3	transcription regulator		1.768	0.000402
Cyp2c23	enzyme		1.761	2e-07
PAX6	transcription regulator		1.758	0.0971
TLR6	transmembrane receptor		1.755	0.00563
POSTN	other		1.754	0.00185
CTSB	peptidase		1.747	0.00386
anisomycin	chemical - endogenous non-mammalian		1.746	6.76e-08
NFYA	transcription regulator		1.744	0.000611
MAPKAPK2	kinase		1.739	0.000167
NFKBIA	transcription regulator		1.739	1.33e-11
IL23A	cytokine		1.735	0.000727
S100A6	transporter		1.732	7.91e-08
KDM6B	enzyme		1.732	0.00712
TICAM2	other		1.732	0.00185
HOXA9	transcription regulator		1.726	0.00122
haloperidol	chemical drug		1.722	0.0347
NFATC2	transcription regulator		1.719	6.69e-06
CDK1	kinase		1.718	0.0388
nystatin	chemical drug		1.71	3.67e-05
MMP7	peptidase		1.71	0.00782
MSTN	growth factor		1.709	0.0472
USF2	transcription regulator		1.708	3.41e-05
carboplatin	chemical drug		1.706	0.00721
TWIST1	transcription regulator		1.703	8.93e-22
8-bromo-cAMP	chemical reagent		1.702	0.00133
POU4F1	transcription regulator		1.701	3.56e-05
STAT5A	transcription regulator		1.7	2.67e-07
CTSC	peptidase		1.698	0.000489
JINK1/2	group		1.698	0.00011
Il8r	group		1.698	0.000137
NADPH oxidase	complex		1.698	0.00105
Klra7 (includes others)	transmembrane receptor		1.698	0.000546
docetaxel	chemical drug		1.693	0.0118
VitaminD3-VDR-RXR	complex		1.686	0.0246
dextran sulfate	chemical drug		1.685	6.88e-25
KDR	kinase		1.673	5.98e-05
CAMK4	kinase		1.673	0.0145
GATA3	transcription regulator		1.67	1.01e-06
IKK (complex)	complex		1.667	1.31e-05
C/ebp	group		1.664	0.011
BMPR1B	kinase		1.664	0.00306
MIA	other		1.663	5.48e-06
NCOA2	transcription regulator		1.654	5.19e-05
Fc gamma receptor	group		1.654	0.000438
A23187	chemical reagent		1.652	1.13e-06
LTB4R	g-protein coupled receptor		1.643	1.76e-05
LEPR	transmembrane receptor		1.634	1.31e-07
epoprostenol	chemical - endogenous mammalian		1.633	0.000106
GRHL2	transcription regulator		1.633	0.00888
Pro-inflammatory Cytokine	group		1.633	0.0041
IL6ST	transmembrane receptor		1.633	0.0384
CISH	other		1.633	0.00563
BTC	growth factor		1.633	0.000137
poly-L-lysine	chemical reagent		1.633	0.000238
MTOR	kinase		1.626	1.57e-06
USF1	transcription regulator		1.619	6.33e-06
TGFBR2	kinase		1.618	9.44e-14
PRKACA	kinase		1.609	0.000539
CXCL5	cytokine		1.607	2.25e-07
PPARGC1A	transcription regulator		1.606	5.47e-06
ITGA1	other		1.596	4.69e-05
cyclophosphamide	chemical drug		1.591	0.000155
interferon beta-1a	biologic drug		1.589	2.14e-05
FCER1G	transmembrane receptor		1.586	0.000137
TG	other		1.577	0.000438
TRB	transmembrane receptor		1.575	0.000568
epinephrine	chemical - endogenous mammalian		1.574	0.000691
eflornithine	chemical drug		1.571	0.000176
ZBTB20	transcription regulator		1.569	0.0428
TAL1	transcription regulator		1.561	2.18e-09
arotinoid acid	chemical toxicant		1.559	6.82e-05
LTBR	transmembrane receptor		1.558	0.00116
GNAS	enzyme		1.549	2.16e-06
MTORC1	complex		1.549	0.00545
ITGA2	transmembrane receptor		1.546	0.00438
RORC	ligand-dependent nuclear receptor		1.546	0.00214
Insulin	group		1.545	0.00138
Pka catalytic subunit	group		1.543	0.000592
acetaldehyde	chemical - endogenous mammalian		1.524	0.00438
levothyroxine	chemical - endogenous mammalian		1.517	0.000243
CCL3	cytokine		1.51	0.00044
BAX	transporter		1.509	0.000135
(5-(4-N-methyl-N(2-pyridyl)amino)ethoxy)benzyl thiazolidine-2,4-dione	chemical reagent		1.501	3.58e-05
DNMT3A	enzyme		1.499	8e-06
FCGR1A	transmembrane receptor		1.497	2.68e-06
POU2AF1	transcription regulator		1.492	0.000114
OSMR	transmembrane receptor		1.491	0.000784
RARG	ligand-dependent nuclear receptor		1.49	0.00525
bile acid	chemical - endogenous mammalian		1.49	0.0457
GPER1	g-protein coupled receptor		1.489	0.0166
ADRB3	g-protein coupled receptor		1.489	0.00183
CGA	other		1.489	0.0021
TXN	enzyme		1.486	0.000224
PTGER1	g-protein coupled receptor		1.486	0.00218
prostaglandin E2	chemical - endogenous mammalian		1.48	1.12e-20
LILRA2	other		1.477	0.00218
SCAVENGER receptor CLASS A	group		1.473	3.67e-05
ADORA2B	g-protein coupled receptor		1.472	3.25e-07
ITGB2	transmembrane receptor		1.466	3.64e-06
FGF7	growth factor		1.463	0.00673
NCOA1	transcription regulator		1.461	0.000403
ITGB6	other		1.461	1.44e-06
silicon dioxide	chemical drug		1.46	0.00607
MYBL2	transcription regulator		1.455	0.000224
EBF1	transcription regulator		1.455	0.000501
GDF9	growth factor		1.454	0.00177
NCR2	transmembrane receptor		1.452	0.00806
RPTOR	other		1.45	0.00132
VIPR1	g-protein coupled receptor		1.449	0.000906
peroxynitrite	chemical toxicant		1.446	0.0104
calcipotriene	chemical drug		1.432	0.0133
LTBP1	other		1.432	0.0478
CD81	other		1.431	0.00563
GNRH1	other		1.429	0.012
BDNF	growth factor		1.428	0.0024
CD274	enzyme		1.417	0.00386
CRHR1	g-protein coupled receptor		1.414	0.0468
SRC	kinase		1.413	5.47e-05
mevastatin	chemical drug		1.413	0.00607
SMOC2	other		1.408	3.58e-05
ARID5A	transcription regulator		1.406	5.3e-05
IL17R	complex		1.4	0.0104
FNDC5	other		1.4	0.00446
IRAK1	kinase		1.4	0.00678
TP63	transcription regulator		1.4	8.29e-10
TNFSF10	cytokine		1.4	0.00411
ITGAL	transmembrane receptor		1.398	0.000257
MAPK13	kinase		1.392	0.0248
MAPK12	kinase		1.392	0.0204
ANXA7	ion channel		1.387	0.00238
CD5L	transmembrane receptor		1.387	0.000132
okadaic acid	chemical toxicant		1.384	1.6e-05
GSK3B	kinase		1.38	1.9e-06
C3AR1	g-protein coupled receptor		1.378	2.7e-08
IFN type 1	group		1.376	0.00345
HSPD1	enzyme		1.372	0.0351
CD5	transmembrane receptor		1.372	0.00228
PDE4B	enzyme		1.368	0.000521
PRMT5	enzyme		1.363	0.0145
CASP3	peptidase		1.362	0.0072
LECT2	other		1.362	0.000137
BMP7	growth factor		1.357	1.76e-08
HMGA1	transcription regulator		1.353	3.17e-05
memantine	chemical drug		1.352	0.0259
progesterone	chemical - endogenous mammalian		1.347	5.64e-15
TERT	enzyme		1.346	5.02e-06
chenodeoxycholic acid	chemical - endogenous mammalian		1.345	1.07e-06
RELB	transcription regulator		1.345	5.22e-07
FASN	enzyme		1.343	4.19e-08
NFkB (family)	group		1.342	0.000389
LRAT	enzyme		1.342	0.00143
SOCS6	other		1.342	0.0204
LMNA	other		1.342	0.00672
TIRAP	other		1.341	0.000334
RXRA	ligand-dependent nuclear receptor		1.336	1.08e-08
CD47	transmembrane receptor		1.329	2.01e-05
CALCA	other		1.329	0.000791
PTHLH	other		1.324	1.49e-08
paclitaxel	chemical drug		1.319	4.62e-06
MAP3K7	kinase		1.306	0.0363
F2R	g-protein coupled receptor		1.301	2.38e-07
ELF3	transcription regulator		1.299	0.00132
EZR	other		1.298	3.24e-07
CEACAM1	transporter		1.294	0.00801
curdlan	chemical - endogenous non-mammalian		1.294	0.000592
GATA1	transcription regulator		1.293	0.000236
CCR1	g-protein coupled receptor		1.29	2.83e-07
AGTR1	g-protein coupled receptor		1.276	0.00261
HOXA5	transcription regulator		1.27	0.000546
mitoxantrone	chemical drug		1.269	0.00216
Foxo	group		1.264	0.00317
ADM2	other		1.264	0.0204
TACR1	g-protein coupled receptor		1.264	0.00183
PIK3CG	kinase		1.263	0.000353
WNT5A	cytokine		1.26	3.56e-09
ATP-gamma-S	chemical reagent		1.256	1.16e-11
MAPT	other		1.254	0.000453
3-methylcholanthrene	chemical toxicant		1.249	0.0162
DEF6	other		1.248	0.00607
KAT2B	transcription regulator		1.247	0.00445
IL7R	transmembrane receptor		1.242	0.000915
MMP9	peptidase		1.23	2.44e-05
SLC16A3	transporter		1.228	0.00339
CRP	other		1.225	0.000353
FPR2	g-protein coupled receptor		1.225	0.0196
BTK	kinase		1.22	1.43e-07
SIRT6	enzyme		1.216	0.00358
DHX9	enzyme		1.214	0.00806
OGG1	enzyme		1.214	0.011
TGIF1	transcription regulator		1.213	0.0315
S1PR2	g-protein coupled receptor		1.213	0.00607
TNFSF13B	cytokine		1.211	7.06e-07
LIF	cytokine		1.206	0.00192
3-methyladenine	chemical toxicant		1.204	0.000438
clozapine	chemical drug		1.201	0.00237
CCL4	cytokine		1.199	0.0468
14,15-epoxyeicosatrienoic acid	chemical - endogenous mammalian		1.195	9.89e-06
OGT	enzyme		1.195	0.0246
PDE5A	enzyme		1.195	6.42e-05
RAPGEF3	other		1.195	0.0166
p85 (pik3r)	group		1.192	0.00806
isobutylmethylxanthine	chemical toxicant		1.189	0.000395
PHF21A	enzyme		1.188	0.0053
PROCR	other		1.188	0.0252
ATF6	transcription regulator		1.18	0.0422
TNFRSF12A	transmembrane receptor		1.179	0.00607
PBX1	transcription regulator		1.177	0.00102
nitroglycerin	chemical drug		1.172	0.000893
CCL3L3	cytokine		1.172	0.000238
Hsp70	group		1.171	0.00445
GH1	growth factor		1.169	0.0169
polyamines	chemical - other		1.165	0.0149
temozolomide	chemical drug		1.163	0.00801
ceruletide	biologic drug		1.154	0.0248
cuprizone	chemical toxicant		1.152	2.92e-05
ascorbic acid	chemical - endogenous mammalian		1.149	5.8e-08
ADRB2	g-protein coupled receptor		1.145	0.000366
STAT6	transcription regulator		1.144	2.54e-15
NFAT (complex)	complex		1.138	3.64e-06
STAT5B	transcription regulator		1.133	0.0181
captopril	chemical drug		1.133	9.84e-07
CALR	transcription regulator		1.132	0.00375
TNFRSF6B	transmembrane receptor		1.132	0.000106
Growth hormone	group		1.132	0.0347
rifampin	chemical drug		1.13	0.000485
PPARG	ligand-dependent nuclear receptor		1.125	3.75e-09
morphine	chemical drug		1.124	5.43e-08
INHBA	growth factor		1.124	0.00192
tunicamycin	chemical - endogenous non-mammalian		1.119	0.0326
12(S)-hydroxyeicosatetraenoic acid	chemical - endogenous non-mammalian		1.118	0.00201
indomethacin	chemical drug		1.118	2.08e-17
CAV1	transmembrane receptor		1.117	0.000165
benzo(a)pyrene	chemical toxicant		1.115	0.00026
PDGF-AA	complex		1.113	0.00185
BRCA1	transcription regulator		1.113	0.000552
TRAF2	enzyme		1.111	0.000168
DTNBP1	other		1.109	0.0166
ETV5	transcription regulator		1.109	0.00345
PCYT1A	enzyme		1.109	0.0412
lactic acid	chemical - endogenous mammalian		1.109	0.00607
MYOD1	transcription regulator		1.105	6.38e-05
olanzapine	chemical drug		1.098	0.0183
SMO	g-protein coupled receptor		1.097	5.8e-08
homocysteine	chemical - endogenous mammalian		1.093	0.00425
LPL	enzyme		1.092	0.000539
FOXC1	transcription regulator		1.091	0.00438
INHBB	growth factor		1.091	9.89e-06
vanadate	chemical - other		1.091	0.000169
NDRG1	kinase		1.09	0.0457
SPHK1	kinase		1.087	2.67e-06
N-formyl-Met-Leu-Phe	chemical reagent		1.087	9.01e-08
MAF	transcription regulator		1.082	0.0472
IRF2	transcription regulator		1.082	0.0258
Fcgr3	group		1.078	9.89e-06
streptozocin	chemical drug		1.07	1.28e-10
HRH1	g-protein coupled receptor		1.067	0.011
ETV1	transcription regulator		1.067	0.0166
MGAT3	enzyme		1.067	0.0053
NMU	other		1.067	0.000521
ITGA3	other		1.067	0.000893
FBLN5	other		1.067	0.00201
FTH1	enzyme		1.067	0.0053
theophylline	chemical drug		1.067	0.000893
ECM1	transporter		1.066	0.00446
Wnt	group		1.065	9.86e-05
SMARCB1	transcription regulator		1.063	2.34e-06
HNRNPAB	enzyme		1.062	9.74e-06
IGF2	growth factor		1.052	0.000106
K+	chemical - endogenous mammalian		1.048	0.00445
IFNB1	cytokine		1.048	0.000217
NFIA	transcription regulator		1.039	0.00183
MEF2D	transcription regulator		1.038	1.54e-05
YBX1	transcription regulator		1.037	0.0174
RARRES2	transmembrane receptor		1.035	1.48e-09
Ige	complex		1.034	1.23e-06
dexamethasone	chemical drug		1.033	4.08e-29
IL12A	cytokine		1.03	2.94e-07
Pdgf Ab	complex		1.029	0.00183
RARB	ligand-dependent nuclear receptor		1.025	0.0188
Nuclear factor 1	group		1.014	1.24e-05
HNRNPA2B1	other		1.013	1.81e-07
anti-benzo(a)pyrene-diol-epoxide	chemical toxicant		1.009	0.00218
TWIST2	transcription regulator		1.004	1.05e-05
Diphtheria Toxin	chemical reagent		1	0.0315
FGF16	growth factor		1	3.7e-05
trypsin	group		1	0.00782
ZMYND10	other		1	0.000489
tryptase	group		1	0.00201
Msx3	transcription regulator		1	0.000489
LRP6	transmembrane receptor		1	0.0259
NGFR	transmembrane receptor		1	5.76e-05
RALBP1	enzyme		1	0.00339
RBX1	enzyme		1	0.000489
PRSS8	peptidase		1	0.000489
PTPRC	phosphatase		1	0.000974
CCR6	g-protein coupled receptor		1	0.0388
PELP1	other		1	0.000445
nonylphenol	chemical toxicant		1	0.00375
batimastat	chemical - protease inhibitor		1	0.00806
ORMDL3	other		1	0.00218
CRH	cytokine		0.977	9.17e-07
MTA1	transcription regulator		0.977	0.00174
HSPA1A/HSPA1B	enzyme		0.976	0.00782
superoxide	chemical - endogenous mammalian		0.973	2.68e-06
BSG	transporter		0.971	0.0259
KAT6A	enzyme		0.971	0.000659
NKX3-2	transcription regulator		0.97	5.3e-05
ERVW-1	other		0.97	0.00335
MAP3K8	kinase		0.968	1.47e-05
nickel	chemical toxicant		0.956	0.000764
quinolinic acid	chemical - endogenous mammalian		0.956	0.00208
IL11	cytokine		0.955	6.1e-05
hydroxyurea	chemical drug		0.952	0.000203
YY1	transcription regulator		0.946	2.82e-11
NPM1	transcription regulator		0.946	0.0226
8-bromoguanosine 3',5'-cyclic monophosphate	chemical - kinase inhibitor		0.943	0.0123
SB 216763	chemical toxicant		0.934	0.000638
P2RX7	ion channel		0.933	0.00335
MAP2K6	kinase		0.933	9.18e-06
PRKCI	kinase		0.928	2.91e-05
MDM2	transcription regulator		0.928	0.0446
SRSF3	other		0.927	0.0196
LBP	transporter		0.919	0.000169
epirubicin	chemical drug		0.914	0.0315
genistein	chemical drug		0.91	6.66e-14
N-nitro-L-arginine methyl ester	chemical drug		0.901	7.74e-11
ITGB4	transmembrane receptor		0.9	0.0315
CLIC4	ion channel		0.898	0.00107
MAP2K7	kinase		0.898	0.0316
NRAS	enzyme		0.897	3.02e-16
nitric oxide	chemical - endogenous mammalian		0.897	0.0006
DTX1	transcription regulator		0.896	0.0133
FHL2	transcription regulator		0.896	0.00545
AIM2	other		0.888	0.000132
DPP4	peptidase		0.887	5.81e-10
propionic acid	chemical - endogenous mammalian		0.886	0.00183
GAB2	other		0.885	0.000568
calpain	complex		0.882	0.0412
DCN	other		0.881	6.45e-06
EGR3	transcription regulator		0.88	0.00177
lithium chloride	chemical drug		0.872	5.31e-05
N-Ac-Leu-Leu-norleucinal	chemical - protease inhibitor		0.865	0.000343
TO-901317	chemical reagent		0.864	0.000817
TNC	other		0.863	0.000727
LEF1	transcription regulator		0.862	0.000613
ITGB1	transmembrane receptor		0.862	2.21e-07
ARNT	transcription regulator		0.853	0.00216
Cbp/p300	group		0.849	0.00438
HAS2	enzyme		0.849	0.00201
Ifn gamma	complex		0.843	9.38e-10
PTPN1	phosphatase		0.832	0.0472
SPHK2	kinase		0.831	0.0196
RGCC	other		0.831	0.011
RHOA	enzyme		0.827	1.12e-05
LIPE	enzyme		0.825	7.31e-07
EHF	transcription regulator		0.821	1.12e-05
IRS1	enzyme		0.817	8.78e-12
misoprostol	chemical drug		0.816	0.000906
ACTL6A	other		0.816	0.00386
N-(3-oxododecanoyl)-homoserine lactone	chemical reagent		0.813	2.66e-06
MMP8	peptidase		0.811	0.000278
rolipram	chemical drug		0.809	1.13e-06
Immunoglobulin	complex		0.807	1.38e-18
GRN	growth factor		0.805	0.00607
anandamide	chemical - endogenous mammalian		0.798	0.0226
loxoribine	chemical drug		0.796	2.66e-06
FOXO3	transcription regulator		0.795	2.77e-13
PIN1	enzyme		0.789	5.4e-07
Tnf receptor	group		0.788	0.000161
heme	chemical - endogenous mammalian		0.788	0.000321
CTNND1	other		0.787	0.00339
PKM	kinase		0.782	0.0196
Focal adhesion kinase	group		0.781	0.000334
phenylephrine	chemical drug		0.777	0.0041
rosiglitazone	chemical drug		0.774	2.35e-17
arsenite	chemical toxicant		0.774	8.16e-05
RNASEL	enzyme		0.772	0.0224
TIGIT	other		0.771	0.011
GDNF	growth factor		0.769	0.00466
MAML1	transcription regulator		0.762	0.0252
1,2-dimethylhydrazine	chemical toxicant		0.762	0.0149
cobalt	chemical toxicant		0.762	0.0252
6-hydroxydopamine	chemical toxicant		0.754	0.000196
SMARCA2	transcription regulator		0.751	0.00797
OSCAR	other		0.745	5.33e-06
TXNIP	other		0.741	0.00208
THBD	transmembrane receptor		0.74	0.00339
TLR10	transmembrane receptor		0.739	0.000489
mir-204	microrna		0.739	0.0196
leukotriene D4	chemical - endogenous mammalian		0.733	0.00939
urethane	chemical toxicant		0.713	0.0072
thapsigargin	chemical toxicant		0.712	1.52e-07
nicotine	chemical drug		0.708	1.08e-08
CDK5R1	kinase		0.707	4.69e-05
GJA1	transporter		0.707	0.000568
CDC42	enzyme		0.707	0.00322
isotretinoin	biologic drug		0.704	5.19e-05
leuprolide	biologic drug		0.7	0.00251
HDAC6	transcription regulator		0.699	0.00445
PIAS2	transcription regulator		0.698	0.00782
STAP2	other		0.698	0.0388
IGFBP5	other		0.692	0.0204
farnesyl pyrophosphate	chemical - endogenous mammalian		0.692	0.00317
MMP1	peptidase		0.692	0.00806
EZH2	transcription regulator		0.689	7.41e-11
Il3	cytokine		0.687	0.0012
HOXD10	transcription regulator		0.687	7.77e-05
PAX5	transcription regulator		0.686	2.08e-07
ADCYAP1	other		0.684	4.74e-12
acrolein	chemical toxicant		0.676	0.0166
phencyclidine	chemical drug		0.67	0.0149
ochratoxin A	chemical toxicant		0.665	0.0412
Gsk3	group		0.663	6.9e-10
IGF1R	transmembrane receptor		0.66	0.000214
PFKFB3	kinase		0.651	0.000132
DMD	other		0.651	1.37e-05
MCAM	other		0.651	0.000278
5-N-ethylcarboxamido adenosine	chemical reagent		0.64	0.0163
ursodeoxycholic acid	chemical - endogenous mammalian		0.64	0.00797
XDH	enzyme		0.632	2.18e-07
baicalin	chemical - endogenous non-mammalian		0.632	1.57e-06
TNFRSF13B	transmembrane receptor		0.626	0.0166
FFAR3	g-protein coupled receptor		0.626	4.26e-08
CD9	other		0.625	0.0478
oleic acid	chemical - endogenous mammalian		0.616	7.95e-08
ATP	chemical - endogenous mammalian		0.61	1.45e-08
MSR1	transmembrane receptor		0.605	0.00038
CpG ODN 2216	chemical reagent		0.603	0.00306
arsenic trioxide	chemical drug		0.599	0.00907
TNFRSF8	transmembrane receptor		0.598	0.000724
LPIN1	phosphatase		0.593	0.000136
carbenoxolone	chemical toxicant		0.585	0.0166
sodium orthovanadate	chemical reagent		0.578	1.76e-05
COCH	other		0.577	0.00339
LGALS9	other		0.577	0.00251
salmeterol	chemical drug		0.563	0.0196
honokiol	chemical - endogenous non-mammalian		0.557	0.0145
p70 S6k	group		0.555	0.00185
Rxr	group		0.555	3.38e-05
NPY	other		0.555	0.0351
CCNE1	transcription regulator		0.555	0.0478
cyanocobalamin	chemical - endogenous mammalian		0.555	0.0133
RPS6KA5	kinase		0.551	0.00183
NOS3	enzyme		0.55	0.00314
PDX1	transcription regulator		0.544	0.00961
SATB1	transcription regulator		0.542	4.5e-07
TFAP2C	transcription regulator		0.538	5.2e-05
HIC1	transcription regulator		0.535	0.000203
ciprofloxacin	chemical drug		0.535	0.0239
FOXC2	transcription regulator		0.523	1.37e-05
MECP2	transcription regulator		0.522	3.1e-08
PIK3CA	kinase		0.52	8.63e-06
FGF21	growth factor		0.519	0.000125
VDR	transcription regulator		0.514	0.00198
NLRP3	other		0.513	9.84e-07
TCF12	transcription regulator		0.509	0.00358
2-methoxyestradiol	chemical - endogenous mammalian		0.508	0.000353
HOXC8	transcription regulator		0.508	7.91e-05
KLRC4-KLRK1/KLRK1	transmembrane receptor		0.501	0.00131
MTA3	enzyme		0.499	4.69e-05
NEUROD1	transcription regulator		0.495	0.0295
thiazolidinedione	chemical drug		0.485	0.000257
CD3 group	group		0.481	0.0047
COL9A1	other		0.479	3.67e-05
Collagen(s)	complex		0.468	0.000125
alitretinoin	chemical drug		0.462	2.71e-07
Iga	complex		0.461	0.000169
IL2RA	transmembrane receptor		0.447	0.0248
IDH1	enzyme		0.447	1.05e-05
enalapril	chemical drug		0.447	0.00628
retinol	chemical drug		0.447	0.0104
clodronic acid	chemical drug		0.446	7.91e-05
HOXC6	transcription regulator		0.44	0.0423
EIF2AK4	kinase		0.434	0.000251
cannabidiol	chemical drug		0.426	8.02e-06
CpG ODN 2006	chemical reagent		0.419	0.000203
WWTR1	transcription regulator		0.412	1.42e-07
MUC4	other		0.412	0.00131
MAP2K1/2	group		0.411	0.0426
colchicine	chemical drug		0.41	0.023
fenofibrate	chemical drug		0.41	0.00662
TP73	transcription regulator		0.409	1.63e-12
CYLD	transcription regulator		0.408	0.000509
epicatechin	chemical drug		0.403	0.0083
LIPG	enzyme		0.4	7.29e-05
NFKBIB	transcription regulator		0.397	0.000774
NFIX	transcription regulator		0.396	2.21e-06
ESR2	ligand-dependent nuclear receptor		0.396	1.71e-12
antimycin A	chemical - endogenous non-mammalian		0.391	0.000169
NMDA Receptor	complex		0.391	0.00183
ITIH1	other		0.391	0.00446
dopamine	chemical - endogenous mammalian		0.385	0.000122
CD69	transmembrane receptor		0.384	0.000546
COL6A1	other		0.382	0.000389
adenosine	chemical - endogenous mammalian		0.377	6.76e-08
linoleic acid	chemical - endogenous mammalian		0.361	2e-05
GW 4064	chemical toxicant		0.361	0.000301
MUC1	other		0.36	2.08e-06
heparin	chemical - endogenous mammalian		0.359	6.03e-06
ERBB4	kinase		0.35	0.00656
budesonide	chemical drug		0.35	0.0426
glucocorticoid	chemical drug		0.346	2.47e-10
PLA2G10	enzyme		0.345	0.00411
PLTP	enzyme		0.343	0.00782
targinine	chemical drug		0.343	4.13e-05
TLR2/3/4/9	group		0.339	0.00782
thyroid hormone	chemical - endogenous mammalian		0.329	0.000242
Hsp27	group		0.329	0.000638
10E,12Z-octadecadienoic acid	chemical - endogenous mammalian		0.311	8.33e-09
INS	other		0.306	0.00138
dactolisib	chemical drug		0.303	0.0315
ADORA2A	g-protein coupled receptor		0.302	0.00123
ITGA4	transmembrane receptor		0.288	1.7e-06
oxaliplatin	chemical drug		0.288	0.0428
PTP4A3	phosphatase		0.284	0.0133
spermidine	chemical - endogenous mammalian		0.283	0.0196
NQO1	enzyme		0.282	8.11e-05
diclofenac	chemical drug		0.281	0.000921
TNFRSF9	transmembrane receptor		0.28	4.78e-07
arecoline	chemical drug		0.277	0.0468
PLC	group		0.277	1.74e-05
CSK	kinase		0.277	0.000893
IL10	cytokine		0.267	1.92e-22
GHRL	growth factor		0.265	0.0211
butyric acid	chemical - endogenous mammalian		0.26	5.67e-12
entinostat	chemical drug		0.26	0.0041
GREM1	other		0.254	0.011
MFAP2	other		0.254	0.00107
mir-27	microrna		0.254	0.00228
bezafibrate	chemical drug		0.245	0.00735
NFIL3	transcription regulator		0.243	0.016
AGPAT2	enzyme		0.239	0.000169
FGFR3	kinase		0.239	0.000921
BCL6	transcription regulator		0.227	9.59e-13
PD 123319	chemical drug		0.225	0.000136
TFAP4	transcription regulator		0.222	0.00941
PPARGC1B	transcription regulator		0.22	0.0285
SPN	transmembrane receptor		0.218	0.00201
U18666A	chemical reagent		0.218	0.011
JAK	group		0.216	0.000353
propranolol	chemical drug		0.213	0.000137
PPARA	ligand-dependent nuclear receptor		0.209	1.21e-05
PTH1R	g-protein coupled receptor		0.207	1.24e-05
ENG	transmembrane receptor		0.205	0.000791
CLU	other		0.199	0.0072
PPARD	ligand-dependent nuclear receptor		0.197	1.91e-08
CD70	cytokine		0.194	0.000169
Secretase gamma	complex		0.189	0.0145
LHX2	transcription regulator		0.186	0.0133
THPO	cytokine		0.184	0.00939
SDCBP	enzyme		0.181	0.00806
PAK1	kinase		0.179	0.00868
VAV1	transcription regulator		0.175	0.0478
arachidonic acid	chemical - endogenous mammalian		0.175	8.79e-08
linsidomine	chemical drug		0.173	0.0305
NRIP1	transcription regulator		0.172	1.23e-05
staurosporine	chemical - kinase inhibitor		0.171	9.7e-08
TRAF3	enzyme		0.166	0.0405
LOXL2	enzyme		0.156	9.74e-06
abatacept	biologic drug		0.152	0.00201
FCGR3A/FCGR3B	transmembrane receptor		0.152	0.00201
8-epi-prostaglandin F2alpha	chemical - endogenous non-mammalian		0.152	0.000174
Calcineurin A	group		0.152	0.0351
GSK3A	kinase		0.152	0.0104
CASR	g-protein coupled receptor		0.151	0.0478
pirinixic acid	chemical toxicant		0.146	0.00501
N-acetylsphingosine	chemical reagent		0.134	0.0246
SRSF1	other		0.132	0.0021
proteasome inhibitor PSI	chemical - protease inhibitor		0.128	0.0263
FGFR2	kinase		0.117	3.86e-11
9Z,11E-octadecadienoic acid	chemical - endogenous non-mammalian		0.115	0.000229
CX3CL1	cytokine		0.113	4.69e-05
vincristine	chemical drug		0.11	0.000659
IL25	cytokine		0.102	0.00116
CASP8	peptidase		0.102	0.000791
mir-127	microrna		0.098	0.000238
LRPAP1	other		0.095	2.06e-05
MEN1	transcription regulator		0.089	9.89e-07
PTPN11	phosphatase		0.086	0.00529
TNFRSF18	transmembrane receptor		0.08	7.29e-05
NKX2-1	transcription regulator		0.08	4.08e-09
4-hydroxynonenal	chemical toxicant		0.08	0.00119
SERPINA1	other		0.074	0.00119
S1PR1	g-protein coupled receptor		0.07	0.00131
deoxycholate	chemical - endogenous mammalian		0.07	0.0428
FOSB	transcription regulator		0.068	0.00475
MZF1	transcription regulator		0.061	0.00143
Hdac	group		0.058	8.59e-05
fluvastatin	chemical drug		0.052	0.0226
THBS1	other		0.051	2.91e-05
26s Proteasome	complex		0.044	0.00749
SGK1	kinase		0.043	0.0127
SNAI2	transcription regulator		0.038	6.52e-09
PNPLA2	enzyme		0.035	0.00177
MMP14	peptidase		0.033	0.000568
spermine	chemical - endogenous mammalian		0.03	1.47e-07
PI-103	chemical - kinase inhibitor		0	0.00317
T 0070907	chemical reagent		0	7.36e-05
SH3KBP1	other		0	7.36e-05
methyl-beta-cyclodextrin	chemical drug		0	0.00888
oleoyl-estrone	chemical drug		0	0.00185
KCNK9	ion channel		0	0.0127
mannitol	chemical - endogenous mammalian		0	0.00183
BBS12	other		0	3.7e-05
Rock	group		0	0.00194
PI3Kγ	group		0	0.00339
highly active antiretroviral therapy	chemical drug		0	0.000137
oxymatrine	chemical drug		0	0.0297
Traj18	other		0	0.00782
Laminin1	complex		0	0.0149
ATP7B	transporter		0	0.00941
mir-143	microrna		0	0.0468
KCNMA1	ion channel		0	0.00107
PIAS3	transcription regulator		0	0.0196
ACVRL1	kinase		0	0.0145
Saa3	other		0	0.000278
ASAH1	enzyme		0	0.016
HDAC4	transcription regulator		0	0.00458
cyclopiazonic acid	chemical - endogenous non-mammalian		0	0.0315
pyridoxine	chemical - endogenous mammalian		0	0.0252
ferulic acid	chemical - endogenous non-mammalian		0	0.00102
rhodioloside	chemical - endogenous non-mammalian		0	0.00339
calpeptin	chemical reagent		0	0.0252
sanguinarine	chemical - endogenous non-mammalian		0	0.00107
non-esterified fatty acid	chemical - endogenous mammalian		0	0.000489
GABA	chemical - endogenous mammalian		0	0.000229
E64d	chemical - protease inhibitor		0	0.0053
MERTK	kinase		-0.005	0.00678
IRF9	transcription regulator		-0.022	0.00177
methyl methanesulfonate	chemical toxicant		-0.03	0.0473
Mir218	microrna		-0.036	0.000278
butaprost	chemical drug		-0.039	0.00011
S-nitroso-N-acetylpenicillamine	chemical reagent		-0.044	0.000727
IL24	cytokine		-0.053	0.0218
FOSL1	transcription regulator		-0.062	0.000131
TXK	kinase		-0.063	0.0053
ribavirin	chemical drug		-0.066	0.00445
CCK	other		-0.068	0.0196
BCL2L11	other		-0.07	0.00251
methotrexate	chemical drug		-0.07	0.00015
raloxifene	chemical drug		-0.083	2.32e-10
CBFB	transcription regulator		-0.088	1.58e-09
SCD	enzyme		-0.1	0.000433
VIP	other		-0.105	4.92e-06
bee venom	chemical - endogenous non-mammalian		-0.112	7.07e-08
UCN	other		-0.112	0.00185
HSPA5	enzyme		-0.119	0.00293
SYK	kinase		-0.124	0.000196
cyclomaltodextrin	chemical drug		-0.128	0.00218
NCOA4	transcription regulator		-0.128	0.0263
suramin	chemical drug		-0.139	0.019
CD4	transmembrane receptor		-0.14	6.13e-05
SERPINE1	other		-0.14	0.0169
SERPINF1	other		-0.145	2.19e-05
4-hydroxytamoxifen	chemical drug		-0.148	0.000157
DDR1	kinase		-0.152	0.000106
palmitoleic acid	chemical - endogenous mammalian		-0.152	0.0149
ACACB	enzyme		-0.152	0.0315
CRHR2	g-protein coupled receptor		-0.152	0.0248
CA074-methyl ester	chemical reagent		-0.152	0.0053
MAP2K5	kinase		-0.155	0.00438
mir-33	microrna		-0.156	0.0297
POMC	other		-0.161	0.00241
tetrachlorodibenzodioxin	chemical toxicant		-0.162	1.27e-05
HAVCR2	other		-0.164	0.000606
AVP	other		-0.164	0.0277
HSF1	transcription regulator		-0.164	0.0486
S-nitroso-N-acetyl-DL-penicillamine	chemical reagent		-0.166	5.76e-05
SMARCE1	transcription regulator		-0.174	1.31e-05
IGFBP3	other		-0.183	4.58e-05
LTF	peptidase		-0.184	9.71e-05
benzyloxycarbonyl-Leu-Leu-Leu aldehyde	chemical - protease inhibitor		-0.191	0.00241
MGEA5	enzyme		-0.193	1.75e-12
MTDH	transcription regulator		-0.193	0.0305
prostaglandin D2	chemical - endogenous mammalian		-0.194	5.76e-05
valproic acid	chemical drug		-0.196	1.3e-06
PPIF	enzyme		-0.2	4.52e-08
ID3	transcription regulator		-0.207	6.86e-14
TP53	transcription regulator		-0.208	6.57e-21
THRA	ligand-dependent nuclear receptor		-0.21	0.000227
TRPS1	transcription regulator		-0.213	3.64e-06
GLI3	transcription regulator		-0.218	0.000195
ID2	transcription regulator		-0.222	3.84e-12
STK40	kinase		-0.225	8.44e-06
PITX2	transcription regulator		-0.231	0.032
MEF2A	transcription regulator		-0.236	0.00167
monensin	chemical - endogenous non-mammalian		-0.237	0.0252
Fibrin	complex		-0.239	3.56e-07
lovastatin	chemical drug		-0.246	6.74e-10
NFE2L2	transcription regulator		-0.249	2.29e-05
nitroprusside	chemical drug		-0.255	0.0386
SNAI1	transcription regulator		-0.261	1.98e-11
pyrophosphate	chemical - endogenous mammalian		-0.273	0.00201
Relaxin	group		-0.277	0.0351
FKBP4	enzyme		-0.277	0.00806
albuterol	chemical drug		-0.277	0.00782
Y 27632	chemical drug		-0.282	0.000852
RORA	ligand-dependent nuclear receptor		-0.284	9.54e-05
TGAL copolymer	chemical drug		-0.293	1.74e-05
GW9662	chemical reagent		-0.301	0.000153
HNRNPK	transcription regulator		-0.308	0.00167
MKL1	transcription regulator		-0.31	0.03
potassium chloride	chemical drug		-0.314	0.013
AKT2	kinase		-0.326	0.011
FLI1	transcription regulator		-0.33	0.0384
HDL	complex		-0.333	1.23e-08
Collagen type IV	complex		-0.333	1.3e-06
pyridaben	chemical toxicant		-0.333	0.0256
vemurafenib	chemical drug		-0.342	0.00038
THBS4	other		-0.343	0.016
TNFRSF11B	transmembrane receptor		-0.343	0.00317
NR4A2	ligand-dependent nuclear receptor		-0.345	2.36e-06
16,16-dimethylprostaglandin E2	chemical - endogenous mammalian		-0.346	1.47e-06
dinoprost	chemical - endogenous mammalian		-0.348	9.84e-07
FGF1	growth factor		-0.351	3.4e-06
SMPD1	enzyme		-0.36	0.00317
CLDN7	other		-0.368	0.00316
SRF	transcription regulator		-0.372	0.0142
NODAL	growth factor		-0.378	0.00239
irbesartan	chemical drug		-0.378	0.00306
ESRRA	ligand-dependent nuclear receptor		-0.386	0.00961
huperzine A	chemical drug		-0.391	0.000132
erlotinib	chemical drug		-0.395	3.42e-06
pravastatin	chemical drug		-0.396	0.00413
NOTCH1	transcription regulator		-0.399	5.96e-12
lactacystin	chemical - protease inhibitor		-0.409	7.66e-06
methylphenidate	chemical drug		-0.415	0.0468
PRNP	other		-0.425	7.69e-05
ilomastat	chemical drug		-0.426	0.00105
SFRP1	transmembrane receptor		-0.427	0.000107
corticosterone	chemical - endogenous mammalian		-0.435	0.00381
acadesine	chemical drug		-0.44	0.00607
ADP	chemical - endogenous mammalian		-0.447	0.0196
ADCY	group		-0.447	0.0248
ibudilast	chemical drug		-0.447	0.000132
TCIRG1	enzyme		-0.447	0.00143
vismodegib	chemical drug		-0.447	0.000893
HSD17B4	enzyme		-0.447	0.00888
geranylgeranyl pyrophosphate	chemical - endogenous mammalian		-0.447	0.0109
zeaxanthin	chemical drug		-0.447	0.000893
naringenin	chemical - endogenous non-mammalian		-0.447	0.00167
biochanin A	chemical toxicant		-0.447	0.000238
alpha-santalol	chemical reagent		-0.447	0.000521
TFAP2A	transcription regulator		-0.449	0.000466
mir-15	microrna		-0.45	0.000482
SOCS3	phosphatase		-0.453	0.00177
APEX1	enzyme		-0.463	0.000906
obeticholic acid	chemical drug		-0.465	0.00335
BNIP3L	other		-0.469	5.21e-13
PDLIM2	other		-0.471	0.000312
TGFBR3	kinase		-0.471	0.011
niacinamide	chemical - endogenous mammalian		-0.484	0.00266
imatinib	chemical drug		-0.492	1.34e-05
FST	other		-0.498	0.0143
BCL2L1	other		-0.498	2.91e-05
DNMT3B	enzyme		-0.518	2.86e-05
N,N-dimethylsphingosine	chemical reagent		-0.529	0.00143
trabectedin	chemical drug		-0.53	0.0478
GAS6	growth factor		-0.531	0.00306
SCARB1	transporter		-0.535	4.51e-06
FAS	transmembrane receptor		-0.538	5.37e-14
EOMES	transcription regulator		-0.538	0.000271
HNF1B	transcription regulator		-0.548	1.08e-06
IgG1	complex		-0.555	0.0248
Tcf7	transcription regulator		-0.555	0.000592
morin	chemical - endogenous non-mammalian		-0.555	0.00607
SOD2	enzyme		-0.557	0.00162
AXL	kinase		-0.559	0.000438
fluticasone propionate	chemical drug		-0.561	3.11e-17
LGALS3	other		-0.565	2.99e-06
melatonin	chemical - endogenous mammalian		-0.565	1.6e-06
PROX1	transcription regulator		-0.579	0.0478
8-chlorophenylthio-adenosine 3',5'-cyclic monophosphate	chemical - kinase inhibitor		-0.587	0.011
Laminin (complex)	complex		-0.589	0.00445
IRS2	enzyme		-0.591	0.0335
methylprednisolone	chemical drug		-0.595	0.00452
ZBTB7B	transcription regulator		-0.596	2.54e-06
MECOM	transcription regulator		-0.6	0.00888
selenium	chemical drug		-0.61	0.00868
NCOR2	transcription regulator		-0.618	1.15e-06
nicotinic acid	chemical - endogenous mammalian		-0.623	0.00591
maneb	chemical toxicant		-0.632	0.0234
androgen	chemical drug		-0.645	2.26e-07
NFATC3	transcription regulator		-0.65	0.000139
WISP2	growth factor		-0.65	3.46e-08
BTG2	transcription regulator		-0.651	0.0412
SLAMF1	transmembrane receptor		-0.651	0.00317
SUMO1	enzyme		-0.651	0.00868
Esrra	transcription regulator		-0.653	0.00735
Collagen type II	complex		-0.654	0.00174
mevalonic acid	chemical - endogenous mammalian		-0.654	6.13e-05
rebamipide	chemical drug		-0.659	0.00446
L-arginine	chemical - endogenous mammalian		-0.665	0.00591
NR1H3	ligand-dependent nuclear receptor		-0.669	1.66e-06
vitamin D	chemical drug		-0.677	6.1e-05
lenalidomide	chemical drug		-0.681	0.0159
ANXA1	enzyme		-0.683	1.3e-07
SHC1	other		-0.707	0.023
IGHM	transmembrane receptor		-0.707	0.00216
riboflavin	chemical - endogenous mammalian		-0.707	4.69e-05
n-3 fatty acids	chemical drug		-0.713	0.000243
zinc	chemical drug		-0.714	0.025
WWOX	enzyme		-0.718	3.93e-07
bafilomycin A1	chemical drug		-0.728	0.0305
PTGER4	g-protein coupled receptor		-0.73	2.94e-07
GADD45A	other		-0.73	0.00563
ZBTB16	transcription regulator		-0.737	1.64e-18
MEF2C	transcription regulator		-0.738	7.95e-08
dasatinib	chemical drug		-0.739	0.0104
ZEB2	transcription regulator		-0.742	0.00314
propylthiouracil	chemical drug		-0.747	0.0176
rotenone	chemical toxicant		-0.749	2.74e-05
HMG20A	transcription regulator		-0.762	0.000489
HG-9-91-01	chemical reagent		-0.762	0.000174
CDK5	kinase		-0.765	0.0263
STUB1	enzyme		-0.768	0.0259
FLT3	kinase		-0.771	8.11e-05
teriflunomide	chemical drug		-0.774	0.000893
LGALS7/LGALS7B	other		-0.775	0.00107
25-hydroxycholesterol	chemical reagent		-0.777	0.0258
VHL	transcription regulator		-0.777	6.28e-05
NPY1R	g-protein coupled receptor		-0.781	0.0315
glutathione	chemical - endogenous mammalian		-0.783	0.000362
EGLN1	enzyme		-0.784	7.5e-08
verapamil	chemical drug		-0.788	0.00261
VEGFB	growth factor		-0.802	0.0263
ID4	transcription regulator		-0.805	0.00218
rosuvastatin	chemical drug		-0.808	0.0305
IgG	complex		-0.813	1.5e-09
diazoxide	chemical drug		-0.816	0.0133
evodiamine	chemical - endogenous non-mammalian		-0.816	0.00712
PDPK1	kinase		-0.817	0.000334
BRAF	kinase		-0.826	0.0188
SKI	transcription regulator		-0.842	0.00712
SPARC	other		-0.847	9.53e-06
12-(3-adamantan-1-yl-ureido) dodecanoic acid	chemical reagent		-0.847	0.0285
ABCA4	transporter		-0.849	0.00782
FGF19	growth factor		-0.849	0.0143
selenite	chemical toxicant		-0.849	0.0196
IKZF1	transcription regulator		-0.849	1.92e-05
green tea polyphenol	chemical drug		-0.853	0.000921
nilotinib	chemical drug		-0.854	0.00201
conjugated linoleic acid	chemical drug		-0.856	7.55e-09
LGALS3BP	transmembrane receptor		-0.858	0.0053
RASSF1	other		-0.863	0.000535
CXCR2	g-protein coupled receptor		-0.875	0.000906
PSEN2	peptidase		-0.879	0.00888
capsaicin	chemical drug		-0.881	0.0015
lisinopril	biologic drug		-0.882	0.0468
ALOX5	enzyme		-0.885	1.76e-05
linolenic acid	chemical - endogenous mammalian		-0.895	0.00306
TRIB3	kinase		-0.896	0.0133
EFNA2	kinase		-0.905	0.000362
risperidone	chemical drug		-0.911	0.00712
DOK1	kinase		-0.928	0.000238
lipoxin A4	chemical - endogenous mammalian		-0.932	1.6e-06
DMP1	other		-0.933	0.00119
FOXG1	transcription regulator		-0.943	1.97e-05
CBX7	other		-0.956	0.00038
SFTPD	other		-0.962	0.00105
caffeine	chemical drug		-0.966	3.57e-05
FABP5	transporter		-0.97	0.00131
JAK3	kinase		-0.971	0.011
ATG7	enzyme		-0.982	0.00194
IDO1	enzyme		-0.985	7.29e-05
NR4A1	ligand-dependent nuclear receptor		-0.996	1.46e-09
tannic acid	chemical toxicant		-1	0.00339
R 59022	chemical - kinase inhibitor		-1	0.00339
Atrial Natriuretic Peptide	group		-1	0.00782
CHRNA1	transmembrane receptor		-1	0.000238
ADCY7	enzyme		-1	0.0053
RXRB	ligand-dependent nuclear receptor		-1	0.00144
miR-223-3p (miRNAs w/seed GUCAGUU)	mature microrna		-1	0.0252
GHSR	g-protein coupled receptor		-1	0.00201
DNAJB6	transcription regulator		-1	0.00131
PAEP	other		-1	0.0468
carboxymethylflavin	chemical - endogenous mammalian		-1	0.000489
formylmethylflavin	chemical - endogenous non-mammalian		-1	0.000489
OPRM1	g-protein coupled receptor		-1	0.00218
HA900	chemical reagent		-1	0.00339
calmidazolium	chemical drug		-1	0.0053
enoxacin	chemical drug		-1	0.00782
amlodipine	chemical drug		-1	0.0252
lumichrome	chemical - endogenous non-mammalian		-1	0.000489
salvin	chemical toxicant		-1	0.0166
lycopene	chemical drug		-1	0.0468
taurine	chemical - endogenous mammalian		-1	2.46e-05
mir-192	microrna		-1.008	0.0468
PTPN22	phosphatase		-1.014	0.00185
TREM2	transmembrane receptor		-1.02	2.92e-05
HDC	enzyme		-1.037	0.00131
RB1	transcription regulator		-1.039	4.12e-05
ARRB2	other		-1.044	0.00167
LAIR1	transmembrane receptor		-1.054	0.00339
pioglitazone	chemical drug		-1.056	1.11e-08
PKD1	ion channel		-1.06	0.0141
mir-23	microrna		-1.062	0.0478
INHA	growth factor		-1.066	4.58e-05
HSD11B1	enzyme		-1.067	0.000727
RANBP9	other		-1.067	0.0053
TIMP3	other		-1.067	0.0315
GABBR1	g-protein coupled receptor		-1.067	0.0196
abscisic acid	chemical - endogenous non-mammalian		-1.067	0.011
MSC	transcription regulator		-1.069	2.19e-05
NR1H4	ligand-dependent nuclear receptor		-1.074	0.0006
brefeldin A	chemical - endogenous non-mammalian		-1.078	0.0386
IL1RL1	transmembrane receptor		-1.085	2.68e-06
rimonabant	chemical drug		-1.086	6.82e-05
NR1H2	ligand-dependent nuclear receptor		-1.088	7.99e-08
PRMT2	enzyme		-1.093	3.7e-05
FOXP1	other		-1.103	0.000403
doxycycline	chemical drug		-1.105	0.00104
L-tryptophan	chemical - endogenous mammalian		-1.109	0.0248
fish oils	chemical drug		-1.109	0.011
CXCR3	g-protein coupled receptor		-1.109	0.00607
ALDH1A2	enzyme		-1.116	2.08e-09
corticosteroid	chemical drug		-1.118	0.011
estrogen receptor	group		-1.118	3.84e-15
deguelin	chemical drug		-1.126	0.0252
ibuprofen	chemical drug		-1.129	1.14e-05
CYP7A1	enzyme		-1.131	0.0014
cycloheximide	chemical reagent		-1.131	1.09e-12
cytochalasin D	chemical toxicant		-1.132	3.37e-05
ENPP2	enzyme		-1.134	6.42e-05
gamma-linolenic acid	chemical - endogenous mammalian		-1.134	1.97e-05
IL15RA	transmembrane receptor		-1.141	0.000161
tranilast	chemical drug		-1.154	0.00438
NPY2R	g-protein coupled receptor		-1.165	0.011
UCP2	transporter		-1.165	0.00446
PML	transcription regulator		-1.168	9.14e-05
ACE2	peptidase		-1.172	0.00143
KRAS	enzyme		-1.172	2.56e-10
rofecoxib	chemical drug		-1.178	0.00806
H-7	chemical - kinase inhibitor		-1.188	0.00375
OCLN	other		-1.192	0.00201
HMOX1	enzyme		-1.195	3.7e-07
CYP27B1	enzyme		-1.195	0.00322
benzyl isothiocyanate	chemical - endogenous non-mammalian		-1.197	9.71e-05
FOXA2	transcription regulator		-1.198	3.95e-05
ADM	other		-1.199	0.00404
CPEB1	translation regulator		-1.202	0.00446
sodium selenite	chemical drug		-1.202	0.00386
FOXP3	transcription regulator		-1.208	8.65e-06
Rb	group		-1.211	0.0117
pubchem compound 11368987	chemical reagent		-1.214	0.00107
PRTN3	peptidase		-1.24	0.00107
ABCA1	transporter		-1.242	0.000125
Calcineurin protein(s)	complex		-1.245	0.000345
IL27RA	transmembrane receptor		-1.246	7.46e-07
ADAM15	peptidase		-1.246	0.0196
hydrocortisone	chemical - endogenous mammalian		-1.252	3.78e-08
ARRB1	other		-1.254	0.000136
chloropromazine	chemical drug		-1.257	0.0423
miR-19b-3p (and other miRNAs w/seed GUGCAAA)	mature microrna		-1.257	0.0149
CD46	other		-1.26	0.0104
simvastatin	chemical drug		-1.263	6.87e-11
mir-373	microrna		-1.265	0.000137
fluocinolone acetonide	chemical drug		-1.265	0.00138
CHD4	enzyme		-1.265	0.000139
celecoxib	chemical drug		-1.266	1.02e-05
NPC2	transporter		-1.269	0.000251
CDKN2A	transcription regulator		-1.274	1.86e-08
NEUROG1	transcription regulator		-1.279	1.73e-09
RPSA	translation regulator		-1.281	5.76e-05
prostaglandin J2	chemical - endogenous non-mammalian		-1.291	0.0305
TBX5	transcription regulator		-1.294	0.000482
TRAF5	transporter		-1.309	0.0196
PROC	peptidase		-1.311	6.55e-06
CGS 21680	chemical reagent		-1.315	0.00941
DGCR8	enzyme		-1.322	0.0472
neuroprotectin D1	chemical - endogenous mammalian		-1.331	0.000257
beraprost	chemical drug		-1.342	0.000521
EEF1A2	translation regulator		-1.342	0.000521
PCSK1	peptidase		-1.342	0.00131
ubiquinone 9	chemical - endogenous non-mammalian		-1.342	5.3e-05
cytochalasin B	chemical toxicant		-1.342	0.000278
lipid	chemical - endogenous mammalian		-1.342	0.0377
ethylenediaminetetraacetic acid	chemical drug		-1.342	0.00218
KDM1A	enzyme		-1.344	2.45e-06
CASZ1	enzyme		-1.346	0.000509
paricalcitol	chemical drug		-1.348	0.000638
cyclopamine	chemical reagent		-1.355	0.0169
CX3CR1	g-protein coupled receptor		-1.357	0.0133
GHR	transmembrane receptor		-1.373	0.00119
GW501516	chemical drug		-1.382	0.0127
nedocromil sodium	chemical drug		-1.387	0.000278
eugenol	chemical - endogenous non-mammalian		-1.387	5.3e-05
leptomycin B	chemical drug		-1.387	0.0133
asiatic acid	chemical reagent		-1.4	0.0196
SMURF2	enzyme		-1.4	0.00607
PD 169316	chemical - kinase inhibitor		-1.4	0.0204
COL2A1	other		-1.406	0.00607
amphetamine	chemical drug		-1.406	0.00656
TNFRSF4	transmembrane receptor		-1.408	0.00888
STK3	kinase		-1.408	0.000906
LDLR	transporter		-1.409	5.88e-05
PP2/AG1879 tyrosine kinase inhibitor	chemical - kinase inhibitor		-1.411	2.19e-06
CHADL	other		-1.414	0.00132
sulindac	chemical drug		-1.432	0.000345
miR-293-5p (and other miRNAs w/seed CUCAAAC)	mature microrna		-1.432	0.0204
TSC22D3	transcription regulator		-1.434	4.4e-10
(+)-MK-801	chemical drug		-1.437	0.00398
MC4R	g-protein coupled receptor		-1.446	0.00563
LAMC1	other		-1.446	0.00317
SPRY1	other		-1.446	1.01e-06
eicosapentenoic acid	chemical drug		-1.448	3.09e-12
resolvin D1	chemical - endogenous mammalian		-1.449	0.00262
RCAN1	transcription regulator		-1.455	0.0478
ginkgolide B	chemical drug		-1.455	0.000606
azithromycin	chemical drug		-1.461	0.00143
HDAC2	transcription regulator		-1.462	2.83e-07
mir-182	microrna		-1.463	0.0311
CBL	transcription regulator		-1.463	1.7e-08
telmisartan	chemical drug		-1.471	0.00309
pentoxifylline	chemical drug		-1.471	0.000316
trientine	chemical drug		-1.477	0.000137
vasoactive intestinal peptide	biologic drug		-1.478	0.00888
PRKAA	group		-1.489	8.44e-06
isoliquiritigenin	chemical - endogenous non-mammalian		-1.491	0.00131
exenatide	biologic drug		-1.491	0.0072
SOX2	transcription regulator		-1.499	0.00332
INPP5D	phosphatase		-1.508	0.00868
STK11	kinase		-1.511	7.27e-05
SCX	transcription regulator		-1.517	0.00011
LYN	kinase		-1.52	4.18e-05
HDAC3	transcription regulator		-1.534	6.35e-06
Cdc42	enzyme		-1.543	0.00116
desipramine	chemical drug		-1.548	0.0297
DACH1	transcription regulator		-1.555	0.00801
SMAD6	transcription regulator		-1.566	0.000169
fasudil	chemical drug		-1.573	0.000282
HLX	transcription regulator		-1.584	0.000727
TAF4	transcription regulator		-1.599	5.28e-06
NR4A3	ligand-dependent nuclear receptor		-1.6	0.019
CD28	transmembrane receptor		-1.6	4.92e-11
LRP1	transmembrane receptor		-1.602	3.25e-07
PRKAA2	kinase		-1.608	9.53e-06
Ciap	group		-1.609	0.00888
MALAT1	other		-1.62	0.00386
glycine	chemical - endogenous mammalian		-1.622	0.00183
IL10RA	transmembrane receptor		-1.628	1.12e-15
choline	chemical - endogenous mammalian		-1.633	0.0145
NR3C1	ligand-dependent nuclear receptor		-1.637	1.93e-08
ADIPOQ	other		-1.638	3.94e-09
KLF15	transcription regulator		-1.641	0.0192
GW3965	chemical reagent		-1.648	4.88e-09
CAT	enzyme		-1.649	0.000445
thymoquinone	chemical - endogenous non-mammalian		-1.664	0.000539
NOV	growth factor		-1.664	0.00105
SLC16A2	transporter		-1.664	0.0402
fucoidin	chemical reagent		-1.664	0.0224
gefitinib	chemical drug		-1.666	2.44e-15
plumbagin	chemical toxicant		-1.667	6.82e-05
histone deacetylase	complex		-1.667	0.00261
ketamine	chemical drug		-1.673	0.00438
pimagedine	chemical drug		-1.673	0.0295
zoledronic acid	chemical drug		-1.691	1.66e-08
triamcinolone acetonide	chemical drug		-1.691	3.89e-08
EPO	cytokine		-1.697	0.03
bisindolylmaleimide	chemical - kinase inhibitor		-1.706	9.71e-05
polymyxin B	biologic drug		-1.706	5.48e-06
tamoxifen	chemical drug		-1.706	7.83e-07
zinc sulfate	chemical drug		-1.708	0.00038
FBXW7	transcription regulator		-1.709	0.0192
C5AR2	g-protein coupled receptor		-1.715	0.0196
AMPK	complex		-1.716	2.08e-08
Mt1	other		-1.727	0.00239
Mt2	other		-1.727	0.00105
LY6E	other		-1.732	0.00335
ZBED6	other		-1.732	0.0457
cerivastatin	chemical drug		-1.734	0.00234
Ro41-5253	chemical reagent		-1.744	0.00712
piceatannol	chemical - endogenous non-mammalian		-1.751	0.00563
sorafenib	chemical drug		-1.757	0.00144
triptolide	chemical drug		-1.763	0.000114
nifedipine	chemical drug		-1.764	3.43e-08
mir-515	microrna		-1.767	0.000906
L-dopa	chemical - endogenous mammalian		-1.785	1.3e-05
HOXA10	transcription regulator		-1.791	3.01e-06
hymecromone	chemical drug		-1.802	0.0104
PP1	chemical - kinase inhibitor		-1.83	4.78e-07
berberine	chemical drug		-1.83	0.000457
PSEN1	peptidase		-1.846	4.14e-07
PDCD1	phosphatase		-1.856	2.82e-06
GATA4	transcription regulator		-1.87	0.00104
LAT2	other		-1.877	0.0053
DUSP1	phosphatase		-1.878	2e-09
epigallocatechin-gallate	chemical drug		-1.879	5.02e-06
thioctic acid	chemical drug		-1.886	9.3e-05
TAB1	enzyme		-1.888	2.91e-05
AHI1	other		-1.89	0.00306
JAK inhibitor I	chemical - kinase inhibitor		-1.89	0.00239
ATF3	transcription regulator		-1.897	9.22e-07
KDM2B	enzyme		-1.912	0.00801
miR-182-5p (and other miRNAs w/seed UUGGCAA)	mature microrna		-1.912	0.0196
W7	chemical reagent		-1.912	0.000257
CIDEC	other		-1.913	0.00102
TOB1	transcription regulator		-1.915	0.011
AHR	ligand-dependent nuclear receptor		-1.921	3.99e-12
VCAN	other		-1.923	2.67e-06
mir-150	microrna		-1.925	0.0305
NOG	growth factor		-1.929	0.000445
Igm	complex		-1.93	1.93e-06
patulin	chemical toxicant		-1.936	0.00107
magnolol	chemical - endogenous non-mammalian		-1.937	1.44e-06
mir-133	microrna		-1.938	0.0168
cilostazol	chemical drug		-1.941	0.0196
RWJ 67657	chemical - kinase inhibitor		-1.941	0.000489
MST1	growth factor		-1.943	3.64e-06
xanthohumol	chemical - endogenous non-mammalian		-1.947	0.00678
chloroquine	chemical drug		-1.95	0.000135
caffeic acid	chemical drug		-1.951	0.000606
L-methionine	chemical - endogenous mammalian		-1.953	2.16e-06
hydroxypropyl-beta-cyclodextrin	chemical drug		-1.954	0.0762
SIRPA	phosphatase		-1.963	0.011
ritonavir	chemical drug		-1.964	0.000273
anacardic acid	chemical - endogenous non-mammalian		-1.964	0.0053
ATG16L1	enzyme		-1.964	0.00339
EPHB6	kinase		-1.964	0.488
glaucocalyxin A	chemical - endogenous non-mammalian		-1.964	0.000489
ENTPD1	enzyme		-1.964	0.0053
PDCD4	other		-1.965	2.92e-05
MYOCD	transcription regulator		-1.967	0.0157
PKP2	other		-1.969	0.00201
SOD1	enzyme		-1.969	0.00487
andrographolide	chemical drug		-1.969	0.00322
HDAC1	transcription regulator		-1.971	5.05e-11
SR 144528	chemical reagent		-1.972	0.011
lemairamin	chemical reagent		-1.973	0.00107
EFNA1	other		-1.976	0.00135
2-aminopurine	chemical reagent		-1.976	0.0014
CREM	transcription regulator		-1.977	0.00012
TNFAIP8L2	other		-1.977	0.0196
miR-196a-5p (and other miRNAs w/seed AGGUAGU)	mature microrna		-1.977	0.00782
2',3'-dialdehyde ATP	chemical reagent		-1.98	0.00201
CLEC4G	other		-1.98	0.00782
RIOX1	enzyme		-1.98	0.00107
tocilizumab	biologic drug		-1.98	0.00201
PON1	phosphatase		-1.98	0.0149
TRIM21	enzyme		-1.98	0.0252
GW 5074	chemical - kinase inhibitor		-1.98	0.00201
TPCA-1	chemical - kinase inhibitor		-1.98	0.00107
helenalin	chemical - endogenous non-mammalian		-1.98	0.0315
perilla alcohol	chemical drug		-1.98	0.0053
S-adenosylmethionine	chemical - endogenous mammalian		-1.981	0.0226
1-palmitoyl-2-oleoylglycero-3-phosphoglycerol	chemical reagent		-1.982	0.000174
triamcinolone hexacetonide	chemical drug		-1.982	0.00107
HDAC11	transcription regulator		-1.982	0.000489
ibrutinib	chemical drug		-1.982	0.0149
6-aminopyrazolopyrimidine derivative compound II	chemical - kinase inhibitor		-1.982	0.0149
eprosartan	chemical drug		-1.982	0.000489
fenretinide	chemical drug		-1.986	0.0174
PLIN1	other		-1.987	0.00446
I kappa b kinase	complex		-1.987	0.011
HEXIM1	transcription regulator		-1.987	0.0412
NT5E	phosphatase		-1.993	2e-07
TRIM38	other		-1.995	0.00782
lonafarnib	chemical drug	Inhibited	-2	0.0196
chondroitin sulfate A	chemical - endogenous mammalian	Inhibited	-2	0.0196
1'-acetoxychavicol acetate	chemical reagent	Inhibited	-2	0.0252
glycitein	chemical drug	Inhibited	-2	0.000489
SAV1	other	Inhibited	-2	0.000132
SCGB3A2	other	Inhibited	-2	0.00107
OMA1	peptidase	Inhibited	-2	0.0315
ADGRF5	g-protein coupled receptor	Inhibited	-2	0.00201
DEPTOR	other	Inhibited	-2	0.00201
HLA-DQ	complex	Inhibited	-2	0.000489
vaccenic acid	chemical - endogenous mammalian	Inhibited	-2	0.000489
ARHGDIG	other	Inhibited	-2	0.0468
PRKG1	kinase	Inhibited	-2	0.22
miR-208a-3p (and other miRNAs w/seed UAAGACG)	mature microrna	Inhibited	-2	0.00782
erismodegib	chemical drug	Inhibited	-2	0.000489
CRY2	enzyme	Inhibited	-2	0.0149
Ighg2b	other	Inhibited	-2	0.00339
CDH4	other	Inhibited	-2	0.000174
NF2	other	Inhibited	-2	0.0629
filgotinib	chemical drug	Inhibited	-2	0.00201
2-[[9-isopropyl-6-[[4-(2-pyridyl)phenyl]methylamino]purin-2-yl]amino]butan-1-ol	chemical reagent	Inhibited	-2	0.00782
Cox5b	other	Inhibited	-2	0.000174
LILRB1	transmembrane receptor	Inhibited	-2	0.00339
6-bromoindirubin-3' oxime	chemical - kinase inhibitor	Inhibited	-2	0.0468
indinavir	chemical drug	Inhibited	-2	0.011
D609	chemical reagent	Inhibited	-2	0.00607
L-carnitine	chemical - endogenous mammalian	Inhibited	-2	0.0468
zinc protoporphyrin IX	chemical - endogenous mammalian	Inhibited	-2	0.0196
mastoparan	chemical toxicant	Inhibited	-2	0.0053
8-oxo-7-hydrodeoxyguanosine	chemical - endogenous mammalian	Inhibited	-2	0.0053
mir-155	microrna	Inhibited	-2.007	0.00279
FBN1	other	Inhibited	-2.008	1.3e-06
mir-145	microrna	Inhibited	-2.008	0.0168
RUNX3	transcription regulator	Inhibited	-2.013	5.08e-09
FBXO32	enzyme	Inhibited	-2.025	0.118
tempol	chemical drug	Inhibited	-2.025	0.000245
SFTPA1	transporter	Inhibited	-2.03	7.73e-06
TFRC	transporter	Inhibited	-2.034	4.35e-06
mir-30	microrna	Inhibited	-2.039	3.38e-05
ursolic acid	chemical drug	Inhibited	-2.047	0.000613
APC	enzyme	Inhibited	-2.051	9.33e-05
U73122	chemical reagent	Inhibited	-2.051	0.000353
FOXA1	transcription regulator	Inhibited	-2.059	0.00165
erythromycin	chemical drug	Inhibited	-2.06	0.000106
IRF4	transcription regulator	Inhibited	-2.073	6.94e-09
CD200	other	Inhibited	-2.087	1.3e-06
prednisolone	chemical drug	Inhibited	-2.093	0.000199
DKK1	growth factor	Inhibited	-2.109	0.000139
beta-carotene	chemical - endogenous mammalian	Inhibited	-2.111	0.000224
dexamethasone phosphate	chemical drug	Inhibited	-2.121	0.000321
HCAR2	g-protein coupled receptor	Inhibited	-2.121	1.74e-05
SCGB1A1	cytokine	Inhibited	-2.122	1.31e-05
PRDM1	transcription regulator	Inhibited	-2.124	3.77e-13
KDM5B	transcription regulator	Inhibited	-2.137	1.68e-05
[truncated: 1,206 more rows]
