# Supplementary material for: Reproducing extracellular matrix adverse remodelling of non-ST myocardial infarction in a large animal model
Source: Nat Commun. 2023 Feb 22;14:995. doi: 10.1038/s41467-023-36350-1 (PMC9945840; doi:10.1038/s41467-023-36350-1)
Supplement: Supplementary file 14 — Supplementary Data 11.xlsx [file 41467_2023_36350_MOESM14_ESM.xlsx]

## Sheet: proteins_FDR1%
Protein Group	Protein ID	Accession	Uniprot ID	Uniprot accession	Significance	Coverage (%)	#Peptides	#Unique	PTM	7d IS Area	7d BZ Area	7d FAR Area	28d IS Area	28d BZ Area	28d F Area	HLT Area	Description
1	3	P14639|ALBU_SHEEP	P14639	ALBU_SHEEP	200	93	158	157	Carbamidomethylation	310000000	227000000	129000000	441000000	375000000	121000000	151000000	Serum albumin OS=Ovis aries GN=ALB PE=1 SV=1
3	5	O18751|PYGM_SHEEP	O18751	PYGM_SHEEP	200	65	62	47	Carbamidomethylation	6160000	7640000	12700000	3490000	13600000	15400000	10200000	Glycogen phosphorylase muscle form OS=Ovis aries GN=PYGM PE=2 SV=3
4	27	P68240|HBA_SHEEP	P68240	HBA_SHEEP	200	79	30	30		331000000	157000000	114000000	321000000	88100000	57500000	65800000	Hemoglobin subunit alpha-1/2 OS=Ovis aries PE=1 SV=2
5	54	P02076|HBB_OVIMU	P02076	HBB_OVIMU	200	63	18	6	Carbamidomethylation	97900000	39700000	14000000	70100000	33900000	27200000	15000000	Hemoglobin subunit beta OS=Ovis aries musimon GN=HBB PE=1 SV=1
6	39	P02075|HBB_SHEEP	P02075	HBB_SHEEP	200	86	19	6	Carbamidomethylation	110000000	55100000	27000000	59700000	20800000	5380000	7290000	Hemoglobin subunit beta OS=Ovis aries GN=HBB PE=1 SV=2
7	2	Q9XT27|CERU_SHEEP	Q9XT27	CERU_SHEEP	200	55	47	47	Carbamidomethylation	2920000	4150000	5280000	921000	6250000	6320000	5170000	Ceruloplasmin OS=Ovis aries GN=CP PE=2 SV=1
9	1	Q28554|G3P_SHEEP	Q28554	G3P_SHEEP	200	83	33	33	Carbamidomethylation	21000000	39900000	43000000	10700000	23200000	41100000	38900000	Glyceraldehyde-3-phosphate dehydrogenase (Fragment) OS=Ovis aries GN=GAPDH PE=2 SV=4
10	13	P02190|MYG_SHEEP	P02190	MYG_SHEEP	200	94	33	32		33500000	48800000	92900000	22500000	49000000	50000000	50600000	Myoglobin OS=Ovis aries GN=MB PE=1 SV=2
11	15	P50751|TNNT2_SHEEP	P50751	TNNT2_SHEEP	200	44	25	25		29200000	23300000	47200000	8360000	89300000	64600000	57800000	Troponin T cardiac muscle OS=Ovis aries GN=TNNT2 PE=2 SV=2
14	7	P04074|AT1A1_SHEEP	P04074	AT1A1_SHEEP	200	54	52	52	Carbamidomethylation	4580000	6140000	5560000	2050000	4030000	6390000	6230000	Sodium/potassium-transporting ATPase subunit alpha-1 OS=Ovis aries GN=ATP1A1 PE=1 SV=1
15	34	P68056|HBBC_SHEEP	P68056	HBBC_SHEEP	200	95	20	10	Carbamidomethylation	9770000	3300000	2490000	23600000	6570000	2600000	1860000	Hemoglobin subunit beta-C OS=Ovis aries GN=HBBC PE=1 SV=2
16	28	Q5ENY9|CRYAB_SHEEP	Q5ENY9	CRYAB_SHEEP	200	66	30	30		6080000	22300000	34600000	5690000	33100000	23800000	19700000	Alpha-crystallin B chain OS=Ovis aries GN=CRYAB PE=2 SV=1
17	20	Q9MZA9|VIME_SHEEP	Q9MZA9	VIME_SHEEP	200	87	24	23		56400000	45300000	9690000	50100000	27700000	12300000	4960000	Vimentin (Fragment) OS=Ovis aries GN=VIM PE=2 SV=3
18	9	P29701|FETUA_SHEEP	P29701	FETUA_SHEEP	200	59	29	29	Carbamidomethylation	34400000	17400000	10400000	20400000	19200000	8900000	7650000	Alpha-2-HS-glycoprotein OS=Ovis aries GN=AHSG PE=1 SV=1
19	11	P12725|A1AT_SHEEP	P12725	A1AT_SHEEP	200	55	31	31	Carbamidomethylation	9770000	8630000	4360000	19200000	11500000	3590000	6440000	Alpha-1-antiproteinase OS=Ovis aries PE=1 SV=1
20	14	P29361|1433Z_SHEEP	P29361	1433Z_SHEEP	200	83	28	20	Carbamidomethylation	4730000	4890000	2220000	11400000	6810000	3720000	5570000	14-3-3 protein zeta/delta OS=Ovis aries GN=YWHAZ PE=1 SV=1
22	6	A2SW69|ANXA2_SHEEP	A2SW69	ANXA2_SHEEP	200	80	36	36	Carbamidomethylation	7050000	6420000	3720000	6570000	4550000	4950000	2070000	Annexin A2 OS=Ovis aries GN=ANXA2 PE=1 SV=1
24	25	Q717R8|EF1D_SHEEP	Q717R8	EF1D_SHEEP	200	50	18	17		2150000	2180000	1120000	1690000	12000000	897000	674000	Elongation factor 1-delta OS=Ovis aries GN=EEF1D PE=2 SV=1
25	30	Q6B7M7|COF1_SHEEP	Q6B7M7	COF1_SHEEP	200	84	17	17	Carbamidomethylation	14900000	9680000	4620000	14100000	10300000	3440000	3570000	Cofilin-1 OS=Ovis aries GN=CFL1 PE=2 SV=3
26	24	P51977|AL1A1_SHEEP	P51977	AL1A1_SHEEP	200	40	19	19	Carbamidomethylation	799000	1980000	3990000	597000	2720000	4440000	3860000	Retinal dehydrogenase 1 OS=Ovis aries GN=ALDH1A1 PE=1 SV=2
28	23	P05028|AT1B1_SHEEP	P05028	AT1B1_SHEEP	200	46	18	18	Carbamidomethylation	3800000	4100000	5790000	1370000	5350000	7540000	7640000	Sodium/potassium-transporting ATPase subunit beta-1 OS=Ovis aries GN=ATP1B1 PE=2 SV=1
31	18	P81286|PLMN_SHEEP	P81286	PLMN_SHEEP	200	52	17	17	Carbamidomethylation	5980000	3270000	598000	838000	197000	290000	789000	Plasminogen (Fragment) OS=Ovis aries GN=PLG PE=1 SV=1
32	21	Q9TTE2|PGS2_SHEEP	Q9TTE2	PGS2_SHEEP	200	40	16	16	Carbamidomethylation	15900000	5350000	13500000	12000000	11300000	10700000	10300000	Decorin OS=Ovis aries GN=DCN PE=2 SV=1
33	38	P62896|CYC_SHEEP	P62896	CYC_SHEEP	200	70	13	13		2400000	2450000	10200000	2070000	3740000	6170000	4130000	Cytochrome c OS=Ovis aries GN=CYCS PE=1 SV=2
35	31	P68251|1433B_SHEEP	P68251	1433B_SHEEP	200	53	15	8		2440000	1720000	1230000	3790000	1030000	917000	1410000	14-3-3 protein beta/alpha (Fragments) OS=Ovis aries GN=YWHAB PE=1 SV=2
36	50	P12303|TTHY_SHEEP	P12303	TTHY_SHEEP	200	78	12	12	Carbamidomethylation	11700000	4600000	4410000	13200000	12500000	4840000	3720000	Transthyretin OS=Ovis aries GN=TTR PE=2 SV=1
37	19	O46390|PGS1_SHEEP	O46390	PGS1_SHEEP	200	54	20	20	Carbamidomethylation	922000	907000	0	6160000	1690000	53800	0	Biglycan OS=Ovis aries GN=BGN PE=2 SV=1
40	29	Q9MZS8|CATD_SHEEP	Q9MZS8	CATD_SHEEP	200	39	15	15	Carbamidomethylation	16400000	8630000	2370000	3110000	1720000	1670000	1950000	Cathepsin D (Fragment) OS=Ovis aries GN=CTSD PE=1 SV=1
42	49	O78750|COX2_SHEEP	O78750	COX2_SHEEP	200	55	11	11	Carbamidomethylation	6790000	9180000	10300000	1870000	12500000	15900000	18400000	Cytochrome c oxidase subunit 2 OS=Ovis aries GN=MT-CO2 PE=1 SV=1
43	32	A6YRY8|RSSA_SHEEP	A6YRY8	RSSA_SHEEP	200	56	12	12	Carbamidomethylation	4880000	4160000	1970000	3940000	2020000	2680000	1520000	40S ribosomal protein SA OS=Ovis aries GN=RPSA PE=2 SV=1
44	52	Q10994|CYTB_SHEEP	Q10994	CYTB_SHEEP	200	94	11	11		6090000	6700000	1210000	11800000	1930000	431000	1100000	Cystatin-B OS=Ovis aries GN=CSTB PE=1 SV=1
47	56	P50413|THIO_SHEEP	P50413	THIO_SHEEP	200	67	9	9	Carbamidomethylation	8890000	9610000	6220000	16500000	11200000	4570000	4970000	Thioredoxin OS=Ovis aries GN=TXN PE=3 SV=2
49	36	Q7YRL2|CNN1_SHEEP	Q7YRL2	CNN1_SHEEP	200	41	10	10	Carbamidomethylation	1260000	944000	415000	2660000	756000	228000	504000	Calponin-1 OS=Ovis aries GN=CNN1 PE=2 SV=1
50	43	P00922|CAH2_SHEEP	P00922	CAH2_SHEEP	200	45	9	9		3140000	1400000	2060000	3540000	1420000	976000	359000	Carbonic anhydrase 2 OS=Ovis aries GN=CA2 PE=1 SV=2
51	63	P81184|LEG1_SHEEP	P81184	LEG1_SHEEP	200	39	7	7	Carbamidomethylation	8480000	6530000	1180000	18600000	5820000	1100000	404000	Galectin-1 OS=Ovis aries GN=LGALS1 PE=1 SV=2
52	58	Q6YNX6|CALM_SHEEP	Q6YNX6	CALM_SHEEP	200	62	5	5		1780000	1120000	1690000	1580000	1650000	2310000	542000	Calmodulin OS=Ovis aries GN=CALM2 PE=2 SV=3
55	48	Q9XSM2|TRYT_SHEEP	Q9XSM2	TRYT_SHEEP	200	36	7	7	Carbamidomethylation	255000	101000	1250000	2350000	1350000	1570000	877000	Tryptase-2 OS=Ovis aries PE=2 SV=1
56	103	P52210|ALDOB_SHEEP	P52210	ALDOB_SHEEP	200	4	2	2	Carbamidomethylation	26600	1430000	3750000	343000	1900000	2670000	4780000	Fructose-bisphosphate aldolase B OS=Ovis aries GN=ALDOB PE=2 SV=2
57	51	Q6B3Y2|CAV1_SHEEP	Q6B3Y2	CAV1_SHEEP	200	47	8	8	Carbamidomethylation	1250000	2060000	3000000	1020000	2680000	3170000	3120000	Caveolin-1 OS=Ovis aries GN=CAV1 PE=2 SV=1
58	45	P20757|ANGT_SHEEP	P20757	ANGT_SHEEP	200	25	8	8	Carbamidomethylation	1140000	538000	337000	563000	193000	83000	603000	Angiotensinogen OS=Ovis aries GN=AGT PE=1 SV=2
64	97	Q9BGM5|K1C25_SHEEP	Q9BGM5	K1C25_SHEEP	200	6	3	3		585000	498000	865000	1030000	570000	287000	2030000	Keratin type I cytoskeletal 25 OS=Ovis aries GN=KRT25 PE=2 SV=1
67	76	P80190|LYSCK_SHEEP	P80190	LYSCK_SHEEP	200	31	3	3	Carbamidomethylation	542000	88000	0	821000	163000	92400	16500	Lysozyme C kidney isozyme OS=Ovis aries PE=1 SV=1
68	404	Q9TR30|CX7A2_SHEEP	Q9TR30	CX7A2_SHEEP	200	62	2	2		1660000	2730000	4640000	466000	4110000	731000	7500000	Cytochrome c oxidase subunit 7A2 mitochondrial (Fragment) OS=Ovis aries GN=COX7A2 PE=1 SV=1
69	60	P54230|CTHL1_SHEEP	P54230	CTHL1_SHEEP	200	50	6	6	Carbamidomethylation	814000	557000	53200	2850000	90200	250000	412000	Cathelicidin-1 OS=Ovis aries GN=CATHL1A PE=2 SV=1
70	75	Q9MZD9|KAPCA_SHEEP	Q9MZD9	KAPCA_SHEEP	200	18	7	7	Carbamidomethylation	44600	502000	2040000	27900	361000	1550000	1480000	cAMP-dependent protein kinase catalytic subunit alpha OS=Ovis aries GN=PRKACA PE=1 SV=3
71	758	P68214|FIBA_SHEEP	P68214	FIBA_SHEEP	200	100	1	1		1490000	732000	305000	478000	367000	345000	1560000	Fibrinogen alpha chain (Fragment) OS=Ovis aries GN=FGA PE=1 SV=1
72	66	P18685|FRIH_SHEEP	P18685	FRIH_SHEEP	200	23	3	3		2970000	796000	230000	1280000	95500	0	1190000	Ferritin heavy chain OS=Ovis aries GN=FTH1 PE=1 SV=3
74	179	Q6YNC8|H2AZ_SHEEP	Q6YNC8	H2AZ_SHEEP	200	7	1	1		5420000	1910000	2120000	7420000	2900000	2280000	1660000	Histone H2A.Z OS=Ovis aries GN=H2AFZ PE=2 SV=3
76	118	Q6QAT4|B2MG_SHEEP	Q6QAT4	B2MG_SHEEP	200	41	3	3	Carbamidomethylation	2970000	3500000	3080000	2230000	1910000	2900000	4070000	Beta-2-microglobulin OS=Ovis aries GN=B2M PE=3 SV=1
78	78	O78756|NU5M_SHEEP	O78756	NU5M_SHEEP	200	9	4	4		255000	598000	542000	0	60800	446000	522000	NADH-ubiquinone oxidoreductase chain 5 OS=Ovis aries GN=MT-ND5 PE=1 SV=1
79	74	Q2TCH3|ACLY_SHEEP	Q2TCH3	ACLY_SHEEP	200	5	4	4	Carbamidomethylation	316000	165000	0	1530000	601000	0	27500	ATP-citrate synthase OS=Ovis aries GN=ACLY PE=2 SV=1
80	65	Q6Q311|RS25_SHEEP	Q6Q311	RS25_SHEEP	200	24	3	3		4380000	1050000	905000	1500000	1210000	584000	293000	40S ribosomal protein S25 OS=Ovis aries GN=RPS25 PE=2 SV=1
82	144	P56401|AQP1_SHEEP	P56401	AQP1_SHEEP	200	10	2	2		0	24700	118000	0	0	0	0	Aquaporin-1 OS=Ovis aries GN=AQP1 PE=1 SV=3
85	196	Q09YJ1|CAV2_SHEEP	Q09YJ1	CAV2_SHEEP	200	17	2	2	Carbamidomethylation	158000	193000	800000	0	679000	550000	152000	Caveolin-2 OS=Ovis aries GN=CAV2 PE=3 SV=1
90	129	Q29543|RNBR_SHEEP	Q29543	RNBR_SHEEP	200	27	3	3	Carbamidomethylation	115000	21700	0	266000	58200	0	23400	Brain ribonuclease OS=Ovis aries GN=BRN PE=3 SV=1
94	108	O78749|COX1_SHEEP	O78749	COX1_SHEEP	200	16	3	3	Carbamidomethylation	159000	143000	756000	0	283000	2090000	277000	Cytochrome c oxidase subunit 1 OS=Ovis aries GN=MT-CO1 PE=1 SV=1
103	661	O78753|NU3M_SHEEP	O78753	NU3M_SHEEP	200	13	1	1	Carbamidomethylation	131000	273000	1720000	25200	701000	1380000	1170000	NADH-ubiquinone oxidoreductase chain 3 OS=Ovis aries GN=MT-ND3 PE=1 SV=1
105	310	C8BKD0|FEN1_SHEEP	C8BKD0	FEN1_SHEEP	200	2	1	1		685000	295000	0	259000	117000	22100	29600	Flap endonuclease 1 OS=Ovis aries GN=FEN1 PE=2 SV=1
106	84	P82197|PDXK_SHEEP	P82197	PDXK_SHEEP	200	14	3	3		641000	514000	95200	31500	0	15400	27500	Pyridoxal kinase OS=Ovis aries GN=PDXK PE=1 SV=1
110	87	P79362|CTHL2_SHEEP	P79362	CTHL2_SHEEP	200	19	3	2	Carbamidomethylation	96800	62000	0	370000	0	0	0	Cathelicidin-2 OS=Ovis aries GN=CATHL2 PE=2 SV=1
120	554	P18686|FRIL_SHEEP	P18686	FRIL_SHEEP	200	37	1	1		1130000	515000	0	823000	0	0	0	Ferritin light chain (Fragment) OS=Ovis aries GN=FTL PE=1 SV=1
12	40	Q5MIB5|PYGL_SHEEP	Q5MIB5	PYGL_SHEEP	153.53	28	24	18		553000	1340000	2460000	794000	4180000	3270000	3180000	Glycogen phosphorylase liver form OS=Ovis aries GN=PYGL PE=2 SV=3
102	568	P68302|MT2_SHEEP	P68302	MT2_SHEEP	132.73	21	2	2	Carbamidomethylation	74000	39400	70500	104000	44700	3180	0	Metallothionein-2 OS=Ovis aries GN=MT2 PE=3 SV=1
53	89	Q9XT28|ATOX1_SHEEP	Q9XT28	ATOX1_SHEEP	132	88	5	5	Carbamidomethylation	2580000	2610000	2410000	3390000	3930000	3110000	1160000	Copper transport protein ATOX1 OS=Ovis aries GN=ATOX1 PE=3 SV=1
77	318	W5P3P0|PLM_SHEEP	W5P3P0	PLM_SHEEP	129.33	13	1	1		478000	856000	783000	543000	898000	665000	2770000	Phospholemman OS=Ovis aries GN=FXYD1 PE=3 SV=1
65	86	O77727|K1C15_SHEEP	O77727	K1C15_SHEEP	123.04	7	3	2		808000	1400000	689000	868000	802000	920000	1620000	Keratin type I cytoskeletal 15 OS=Ovis aries GN=KRT15 PE=2 SV=1
95	759	P83205|CATB_SHEEP	P83205	CATB_SHEEP	122.34	80	1	1		4640000	3350000	0	2910000	898000	252000	72100	Cathepsin B (Fragment) OS=Ovis aries GN=CTSB PE=1 SV=1
27	12	B0FYY4|ITB1_SHEEP	B0FYY4	ITB1_SHEEP	119.62	34	22	22	Carbamidomethylation	4020000	2040000	1290000	4290000	3820000	2730000	2340000	Integrin beta-1 OS=Ovis aries GN=ITGB1 PE=2 SV=1
81	83	P42819|SAA_SHEEP	P42819	SAA_SHEEP	113.2	37	4	4		1100000	1240000	514000	310000	882000	867000	1050000	Serum amyloid A protein OS=Ovis aries GN=SAA1 PE=1 SV=1
30	22	Q6XUZ5|IDHC_SHEEP	Q6XUZ5	IDHC_SHEEP	112.28	42	18	18	Carbamidomethylation	2330000	2080000	4550000	1820000	4100000	3940000	4510000	Isocitrate dehydrogenase [NADP] cytoplasmic OS=Ovis aries GN=IDH1 PE=2 SV=1
48	33	Q6ECI6|ITB2_SHEEP	Q6ECI6	ITB2_SHEEP	111.41	23	15	15	Carbamidomethylation	945000	208000	735000	561000	1010000	823000	264000	Integrin beta-2 OS=Ovis aries GN=ITGB2 PE=2 SV=1
13	10	Q95208|ICAL_SHEEP	Q95208	ICAL_SHEEP	101.13	42	33	32	Carbamidomethylation	6170000	4780000	4680000	5950000	6560000	4190000	2570000	Calpastatin OS=Ovis aries GN=CAST PE=2 SV=1
91	93	O02827|MYLK_SHEEP	O02827	MYLK_SHEEP	96.65	7	3	3	Carbamidomethylation	197000	20600	94800	405000	233000	136000	245000	Myosin light chain kinase smooth muscle (Fragment) OS=Ovis aries GN=MYLK PE=2 SV=1
45	37	P68253|1433G_SHEEP	P68253	1433G_SHEEP	93.26	49	11	6		731000	580000	842000	824000	674000	829000	1140000	14-3-3 protein gamma (Fragments) OS=Ovis aries GN=YWHAG PE=1 SV=1
21	16	P62262|1433E_SHEEP	P62262	1433E_SHEEP	92.91	79	22	18	Carbamidomethylation	3200000	5420000	4550000	3510000	4370000	3710000	5760000	14-3-3 protein epsilon OS=Ovis aries GN=YWHAE PE=1 SV=1
88	132	Q6A1I3|AN32B_SHEEP	Q6A1I3	AN32B_SHEEP	72.93	12	3	3	Carbamidomethylation	46800	92200	0	202000	0	77900	0	Acidic leucine-rich nuclear phosphoprotein 32 family member B OS=Ovis aries GN=ANP32B PE=2 SV=1
54	46	A8D8X1|RL10_SHEEP	A8D8X1	RL10_SHEEP	67.32	43	11	11	Carbamidomethylation	1390000	1270000	349000	516000	2090000	982000	135000	60S ribosomal protein L10 OS=Ovis aries GN=RPL10 PE=2 SV=1
66	114	Q1ZZU7|MIF_SHEEP	Q1ZZU7	MIF_SHEEP	60.3	36	3	3	Carbamidomethylation	6480000	5440000	5130000	6370000	8810000	4950000	5590000	Macrophage migration inhibitory factor OS=Ovis aries GN=MIF PE=3 SV=1
73	171	Q9GL59|VKGC_SHEEP	Q9GL59	VKGC_SHEEP	58.56	2	1	1		132000	16500	2780000	765000	3950000	3090000	2930000	Vitamin K-dependent gamma-carboxylase OS=Ovis aries GN=GGCX PE=2 SV=1
29	17	P32262|ANT3_SHEEP	P32262	ANT3_SHEEP	58.39	53	24	24	Carbamidomethylation	1230000	4120000	6430000	3060000	3540000	4570000	4590000	Antithrombin-III OS=Ovis aries GN=SERPINC1 PE=2 SV=1
2	4	P60713|ACTB_SHEEP	P60713	ACTB_SHEEP	55.94	93	56	56	Carbamidomethylation	211000000	157000000	138000000	80500000	138000000	184000000	130000000	Actin cytoplasmic 1 OS=Ovis aries GN=ACTB PE=2 SV=1
115	521	O78751|ATP8_SHEEP	O78751	ATP8_SHEEP	41.3	26	2	2		50700	0	297000	28900	68400	175000	561000	ATP synthase protein 8 OS=Ovis aries GN=MT-ATP8 PE=3 SV=1
34	26	P00349|6PGD_SHEEP	P00349	6PGD_SHEEP	37.76	33	13	12	Carbamidomethylation	6240000	2280000	1490000	705000	1480000	1490000	1490000	6-phosphogluconate dehydrogenase decarboxylating OS=Ovis aries GN=PGD PE=1 SV=4
83	239	Q03257|SRY_SHEEP	Q03257	SRY_SHEEP	36.03	2	1	1		175000	0	104000	24900	8020	207000	224000	Sex-determining region Y protein OS=Ovis aries GN=SRY PE=3 SV=2
125	687	O21619|COX3_SHEEP	O21619	COX3_SHEEP	34.35	5	1	1		98600	353000	70900	10300	0	91300	154000	Cytochrome c oxidase subunit 3 OS=Ovis aries GN=MT-CO3 PE=1 SV=2
97	223	P62757|IATR_SHEEP	P62757	IATR_SHEEP	25.14	25	2	2	Carbamidomethylation	303000	234000	103000	271000	155000	67400	41400	Inter-alpha-trypsin inhibitor (Fragment) OS=Ovis aries PE=1 SV=1
118	211	P07846|DHSO_SHEEP	P07846	DHSO_SHEEP	24.67	7	2	2		363000	0	0	0	0	0	228000	Sorbitol dehydrogenase OS=Ovis aries GN=SORD PE=1 SV=1
126	185	O78755|NU4M_SHEEP	O78755	NU4M_SHEEP	24.01	6	2	2		0	0	110000	25800	20700	36000	85100	NADH-ubiquinone oxidoreductase chain 4 OS=Ovis aries GN=MT-ND4 PE=1 SV=1
8	8	Q5MIB6|PYGB_SHEEP	Q5MIB6	PYGB_SHEEP	18.3	62	52	36	Carbamidomethylation	5360000	4420000	3990000	3660000	2330000	3590000	6910000	Glycogen phosphorylase brain form OS=Ovis aries GN=PYGB PE=2 SV=3
99	612	Q28597|PLP2_SHEEP	Q28597	PLP2_SHEEP	13.63	17	1	1		856000	918000	545000	374000	229000	400000	717000	Proteolipid protein 2 (Fragment) OS=Ovis aries GN=PLP2 PE=2 SV=1
108	146	P16291|FA9_SHEEP	P16291	FA9_SHEEP	11.68	11	2	2		0	46300	0	0	0	0	0	Coagulation factor IX (Fragment) OS=Ovis aries GN=F9 PE=2 SV=1
89	325	Q28558|MTR1L_SHEEP	Q28558	MTR1L_SHEEP	10.22	2	1	1		759000	1230000	1880000	285000	1130000	1560000	1650000	Melatonin-related receptor OS=Ovis aries GN=GPR50 PE=2 SV=2
100	150	C5IJB0|ZGPAT_SHEEP	C5IJB0	ZGPAT_SHEEP	9.23	2	1	1		1850000	1860000	604000	240000	603000	1670000	1130000	Zinc finger CCCH-type with G patch domain-containing protein OS=Ovis aries GN=ZGPAT PE=2 SV=1
114	424	Q9GJY2|PRND_SHEEP	Q9GJY2	PRND_SHEEP	9.21	6	1	1		150000	134000	64400	350000	89900	76600	75200	Prion-like protein doppel OS=Ovis aries GN=PRND PE=1 SV=1
113	252	Q2V8X7|NUD16_SHEEP	Q2V8X7	NUD16_SHEEP	9.12	7	1	1		0	301000	162000	0	102000	0	91500	U8 snoRNA-decapping enzyme OS=Ovis aries GN=NUDT16 PE=2 SV=1
116	266	P61268|STX1B_SHEEP	P61268	STX1B_SHEEP	9.03	4	1	1		121000	180000	20600	433000	120000	0	36300	Syntaxin-1B OS=Ovis aries GN=STX1B PE=2 SV=1
98	188	Q09YI5|ST7_SHEEP	Q09YI5	ST7_SHEEP	9.02	3	1	1		559000	654000	97700	62000	51000	65200	143000	Suppressor of tumorigenicity 7 protein OS=Ovis aries GN=ST7 PE=3 SV=1
104	230	Q5G2C6|DHSD_SHEEP	Q5G2C6	DHSD_SHEEP	8.95	5	1	1		49400	103000	171000	0	0	8030	82100	Succinate dehydrogenase [ubiquinone] cytochrome b small subunit mitochondrial OS=Ovis aries GN=SDHD PE=2 SV=1
84	145	P02534|K1M1_SHEEP	P02534	K1M1_SHEEP	8.94	4	2	1		0	52700	75600	0	105000	43800	69800	Keratin type I microfibrillar 48 kDa component 8C-1 OS=Ovis aries PE=1 SV=2
119	195	Q6Q312|RS26_SHEEP	Q6Q312	RS26_SHEEP	8.93	8	1	1		0	183000	76800	0	0	0	27500	40S ribosomal protein S26 OS=Ovis aries GN=RPS26 PE=3 SV=3
92	169	Q29400|IBP2_SHEEP	Q29400	IBP2_SHEEP	8.83	4	1	1	Carbamidomethylation	0	0	0	0	0	125000	88500	Insulin-like growth factor-binding protein 2 OS=Ovis aries GN=IGFBP2 PE=2 SV=1
124	304	O78748|NU2M_SHEEP	O78748	NU2M_SHEEP	8.78	2	1	1		0	0	182000	0	10700	0	0	NADH-ubiquinone oxidoreductase chain 2 OS=Ovis aries GN=MT-ND2 PE=1 SV=1
122	256	Q9ZZR4|CYB_OVIMU	Q9ZZR4	CYB_OVIMU	8.78	2	1	1		0	25400	0	0	0	63300	113000	Cytochrome b OS=Ovis aries musimon GN=MT-CYB PE=3 SV=1
121	235	P29330|ADX_SHEEP	P29330	ADX_SHEEP	8.7	10	1	1		0	0	0	0	0	0	16000	Adrenodoxin OS=Ovis aries GN=FDX1 PE=1 SV=2
117	193	C8BKC7|MYD88_SHEEP	C8BKC7	MYD88_SHEEP	8.7	6	1	1		0	0	0	0	65900	28700	0	Myeloid differentiation primary response protein MyD88 OS=Ovis aries GN=MYD88 PE=2 SV=2
109	176	Q7M303|FGF1_SHEEP	Q7M303	FGF1_SHEEP	8.67	5	1	1		0	0	12200	0	30300	0	21200	Fibroblast growth factor 1 OS=Ovis aries GN=FGF1 PE=2 SV=1
123	260	P50415|CTHL3_SHEEP	P50415	CTHL3_SHEEP	8.66	4	1	1		0	0	0	85900	0	0	0	Cathelicidin-3 OS=Ovis aries GN=CATHL3 PE=1 SV=1
96	116	Q29524|LIPL_SHEEP	Q29524	LIPL_SHEEP	8.62	4	1	1		0	0	0	0	0	0	51700	Lipoprotein lipase OS=Ovis aries GN=LPL PE=2 SV=1
127	663	P28773|CSF2_SHEEP	P28773	CSF2_SHEEP	7.39	11	1	1		131000	87000	187000	196000	0	193000	302000	Granulocyte-macrophage colony-stimulating factor OS=Ovis aries GN=CSF2 PE=1 SV=1
38	47	P09670|SODC_SHEEP	P09670	SODC_SHEEP	63.39	59	12	12	Carbamidomethylation	2070000	4160000	2980000	3150000	3490000	2750000	2930000	Superoxide dismutase [Cu-Zn] OS=Ovis aries GN=SOD1 PE=1 SV=2
