# Supplementary material for: Reproducing extracellular matrix adverse remodelling of non-ST myocardial infarction in a large animal model
Source: Nat Commun. 2023 Feb 22;14:995. doi: 10.1038/s41467-023-36350-1 (PMC9945840; doi:10.1038/s41467-023-36350-1)
Supplement: Supplementary file 15 — Supplementary Data 12.xlsx [file 41467_2023_36350_MOESM15_ESM.xlsx]

## Sheet: Foglio1
category	id	term	Count	PValue	genes	Pop Hits
KEGG_PATHWAY	oas01100	Metabolic pathways	398	0.000052135777321	PNMT, LOC101111049, XYLT2, ENO1, NDST2, SCP2, NAMPT, LOC101102454, MLYCD, EARS2, GAMT, ACOT8, GANC, MTHFD1, PI4K2A, MTMR1, LIPT1, TSTA3, TPH2, MTMR2, RPN2, SHMT1, RPN1, PLA2G5, MTMR4, SDSL, GNS, MTMR6, HSD11B1, RDH12, RDH10, AFMID, ST3GAL4, ST3GAL6, ST3GAL1, FDFT1, ST3GAL3, LOC101112245, CHKB, LOC101114663, PAFAH2, GLUD1, B4GAT1, QARS, ADI1, FASN, PPT1, PIGS, GPI, PIGU, PIGN, LOC101118831, PIGP, …	1280
KEGG_PATHWAY	oas04120	Ubiquitin mediated proteolysis	66	0.00015937889135	DET1, UBE2D4, UBE2D2, UBE2D3, KEAP1, UBE3A, UBE3B, LOC101102534, HERC4, CDC23, HERC1, UBE2Q2, CDC26, BTRC, SKP1, PIAS4, FBXW7, FBXW11, UBE2E2, PIAS2, RBX1, CDC34, NHLRC1, BIRC2, ANAPC13, CUL7, CUL5, MGRN1, CUL3, CUL2, LOC101111026, CUL1, RNF7, CBL, RCHY1, RHOBTB1, ANAPC10, ANAPC11, UBE2J1, RHOBTB2, SOCS3, UBR5, TCEB2, TCEB1, UBE2F, UBE2H, MAP3K1, SMURF2, UBE2B, FANCL, HUWE1, SYVN1, UBE2G1, UBE2A,…	143
KEGG_PATHWAY	oas00564	Glycerophospholipid metabolism	39	0.0010711679837135386	AGPAT5, LPGAT1, DGKA, PLD4, PLA2G5, PLD1, AGPAT2, LCLAT1, PLD2, LOC101120283, PGS1, GPAT4, LOC101120029, GPAT3, CEPT1, CDIPT, LYPLA2, LYPLA1, PCYT2, CHKB, PLA2G4D, PNPLA7, PLA2G2C, PLA2G4B, MBOAT7, GPCPD1, DGKZ, CRLS1, ETNPPL, GNPAT, LPCAT4, ETNK1, DGKQ, PEMT, CHPT1, PNPLA6, LPIN2, PLPP1, CDS2	99
KEGG_PATHWAY	oas00510	N-Glycan biosynthesis	23	0.002159051951186347	B4GALT2, ALG8, ALG9, ALG6, RPN2, RPN1, ALG5, ALG2, ALG3, ALG13, ALG12, MOGS, ALG1, DDOST, MGAT4C, GANAB, MAN2A2, MAN1A2, LOC101102298, MGAT5B, DOLPP1, STT3A, MGAT1	51
KEGG_PATHWAY	oas04722	Neurotrophin signaling pathway	45	0.0023930495157398115	YWHAE, PRDM4, SHC1, CAMK2A, ARHGDIG, CDC42, IKBKB, RPS6KA3, NRAS, MAPK8, RPS6KA6, IRAK1, IRAK2, ARHGDIA, NTF3, AKT3, ABL1, MAP2K7, SH2B3, MAP2K5, SH2B1, MAP3K3, LOC105605390, JUN, MAP3K1, MAP2K2, BAD, GAB1, MATK, PTPN11, IRAK3, BRAF, IRAK4, NGF, NFKB1, CAMK4, GRB2, CALM3, LOC101116223, RAF1, CALM1, SOS1, SOS2, ATF4, TP73	123
KEGG_PATHWAY	oas04068	FoxO signaling pathway	46	0.008231357328935594	ARAF, PTEN, PRKAG2, FOXO4, STK4, IGF1R, IKBKB, CCNB3, NRAS, MAPK8, STK11, CCND2, CCND1, AKT3, S1PR1, LOC105615140, CDKN2D, PLK4, GABARAPL2, CREBBP, GABARAPL1, PRKAB2, SMAD4, USP7, TGFB1, SMAD3, MAP2K2, CHUK, HOMER1, PRMT1, HOMER2, BNIP3, INSR, BRAF, TGFBR1, TGFBR2, G6PC3, CCNG2, CDK2, CAT, GRB2, SGK3, LOC101116223, RAF1, SOS1, SOS2	134
KEGG_PATHWAY	oas04390	Hippo signaling pathway	50	0.010681190678507962	YWHAE, YWHAB, PPP2R2A, FZD10, AREG, ACTB, ACTG1, PPP1CB, RASSF1, CCND2, CCND1, PPP2R1B, BTRC, TEAD1, TEAD3, WNT5B, FBXW11, WNT5A, AXIN1, WNT9B, SCRIB, YWHAZ, TGFBR1, TGFBR2, LATS2, PARD3, LLGL1, PARD6G, PPP2CA, PARD6A, DVL1, TP53BP2, CTNNA1, DVL3, SMAD1, TCF7L2, TCF7L1, SMAD4, TGFB1, SMAD3, FZD5, FZD7, FZD9, BMP8B, MPP5, GDF5, BMP2, PPP2R2C, ID1, TP73	150
KEGG_PATHWAY	oas04010	MAPK signaling pathway	78	0.01097243844296229	RASGRF2, HSPB1, LOC101103463, FGF2, RPS6KA4, IKBKB, RPS6KA3, PPP3CA, RPS6KA6, PPP3CC, FGF9, AKT3, LOC105604182, MAP4K1, MAP2K4, MAP2K2, CHUK, PLA2G4D, PLA2G4B, CACNA2D2, TRAF2, FOS, NGF, DUSP8, TGFBR1, TNFRSF1A, TGFBR2, CDC25B, PPM1A, CACNB2, PPM1B, CACNB3, MAPKAPK3, LOC101122774, DDIT3, RASA2, RAPGEF2, LOC101116223, MAPKAPK5, SOS1, RAF1, SOS2, ATF4, PPM1N, SRF, STK4, RASGRP3, RELB, CACNA1G, CDC4…	252
KEGG_PATHWAY	oas03030	DNA replication	17	0.010992390404442685	PRIM2, RFC3, RNASEH2B, FEN1, RNASEH2A, MCM7, RPA1, POLA1, POLA2, RNASEH1, POLE2, POLD1, POLE3, RPA4, MCM4, SSBP1, POLE	38
KEGG_PATHWAY	oas04110	Cell cycle	44	0.011092997192928288	CDKN1C, RB1, YWHAE, ANAPC13, HDAC2, MCM7, HDAC1, YWHAB, CUL1, PKMYT1, CDC14A, ANAPC10, ANAPC11, CDC14B, CCNB3, CDC45, CDC23, CCND2, ORC6, CCND1, CDC26, CHEK2, ABL1, E2F2, E2F3, BUB3, SKP1, CDKN2D, ZBTB17, CREBBP, SMAD4, TGFB1, SMAD3, YWHAZ, CDC25A, RBX1, CDC25B, MAD2L2, CCNA1, WEE1, TFDP2, CDK4, CDK2, MCM4	129
KEGG_PATHWAY	oas04130	SNARE interactions in vesicular transport	16	0.011316470645895405	STX17, STX8, SNAP23, USE1, STX10, VAMP8, VAMP7, STX5, VAMP1, SEC22B, STX2, YKT6, VAMP2, BET1, VAMP3, VTI1B	35
KEGG_PATHWAY	oas05166	HTLV-I infection	85	0.012171730471011118	RB1, ATF1, TRRAP, SLC2A1, TNFRSF13C, FZD10, POLB, IKBKB, PPP3CA, PPP3CC, CCND2, CDC23, CCND1, CDC26, CHEK2, MYB, AKT3, POLE, MAP2K4, WNT5B, CHUK, IL15, IL1R2, WNT5A, WNT9B, FOS, LOC101109492, TGFBR1, TNFRSF1A, TGFBR2, VDAC3, VDAC1, LOC101109219, TLN2, TLN1, SLC25A5, SLC25A6, ATF4, LOC101109220, VAC14, LOC101108696, SRF, ADCY4, GPS2, ADCY8, ADCY6, ANAPC10, ANAPC11, RELB, NRAS, OVAR-DRB1, DQB, POLD…	279
KEGG_PATHWAY	oas05168	Herpes simplex infection	70	0.012780570010650534	LOC101108031, LOC101103463, LOC101108035, LOC101107340, IFIH1, IKBKB, PPP1CB, TBK1, C1QBP, JAK2, SKP1, GTF2I, USP7, CSNK2A1, CHUK, IL15, IFNGR1, IFNGR2, MED8, TAP2, TRAF2, TYK2, FOS, HCFC2, TICAM1, LOC101109492, GLTSCR2, TNFRSF1A, HCFC1, CDC34, OAS2, EEF1D, TLR9, LOC101109219, SRSF5, SRSF9, IFNAR1, LOC101109220, RNASEL, LOC101108696, CUL1, LOC101102194, SOCS3, MAPK8, OVAR-DRB1, DQB, LOC101109747,…	224
KEGG_PATHWAY	oas00062	Fatty acid elongation	13	0.01639058999748745	ELOVL1, ECHS1, ELOVL4, ELOVL5, HSD17B12, ELOVL7, HACD3, HACD2, HADHB, LOC101104669, PPT1, LOC101103726, HADH	27
KEGG_PATHWAY	oas05221	Acute myeloid leukemia	22	0.017538788336952795	TCF7L2, TCF7L1, MAP2K2, CHUK, JUP, BAD, ZBTB16, ARAF, BRAF, NFKB1, PML, IKBKB, NRAS, CCND1, RPS6KB1, AKT3, EIF4EBP1, GRB2, RAF1, SOS1, SOS2, PPARD	56
KEGG_PATHWAY	oas04114	Oocyte meiosis	37	0.018983110645171736	YWHAE, ANAPC13, YWHAB, CAMK2A, ITPR1, CUL1, ADCY4, ADCY8, PKMYT1, ADCY6, ANAPC10, ANAPC11, IGF1R, PPP2CA, PPP1CB, RPS6KA3, PPP3CA, RPS6KA6, SLK, PPP3CC, CDC23, PPP2R1B, CDC26, BTRC, SKP1, FBXW11, PPP2R5B, PPP2R5A, YWHAZ, REC8, RBX1, MAD2L2, CPEB1, CDK2, CALM3, CALM1, CPEB4	108
KEGG_PATHWAY	oas00230	Purine metabolism	57	0.01902414550434584	LOC101117505, GUCY1B3, LOC105604154, PDE4B, PGM2, ENPP4, NUDT16, POLE, PDE8A, ENTPD6, DCK, NME7, GUCY2C, PRIM2, PDE1B, LOC101115345, NPR1, GMPR2, NPR2, ADCY4, GMPS, AK2, AK3, AK4, ADCY8, NT5C2, AK8, ADCY6, LOC101102072, DGUOK, POLD1, POLR2C, POLR2D, POLR2F, POLR2G, NT5M, LOC101123219, PDE6A, POLR2I, ADSS, XDH, POLR2J, POLR2K, LOC101109035, PNPT1, LOC101110145, PDE2A, PAICS, POLA1, POLA2, POLR3B, …	180
KEGG_PATHWAY	oas04350	TGF-beta signaling pathway	29	0.022116840547436067	ZFYVE9, CUL1, THBS1, PPP2CA, PPP2R1B, SKP1, ACVR1, SMAD1, CREBBP, SMAD4, TGFB1, SMAD3, SMURF2, BMP8B, INHBB, GDF5, SMAD5, TGFBR1, DCN, ACVR2A, TGFBR2, RBX1, SMAD7, INHBE, BMP2, ZFYVE16, RPS6KB1, BAMBI, ID1	81
KEGG_PATHWAY	oas04015	Rap1 signaling pathway	64	0.024027336266801765	ITGB1, FLT1, ITGA2B, FGF2, SIPA1L3, ACTB, ACTG1, IGF1R, SIPA1L1, FGF9, AKT3, LOC101115640, MAGI1, MAP2K2, F2R, NGF, PLCB3, ADORA2A, ADORA2B, PRKD3, PARD3, RAPGEF2, LOC101116223, TLN2, TLN1, RAPGEF5, RAF1, RAPGEF3, RAPGEF4, EPHA2, RALA, RGS14, ADCY4, LPAR1, PARD6G, ADCY8, THBS1, EFNA4, ADCY6, RASGRP3, CDC42, NRAS, PARD6A, KRIT1, FGF22, MAP2K6, VASP, ANGPT2, INSR, VEGFB, VEGFC, BRAF, GRIN2B, VEGFA,…	208
KEGG_PATHWAY	oas02010	ABC transporters	23	0.02953453085534944	ABCA1, ABCC3, LOC105613864, ABCG8, ABCC1, ABCD2, ABCD3, ABCA5, ABCB6, LOC101109105, ABCA3, TAP2, LOC105605772, ABCC9, ABCB8, ABCA7, ABCB9, LOC101109370, ABCA10, ABCB10, LOC101121256, LOC101122517, ABCD1	62
KEGG_PATHWAY	oas05010	Alzheimer's disease	53	0.03163033748587847	APP, NDUFA13, LOC105611645, ATP5G3, ATP5G2, CASP9, PPP3CA, CASP7, PPP3CC, LOC101121538, PSENEN, LOC101110243, APAF1, NDUFC2, ADAM10, SDHC, NDUFC1, SDHD, TNFRSF1A, BACE1, BACE2, ADAM17, PLCB3, NDUFS8, NDUFS5, LOC101115694, GAPDH, NDUFB7, NDUFB6, NDUFB11, NDUFB3, ITPR1, LPL, ATP5J, HSD17B10, UQCRH, APH1A, LOC101108778, APBB1, NDUFV3, FADD, BID, NDUFV2, NDUFA7, BAD, LOC101116886, NDUFA2, NDUFA1, GRI…	170
KEGG_PATHWAY	oas05212	Pancreatic cancer	24	0.03266004512300235	RB1, RALA, SMAD4, SMAD3, TGFB1, CHUK, BAD, ARAF, BRAF, NFKB1, TGFBR1, TGFBR2, VEGFA, CDC42, IKBKB, CASP9, MAPK8, CCND1, CDK4, AKT3, E2F2, E2F3, RAF1, BCL2L1	66
KEGG_PATHWAY	oas04064	NF-kappa B signaling pathway	31	0.035112740436180255	TRADD, LY96, LOC101103463, TNFRSF13C, BCL10, TNFRSF11A, RELB, IKBKB, IRAK1, PLAU, RIPK1, ERC1, PIAS4, CCL21, CHUK, CSNK2A1, TNFSF14, TRAF2, IRAK4, TICAM1, NFKB1, TNFRSF1A, NFKB2, LOC105601870, TAB3, LTB, LTBR, TAB1, MYD88, BIRC2, BCL2L1	91
KEGG_PATHWAY	oas04910	Insulin signaling pathway	44	0.03552722842283811	SHC1, ARAF, PRKAG2, CBL, HK2, ACACA, HK1, SOCS2, IKBKB, RPTOR, PPP1CB, SOCS3, NRAS, MAPK8, PRKAR2B, PRKAR2A, MKNK2, AKT3, FLOT1, EIF4EBP1, FLOT2, LOC105615140, PRKAB2, MAP2K2, BAD, EXOC7, INSR, PHKA1, BRAF, LOC101108463, LOC101103458, G6PC3, RPS6KB1, RHEB, FASN, TRIP10, GRB2, CALM3, RAF1, CALM1, SOS1, SOS2, FBP1, RHOQ	138
KEGG_PATHWAY	oas05164	Influenza A	57	0.035652644351404375	NXT1, ADAR, NXT2, LOC101107340, ACTB, ACTG1, CASP9, IFIH1, IKBKB, TBK1, AKT3, JAK2, AGFG1, KPNA1, MAP2K4, MAP2K2, IFNGR1, IFNGR2, IRAK4, TYK2, TICAM1, LOC101109492, TNFRSF1A, DNAJC3, OAS2, VDAC1, LOC101116223, LOC101109219, NUP98, RAF1, IFNAR1, LOC101109220, RNASEL, LOC101108696, SOCS3, DNAJB1, MAPK8, OVAR-DRB1, DQB, LOC101109747, MAP2K7, MAP2K6, CREBBP, JUN, LOC101114987, HSPA1L, HSPA6, LOC10111…	186
KEGG_PATHWAY	oas04520	Adherens junction	25	0.03574021536125363	PTPRM, IQGAP1, ACTB, ACTG1, IGF1R, CDC42, CTNNA1, FYN, WASF2, WASF3, TCF7L2, TCF7L1, CREBBP, SMAD4, SMAD3, YES1, ACTN3, CSNK2A1, INSR, BAIAP2, TGFBR1, TGFBR2, PTPRB, PARD3, VCL	70
KEGG_PATHWAY	oas00190	Oxidative phosphorylation	44	0.03978520224431168	ATP6V1A, NDUFA13, LOC105611645, NDUFB7, NDUFB6, NDUFB11, COX15, NDUFB3, ATP5J, ATP5I, ATP5G3, ATP5G2, ATP12A, UQCRH, ATP5L, LOC101105425, LOC101102454, ATP6V0A2, LOC101118455, ATP6V1H, LOC101108778, ATP6V0A4, NDUFV3, LOC101121538, NDUFV2, ATP6V1E2, ATP6V1C2, ATP6V0A1, LOC101110243, NDUFA7, ATP6V0E1, LOC101116886, NDUFA2, NDUFA1, NDUFC2, SDHC, NDUFC1, SDHD, LOC101107153, NDUFS8, LOC101121420, NDUF…	139
KEGG_PATHWAY	oas04151	PI3K-Akt signaling pathway	100	0.04462251059337195	CSF3R, ITGA2B, PPP2R2A, FGF2, LOC101107340, LOC101115805, IGF1R, COMP, STK11, CCND2, PPP2R1B, CCND1, FGF9, CREB3L4, MYB, AKT3, COL27A1, MAP2K2, F2R, COL4A1, COL4A4, CDC37, RAF1, EPHA2, ATF4, IFNAR1, LPAR1, EFNA4, HSP90B1, CD19, EIF4EBP1, FGF22, INSR, NFKB1, PTK2, NR4A1, G6PC3, EFNA2, LPAR5, LPAR6, RHEB, CDK4, IL7, GNB2, ITGA10, GNB1, CDK2, GNB3, GRB2, BCL2L1, ITGB1, LOC101116812, YWHAE, FLT1, ITG…	352
KEGG_PATHWAY	oas04210	Apoptosis	22	0.04547121653080685	DFFA, ENDOG, CHUK, APAF1, BAD, TRADD, LOC101103463, TRAF2, NGF, NFKB1, TNFRSF1A, IKBKB, CASP9, CASP7, CASP6, IL3RA, AKT3, RIPK1, FADD, BID, BIRC2, BCL2L1	61
KEGG_PATHWAY	oas04380	Osteoclast differentiation	39	0.046219796593432554	TNFRSF11B, LOC101103463, TNFRSF11A, RELB, IKBKB, PPP3CA, SOCS3, MAPK8, PPP3CC, AKT3, ACP5, FYN, LOC101123615, MAP2K7, JUNB, MAP2K6, JUN, JUND, TGFB1, CHUK, IFNGR1, IFNGR2, TRAF2, MITF, TYK2, FOS, NFKB1, TGFBR1, FOSL2, TNFRSF1A, TGFBR2, NFKB2, FOSL1, CAMK4, GRB2, LOC101116223, PPARG, TAB1, IFNAR1	122
KEGG_PATHWAY	oas05161	Hepatitis B	45	0.05101923306211524	RB1, ATF6B, YWHAB, PTEN, LOC101107340, IKBKB, CASP9, IFIH1, NRAS, MAPK8, TBK1, CCND1, CREB3L4, AKT3, E2F2, E2F3, STAT6, FADD, MAP2K4, JUN, CREBBP, SMAD4, MAP3K1, TGFB1, MAP2K2, CHUK, APAF1, BAD, FOS, TICAM1, YWHAZ, NFKB1, TGFBR1, CCNA1, MAVS, CDK4, LOC105601870, CDK2, VDAC3, GRB2, RAF1, MYD88, LAMTOR5, ATF4, IFNAR1	145
KEGG_PATHWAY	oas04152	AMPK signaling pathway	39	0.05181283326759219	LOC101116812, PFKFB2, CAB39, PRKAG2, PPP2R2A, ELAVL1, ACACA, IGF1R, PPP2CA, RPTOR, STK11, CCND1, PPP2R1B, CREB3L4, HNF4A, AKT3, EIF4EBP1, MLYCD, LOC105615140, RAB8A, PRKAB2, CPT1A, LOC101114861, STRADA, STRADB, INSR, PPP2R5B, PPP2R5A, RAB11B, CCNA1, PFKL, G6PC3, PPP2R2C, RPS6KB1, RHEB, FASN, AKT1S1, PPARG, FBP1	123
KEGG_PATHWAY	oas00310	Lysine degradation	20	0.05351439048496717	KMT2D, SUV39H2, LOC101114107, ECHS1, KMT2A, KMT5C, AADAT, SUV39H1, EHMT2, SETMAR, PLOD3, ACAT1, LOC101122242, ALDH3A2, TMLHE, HYKK, KMT5B, WHSC1, HADH, ALDH9A1	55
KEGG_PATHWAY	oas05223	Non-small cell lung cancer	20	0.05351439048496717	RB1, MAP2K2, BAD, ARAF, BRAF, STK4, RXRB, CASP9, NRAS, RASSF1, CCND1, CDK4, AKT3, RARB, E2F2, GRB2, E2F3, RAF1, SOS1, SOS2	55
KEGG_PATHWAY	oas05210	Colorectal cancer	22	0.06278236891142473	TCF7L2, SMAD4, TCF7L1, JUN, SMAD3, TGFB1, BAD, AXIN1, ARAF, BRAF, FOS, MLH1, TGFBR1, TGFBR2, MSH6, CASP9, MAPK8, CCND1, MSH2, AKT3, RAF1, APPL1	63
KEGG_PATHWAY	oas04014	Ras signaling pathway	65	0.06503605854187638	FLT1, RASGRF2, FGF2, IGF1R, LOC101120283, IKBKB, RASSF1, TBK1, FGF9, AKT3, MAP2K2, CHUK, PLA2G4D, PLA2G4B, GAB1, NGF, RASA3, RASA2, SOS1, RAPGEF5, RAF1, SOS2, EXOC2, ARF6, EPHA2, RALA, RAB5C, SHC1, RASAL2, PLA2G5, FOXO4, PLD1, STK4, EFNA4, RASGRP3, PLD2, CDC42, MAPK8, NRAS, GNG4, ABL1, LOC101120029, LOC101116593, FGF22, PAK4, ANGPT2, PLA2G2C, BAD, INSR, VEGFB, VEGFC, PTPN11, GRIN2B, NFKB1, VEGFA,…	223
KEGG_PATHWAY	oas05323	Rheumatoid arthritis	33	0.06529791781133866	ATP6V1A, LOC101109220, FLT1, LOC101108696, CTSV, TNFRSF11A, OVAR-DRB1, DQB, ATP6V0A2, ACP5, ATP6V1H, LOC101109747, ATP6V0A4, ATP6V1E2, ATP6V1C2, ATP6V0A1, IL11, JUN, ATP6V0E1, TGFB1, IL15, MMP3, LOC101110545, FOS, LOC101109492, VEGFA, LOC101109219, LTB, TEK, LOC101115073, ATP6V0D2	103
KEGG_PATHWAY	oas04071	Sphingolipid signaling pathway	38	0.06946910259331254	LOC101116812, SGMS1, TRADD, PTEN, PPP2R2A, LOC101103463, SGMS2, PLD1, PLD2, PPP2CA, SMPD2, NRAS, MAPK8, SGPL1, SPTLC1, PPP2R1B, SPTLC2, AKT3, S1PR1, FYN, BID, ABCC1, MAP2K2, SPHK2, PPP2R5B, PPP2R5A, TRAF2, NFKB1, SGPP1, TNFRSF1A, ACER2, ACER1, PLCB3, PPP2R2C, GNAQ, DEGS1, LOC101116223, RAF1	122
KEGG_PATHWAY	oas04720	Long-term potentiation	22	0.07295830202574458	CREBBP, MAP2K2, CAMK2A, ITPR1, ARAF, BRAF, ADCY8, GRIN2B, PPP1CB, RPS6KA3, PPP3CA, NRAS, PLCB3, RPS6KA6, PPP3CC, GNAQ, CAMK4, CALM3, RAF1, CALM1, RAPGEF3, ATF4	64
KEGG_PATHWAY	oas04978	Mineral absorption	16	0.0746594069577987	SLC31A1, VDR, SLC40A1, SLC30A1, ATP1B3, ATP1B2, ATP1A1, ATP1B1, FTH1, TRPM7, LOC101117015, LOC101118398, LOC101106919, SLC26A9, LOC101117691, HMOX2	43
KEGG_PATHWAY	oas00071	Fatty acid degradation	15	0.08129235089607925	LOC101112223, CPT1A, ECHS1, LOC101110134, ECI2, ACADSB, LOC101123194, ACAT1, ALDH3A2, HADHB, CPT2, ACOX1, ACSBG1, HADH, ALDH9A1	40
KEGG_PATHWAY	oas01230	Biosynthesis of amino acids	24	0.08169210470126088	TKTL1, ARG2, TPI1, PYCRL, ACY1, IDH3G, RPE, LOC101110145, PGAM1, SHMT1, TALDO1, GPT, ENO1, MAT1A, MAT2B, SDSL, ASS1, RPIA, PFKL, PC, PSAT1, CBS, BCAT1, GAPDH	72
KEGG_PATHWAY	oas05215	Prostate cancer	28	0.08606226311137817	RB1, ARAF, PTEN, HSP90B1, IGF1R, IKBKB, CASP9, NRAS, CCND1, CREB3L4, AKT3, E2F2, E2F3, TCF7L2, TCF7L1, CREBBP, HSP90AA1, MAP2K2, CHUK, BAD, BRAF, NFKB1, CDK2, GRB2, RAF1, SOS1, SOS2, ATF4	87
KEGG_PATHWAY	oas03420	Nucleotide excision repair	16	0.08897822654995294	RFC3, CETN2, RPA1, RAD23A, GTF2H4, RAD23B, RBX1, CUL4A, ERCC3, POLE2, POLD1, POLE3, RPA4, MNAT1, POLE, CUL4B	44
KEGG_PATHWAY	oas04962	Vasopressin-regulated water reabsorption	16	0.08897822654995294	DCTN6, RAB5C, DCTN2, DCTN4, AVPR2, ARHGDIG, LOC101106123, DYNLL2, ADCY6, RAB11B, DYNC2LI1, DYNC1LI2, CREB3L4, ARHGDIA, LOC101115640, VAMP2	44
KEGG_PATHWAY	oas05152	Tuberculosis	57	0.0926272078749326	TRADD, LOC101107340, CASP9, PPP3CA, PPP3CC, LAMP2, AKT3, JAK2, APAF1, SPHK2, IFNGR1, IFNGR2, IRAK4, LOC101109492, TNFRSF1A, TLR9, LOC101116223, LOC101109219, RAF1, ATP6V0D2, LOC101109220, RAB5C, LOC101108696, CAMK2A, CEBPG, BCL10, NOD2, HSPD1, MAPK8, OVAR-DRB1, DQB, IRAK1, IRAK2, ATP6V0A2, ATP6V1H, ATP6V0A4, LOC101109747, FADD, BID, ATP6V0A1, HSPA9, CD74, CREBBP, TGFB1, NOS2, BAD, VDR, IL10RB, LO…	197
KEGG_PATHWAY	oas04146	Peroxisome	27	0.09323632272822985	ABCD2, ABCD3, MPV17L, ECI2, PEX11B, HMGCL, PRDX5, SCP2, PMVK, NUDT19, HACL1, MLYCD, HMGCLL1, XDH, ABCD1, NUDT12, PEX16, ACOT8, NOS2, PEX2, PEX14, GNPAT, AMACR, ACOX2, ACOX1, CAT, PAOX	84
KEGG_PATHWAY	oas00640	Propanoate metabolism	11	0.09360039541211188	MCEE, ALDH6A1, ECHS1, PCCA, PCCB, ECHDC1, MLYCD, ACSS1, MUT, ACACA, ACAT1	27
KEGG_PATHWAY	oas04066	HIF-1 signaling pathway	31	0.09549631700180058	FLT1, CUL2, CAMK2A, SLC2A1, ENO1, HK2, HK1, IGF1R, MKNK2, AKT3, EIF4EBP1, TCEB2, TCEB1, PDK1, EGLN1, CREBBP, MAP2K2, ANGPT2, NOS2, IFNGR1, INSR, IFNGR2, ARNT, NFKB1, VEGFA, RBX1, LOC101103458, RPS6KB1, LTBR, TEK, GAPDH	99
KEGG_PATHWAY	oas04919	Thyroid hormone signaling pathway	35	0.0962935489473579	PFKFB2, HDAC2, HDAC3, HDAC1, SLC2A1, ATP1A1, MED12L, ACTB, ACTG1, RXRB, CASP9, NRAS, CCND1, AKT3, ITGAV, LOC101118398, SLC16A2, NCOA2, CREBBP, MAP2K2, BAD, NCOA3, DIO1, DIO3, SLC16A10, ATP1B3, ATP1B2, MED4, MED27, ATP1B1, PLCB3, NCOR1, RHEB, RAF1, PLCD3	114
KEGG_PATHWAY	oas04925	Aldosterone synthesis and secretion	25	0.09717851879302852	ATF1, SCARB1, DAGLA, ATF6B, NPR1, CAMK2A, ITPR1, ADCY4, ADCY8, ADCY6, CACNA1G, CREB3L4, GNA11, LOC101115640, PDE2A, NR4A1, PLCB3, PRKD3, CAMK4, GNAQ, CALM3, DAGLB, CALM1, CAMK1G, ATF4	77
