# Supplementary material for: Reproducing extracellular matrix adverse remodelling of non-ST myocardial infarction in a large animal model
Source: Nat Commun. 2023 Feb 22;14:995. doi: 10.1038/s41467-023-36350-1 (PMC9945840; doi:10.1038/s41467-023-36350-1)
Supplement: Supplementary file 16 — Supplementary Data 13.xlsx [file 41467_2023_36350_MOESM16_ESM.xlsx]

## Sheet: Foglio1
category	id	term	Count	PValue	genes	Pop Hits
KEGG_PATHWAY	oas01100	Metabolic pathways	439	0.0000000005991053291	PNMT, PI4K2B, LOC101111049, GLDC, XYLT2, ATP5C1, ENO1, NDST2, NSDHL, SCP2, NAMPT, EARS2, ACOT8, SDS, MECR, LOC101115773, LOC101113599, GANC, MTAP, MTHFD1, MTHFD2, PI4K2A, IDO1, LIPT1, TSTA3, TPH2, MTMR2, RPN2, SHMT1, MTMR4, SDSL, GNS, ABO, MTMR6, LDHB, RDH12, AFMID, PIP5K1B, ST3GAL1, FDFT1, ST3GAL3, CHKB, LOC101114663, GLUD1, LOC101102327, FASN, OGDH, PIGS, PIGU, LOC101118831, HEXA, LPCAT1, ADO, …	1280
KEGG_PATHWAY	oas00020	Citrate cycle (TCA cycle)	26	0.0000000506235680124	FH, DLST, PDHB, LOC101103029, IDH3B, PCK1, PCK2, LOC101110243, PDHA1, MDH1, MDH2, IDH3G, IDH1, IDH2, SDHC, SDHD, SDHA, SDHB, ACLY, SUCLA2, PC, OGDH, SUCLG2, SUCLG1, ACO2, DLD	34
KEGG_PATHWAY	oas00190	Oxidative phosphorylation	67	0.0000001181264325678	NDUFA13, LOC105611645, NDUFA12, NDUFA10, ATP5C1, ATP5G3, ATP5G2, ATP12A, LOC101121538, LOC101110243, ATP6V0E1, LOC101115773, LOC101113599, LOC101105179, SDHC, NDUFC1, SDHD, ATP5F1, SDHA, SDHB, LOC101107153, NDUFS8, PPA2, PPA1, NDUFS6, NDUFS5, NDUFS4, NDUFS3, NDUFS2, LOC101115694, ATP6V0D1, ATP6V1A, NDUFB6, NDUFB11, COX15, NDUFB5, NDUFB4, NDUFB3, ATP5A1, ATP5J, NDUFB1, ATP5I, ATP5H, ATP5O, COX5A, …	139
KEGG_PATHWAY	oas04120	Ubiquitin mediated proteolysis	61	0.0000009243478552126	DET1, UBE2D4, UBE3C, KEAP1, UBE3A, UBE3B, HERC4, CDC23, HERC1, LOC101122347, CDC26, FBXO4, BTRC, SKP1, PIAS4, FBXW7, FBXW11, UBE2E3, UBE2E2, UBE4B, PIAS2, RBX1, CDC34, BIRC2, ANAPC13, CUL7, CUL5, MGRN1, CUL3, CUL2, CUL1, NEDD4L, RNF7, CBL, RCHY1, RHOBTB1, ANAPC10, ANAPC11, UBE2J1, RHOBTB2, SOCS3, UBR5, TCEB1, MAP3K1, FANCL, SIAH1, SYVN1, UBE2G1, UBE2A, UBE2G2, PML, CUL4A, UBE2W, UBOX5, UBA3, UBA2…	143
KEGG_PATHWAY	oas04068	FoxO signaling pathway	58	0.0000009373674190704	CDKN1B, ARAF, PRKAG1, PTEN, PRKAG2, IGF1R, STK11, CCND2, AKT2, AKT3, HOMER3, GABARAPL2, PRKAB2, USP7, MAP2K2, CHUK, PDPK1, PRMT1, ATG12, TGFBR1, TGFBR2, RBL2, CAT, SGK3, LOC101116223, SOS1, SGK1, STK4, NLK, FOXO3, EGFR, PIK3R5, CCNB3, MAPK9, MAPK8, NRAS, BCL2L11, S1PR1, PCK1, LOC105615140, PCK2, MAPK3, PLK4, CDKN2D, PLK3, CREBBP, CDKN2B, TGFB1, SMAD3, INSR, BNIP3, BRAF, SOD2, KLF2, G6PC3, CCNG2, …	134
KEGG_PATHWAY	oas00620	Pyruvate metabolism	24	0.0000026555190783521	FH, PDHA1, MDH1, MDH2, LOC101110145, GLO1, HAGHL, ACYP2, PDHB, ACYP1, ACAT1, ALDH3A2, LOC101103029, LDHB, GRHPR, PC, LDHD, HAGH, ACSS1, PCK1, DLD, ALDH7A1, ALDH9A1, PCK2	41
KEGG_PATHWAY	oas04010	MAPK signaling pathway	88	0.000063819079528467	RASGRF2, LOC101114718, FGF2, DUSP16, RPS6KA4, RPS6KA3, PPP3CA, FGF9, AKT2, AKT3, MAP3K4, LOC105604182, MAP4K1, MAP2K4, DUSP3, MAP2K2, CHUK, PLA2G4D, PLA2G4B, FOS, DUSP6, TGFBR1, TNFRSF1A, TGFBR2, CDC25B, CACNB1, PPM1A, CACNB2, PPM1B, CACNB3, CACNB4, MAPKAPK3, DDIT3, RASA2, MAPKAPK2, RAPGEF2, LOC101116223, MAPKAPK5, SOS1, ATF4, MAX, PPM1N, SRF, CACNA1C, STK4, NLK, RASGRP1, EGFR, RASGRP3, STK3, REL…	252
KEGG_PATHWAY	oas04910	Insulin signaling pathway	53	0.0008670098163864209	ARAF, PRKAG1, INPPL1, PRKAG2, HK2, HK1, RPTOR, PPP1CB, GYS1, PPP1CC, AKT2, AKT3, FLOT1, FLOT2, PRKAB2, MAP2K2, PDPK1, EXOC7, TSC2, TSC1, RAPGEF1, SOS1, FBP1, RHOQ, SHC4, SHC1, CBL, PRKCZ, PIK3R5, SOCS3, MAPK9, MAPK8, NRAS, PRKAR2B, PRKAR2A, MKNK2, EIF4EBP1, PCK1, LOC105615140, PPARGC1A, SH2B2, PCK2, MAPK3, BAD, INSR, BRAF, MTOR, G6PC3, RPS6KB1, RHEB, FASN, TRIP10, CALM1	138
KEGG_PATHWAY	oas04152	AMPK signaling pathway	48	0.0010660207479816883	LOC101116812, PRKAG1, PRKAG2, FOXO3, PIK3R5, IGF1R, PPP2CA, RPTOR, GYS1, PPP2CB, STK11, PPP2R1B, CREB3L4, AKT2, HNF4A, CREB3L2, AKT3, EIF4EBP1, PCK1, LOC105615140, PPARGC1A, RAB8A, PCK2, PRKAB2, CPT1A, PDPK1, LOC101114861, STRADA, STRADB, INSR, LOC101115115, TSC2, PPP2R5A, TSC1, PPP2R5C, MTOR, RAB11B, CCNA1, PFKL, G6PC3, PPP2R2C, RPS6KB1, RHEB, LEP, FASN, AKT1S1, PPARG, FBP1	123
KEGG_PATHWAY	oas00010	Glycolysis / Gluconeogenesis	28	0.003976703723430971	ADPGK, ENO1, PDHB, LOC101123194, HK2, HK1, LOC101103029, LDHB, PGK1, PGM2, PCK1, ACSS1, PCK2, LOC101114294, PDHA1, LOC101110145, PGAM1, PGAM2, ALDH3A2, PFKL, G6PC3, GALM, ALDOA, DLD, ALDH7A1, FBP1, GAPDH, ALDH9A1	66
KEGG_PATHWAY	oas04390	Hippo signaling pathway	54	0.0039891157138663424	YWHAE, WNT2B, FZD10, LIMD1, AREG, ACTB, ACTG1, PPP1CB, PPP1CC, RASSF1, CCND2, PPP2R1B, LOC101102299, BTRC, TEAD1, YWHAH, WNT5B, FBXW11, AXIN1, WNT9A, YWHAZ, TGFBR1, TGFBR2, PARD3, LLGL1, PARD6G, PRKCZ, STK3, PPP2CA, PPP2CB, WNT6, PARD6A, DVL1, TP53BP2, WWTR1, SMAD1, TGFB1, SMAD3, FZD4, FZD7, FZD6, FZD9, GDF6, MPP5, GDF5, MOB1B, MOB1A, DLG1, BMP2, LOC101102123, PPP2R2C, ID1, LOC443240, TP73	150
KEGG_PATHWAY	oas04110	Cell cycle	47	0.005775608194601386	CDKN1C, RB1, YWHAE, ANAPC13, CDKN1B, PCNA, MCM7, HDAC1, CUL1, PKMYT1, ANAPC10, ANAPC11, CDC14B, CCNB3, CDC45, CDC23, CCND2, ORC6, ORC1, CDC26, CHEK2, ABL1, E2F2, BUB3, E2F5, YWHAH, SKP1, CDKN2D, CREBBP, CDKN2B, TGFB1, SMAD3, YWHAZ, CDC25A, RBX1, CDC25B, MAD2L2, RBL2, CCNA1, RBL1, TFDP2, CDK4, CDK2, MCM4, MCM5, MCM6, MAD2L1	129
KEGG_PATHWAY	oas01230	Biosynthesis of amino acids	29	0.00777151947210026	PRPS2, PYCRL, ACY1, RPE, SHMT1, ENO1, MAT2B, SDSL, PGK1, IDH3B, PSPH, LOC101114294, TKTL1, ARG2, SDS, IDH3G, LOC101110145, PGAM1, IDH1, PGAM2, IDH2, MAT1A, ASS1, PFKL, PC, NAGS, ACO2, ALDOA, GAPDH	72
KEGG_PATHWAY	oas04071	Sphingolipid signaling pathway	44	0.009352177193221442	LOC101116812, ASAH1, TRADD, GNAI3, PTEN, SGMS2, PLD1, PRKCZ, PLD2, PIK3R5, GNAI2, PPP2CA, SMPD2, PPP2CB, MAPK9, NRAS, MAPK8, SGPL1, PPP2R1B, SPTLC2, AKT2, GNA12, AKT3, S1PR1, FYN, BID, MAPK3, ABCC1, MAP2K2, SPHK2, PDPK1, PRKCE, PPP2R5A, PPP2R5C, SGPP1, TNFRSF1A, ACER2, ACER1, PLCB3, PPP2R2C, GNAQ, BAX, DEGS1, LOC101116223	122
KEGG_PATHWAY	oas04066	HIF-1 signaling pathway	37	0.009695656225760584	CDKN1B, FLT1, CUL2, SLC2A1, ENO1, PDHB, HIF1A, HK2, EGFR, PIK3R5, HK1, IGF1R, LOC101103029, AKT2, MKNK2, AKT3, EIF4EBP1, TCEB1, MAPK3, PDK1, EGLN1, CREBBP, PDHA1, MAP2K2, NOS2, IFNGR1, INSR, IFNGR2, ARNT, MTOR, VEGFA, RBX1, TF, RPS6KB1, LTBR, TEK, GAPDH	99
KEGG_PATHWAY	oas00564	Glycerophospholipid metabolism	37	0.009695656225760584	AGPAT5, LPGAT1, DGKA, LPCAT1, PLD4, PLD1, TAZ, LCLAT1, PLD2, LOC101120283, PGS1, GPAT4, GPAT3, CEPT1, LYPLA1, PCYT2, CHKB, PLA2G4D, PNPLA7, PLA2G2C, PLA2G4B, MBOAT7, MBOAT1, GPCPD1, CRLS1, ETNPPL, PLA2G15, GNPAT, LPCAT4, LPCAT3, DGKQ, CHPT1, GPD1L, PLPP2, LPIN2, DGKI, CDS2	99
KEGG_PATHWAY	oas05230	Central carbon metabolism in cancer	26	0.01081533007007816	SLC2A1, PTEN, PDHB, HIF1A, HK2, EGFR, PIK3R5, HK1, LOC101103029, NRAS, AKT2, AKT3, MAPK3, LOC101114294, PDK1, PDHA1, MAP2K2, LOC101110145, PGAM1, PGAM2, SIRT6, MTOR, SIRT3, PFKL, MET, FGFR2	64
KEGG_PATHWAY	oas05223	Non-small cell lung cancer	23	0.011966726829559293	RB1, MAP2K2, BAD, PDPK1, ARAF, BRAF, STK4, FOXO3, FHIT, EGFR, PIK3R5, EML4, RXRB, CASP9, NRAS, RASSF1, CDK4, AKT2, AKT3, RARB, E2F2, SOS1, MAPK3	55
KEGG_PATHWAY	oas05168	Herpes simplex infection	73	0.012658514040862727	LOC101107340, IFIH1, PPP1CB, PPP1CC, CASP8, C1QBP, SKP1, GTF2I, USP7, CSNK2A1, CHUK, IL15, IFNGR1, IFNGR2, MED8, TAP2, TRAF1, TYK2, FOS, HCFC2, TICAM1, LOC101109492, GLTSCR2, TNFRSF1A, CDC34, OAS1, OAS2, EEF1D, LOC101120993, CSNK2B, TLR9, CLOCK, IRF9, SRSF9, IFNAR1, LOC101109220, RNASEL, LOC101108171, LOC101108696, SRSF1, CUL1, LOC101107641, TAF5L, LOC101102194, SOCS3, MAPK9, MAPK8, OVAR-DRB1, DQ…	224
KEGG_PATHWAY	oas05145	Toxoplasmosis	44	0.012724483130484066	LOC101109220, LAMA5, LOC101108696, LAMA1, LAMC3, GNAI3, LY96, GNAI2, CASP9, MAPK9, OVAR-DRB1, MAPK8, CASP8, DQB, IRAK1, AKT2, AKT3, LOC101109747, MAPK3, HSPA8, LOC101114987, TGFB1, NOS2, CHUK, HSPA1L, IFNGR1, BAD, PDPK1, IL10RB, IFNGR2, HSPA6, LAMB1, LOC101110545, TYK2, HSPA2, LOC101109492, TNFRSF1A, TAB2, LOC101116223, MYD88, BIRC2, HSPA1A, BCL2L1	124
KEGG_PATHWAY	oas00071	Fatty acid degradation	18	0.013279801670828886	GCDH, CPT1A, ECHS1, ACAA2, ECI2, ACSL6, ACADSB, LOC101123194, ACAT1, ALDH3A2, HADHB, HADHA, CPT2, ACOX1, HADH, ACADS, ALDH7A1, ALDH9A1	40
KEGG_PATHWAY	oas05161	Hepatitis B	50	0.013904458604700527	RB1, CDKN1B, PTEN, LOC101107340, CASP9, IFIH1, CASP8, CREB3L4, AKT2, CREB3L2, AKT3, MAP2K4, MAP2K2, CHUK, APAF1, FOS, TICAM1, YWHAZ, TGFBR1, CCNA1, VDAC3, ATF4, IFNAR1, PCNA, ATF6B, SRC, PIK3R5, MAPK9, MAPK8, NRAS, E2F2, STAT6, FADD, MAPK3, STAT5B, CREBBP, JUN, TGFB1, EGR3, MAP3K1, BAD, STAT2, NFATC2, NFATC4, MAVS, CDK4, CDK2, BAX, MYD88, LAMTOR5	145
KEGG_PATHWAY	oas03420	Nucleotide excision repair	19	0.01706729011006708	RFC3, RFC4, PCNA, RFC2, CETN2, RPA1, XPC, RAD23A, RAD23B, RBX1, CUL4A, ERCC3, POLE2, ERCC1, POLE3, RPA4, MNAT1, POLE, CUL4B	44
KEGG_PATHWAY	oas04520	Adherens junction	27	0.01922065878265458	SRC, PTPRM, IQGAP1, NLK, ACTB, EGFR, ACTG1, IGF1R, FYN, WASF3, MAPK3, FARP2, CREBBP, SMAD3, ACTN3, CSNK2A1, ACTN1, INSR, BAIAP2, TGFBR1, TGFBR2, TJP1, PTPRB, PARD3, CSNK2B, MET, VCL	70
KEGG_PATHWAY	oas05231	Choline metabolism in cancer	36	0.01990937402180242	SLC44A1, DGKA, PLD1, HIF1A, EGFR, PLD2, PIK3R5, MAPK9, NRAS, MAPK8, AKT2, PDGFC, AKT3, EIF4EBP1, PIP5K1B, WASF3, MAPK3, LYPLA1, JUN, MAP2K2, CHKB, PLA2G4D, PDPK1, PLA2G4B, TSC2, TSC1, FOS, GPCPD1, MTOR, RPS6KB1, RHEB, DGKQ, CHPT1, SOS1, PLPP2, DGKI	100
KEGG_PATHWAY	oas05134	Legionellosis	26	0.02018092876332142	ARF1, RAB1B, NLRC4, LOC100125610, HSPD1, CASP9, BCL2L13, CASP7, CASP8, HSF1, LOC101102857, HSPA8, LOC101114987, APAF1, HSPA1L, BNIP3, HSPA6, HSPA2, NFKB2, EEF1A1, LOC101117013, LOC101120236, LOC105613550, SEC22B, MYD88, HSPA1A	67
KEGG_PATHWAY	oas00510	N-Glycan biosynthesis	21	0.020379184139445346	B4GALT2, ALG9, RPN2, ALG5, ALG2, ALG3, ALG13, ALG12, MOGS, DDOST, MGAT4C, DPM1, FUT8, MAN1A2, LOC101102298, MGAT5B, MGAT5, STT3A, MGAT1, MAN1A1, MGAT2	51
KEGG_PATHWAY	oas04510	Focal adhesion	68	0.020721290397994124	FLT1, LAMC3, ITGA2B, LOC101105123, PTEN, ARHGAP5, LOC101115805, ACTB, MYLK4, MYLK, ACTG1, IGF1R, PPP1CB, PPP1CC, CCND2, AKT2, AKT3, ITGAV, ITGB7, COL27A1, ACTN3, ITGA4, PDPK1, ITGA3, ACTN1, COL4A1, COL4A4, COL4A3, RAPGEF1, ITGA8, TLN2, SOS1, DOCK1, MET, VCL, BIRC2, SHC4, LAMA5, SHC1, LAMA1, SRC, PXN, THBS1, EGFR, PIK3R5, RAP1B, MAPK9, MAPK8, PDGFC, FYN, FLNC, PAK4, MAPK3, VASP, JUN, COL24A1, BAD,…	211
KEGG_PATHWAY	oas05222	Small cell lung cancer	32	0.021147189867189747	RB1, LAMA5, MAX, LAMA1, LAMC3, ITGA2B, PTEN, FHIT, LOC101115805, PIK3R5, RXRB, CASP9, AKT2, AKT3, E2F2, ITGAV, CDKN2B, NOS2, CHUK, APAF1, ITGA3, LAMB1, TRAF1, TRAF4, CDK4, COL4A1, COL4A4, COL4A3, CDK2, RARB, BIRC2, BCL2L1	87
KEGG_PATHWAY	oas04260	Cardiac muscle contraction	27	0.023194167558960206	CACNA1C, COX5A, UQCRH, LOC101118433, LOC101108778, LOC101118398, CACNG1, CACNA1S, LOC101121538, LOC101110095, LOC101108663, TPM2, LOC101116886, TPM1, LOC101113599, LOC101105179, ATP1B3, ATP1B2, ATP1B1, CACNB1, CACNB2, CACNB3, LOC101102327, CACNB4, LOC101121420, LOC101115694, LOC101102527	71
KEGG_PATHWAY	oas04022	cGMP-PKG signaling pathway	54	0.023566665102239787	GUCY1B3, ATP2A3, ADRA1D, MYLK4, MYLK, PPP1CB, PPP3CA, PPP1CC, CREB3L4, AKT2, CREB3L2, AKT3, PRKG2, LOC101118398, GTF2I, MEF2B, TRPC6, MAP2K2, PRKCE, ATP1B3, ATP1B2, ATP1B1, PLCB3, VDAC3, VDAC2, VDAC1, SLC25A5, SLC25A6, ATF4, ATF6B, NPR1, SRF, ADCY4, GNAI3, ADCY3, CACNA1C, ADCY6, GNAI2, GNA12, KCNMB3, KCNMB4, CACNA1S, MEF2D, MAPK3, VASP, BAD, INSR, NFATC2, ATP2B3, ATP2B1, NFATC4, GNAQ, PDE3A, CALM1	163
KEGG_PATHWAY	oas04350	TGF-beta signaling pathway	30	0.023592246562225236	ZFYVE9, CUL1, THBS1, PPP2CA, PPP2CB, ACVR1C, PPP2R1B, E2F5, MAPK3, SKP1, ACVR1, SMAD1, CREBBP, CDKN2B, TGFB1, SMAD3, GDF6, GDF5, TGFBR1, DCN, TGFBR2, RBX1, SMAD7, BMP2, ZFYVE16, RBL1, RPS6KB1, BAMBI, ID1, NBL1	81
KEGG_PATHWAY	oas03410	Base excision repair	15	0.024010350970810893	MBD4, PARP3, FEN1, PCNA, PARP1, PARP2, MPG, UNG, NEIL2, TDG, POLE2, POLE3, LOC101112071, NEIL1, POLE	33
KEGG_PATHWAY	oas00630	Glyoxylate and dicarboxylate metabolism	14	0.024182069056445498	MDH1, GLDC, MDH2, SHMT1, MUT, ACAT1, GRHPR, MCEE, PCCA, CAT, PCCB, AFMID, ACO2, DLD	30
KEGG_PATHWAY	oas00310	Lysine degradation	22	0.024327083936040585	SUV39H2, GCDH, LOC101114107, ECHS1, KMT2A, AADAT, SUV39H1, EHMT2, PLOD3, DLST, ACAT1, LOC101122242, ALDH3A2, HADHA, TMLHE, OGDH, KMT5B, WHSC1, HADH, ALDH7A1, AASS, ALDH9A1	55
KEGG_PATHWAY	oas04931	Insulin resistance	39	0.02615702280081815	SLC27A1, SLC2A1, PRKAG1, PTEN, PRKAG2, PRKCZ, PIK3R5, PPP1CB, RPS6KA3, GYS1, PPP1CC, SOCS3, MAPK9, MAPK8, CREB3L4, AKT2, CREB3L2, AKT3, MLX, PCK1, LOC105615140, PPARGC1A, PCK2, PRKAB2, CPT1A, PDPK1, LOC101114861, INSR, PRKCE, LOC101115115, MTOR, TNFRSF1A, MLXIPL, G6PC3, TBC1D4, RPS6KB1, SLC27A3, SLC27A5, SLC27A4	112
KEGG_PATHWAY	oas00260	Glycine, serine and threonine metabolism	20	0.02651801871653678	LOC101112584, SDS, GLDC, MAOA, LOC101112335, PGAM1, SHMT1, PGAM2, SDSL, GCAT, GRHPR, GATM, LOC105605975, CHDH, LOC101121500, DLD, ALDH7A1, PSPH, LOC101113086, LOC101114294	49
KEGG_PATHWAY	oas04722	Neurotrophin signaling pathway	42	0.0288033281465364	YWHAE, SHC4, PRDM4, SHC1, FOXO3, PIK3R5, RAP1B, RPS6KA3, MAPK9, NRAS, MAPK8, IRAK1, IRAK2, AKT2, ARHGDIA, NTF3, AKT3, ABL1, MAP2K7, SH2B3, MAP2K5, SH2B2, MAPK3, SH2B1, LOC105605390, JUN, MAP3K1, MAP2K2, BAD, PDPK1, BDNF, GAB1, MATK, BRAF, MAPKAPK2, RAPGEF1, BAX, LOC101116223, CALM1, SOS1, ATF4, TP73	123
KEGG_PATHWAY	oas04914	Progesterone-mediated oocyte maturation	32	0.029208394572178276	ANAPC13, GNAI3, ARAF, ADCY4, ADCY3, PKMYT1, ADCY6, ANAPC10, ANAPC11, PIK3R5, IGF1R, GNAI2, CCNB3, RPS6KA3, MAPK9, MAPK8, CDC23, AKT2, CDC26, AKT3, MAPK3, HSP90AA1, BRAF, CDC25A, CDC25B, MAD2L2, CCNA1, CDK2, LOC101116223, CPEB3, MAD2L1, CPEB4	89
KEGG_PATHWAY	oas05203	Viral carcinogenesis	70	0.030566182308845197	RB1, YWHAE, CDKN1B, TRADD, UBE3A, RBPJ, CASP8, CCND2, CREB3L4, CREB3L2, YWHAH, USP7, ACTN3, ACTN1, MRPS18B, TRAF1, YWHAZ, SND1, RBL2, CCNA1, RBL1, LOC101120993, RASA2, MAPKAPK2, VDAC3, ATP6V0D1, IRF9, ATF4, HDAC4, VAC14, GTF2A1, GTF2A2, HDAC3, LOC101108171, ATF6B, HDAC1, SRC, SRF, PXN, HPN, UBR4, LOC101107641, GTF2E1, PIK3R5, NRAS, PMAIP1, LOC101119545, MAPK3, LYN, STAT5B, RANBP1, CREBBP, JUN, CD…	222
KEGG_PATHWAY	oas04015	Rap1 signaling pathway	66	0.03136310745628241	FLT1, ITGA2B, FGF2, ACTB, ACTG1, IGF1R, SIPA1L1, FGF9, AKT2, AKT3, MAGI1, MAP2K2, PLCB3, ADORA2B, PARD3, RAPGEF1, RAPGEF2, LOC101116223, TLN2, PRKD1, RAPGEF5, PFN1, MET, RAPGEF3, RALA, RGS14, SRC, ADCY4, GNAI3, LPAR1, ADCY3, PARD6G, LPAR4, THBS1, EFNA4, PRKCZ, EGFR, ADCY6, RAP1GAP, RASGRP3, PIK3R5, GNAI2, RAP1B, NRAS, PARD6A, RRAS, PDGFC, KRIT1, MAPK3, VASP, FARP2, INSR, VEGFB, VEGFC, BRAF, VEGFA…	208
KEGG_PATHWAY	oas00230	Purine metabolism	58	0.03265761028028777	LOC101117505, GUCY1B3, PPAT, PDE4B, ENPP1, PGM2, ENPP4, NUDT16, POLE, PDE8A, ENTPD1, ENTPD6, DCK, NT5C3A, NME7, GUCY2C, PRPS2, PRIM2, PDE1B, NPR1, GMPR2, AK1, ADCY4, GMPS, AK2, GMPR, ADCY3, AK3, AK4, AK6, FHIT, AK8, ADCY6, LOC101102072, DGUOK, NT5E, POLR2C, POLR2D, POLR2F, POLR2G, PDE6A, POLR2H, ADSS, XDH, POLR2J, POLR2K, LOC101109035, PNPT1, LOC101110145, PAICS, POLA2, PDE10A, IMPDH1, POLE2, IMP…	180
KEGG_PATHWAY	oas05162	Measles	45	0.03521604891465941	CDKN1B, ADAR, RCHY1, LOC101107340, PIK3R5, IFIH1, CCND2, IRAK1, AKT2, AKT3, FYN, HSPA8, STAT5B, LOC101114987, CHUK, CSNK2A1, HSPA1L, IFNGR1, IFNGR2, STAT2, SH2D1A, HSPA6, MSN, EIF2AK2, TYK2, HSPA2, LOC101122294, LOC101102204, DOK1, MAVS, OAS1, CDK4, OAS2, CDK2, CSNK2B, TLR9, CD28, EIF3H, TAB2, FCGR2B, MYD88, IRF9, HSPA1A, IFNAR1, TP73	135
KEGG_PATHWAY	oas04962	Vasopressin-regulated water reabsorption	18	0.036001545141335356	DCTN6, DYNC1H1, RAB5C, DCTN2, DCTN1, DCTN4, AVPR2, ADCY3, AQP4, DYNLL2, ADCY6, RAB11B, DYNC2LI1, DYNC1LI2, CREB3L4, ARHGDIA, CREB3L2, VAMP2	44
KEGG_PATHWAY	oas03050	Proteasome	18	0.036001545141335356	PSMD12, PSMD11, PSMD13, POMP, PSMB8, PSMB10, PSMC5, PSMD6, PSMD7, PSMC6, PSMD4, PSMC3, PSMC1, PSMD2, PSME4, PSMB1, PSMD1, PSMF1	44
KEGG_PATHWAY	oas04012	ErbB signaling pathway	31	0.03609040171060806	SHC4, SHC1, SRC, ARAF, CBL, AREG, EGFR, PIK3R5, MAPK9, NRAS, MAPK8, AKT2, AKT3, EIF4EBP1, NCK2, ABL1, MAP2K7, MAPK3, PAK4, NCK1, STAT5B, MAP2K4, JUN, MAP2K2, BAD, GAB1, BRAF, MTOR, EREG, RPS6KB1, SOS1	87
KEGG_PATHWAY	oas04146	Peroxisome	30	0.03827477358330942	ABCD2, ABCD3, ECI2, PEX11B, DDO, SCP2, PMVK, NUDT19, HACL1, XDH, NUDT12, PEX16, GSTK1, PHYH, ACOT8, NOS2, IDH1, ECH1, IDH2, ACSL6, PEX2, PEX1, SOD2, GNPAT, AMACR, PEX3, ACOX1, PXMP2, CAT, PAOX	84
KEGG_PATHWAY	oas04710	Circadian rhythm	14	0.04199479838578622	PRKAB2, FBXW11, PRKAG1, CUL1, PRKAG2, RBX1, PER1, PER3, CRY1, LOC443240, LOC105615140, BTRC, CLOCK, SKP1	32
KEGG_PATHWAY	oas04530	Tight junction	30	0.044441319303367754	IGSF5, SRC, LOC101105123, PARD6G, PRKCZ, ACTB, ACTG1, PPP2CA, PPP2CB, PARD6A, PPP2R1B, SYMPK, MYH11, MPDZ, JAM3, MAGI1, ACTN3, ACTN1, PRKCE, MPP5, TJP1, OCLN, PPP2R2C, CDK4, PARD3, RAB13, MYH9, LOC101122777, LLGL1, TJP2	85
KEGG_PATHWAY	oas04915	Estrogen signaling pathway	34	0.04624115102456293	SHC4, ATF6B, SHC1, SRC, GNAI3, ADCY4, ADCY3, ADCY6, EGFR, HSP90B1, PIK3R5, GNAI2, NRAS, CREB3L4, AKT2, CREB3L2, AKT3, MAPK3, KCNJ3, HSPA8, JUN, HSP90AA1, LOC101114987, MAP2K2, HSPA1L, HSPA6, FOS, HSPA2, PLCB3, GNAQ, CALM1, SOS1, HSPA1A, ATF4	99
KEGG_PATHWAY	oas00270	Cysteine and methionine metabolism	17	0.04682854538545346	MPST, AHCYL2, DNMT1, AHCY, AHCYL1, SDS, MDH1, MDH2, AMD1, MAT1A, MAT2B, SDSL, SRM, LDHB, MTAP, LOC101122577, ENOPH1	42
KEGG_PATHWAY	oas04261	Adrenergic signaling in cardiomyocytes	46	0.04694943244227135	LOC101116812, ATF6B, GNAI3, ADCY4, ADCY3, ADRA1D, CACNA1C, ADCY6, GNAI2, PPP2CA, PPP1CB, PPP1CC, PPP2CB, PPP2R1B, CREB3L4, AKT2, CREB3L2, AKT3, LOC101118433, SCN7A, LOC101118398, CACNG1, CACNA1S, SCN1B, MAPK3, TPM2, TPM1, PPP2R5A, ATP2B3, ATP1B3, ATP1B2, ATP2B1, PPP2R5C, ATP1B1, CACNB1, CACNB2, PLCB3, CACNB3, CACNB4, PPP2R2C, GNAQ, LOC101116223, AGTR2, CALM1, RAPGEF3, ATF4	141
KEGG_PATHWAY	oas04611	Platelet activation	42	0.053025404065528595	GUCY1B3, SRC, ITGA2B, SNAP23, GNAI3, ADCY4, LOC101105123, ADCY3, RASGRP1, PRKCZ, ADCY6, ACTB, MYLK, ACTG1, MYLK4, PTGS1, PIK3R5, GNAI2, RAP1B, PPP1CB, PPP1CC, AKT2, AKT3, PRKG2, FYN, MAPK3, VASP, LYN, COL27A1, COL24A1, PLA2G4D, PLA2G4B, GP5, VAMP8, PLCB3, COL5A3, GNAQ, ORAI1, ARHGEF1, LOC101116223, TLN2, F2RL3	128
KEGG_PATHWAY	oas00330	Arginine and proline metabolism	21	0.055305613792621514	ARG2, OAT, NOS2, PYCRL, MAOA, SMOX, CKMT1A, LOC105611673, AMD1, SRM, ALDH4A1, ALDH3A2, GATM, P4HA1, P4HA2, P4HA3, LOC101122577, NOS1, ALDH7A1, L3HYPDH, ALDH9A1	56
KEGG_PATHWAY	oas00640	Propanoate metabolism	12	0.05792158088255867	LDHB, HADHA, MCEE, SUCLA2, ECHS1, PCCA, PCCB, SUCLG2, SUCLG1, ACSS1, MUT, ACAT1	27
KEGG_PATHWAY	oas00062	Fatty acid elongation	12	0.05792158088255867	HADHB, HADHA, ELOVL1, HACD1, MECR, ACAA2, ECHS1, ELOVL5, HSD17B12, HACD3, LOC101103726, HADH	27
KEGG_PATHWAY	oas05164	Influenza A	58	0.05872634172656971	NXT1, ADAR, NXT2, LOC101107340, ACTB, ACTG1, CASP9, IFIH1, AKT2, AKT3, KPNA1, MAP2K4, MAP2K2, IFNGR1, IFNGR2, TYK2, TICAM1, LOC101109492, TNFRSF1A, DNAJC3, OAS1, OAS2, VDAC1, LOC101116223, NUP98, IRF9, IFNAR1, LOC101109220, RNASEL, LOC101108696, PIK3R5, SOCS3, MAPK9, DNAJB1, MAPK8, OVAR-DRB1, DQB, LOC101109747, MAP2K7, MAPK3, HSPA8, CREBBP, JUN, LOC101114987, HSPA1L, STAT2, HSPA6, EIF2AK2, LOC101…	186
KEGG_PATHWAY	oas01212	Fatty acid metabolism	19	0.06218163935546468	CPT1A, HACD1, MECR, ECHS1, ACAA2, ELOVL5, OXSM, ACSL6, HSD17B12, HACD3, ACADSB, ACAT1, HADHB, HADHA, CPT2, ACOX1, FASN, HADH, ACADS	50
KEGG_PATHWAY	oas04210	Apoptosis	22	0.07240106060152916	DFFA, ENDOG, CHUK, APAF1, BAD, TRADD, TNFRSF1A, PIK3R5, CASP9, CASP7, CASP8, AIFM1, CASP6, AKT2, IL3RA, AKT3, BAX, RIPK1, FADD, BID, BIRC2, BCL2L1	61
