# Supplementary material for: Reproducing extracellular matrix adverse remodelling of non-ST myocardial infarction in a large animal model
Source: Nat Commun. 2023 Feb 22;14:995. doi: 10.1038/s41467-023-36350-1 (PMC9945840; doi:10.1038/s41467-023-36350-1)
Supplement: Supplementary file 17 — Supplementary Data 14.xlsx [file 41467_2023_36350_MOESM17_ESM.xlsx]

## Sheet: Foglio1
category	id	term	Count	PValue	genes	Pop Hits
KEGG_PATHWAY	oas01100	Metabolic pathways	440	0.00000428436744	PNMT, ATP5C1, ABAT, EPRS, ENO2, ENO3, GCSH, NSDHL, NAMPT, LOC101102454, NDST3, PLCE1, GAMT, ACOT8, MECR, LOC101115773, LOC101113599, HOGA1, GANC, HMBS, LOC101104407, GNE, IDO1, TSTA3, MTMR2, MTMR3, ABO, MTMR6, UGT8, LDHB, RDH10, PLCG2, ST3GAL1, ST3GAL3, CHKB, LOC101116843, MCAT, PAFAH2, CS, SQLE, ADI1, PPT1, GPI, PYGB, MTMR14, LOC101118831, HEXA, GPT, PYGM, PYGL, ADO, PIGV, SMPD3, SMPD2, IMPA2, T…	1280
KEGG_PATHWAY	oas00190	Oxidative phosphorylation	79	0.00004165907215	NDUFA13, LOC105611645, NDUFA11, NDUFA12, NDUFA10, ATP5C1, ATP5G3, TCIRG1, ATP12A, ATP5G1, LOC101106131, LOC101102454, LOC101119721, LOC101121538, ATP6V1E2, ATP6V1G2, ATP6AP1, LOC101115773, LOC101113599, SDHC, NDUFC1, SDHD, ATP5F1, LOC101107153, LOC101121285, NDUFS8, NDUFS7, PPA2, NDUFS6, NDUFS5, NDUFS4, NDUFS3, ATP6V1B2, NDUFS2, NDUFS1, ATP6V1A, NDUFB9, NDUFB8, LOC101113001, NDUFB7, NDUFB6, NDUFB…	139
KEGG_PATHWAY	oas04260	Cardiac muscle contraction	34	0.00007310965326	RYR2, LOC101113001, CACNA1D, ATP1A1, COX5A, LOC101106131, UQCRH, LOC101120580, LOC101108778, LOC101119721, LOC101118398, CACNA1S, LOC101121538, LOC101110095, CACNG4, LOC101110664, LOC101108663, TPM4, TPM3, TNNC1, TPM2, LOC101116886, TPM1, LOC101113599, ATP1B3, ATP1B1, MYL4, LOC101121285, CACNB2, CACNB3, ACTC1, LOC101121420, TNNT2, LOC101102527	71
KEGG_PATHWAY	oas04261	Adrenergic signaling in cardiomyocytes	56	0.00017177734523	LOC101116812, RYR2, PPP2R2A, ADRA1D, ADRA1B, PPP1CB, RPS6KA5, PPP2R1B, CREB3L4, PPP2R1A, CREB3L2, AKT1, LOC101118398, SCN5A, LOC101115640, PRKACA, SCN1B, TPM4, TPM3, TPM2, TNNC1, TPM1, ATP1B3, ATP1B1, MYL4, CACNB2, CACNB3, LOC101106702, TNNT2, LOC101116223, KCNE1, CAMK2D, ADCY4, GNAI3, ADCY2, CACNA1D, ADCY1, ATP1A1, ADCY6, GNAI1, LOC105606030, GNAI2, PPP2CA, LOC101120580, PPP2CB, PLN, CACNA1S, LO…	141
KEGG_PATHWAY	oas00564	Glycerophospholipid metabolism	42	0.00025721371009	CDS1, AGPAT5, ACHE, DGKA, PLD4, LCAT, LCLAT1, AGPAT3, AGPAT4, PLD2, LOC101120283, PTDSS2, PTDSS1, GPAT4, LOC101120029, GPAT3, CEPT1, LYPLA1, PLA2G2D, PCYT2, PCYT1A, CHKB, PLA2G4D, PLA2G2C, MBOAT7, MBOAT2, CRLS1, PISD, PLA2G15, GPAM, ETNK2, LPCAT3, GPD2, DGKQ, PEMT, CHPT1, GPD1L, LPIN1, PLPP3, PLPP2, LPIN2, DGKH	99
KEGG_PATHWAY	oas05414	Dilated cardiomyopathy	33	0.003670976445983794	RYR2, ITGA2B, ADCY4, CACNA1D, ADCY2, ADCY1, ADCY6, LOC105606030, TTN, SGCD, PLN, SGCA, SGCB, DAG1, ITGB8, CACNA1S, LOC101115640, PRKACA, CACNG4, SGCG, TPM4, ITGA3, TPM3, TNNC1, TPM2, TPM1, CACNB2, CACNB3, ACTC1, TNNT2, ITGA11, ITGA6, ITGA5	82
KEGG_PATHWAY	oas00020	Citrate cycle (TCA cycle)	17	0.004509697442601841	FH, MDH1, MDH2, IDH2, SDHC, PDHB, SDHD, CS, LOC101103029, ACLY, SUCLA2, IDH3B, SUCLG2, SUCLG1, DLAT, DLD, IDH3A	34
KEGG_PATHWAY	oas04910	Insulin signaling pathway	49	0.006779860090670104	PYGB, PRKAG2, PYGM, PYGL, ELK1, PRKAG3, HK1, CRKL, IKBKB, RPTOR, PPP1CB, GYS1, HK3, AKT1, PRKACA, PRKAB2, MAP2K2, TSC2, PHKA1, PHKA2, PPP1R3F, PPP1R3C, PPP1R3B, PPP1R3E, SOS1, FBP1, RHOQ, SHC2, PRKAA2, SHC1, PIK3R2, ACACB, ACACA, PIK3R5, MAPK8, NRAS, PHKG2, EIF4EBP1, LOC105615140, PPARGC1A, SOCS4, SH2B2, BRAF, LOC101108463, MAPK10, LOC101103458, RPS6KB2, TRIP10, CALM1	138
KEGG_PATHWAY	oas04922	Glucagon signaling pathway	37	0.006828915604732165	PYGB, CAMK2D, PRKAA2, ITPR1, PRKAG2, ADCY2, PYGM, PYGL, PDHB, ACACB, PRKAG3, ACACA, LOC101103029, GYS1, LDHB, PPP3CB, CREB3L4, CREB3L2, PHKG2, AKT1, EP300, LOC101115640, PRKACA, LOC105615140, PPARGC1A, CAMK2G, LOC101114294, PRKAB2, CPT1A, PGAM1, PGAM2, PHKA1, PHKA2, GNAQ, SIK1, SIK2, CALM1	98
KEGG_PATHWAY	oas05412	Arrhythmogenic right ventricular cardiomyopathy (ARVC)	27	0.007250465105901504	RYR2, ITGA2B, TCF7, LEF1, CACNA1D, SGCD, SGCA, CDH2, SGCB, DAG1, CTNNA1, ITGB8, CACNA1S, CACNG4, SGCG, TCF7L2, TCF7L1, JUP, ITGA3, CACNB2, CACNB3, ITGA11, PKP2, DSG2, ITGA6, ITGA5, DSC2	66
KEGG_PATHWAY	oas00640	Propanoate metabolism	14	0.008030093504236205	ABAT, ACACB, MUT, ACACA, ACAT1, LDHB, SUCLA2, PCCA, PCCB, ECHDC1, SUCLG2, SUCLG1, ACSS1, HIBCH	27
KEGG_PATHWAY	oas05200	Pathways in cancer	121	0.008084793187237465	SPI1, ITGA2B, FGF1, CRKL, LOC105606096, FGF9, LOC101102299, CDH1, AKT1, EP300, LOC101115640, PRKACA, SKP2, PDGFRA, MAP2K2, DAPK1, TPM3, F2R, DAPK3, WNT5A, RBX1, BCR, AR, MSH2, LOC105605313, CTBP2, TCF7, CUL2, PIK3R2, LPAR4, STK4, HIF1A, RASGRP3, PIK3R5, TPR, PLCG2, STAT5A, SMAD4, JUN, SMAD3, FZD2, FZD5, JUP, FZD7, FZD6, FZD9, BRAF, CXCL12, LPAR6, GNB2, GNAQ, CDK2, GNB3, FGFR2, BCL2L1, FGF10, CXCL…	394
KEGG_PATHWAY	oas04621	NOD-like receptor signaling pathway	22	0.0084850077075895	HSP90AA1, HSP90AB1, CXCL8, RIPK2, CARD9, TNFAIP3, NOD1, NLRC4, MEFV, IKBKB, MAPK10, MAPK8, CCL5, IL1B, TRAF6, NLRP3, TAB2, LOC101116223, IKBKG, SUGT1, TAB1, NAIP	51
KEGG_PATHWAY	oas04020	Calcium signaling pathway	61	0.009979624966343551	CHRM2, RYR2, ATP2A3, ADRA1D, ADRA1B, MYLK, PPP3CB, CYSLTR1, HTR7, PLCE1, NOS1, LOC101115640, PRKACA, PDGFRA, SPHK2, TNNC1, F2R, PHKA1, AVPR1A, PHKA2, LOC101106702, STIM2, ORAI3, VDAC3, PPIF, VDAC2, ORAI1, VDAC1, SLC25A5, SLC25A4, CAMK2D, PTGER1, PDE1A, CHRNA7, PTAFR, ITPR1, ADCY4, ADCY2, CACNA1D, ADCY1, EGFR, CACNA1G, PLN, ERBB4, PHKG2, PLCG2, CACNA1S, LOC101116750, CAMK2G, NOS2, NOS3, LOC1011162…	182
KEGG_PATHWAY	oas04612	Antigen processing and presentation	33	0.010163221186465732	HSP90AB1, LOC101108696, OVAR-DRB1, DQB, DQA, LOC101123656, LOC101109747, B2M, LOC105603927, CTSB, HSP90AA1, LOC101114987, HSPA1L, HSPA4, NFYC, HSPA6, TAP2, TAP1, LOC101110545, HSPA2, CD4, LOC101102227, LOC101123288, CD8B, CD8A, PSME3, LOC101109219, LOC101120118, LOC101101976, LGMN, LOC101112480	87
KEGG_PATHWAY	oas05142	Chagas disease (American trypanosomiasis)	41	0.01083929924113814	CXCL8, SERPINE1, GNAI3, PPP2R2A, FASLG, PIK3R2, ADCY1, CD3E, CD3D, GNAI1, PIK3R5, GNAI2, PPP2CA, IKBKB, PPP2CB, LOC101103702, MAPK8, PPP2R1B, IRAK1, PPP2R1A, CCL5, AKT1, IKBKG, LOC101115640, MAP2K4, LOC101111035, JUN, SMAD3, NOS2, IFNGR1, IFNGR2, TGFBR1, TNFRSF1A, TGFBR2, GNAO1, MAPK10, IL1B, GNAQ, TRAF6, LOC101116223, MYD88	114
KEGG_PATHWAY	oas04919	Thyroid hormone signaling pathway	41	0.01083929924113814	PFKFB2, NOTCH2, NOTCH3, NOTCH1, THRB, HDAC1, NOTCH4, PIK3R2, ATP1A1, HIF1A, MED12L, PIK3R5, CASP9, NRAS, PLN, SIN3A, LOC101121333, PLCG2, AKT1, PLCE1, EP300, LOC101118398, PRKACA, SLC16A2, NCOA1, MAP2K2, NCOA3, DIO1, TSC2, ATP1B3, MED27, LOC101121082, ATP1B1, ESR1, KAT2B, KAT2A, MED24, TBC1D4, RCAN2, PLCD3, PLCD4	114
KEGG_PATHWAY	oas04120	Ubiquitin mediated proteolysis	49	0.013965303814401985	UBE2D3, UBE2D1, UBE3A, PRPF19, PARK2, LOC101102534, HERC1, CDC26, SKP2, BTRC, SKP1, PIAS4, FBXW7, FBXW11, UBE2E3, UBE2E1, UBE2E2, PIAS2, RBX1, DDB1, CDC34, TRAF6, NHLRC1, ANAPC2, CUL7, CUL5, CUL3, CUL2, LOC101111026, RNF7, RCHY1, ANAPC11, UBE2J1, TCEB1, UBE2B, FANCL, SIAH1, HUWE1, UBE2G1, UBE2G2, PML, UBOX5, NEDD4, CDC16, ERCC8, UBE2O, STUB1, SAE1, UBE2M	143
KEGG_PATHWAY	oas00010	Glycolysis / Gluconeogenesis	26	0.0145500606278957	GPI, ADPGK, LOC101110134, PDHB, ENO2, ENO3, HK1, LOC101103029, HK3, LDHB, ALDH2, DLAT, ACSS1, LOC101114294, LOC101112223, TPI1, LOC101112687, PGAM1, PGAM2, BPGM, ALDOC, ALDOB, DLD, PFKM, FBP1, GAPDH	66
KEGG_PATHWAY	oas05169	Epstein-Barr virus infection	43	0.015188549204571376	PSMD12, PSMD11, HDAC1, PSMD13, TRADD, TNFAIP3, PIK3R2, RBPJ, PIK3R5, IKBKB, MAPK8, PSMD6, PSMD4, IRAK1, CD19, PSMD3, PLCG2, AKT1, PSMD1, RIPK1, IKBKG, SKP2, LYN, MAP2K4, LOC101112563, JUN, USP7, TRAF2, MAPK10, FCER2, CCNA1, PSMC3, PSMC4, NEDD4, PSMC1, TRAF6, CDK2, PSMC2, TAB2, LOC101116223, TAB1, NFKBIE, LOC101112480	123
KEGG_PATHWAY	oas04514	Cell adhesion molecules (CAMs)	54	0.017263510747113735	CNTNAP2, CD80, LRRC4, PTPRM, CDH4, ALCAM, CDH2, CDH1, ITGB8, CD34, ICOSLG, LOC101110963, CLDN6, CLDN10, MAG, CLDN4, CLDN3, CLDN15, CD8B, CD8A, ITGA6, LOC101109219, LOC101120118, NLGN3, NLGN2, SDC4, LOC101108696, SDC3, OVAR-DRB1, DQB, DQA, LOC101109747, NCAM2, TIGIT, LOC105603927, CD99, JAM3, CD276, LRRC4B, LOC101112563, CADM3, CADM1, LOC101110545, SELP, NFASC, CD4, CD6, SELL, ESAM, SIGLEC1, PDCD1…	162
KEGG_PATHWAY	oas05410	Hypertrophic cardiomyopathy (HCM)	30	0.017291369222003607	RYR2, PRKAA2, ITGA2B, PRKAG2, CACNA1D, PRKAG3, TTN, SGCD, SGCA, SGCB, DAG1, ITGB8, CACNA1S, LOC105615140, CACNG4, SGCG, PRKAB2, TPM4, ITGA3, TPM3, TNNC1, TPM2, TPM1, CACNB2, CACNB3, ACTC1, TNNT2, ITGA11, ITGA6, ITGA5	80
KEGG_PATHWAY	oas05168	Herpes simplex infection	71	0.021118640603732166	LOC101108031, FASLG, LOC101107340, IFIH1, IKBKB, PPP1CB, LOC101103702, C1QBP, EP300, IKBKG, SKP2, SKP1, USP7, CSNK2A1, IL15, IFNGR1, IFNGR2, TAP2, TAP1, LOC101107037, TRAF2, TRAF1, GLTSCR2, TNFRSF1A, HCFC1, CDC34, IL1B, TRAF6, LTA, TBPL1, LOC101109219, SRSF5, LOC101120118, TLR3, IRF9, SRSF9, IFNAR1, RNASEL, LOC101108696, SRSF1, LOC101104373, TAF5L, LOC101102194, MAPK8, OVAR-DRB1, DQB, DQA, CCL5, …	224
KEGG_PATHWAY	oas00565	Ether lipid metabolism	20	0.023929487091249122	PLA2G2D, TMEM86B, GAL3ST1, PLA2G4D, PLA2G2C, PLD4, PAFAH2, PLD2, LOC101120283, UGT8, AGPS, ENPP2, CHPT1, LOC101120029, CEPT1, PLPP3, ENPP6, PAFAH1B3, PLPP2, PAFAH1B1	49
KEGG_PATHWAY	oas04152	AMPK signaling pathway	42	0.024563983459693794	LOC101116812, PFKFB2, PRKAA2, PFKFB3, CAB39L, PRKAG2, PPP2R2A, PIK3R2, LOC101102230, ADIPOR1, FOXO3, ADIPOR2, ELAVL1, PRKAG3, ACACA, PIK3R5, PPP2CA, RPTOR, GYS1, PPP2CB, PPP2R1B, CREB3L4, PPP2R1A, CREB3L2, EIF4EBP1, AKT1, LOC105615140, PPARGC1A, PRKAB2, CPT1A, STRADB, SCD5, TSC2, RAB11B, CCNA1, TBC1D1, SCD, RPS6KB2, AKT1S1, PFKM, FBP1, CFTR	123
KEGG_PATHWAY	oas04066	HIF-1 signaling pathway	35	0.02476756568695893	CAMK2D, PFKFB3, CUL2, SERPINE1, PIK3R2, PDHB, ENO2, ENO3, HIF1A, EGFR, PIK3R5, HK1, LOC101103029, HK3, EIF4EBP1, PLCG2, AKT1, EP300, TCEB1, CAMK2G, PDK1, EDN1, MAP2K2, ANGPT2, NOS2, NOS3, IFNGR1, IFNGR2, ARNT, RBX1, LOC101103458, TF, RPS6KB2, GAPDH	99
KEGG_PATHWAY	oas05221	Acute myeloid leukemia	22	0.026827664589971982	STAT5A, TCF7L2, TCF7L1, SPI1, MAP2K2, JUP, FLT3, LEF1, TCF7, BRAF, PIK3R2, PML, PIK3R5, IKBKB, NRAS, RPS6KB2, RARA, EIF4EBP1, PIM1, AKT1, IKBKG, SOS1	56
KEGG_PATHWAY	oas05032	Morphine addiction	31	0.027122075407193497	PDE1A, GNAI3, ADCY4, ARRB1, ADCY2, ADCY1, ADCY6, GNAI1, LOC105606030, GNAI2, GNGT1, GNG4, GRK6, PDE4B, LOC101108953, LOC101115640, PDE8B, PRKACA, GABRE, PDE8A, KCNJ3, KCNJ5, GABBR1, GABRA3, PDE2A, PDE4C, GNAO1, PDE10A, GNB2, GNB3, PDE7A	86
KEGG_PATHWAY	oas04022	cGMP-PKG signaling pathway	53	0.02933813977364206	GUCY1B3, ATP2A3, ADRA1D, ADRA1B, MYLK, PPP1CB, PPP3CB, CREB3L4, CREB3L2, AKT1, LOC101118398, MEF2A, MEF2B, TRPC6, MAP2K2, ATP1B3, ATP1B1, ADRA2B, ADRA2A, LOC101106702, VDAC3, PPIF, VDAC2, VDAC1, SLC25A5, SLC25A4, NPR1, ITPR1, ADCY4, GNAI3, ADCY2, CACNA1D, ADCY1, ATP1A1, ADCY6, GNAI1, LOC105606030, GNAI2, PLN, GNA12, CACNA1S, LOC101116750, KCNJ8, NOS3, LOC101116246, PDE2A, NFATC2, NFATC1, ATP2B1, …	163
KEGG_PATHWAY	oas01212	Fatty acid metabolism	20	0.02975090967654847	PECR, CPT1A, MECR, ELOVL5, OXSM, SCD5, ACSL6, HACD3, MCAT, ACADSB, ACACA, ACAT1, CPT2, ACOX1, SCD, PPT1, ACAA1, HADH, ACADS, FADS1	50
KEGG_PATHWAY	oas05166	HTLV-I infection	85	0.031519224452487095	ATF1, SPI1, TRRAP, TNFRSF13C, CD3E, ELK1, CD3D, POLB, IKBKB, PPP3CB, CCND2, LOC101102299, CDC26, MYB, AKT1, EP300, IKBKG, PRKACA, POLE, LOC101109495, MAP2K4, PDGFRA, IL15, IL1R2, WNT5A, WNT9A, TGFBR1, TNFRSF1A, TGFBR2, KAT2B, KAT2A, LTA, VDAC3, TBPL1, VDAC2, VDAC1, LOC101109219, LOC101120118, SLC25A5, SLC25A4, ATF3, ANAPC2, LOC101108696, ADCY4, GPS2, ADCY2, PIK3R2, ADCY1, ADCY6, ANAPC11, LOC10560…	279
KEGG_PATHWAY	oas04916	Melanogenesis	35	0.033148102882850645	CAMK2D, TCF7, LEF1, GNAI3, ADCY4, ADCY2, ADCY1, ADCY6, GNAI1, LOC105606030, GNAI2, NRAS, LOC101102299, CREB3L4, CREB3L2, EP300, LOC101115640, PRKACA, CAMK2G, TCF7L2, TCF7L1, EDN1, MAP2K2, FZD2, FZD5, FZD7, FZD6, WNT5A, FZD9, WNT9A, GNAO1, POMC, MC1R, GNAQ, CALM1	101
KEGG_PATHWAY	oas04390	Hippo signaling pathway	49	0.033429684775544796	YWHAE, SERPINE1, PPP2R2A, FGF1, AMOT, PPP1CB, CCND2, PPP2R1B, LOC101102299, CDH1, PPP2R1A, BTRC, YWHAH, FBXW11, WNT5A, SCRIB, CSNK1D, WNT9A, YWHAZ, TGFBR1, TGFBR2, FRMD6, PARD3, LLGL1, TCF7, LEF1, PARD6G, PPP2CA, PPP2CB, TP53BP2, CTNNA1, SMAD1, TCF7L2, TCF7L1, SMAD4, SMAD3, FZD2, FZD5, FZD7, FZD6, BMP8A, FZD9, GDF6, MPP5, BMP7, BMP5, MOB1B, LOC101102123, ID2	150
KEGG_PATHWAY	oas04931	Insulin resistance	38	0.03601108101737733	PYGB, PRKAA2, PTEN, PRKAG2, PYGM, PIK3R2, LOC101102230, PYGL, ACACB, PRKAG3, PIK3R5, IKBKB, PPP1CB, RPS6KA3, GYS1, MAPK8, CREB3L4, CREB3L2, AKT1, LOC105615140, PPARGC1A, PPARGC1B, PRKAB2, CPT1A, NOS3, NR1H2, LOC101107037, NR1H3, TNFRSF1A, MAPK10, TBC1D4, PPP1R3C, PPP1R3B, PPP1R3E, RPS6KB2, SLC27A3, OGT	112
KEGG_PATHWAY	oas04142	Lysosome	42	0.03612581304190076	SCARB2, CD63, ASAH1, IDUA, HEXA, AP4E1, CLTA, CTSW, TCIRG1, LAPTM4B, CLN3, LOC101105107, LAPTM4A, GGA3, LAMP3, NEU1, SLC17A5, ACP5, CTSH, IDS, AP4S1, ACP2, AGA, ARSG, GUSB, CTSB, CD164, NAPSA, LOC101115614, ATP6AP1, ENTPD4, GAA, AP1B1, NAGA, AP3B1, SUMF1, GALNS, PLA2G15, LOC101103631, PPT1, GLA, LGMN	126
KEGG_PATHWAY	oas04010	MAPK signaling pathway	77	0.037870353070002104	PTPRR, RASGRF2, ARRB1, FASLG, ECSIT, FGF1, ELK1, CRKL, RPS6KA4, IKBKB, RPS6KA3, PPP3CB, RPS6KA5, FGF9, AKT1, IKBKG, PRKACA, MAP3K5, LOC105604182, DUSP5, MAP2K4, PDGFRA, DUSP3, MAP2K2, PLA2G4D, LOC101111776, TRAF2, TGFBR1, MAPK8IP1, TNFRSF1A, TGFBR2, CDC25B, PPM1A, CACNB2, PPM1B, CACNB3, MAPKAPK3, IL1B, DDIT3, TRAF6, RASA2, LOC101116223, MAPKAPK5, SOS1, CACNA1D, STK4, NLK, EGFR, RASGRP3, CACNA1G, …	252
KEGG_PATHWAY	oas00600	Sphingolipid metabolism	19	0.038630623002322007	ASAH1, GAL3ST1, SGMS1, SPHK2, SGMS2, SGPP1, ACER2, SMPD3, UGCG, SMPD2, UGT8, NEU3, SPTLC1, SPTLC2, NEU1, DEGS1, PLPP3, GLA, PLPP2	48
KEGG_PATHWAY	oas00051	Fructose and mannose metabolism	14	0.0388885816348601	PFKFB2, TSTA3, PFKFB3, TPI1, HK1, GMPPB, HK3, ENOSF1, FPGT, ALDOC, ALDOB, PFKM, FBP1, FUK	32
KEGG_PATHWAY	oas04024	cAMP signaling pathway	66	0.0412964199708932	CHRM2, RYR2, GLI3, PPP1CB, CREB3L4, CREB3L2, LOC101102014, PDE4B, LOC101108953, AKT1, PLCE1, CNGA2, EP300, FFAR2, CNGA3, LOC101118398, LOC101115640, PRKACA, MAP2K2, F2R, PDE4C, ATP1B3, ATP1B1, LOC101108001, VAV2, TIAM1, LOC101106702, ACOX1, ORAI1, CFTR, GRIA1, CAMK2D, NPR1, PTGER2, ADCY4, GNAI3, ADCY2, CACNA1D, PIK3R2, ADCY1, ATP1A1, ADCY6, GNAI1, PLD2, LOC105606030, PIK3R5, GNAI2, MAPK8, PLN, CA…	213
KEGG_PATHWAY	oas05231	Choline metabolism in cancer	34	0.046410072079745276	SLC22A4, SLC44A5, SLC22A3, SLC44A3, SLC44A1, DGKA, PIK3R2, HIF1A, EGFR, PLD2, PIK3R5, NRAS, MAPK8, LOC101105348, PDGFC, EIF4EBP1, AKT1, WASF3, PDGFRA, LYPLA1, JUN, PCYT1A, MAP2K2, CHKB, PLA2G4D, TSC2, MAPK10, DGKQ, RPS6KB2, CHPT1, PLPP3, SOS1, PLPP2, DGKH	100
KEGG_PATHWAY	oas04623	Cytosolic DNA-sensing pathway	22	0.04725507153111273	IL33, RIPK3, TREX1, ADAR, LOC101104373, LOC101107340, IKBKB, LOC101103702, POLR3A, POLR3B, CCL5, IL1B, POLR1C, POLR3E, POLR2F, POLR3H, RIPK1, IKBKG, POLR2H, POLR3K, POLR2K, MB21D1	59
KEGG_PATHWAY	oas04921	Oxytocin signaling pathway	48	0.04935676822354197	GUCY1B3, RYR2, CAMK2D, PRKAA2, NPR1, ITPR1, GNAI3, ADCY4, PRKAG2, CACNA1D, ADCY2, OXT, ADCY1, ELK1, ADCY6, PRKAG3, GNAI1, EGFR, MYLK, LOC105606030, GNAI2, PPP1CB, TRPM2, PPP3CB, NRAS, CACNA1S, LOC101115640, PRKACA, LOC105615140, CAMK2G, CACNG4, KCNJ2, KCNJ3, KCNJ4, KCNJ5, JUN, PRKAB2, MAP2K2, PLA2G4D, NOS3, NFATC2, NFATC1, GNAO1, CACNB2, CACNB3, GNAQ, CALM1	150
KEGG_PATHWAY	oas05164	Influenza A	58	0.04950234470950102	CXCL8, FASLG, ADAR, LOC101107340, CASP9, IFIH1, IKBKB, LOC101103702, AKT1, EP300, KPNA1, MAP2K4, MAP2K2, IFNGR1, IFNGR2, TNFRSF1A, IL1B, VDAC1, LOC101116223, LOC101109219, LOC101120118, TLR3, IRF9, IFNAR1, RNASEL, NLRX1, LOC101108696, FURIN, LOC101104373, PIK3R2, PIK3R5, MAPK8, OVAR-DRB1, DQB, PABPN1, DQA, CCL5, NLRP3, LOC101109747, LOC105603927, IVNS1ABP, IL33, CPSF4, LOC101112563, JUN, LOC10111…	186
KEGG_PATHWAY	oas04071	Sphingolipid signaling pathway	40	0.051995864126989505	LOC101116812, ASAH1, SGMS1, TRADD, GNAI3, PTEN, PPP2R2A, PIK3R2, SGMS2, GNAI1, PLD2, PIK3R5, GNAI2, PPP2CA, SMPD2, PPP2CB, NRAS, MAPK8, SPTLC1, PPP2R1B, SPTLC2, PPP2R1A, GNA12, AKT1, FCER1A, MAP3K5, ABCC1, MAP2K2, NOS3, SPHK2, TRAF2, GAB2, SGPP1, TNFRSF1A, ACER2, MAPK10, GNAQ, DEGS1, LOC101116223	122
KEGG_PATHWAY	oas00760	Nicotinate and nicotinamide metabolism	13	0.052096572670998986	NMNAT3, NMNAT2, NADK2, BST1, PNP, NMNAT1, NNT, NT5C1A, NAMPT, NT5M, LOC101104808, NUDT13, NUDT12	30
KEGG_PATHWAY	oas05134	Legionellosis	24	0.05783945295655074	RAB1A, ARF1, LOC101114987, CXCL8, HSPA1L, SAR1B, BNIP3, LOC101110773, HSPA6, LOC101104661, HSPA2, NLRC4, LOC100125610, HSPD1, EEF1G, CASP9, IL1B, EEF1A2, LOC101120236, CD14, SEC22B, LOC101102857, MYD88, NAIP	67
KEGG_PATHWAY	oas04722	Neurotrophin signaling pathway	40	0.05828257116502395	YWHAE, SHC2, CAMK2D, MAGED1, SHC1, FASLG, PIK3R2, PSEN1, FOXO3, PIK3R5, CRKL, IKBKB, RPS6KA3, NRAS, MAPK8, RPS6KA5, IRAK1, ARHGDIA, PLCG2, AKT1, SH2B3, CAMK2G, SH2B2, MAP3K5, NGFR, MAP3K3, LOC105605390, JUN, MAP2K2, BDNF, RIPK2, MATK, LOC101107037, BRAF, MAPK10, TRAF6, LOC101116223, CALM1, SOS1, NFKBIE	123
KEGG_PATHWAY	oas05160	Hepatitis C	43	0.060233729043976135	SCARB1, RNASEL, CXCL8, TRADD, PPP2R2A, LOC101104373, PIK3R2, LOC101107340, EGFR, LOC101102194, PIK3R5, PPP2CA, IKBKB, PPP2CB, LOC101103702, NRAS, MAPK8, PPP2R1B, PPP2R1A, AKT1, RIPK1, IKBKG, LDLR, EIF2AK1, STAT2, NR1H3, TRAF2, BRAF, EIF2S1, TNFRSF1A, MAPK10, CLDN6, CLDN10, CLDN4, CLDN3, CLDN15, PSME3, TRAF6, LOC101116223, SOS1, TLR3, IRF9, IFNAR1	134
KEGG_PATHWAY	oas04923	Regulation of lipolysis in adipocytes	20	0.06379583469884555	NPR1, ADCY4, GNAI3, AQP7, ADCY2, PIK3R2, ADCY1, ADCY6, GNAI1, LOC105606030, PTGS1, PIK3R5, GNAI2, LOC101120283, FABP4, AKT1, LOC101120029, LOC101115640, PRKACA, MGLL	54
KEGG_PATHWAY	oas00350	Tyrosine metabolism	17	0.06452612477493241	PNMT, LOC101112223, DDC, LOC101112584, FAHD1, HGD, MAOA, LOC101112687, LOC101110134, GOT2, MIF, FAH, GSTZ1, TH, LOC101121500, LOC101104808, LOC101113086	44
KEGG_PATHWAY	oas04668	TNF signaling pathway	36	0.06691490348051851	TRADD, TNFAIP3, PIK3R2, PIK3R5, RPS6KA4, IKBKB, MAPK8, RPS6KA5, CREB3L4, CCL5, CREB3L2, AKT1, RIPK1, IKBKG, LOC105614551, MAP3K5, LOC105604182, MAP2K4, LOC101112563, JUN, EDN1, RIPK3, IL15, LOC101104661, LIF, TRAF2, TRAF1, TNFRSF1A, MAPK10, IL1B, LTA, PGAM5, TAB2, LOC101116223, TAB1, IL18R1	110
KEGG_PATHWAY	oas01230	Biosynthesis of amino acids	25	0.0728387251946871	PRPS2, PRPS1, RPE, GPT, MAT2B, ENO2, ENO3, MAT2A, IDH3B, ASL, IDH3A, LOC101114294, TKTL1, TPI1, PGAM1, GPT2, GOT2, PGAM2, IDH2, CS, RPIA, ALDOC, ALDOB, PFKM, GAPDH	72
KEGG_PATHWAY	oas04380	Osteoclast differentiation	39	0.07711297570163017	SPI1, FHL2, PIK3R2, LOC101107003, PIK3R5, IKBKB, PPP3CB, LOC101103702, MAPK8, PLCG2, AKT1, TNFSF11, ACP5, SIRPA, IKBKG, JUN, JUND, IFNGR1, IFNGR2, STAT2, NFATC2, NFATC1, TRAF2, GAB2, TGFBR1, TNFRSF1A, TGFBR2, MAPK10, CYLD, TEC, IL1B, TRAF6, TAB2, LOC101116223, TAB1, SQSTM1, IRF9, LOC101105937, IFNAR1	122
KEGG_PATHWAY	oas04713	Circadian entrainment	30	0.07764213393678901	GRIA1, GUCY1B3, RYR2, CAMK2D, ITPR1, GNAI3, ADCY4, CACNA1D, ADCY2, ADCY1, ADCY6, GNAI1, LOC105606030, CACNA1G, GNAI2, GNGT1, RPS6KA5, GNG4, NOS1, LOC101115640, PRKACA, CAMK2G, KCNJ3, KCNJ5, LOC101108001, GNAO1, GNB2, GNAQ, GNB3, CALM1	90
KEGG_PATHWAY	oas00920	Sulfur metabolism	6	0.07947598704673597	MPST, TST, ETHE1, BPNT1, SQRDL, SUOX	10
KEGG_PATHWAY	oas05213	Endometrial cancer	19	0.08059207586669331	TCF7L2, TCF7L1, MAP2K2, LEF1, TCF7, PTEN, BRAF, PIK3R2, FOXO3, MLH1, ELK1, EGFR, PIK3R5, CASP9, NRAS, CDH1, CTNNA1, AKT1, SOS1	52
KEGG_PATHWAY	oas04730	Long-term depression	21	0.08238908341697862	GRIA1, LYN, GUCY1B3, GRID2, MAP2K2, PLA2G4D, ITPR1, GNAI3, BRAF, GNAI1, GNAI2, GNAO1, PPP2CA, PPP2CB, NRAS, PPP2R1B, PPP2R1A, GNAQ, GNA12, NOS1, LOC101115640	59
KEGG_PATHWAY	oas04710	Circadian rhythm	13	0.08260747206624253	PRKAB2, PRKAA2, FBXW11, PRKAG2, RORA, CSNK1D, PRKAG3, RBX1, CRY2, CRY1, LOC105615140, BTRC, SKP1	32
KEGG_PATHWAY	oas04971	Gastric acid secretion	25	0.08363449615860677	CAMK2D, ITPR1, GNAI3, ADCY4, ADCY2, ADCY1, SLC4A2, ATP1A1, ADCY6, GNAI1, MYLK, LOC105606030, GNAI2, LOC101118398, LOC101115640, PRKACA, CAMK2G, KCNJ2, ATP1B3, ATP1B1, GNAQ, LOC101119576, EZR, CALM1, CFTR	73
KEGG_PATHWAY	oas04064	NF-kappa B signaling pathway	30	0.08762747309799221	CXCL8, TRADD, TNFAIP3, LY96, TNFRSF13C, BCL10, IKBKB, IRAK1, PLCG2, TNFSF11, RIPK1, IKBKG, CD14, PIAS4, LYN, LOC101112563, CSNK2A1, TNFSF14, TRAF2, LOC105610887, TRAF1, TNFRSF1A, CXCL12, IL1B, TRAF6, LTA, TAB2, TAB1, MYD88, BCL2L1	91
KEGG_PATHWAY	oas00650	Butanoate metabolism	12	0.0877421577782244	HMGCL, BDH1, ACSM3, OXCT1, LOC105605147, ABAT, L2HGDH, ACSM4, HADH, ACADS, LOC105604051, ACAT1	29
KEGG_PATHWAY	oas04925	Aldosterone synthesis and secretion	26	0.08922904040009719	ATF1, SCARB1, CAMK2D, NPR1, ITPR1, ADCY4, CACNA1D, ADCY2, ADCY1, ADCY6, LOC105606030, CACNA1G, CREB3L4, CREB3L2, CACNA1S, LOC101115640, PRKACA, LDLR, CAMK2G, PDE2A, NR4A1, PRKD3, GNAQ, ORAI1, DAGLB, CALM1	77
KEGG_PATHWAY	oas04640	Hematopoietic cell lineage	29	0.09357183915620718	FLT3, ITGA2B, CD1E, LOC101102230, CD3E, CD3D, THPO, CD19, CD14, LOC105601924, CD34, IL4R, ITGA3, IL11RA, IL1R2, FCER2, CD4, CD8B, CD5, CD8A, IL1B, IL2RA, CD7, LOC105605313, CD9, ITGA6, ITGA5, LOC101114089, MS4A1	88
KEGG_PATHWAY	oas04350	TGF-beta signaling pathway	27	0.09467017496808505	ZFYVE9, PPP2CA, PPP2CB, PPP2R1B, PPP2R1A, EP300, PITX2, SKP1, SMAD1, SMAD4, SMAD3, BMP8A, INHBB, GDF6, BMP7, TGFBR1, DCN, BMP5, TGFBR2, RBX1, SMAD7, ZFYVE16, RBL1, BAMBI, ID2, RPS6KB2, NBL1	81
KEGG_PATHWAY	oas00100	Steroid biosynthesis	10	0.09854133999247781	SQLE, LOC101102976, EBP, NSDHL, LOC101109313, LOC101116039, SC5D, MSMO1, DHCR24, DHCR7	23
