# Supplementary material for: Reproducing extracellular matrix adverse remodelling of non-ST myocardial infarction in a large animal model
Source: Nat Commun. 2023 Feb 22;14:995. doi: 10.1038/s41467-023-36350-1 (PMC9945840; doi:10.1038/s41467-023-36350-1)
Supplement: Supplementary file 18 — Supplementary Data 15.xlsx [file 41467_2023_36350_MOESM18_ESM.xlsx]

## Sheet: Foglio1
category	id	term	Count	PValue	genes	Pop Hits
KEGG_PATHWAY	oas04110	Cell cycle	25	0.000013401002000509	CDKN2D, CDKN1C, YWHAE, TGFB2, CDKN1B, PCNA, TGFB3, PLK1, CUL1, BUB1B, CDC25C, CDC14A, CCNB2, LOC101123541, CDC23, TFDP2, PTTG1, ESPL1, CDC16, CDK1, MCM3, MCM6, TP53, MAD2L1	129
KEGG_PATHWAY	oas00532	Glycosaminoglycan biosynthesis - chondroitin sulfate / dermatan sulfate	8	0.000553007109000062	CHST7, CHST11, CHPF, CHST12, DSE, CHST15, XYLT1, CHST14	19
KEGG_PATHWAY	oas04062	Chemokine signaling pathway	27	0.0019783197460501055	SHC4, CX3CR1, LOC101114535, NCF1, SRC, CXCR4, PIK3CD, ADCY7, GNAI1, CXCL16, GNAI2, RAP1B, LOC101103766, PAK1, RAC2, PTK2B, CCL1, CCR5, JAK3, LYN, STAT5B, LOC101120093, CXCL10, CXCL11, LOC101114285, GNB5, DOCK2	172
KEGG_PATHWAY	oas04510	Focal adhesion	31	0.0024652276787155572	SHC4, FLT1, SRC, LAMA4, FLT4, PIK3CD, THBS4, EGFR, MYLK3, THBS3, RAP1B, PAK1, RAC2, FYN, PAK3, ITGA4, ACTN2, PDPK1, HGF, FN1, LAMB1, IGF1, PGF, COL5A1, PARVG, COL4A1, COL5A3, COL6A2, COL6A1, MYL9, ITGA9	211
KEGG_PATHWAY	oas04666	Fc gamma R-mediated phagocytosis	16	0.003997730925766578	LYN, MARCKSL1, NCF1, SYK, ARPC1B, PRKCD, LIMK1, PIK3CD, PAK1, CFL1, RAC2, FCGR2B, DOCK2, FCGR1A, LAT, ARF6	85
KEGG_PATHWAY	oas00071	Fatty acid degradation	10	0.0047237311823203456	HADHB, HADHA, ACADVL, ACAA2, ECHS1, ACADL, ECI1, ACSL5, ACSL4, ACAT2	40
KEGG_PATHWAY	oas00640	Propanoate metabolism	8	0.0054222679857526615	HADHA, ALDH6A1, ACSS3, ECHS1, SUCLG2, SUCLG1, ACAT2, ACACA	27
KEGG_PATHWAY	oas04512	ECM-receptor interaction	16	0.0069147924682909255	ITGA4, LAMA4, FN1, LAMB1, HMMR, THBS4, THBS3, SV2C, COL5A1, COL4A1, COL5A3, COL6A2, COL6A1, SDC1, CD44, ITGA9	90
KEGG_PATHWAY	oas01212	Fatty acid metabolism	11	0.007191439347116999	HADHB, HADHA, ACADVL, ACAA2, ECHS1, ACADL, ACSL5, ACSL4, ACAT2, ACACA, FADS1	50
KEGG_PATHWAY	oas04068	FoxO signaling pathway	21	0.007205532889930135	CDKN2D, IL10, PLK4, GABARAPL1, TGFB2, CDKN1B, PRMT1, TGFB3, PDPK1, PLK1, PIK3CD, FOXO4, SLC2A4, IGF1, SOD2, EGFR, CCNB2, CCNG2, CAT, HOMER3, LOC443240	134
KEGG_PATHWAY	oas04115	p53 signaling pathway	14	0.007406908346825617	IGFBP3, SHISA5, IGF1, CASP9, CCNB2, CASP8, SESN3, CCNG2, SESN1, CASP3, CDK1, TP53, TP73	74
KEGG_PATHWAY	oas04064	NF-kappa B signaling pathway	16	0.0076643063777177105	LYN, LOC101114226, CD40, BCL2A1, SYK, LOC101113636, TNFSF13B, CD40LG, TRAF3, BLNK, BTK, LOC101114285, PRKCQ, TLR4, LAT, CARD11	91
KEGG_PATHWAY	oas03030	DNA replication	9	0.011441089087690473	POLA2, RFC4, LOC101123541, PCNA, MCM3, RPA2, DNA2, SSBP1, MCM6	38
KEGG_PATHWAY	oas05150	Staphylococcus aureus infection	13	0.013356154476683589	LOC101109220, IL10, SELPLG, C1S, ITGB2, ITGAL, FCGR3A, C3AR1, LOC101109746, FCGR2B, FCGR1A, CFB, C1QC	71
KEGG_PATHWAY	oas00410	beta-Alanine metabolism	9	0.013375562385945531	ALDH1A3, HADHA, ALDH6A1, ECHS1, LOC105605975, LOC101112335, LOC101121500, LOC101111922, CNDP2	39
KEGG_PATHWAY	oas01130	Biosynthesis of antibiotics	29	0.01507767797934214	LOC101107260, FH, ECHS1, ACAA2, ACY1, AK1, AK3, HMGCR, HSD17B10, ACAT2, PAPSS1, DBT, AASS, PSPH, FDFT1, G6PD, GOT1, AMPD2, CMBL, LSS, SDHB, HADHB, HADHA, CAT, OGDH, SUCLG2, SUCLG1, TKT, PFKP	220
KEGG_PATHWAY	oas04142	Lysosome	19	0.016086827362186876	ABCA2, ARSA, LOC101116975, CTSZ, LAPTM5, NAGA, LIPA, LOC105609990, SGSH, PLA2G15, GGA1, GM2A, NPC2, AP1S1, MAN2B1, CD68, LOC101112162, ARSB, ATP6V0A1	126
KEGG_PATHWAY	oas05200	Pathways in cancer	46	0.017037366533073264	PTGER4, CSF1R, CEBPA, FH, CDKN1B, EPAS1, LAMA4, LOC105605763, LPAR1, CXCR4, PIK3CD, CBLB, GLI1, BRCA2, ADCY7, RASGRP1, RASGRP4, GNAI1, EGFR, HSP90B1, GNAI2, CASP9, CASP8, CASP3, RAC2, STAT5B, ARNT2, TGFB2, NOS2, TGFB3, HGF, MMP2, PLEKHG5, NCOA4, FZD6, FN1, LAMB1, MITF, IGF1, PGF, TRAF3, COL4A1, KIT, PPARG, GNB5, TP53	394
KEGG_PATHWAY	oas04611	Platelet activation	19	0.018677199506649596	LYN, SYK, SRC, PIK3CD, PLA2G4A, RASGRP1, ADCY7, GNAI1, MYLK3, GNAI2, RAP1B, APBB1IP, COL5A1, COL5A3, BTK, ORAI1, FYN, LCP2, PRKG1	128
KEGG_PATHWAY	oas05340	Primary immunodeficiency	8	0.01978403477525672	CIITA, CD40, CD40LG, RFX5, BTK, BLNK, TAP1, ORAI1	34
KEGG_PATHWAY	oas05166	HTLV-I infection	34	0.024120451488112836	ATF1, LOC101109220, CD40, PCNA, TRRAP, SRF, ITGB2, BUB1B, PIK3CD, CD3G, ITGAL, ADCY7, CDC23, PTTG1, RRAS, LOC101109746, TSPO, JAK3, LOC101114226, STAT5B, TGFB2, RANBP3, TGFB3, FZD6, LOC101113636, CDC16, VDAC3, VDAC2, VDAC1, SLC25A5, TP53, MAD2L1, ATF4, SLC25A6	279
KEGG_PATHWAY	oas05146	Amoebiasis	17	0.024197572919968234	IL10, TGFB2, NOS2, ACTN2, TGFB3, LAMA4, ITGB2, FN1, PIK3CD, LAMB1, GNA14, COL5A1, COL4A1, COL5A3, CASP3, RAB7B, TLR4	113
KEGG_PATHWAY	oas05100	Bacterial invasion of epithelial cells	13	0.026692063539799128	SHC4, SEPT11, SRC, ARPC1B, GAB1, FN1, RHOG, PIK3CD, CBLB, DNM3, ARHGAP10, SEPT6, HCLS1	78
KEGG_PATHWAY	oas04650	Natural killer cell mediated cytotoxicity	17	0.02804185942195564	IFNAR2, SHC4, SYK, ITGB2, SH2D1A, PIK3CD, ITGAL, LOC101108034, FCGR3A, PAK1, CASP3, RAC2, PTK2B, FYN, LCP2, CD247, LAT	115
KEGG_PATHWAY	oas04540	Gap junction	14	0.02926459121160547	SRC, LOC101108730, LPAR1, ADCY7, TUBA4A, GNAI1, EGFR, GNAI2, CDK1, LOC101116286, PRKG1, LOC101109608, TUBA8	88
KEGG_PATHWAY	oas05205	Proteoglycans in cancer	26	0.036759158438808615	CAMK2B, SRC, PIK3CD, CBLB, EGFR, PAK1, RRAS, GPC1, CASP3, EIF4B, TGFB2, LUM, PDPK1, HGF, MMP2, FZD6, GAB1, FN1, ANK3, IGF1, SDC1, HCLS1, HPSE, TP53, TLR4, CD44	207
KEGG_PATHWAY	oas00100	Steroid biosynthesis	6	0.037531399872607	SOAT1, LOC101117786, DHCR24, LSS, LIPA, FDFT1	23
KEGG_PATHWAY	oas04015	Rap1 signaling pathway	26	0.038634910059022746	CSF1R, DOCK4, FLT1, SRC, FLT4, ITGB2, LPAR1, PIK3CD, ITGAL, ADCY7, GNAI1, EGFR, FYB, GNAI2, RAP1B, RRAS, RAC2, ANGPT2, HGF, IGF1, PGF, APBB1IP, KIT, LCP2, RAPGEF5, LAT	208
KEGG_PATHWAY	oas05133	Pertussis	13	0.040876120403580435	IL10, NOS2, C1S, ITGB2, GNAI1, GNAI2, LOC101105208, IL1A, CASP3, CFL1, IRF8, TLR4, C1QC	83
KEGG_PATHWAY	oas05211	Renal cell carcinoma	11	0.04485383954280657	RAP1B, ARNT2, PAK1, TGFB2, FH, EPAS1, TGFB3, HGF, GAB1, PIK3CD, PAK3	66
KEGG_PATHWAY	oas05323	Rheumatoid arthritis	15	0.04533382953447283	LOC101109220, LOC101114535, TGFB2, FLT1, TGFB3, ITGB2, IL18, ITGAL, LOC101120093, TNFSF13B, IL1A, ATP6V1B2, LOC101109746, TLR4, ATP6V0A1	103
KEGG_PATHWAY	oas04014	Ras signaling pathway	27	0.048639678196859285	SHC4, CSF1R, FLT1, FLT4, PIK3CD, FOXO4, RASAL3, RASGRP1, RASGRP4, EGFR, RAP1B, PAK1, RRAS, RAC2, PAK3, ANGPT2, HGF, GAB1, PLA2G4A, IGF1, PGF, KIT, LOC101117299, GNB5, RAPGEF5, LAT, ARF6	223
KEGG_PATHWAY	oas05142	Chagas disease (American trypanosomiasis)	16	0.05001681782612108	IL10, LOC101114535, TGFB2, NOS2, TGFB3, PIK3CD, CD3G, LOC101120093, GNAI1, GNAI2, GNA14, CASP8, PPP2R1B, CD247, TLR4, C1QC	114
KEGG_PATHWAY	oas00512	Mucin type O-Glycan biosynthesis	7	0.05191225798495288	GALNT5, GALNT14, GALNT15, GALNT1, C1GALT1, GCNT1, LOC101122548	33
KEGG_PATHWAY	oas00380	Tryptophan metabolism	9	0.052465462972132046	LOC101119706, HADHA, ECHS1, KYNU, CAT, OGDH, AOX1, ACAT2, IDO1	50
KEGG_PATHWAY	oas05162	Measles	18	0.054967191079210616	IFNAR2, STAT5B, CDKN1B, SH2D1A, PIK3CD, CD3G, IL1A, DOK1, MAVS, PRKCQ, FYN, FCGR2B, JAK3, TP53, IKBKE, TLR4, HSPA1A, TP73	135
KEGG_PATHWAY	oas04151	PI3K-Akt signaling pathway	39	0.05682598002320682	YWHAE, CSF1R, CDKN1B, FLT1, LAMA4, FLT4, LPAR1, PIK3CD, BRCA1, THBS4, EGFR, HSP90B1, THBS3, CASP9, PPP2R1B, JAK3, EIF4B, IFNAR2, ANGPT2, SYK, ITGA4, PDPK1, HGF, FN1, LAMB1, IGF1, PPP2R5C, PGF, COL5A1, COL4A1, COL5A3, COL6A2, KIT, COL6A1, GNB5, TP53, TLR4, ITGA9, ATF4	352
KEGG_PATHWAY	oas05016	Huntington's disease	24	0.05746072771181297	NDUFA13, NDUFB8, LOC101115773, NDUFA4, LOC101116843, DCTN4, NDUFB3, ATP5A1, SOD2, ATP5G2, SDHB, CASP9, CASP8, NDUFS6, CASP3, VDAC3, VDAC2, VDAC1, PPARG, NDUFV3, SLC25A5, IFT57, TP53, SLC25A6	196
KEGG_PATHWAY	oas05206	MicroRNAs in cancer	23	0.06075128388889931	NOTCH2, SHC4, LOC101119706, LOC101110133, ST14, TGFB2, LOC105606000, ABCB1, CDKN1B, SLC45A3, CDCA5, BRCA1, BMI1, CDC25C, EGFR, MIR133, LOC101121256, CASP3, VIM, ZFPM2, LOC101112460, TP53, CD44	187
KEGG_PATHWAY	oas04660	T cell receptor signaling pathway	14	0.070220081995302	IL10, PDPK1, PIK3CD, CD3G, RASGRP1, PAK1, CD40LG, PRKCQ, FYN, LCP2, CD247, PAK3, LAT, CARD11	100
KEGG_PATHWAY	oas00360	Phenylalanine metabolism	6	0.07807001885526185	ALDH1A3, GOT1, LOC105605975, LOC101112335, LOC101121500, LOC101111922	28
KEGG_PATHWAY	oas04514	Cell adhesion molecules (CAMs)	20	0.07914086785402057	LOC101109220, LOC101114226, CD274, CD40, CADM3, SELPLG, ITGA4, ITGB2, LOC101113636, ITGAL, CLDN1, CD2, SPN, CD40LG, CNTN1, SDC1, LOC101109746, MPZL1, CD276, ITGA9	162
KEGG_PATHWAY	oas05143	African trypanosomiasis	7	0.08256082096563921	LOC101114226, IL10, LAMA4, IL18, F2RL1, LOC101113636, IDO1	37
KEGG_PATHWAY	oas04722	Neurotrophin signaling pathway	16	0.08515177351350002	YWHAE, SHC4, CAMK2B, PDPK1, PRKCD, GAB1, PIK3CD, RAP1B, RPS6KA3, CAMK4, RPS6KA1, ARHGDIB, SH2B3, TP53, ATF4, TP73	123
KEGG_PATHWAY	oas04664	Fc epsilon RI signaling pathway	10	0.08787608421242915	LYN, SYK, PDPK1, BTK, RAC2, PIK3CD, PLA2G4A, FYN, LCP2, LAT	65
KEGG_PATHWAY	oas04060	Cytokine-cytokine receptor interaction	26	0.08902737091136949	CX3CR1, CSF1R, LOC101114535, CD40, CXCR4, CSF2RB, CXCL16, TNFSF13B, LOC101103766, CCR5, IL12RB1, IL10, IFNAR2, TGFB2, TGFB3, IL10RA, IL18, TNFRSF1B, LOC101120093, IL1A, CXCL10, CXCL11, CD40LG, ACKR3, LOC101114285, TNFRSF21	227
KEGG_PATHWAY	oas05161	Hepatitis B	18	0.0932248698824493	STAT5B, TGFB2, CDKN1B, PCNA, SRC, TGFB3, PIK3CD, CASP9, MAVS, CASP8, CASP3, VDAC3, PTK2B, TP53, IKBKE, TLR4, LAMTOR5, ATF4	145
KEGG_PATHWAY	oas04620	Toll-like receptor signaling pathway	14	0.09492527424885625	IFNAR2, LOC101114535, CD40, PIK3CD, TLR1, CXCL10, CXCL11, CASP8, TRAF3, LOC101114285, TLR8, IRF5, IKBKE, TLR4	105
KEGG_PATHWAY	oas05321	Inflammatory bowel disease (IBD)	11	0.09751223588021765	LOC101109220, IL10, IL1A, TGFB2, TGFB3, TBX21, IL18, RORC, LOC101109746, IL12RB1, TLR4	76
