# Supplementary material for: Reproducing extracellular matrix adverse remodelling of non-ST myocardial infarction in a large animal model
Source: Nat Commun. 2023 Feb 22;14:995. doi: 10.1038/s41467-023-36350-1 (PMC9945840; doi:10.1038/s41467-023-36350-1)
Supplement: Supplementary file 19 — Supplementary Data 16.xlsx [file 41467_2023_36350_MOESM19_ESM.xlsx]

## Sheet: N-glycans
	Note:
	[1]	mass of structure in negative ion mode; mass with hyphens indicates the isomeric structures
	[2]	Hex, hexose; HexNAc, N-acetylhexosamine; deHex, fucose; NeuAc, N-acetylneuraminic acid; NeuGc, N-acetyl glycolylneuraminic acid; S, sulphate
	[3]	structures are given in the text according following rules: the structure is described clockwise and left-to-right where reducing end locates righmost side; "+" is used for uncertain location
	[4]	Types of N-glycan: pauci- or high-mannose (Man), complex (Com) and hybrid (Hyd)
	[5]	Presence (1) and absence (0) of core fucosylation
	[6]	Presence (1) and absence (0) of alphaGal
	[7]	Type of sialic acid: NeuAc (Na), NeuGc (Ng) and none (0)
	[8]	Types of linkage of sialic acid, alpha2-3 (3), alpha2-6 (6), and alpha2-8 (8); alpha2-8 also stands for di-Sia
	[9]	Each sample analysed is the pool of three different animals; d7 = 7 days after NSTEMI, d28 = 28 days after NSTEMI
		IS = ischemic core; BZ = border zone; F = remote region
	[10]	Retention time (RT) of selected structure on LC
	[11]	The intensity is area-under-the-curves (AUCs) of each glycan. For comparsion of glycan abundances between samples, the intensity is normalised to total AUC (summed AUCs of all glycans in a sample) and expressed as a percentage
								Sample [9]	Healthy			d7 IS			d7 BZ			d7 F			d28 IS			d28 BZ			d28 F
	Mass [1]	Composition [2]	Putative structures [3]	Type [4]	Core Fuc [5]	alphaGal [6]	Sialylation [7]	Linkage [8]	RT [10]	Intensity [11]	Percentage	RT	Intensity	Percentage	RT	Intensity	Percentage	RT	Intensity	Percentage	RT	Intensity	Percentage	RT	Intensity	Percentage	RT	Intensity	Percentage
	749	Hex2HexNAc2	Manα1-6Manβ1-4GlcNAcβ1-4GlcNAcol	Man	0	0	0	0	nd	0	0	15.6	543.84	0.170387	15.64	353.92	0.224817	nd	0	0	15.58	168.4	0.0726913	nd	0	0	nd	0	0
	895	Hex2HexNAc2deHex1	Manα1-3Manβ1-4GlcNAcβ1-4(Fucα1-6)GlcNAcol	Man	1	0	0	0	nd	0	0	18.52	700.49	0.219466	18.57	734.65	0.466665	nd	0	0	18.47	539	0.232664	18.47	132.82	0.0908048	nd	0	0
	911-2	Hex3HexNAc2	Manα1-3(Manα1-6)Manβ1-4GlcNAcβ1-4GlcNAcol	Man	0	0	0	0	nd	0	0	18.02	305.9	0.0958394	17.98	210.6	0.133777	nd	0	0	17.91	164.03	0.0708049	nd	0	0	nd	0	0
	1057	Hex3HexNAc2deHex1	Manα1-3(Manα1-6)Manβ1-4GlcNAcβ1-4(Fucα1-6)GlcNAcol	Com	1	0	0	0	nd	0	0	20.59	1458.2	0.456859	20.61	806.6	0.512369	nd	0	0	20.36	995.1	0.429543	nd	0	0	nd	0	0
	1073	Hex4HexNAc2	Manα1-3(Man-Manα1-6)Manβ1-4GlcNAcβ1-4GlcNAcol	Man	0	0	0	0	17.2	135.02	0.11928	17.24	522.86	0.163814	17.28	369.17	0.234504	17.42	266.1	0.42217	17.16	231.4	0.0998858	17.21	278.48	0.190388	17.24	228.61	0.130737
	1235-1	Hex5HexNAc2	Manα1-2Manα1-3(Manα1-Manα1-6)Manβ1-4GlcNAcβ1-4GlcNAcol	Man	0	0	0	0	nd	0	0	nd	0	0	nd	0	0	nd	0	0	nd	0	0	nd	0	0	16.9	306.1	0.175052
	1235-2	Hex5HexNAc2	Manα1-3[Manα1-3(Manα1-6)Manα1-6]Manβ1-4GlcNAcβ1-4GlcNAcol	Man	0	0	0	0	18.85	4832	4.2687	18.97	4498.2	1.4093	18.95	2776.8	1.76388	19.09	2972.4	4.71574	18.88	3175.82	1.37087	18.83	4588	3.13667	18.88	5290.3	3.0254
	1397-1	Hex6HexNAc2	Manα1-3[Manα1-3(Manα1-2Manα1-6)Manα1-6]Manβ1-4GlcNAcβ1-4GlcNAcol	Man	0	0	0	0	nd	0	0	nd	0	0	nd	0	0	nd	0	0	nd	0	0	15.04	218.38	0.149299	15.08	351.8	0.201186
	1397-2	Hex6HexNAc2	Manα1-3[Manα1-2Manα1-3(Manα1-6)Manα1-6]Manβ1-4GlcNAcβ1-4GlcNAcol	Man	0	0	0	0	16.55	2953.77	2.60943	16.59	4827	1.51231	16.67	2596.37	1.64927	16.77	1110.6	1.76198	16.6	2044.8	0.882655	16.53	3821.3	2.6125	16.6	4408.2	2.52095
	1397-3	Hex6HexNAc2	Manα1-2Manα1-3[Manα1-3(Manα1-6)Manα1-6]Manβ1-4GlcNAcβ1-4GlcNAcol	Man	0	0	0	0	nd	0	0	17.17	323.42	0.101329	17.17	102.19	0.0649132	nd	0	0	nd	0	0	nd	0	0	nd	0	0
	1438	Hex5HexNAc3	GlcNAcβ1-2Manα1-3[Manα1-3(Manα1-6)Manα1-6]Manβ1-4GlcNAcβ1-4GlcNAcol	Hyb	0	0	0	0	nd	0	0	nd	0	0	nd	0	0	nd	0	0	nd	0	0	nd	0	0	19.84	301.36	0.172341
	1463	Hex3HexNAc4deHex1	GlcNAcβ1-2Manα1-3(GlcNAcβ1-2Manα1-6)Manβ1-4GlcNAcβ1-4(Fucα1-6)GlcNAcol	Com	1	0	0	0	nd	0	0	18.52	410.24	0.128529	18.5	214.84	0.136471	18.53	86.8	0.137709	18.33	533.77	0.230406	18.28	94.59	0.0646682	18.29	81.54	0.0466309
	1479	Hex4HexNAc4	Galβ1-4GlcNAcβ1-2Manα1-3(GlcNAcβ1-2Manα1-6)Manβ1-4GlcNAcβ1-4GlcNAcol	Com	0	0	0	0	nd	0	0	17.28	96.14	0.030121	nd	0	0	nd	0	0	17.16	195.25	0.0842813	nd	0	0	nd	0	0
	1559-1	Hex7HexNAc2	Manα1-2Manα1-3[Manα1-3(Manα1-2Manα1-6)Manα1-6]Manβ1-4GlcNAcβ1-4GlcNAcol	Man	0	0	0	0	15.87	1867.83	1.65009	15.9	5654.33	1.77152	16.01	2432.47	1.54515	16.03	1203.4	1.90921	15.91	2179.02	0.940592	15.89	2169	1.48288	15.92	1659.55	0.949059
	1559-2	Hex7HexNAc2	Manα1-2Manα1-2Manα1-3[Manα1-3(Manα1-6)Manα1-6]Manβ1-4GlcNAcβ1-4GlcNAcol	Man	0	0	0	0	16.55	844.1	0.745698	16.59	134.58	0.0421643	16.58	74.25	0.0471651	16.67	191.99	0.304594	16.6	703.64	0.303732	16.53	430.3	0.294182	16.51	924.06	0.528449
	1559-3	Hex7HexNAc2	Manα1-2Manα1-3[Manα1-2Manα1-3(Manα1-6)Manα1-6]Manβ1-4GlcNAcβ1-4GlcNAcol	Man	0	0	0	0	16.84	278.1	0.24568	16.89	366.12	0.114707	nd	0	0	17.13	233.87	0.371037	16.9	208.19	0.089867	16.93	435.54	0.297765	16.9	146.15	0.0835799
	1567	NeuAc1Hex4HexNAc3	NeuAcα2-6GlcNAcβ1-2Manα1-3(Manα1-6)Manβ1-4GlcNAcβ1-4GlcNAcol	Com	0	0	Na	6	nd	0	0	18.42	108.16	0.0338869	18.64	56.99	0.0362012	nd	0	0	18.24	93.44	0.0403342	nd	0	0	nd	0	0
	1584	Hex5HexNAc3deHex1	Galβ1-4GlcNAcβ1-2Manα1-3(Man-Manα1-6)Manβ1-4GlcNAcβ1-4(Fucα1-6)GlcNAcol	Hyb	1	0	0	0	nd	0	0	nd	0	0	nd	0	0	nd	0	0	nd	0	0	18.28	61.46	0.0420182	nd	0	0
	1600-1	Hex6HexNAc3	Galβ1-4GlcNAcβ1-2Manα1-3[Manα1-3(Manα1-6)Man α1-6]Manβ1-4GlcNAcβ1-4GlcNAcol	Hyb	0	0	0	0	nd	0	0	17.51	522.3	0.163638	nd	0	0	17.58	118.6	0.18816	17.32	495.59	0.213926	17.34	970	0.663158	17.35	591.16	0.338071
	1600-2	Hex6HexNAc3	Galα1-3Galβ1-4GlcNAcβ1-2Manα1-3(Manα-Manα1-6)Manβ1-4GlcNAcβ1-4GlcNAcol	Hyb	0	1	0	0	nd	0	0	18.12	452.46	0.141757	nd	0	0	18.13	116.7	0.185146	18.01	164.55	0.0710294	17.94	334	0.228345	17.94	317.42	0.181525
	1625	Hex4HexNAc4deHex1	GlcNAcβ1-2Manα1-3(Galβ1-4GlcNAcβ1-2Manα1-6)Manβ1-4GlcNAcβ1-4(Fucα1-6)GlcNAcol	Com	1	0	0	0	nd	0	0	nd	0	0	nd	0	0	nd	0	0	18.99	427.35	0.184469	nd	0	0	nd	0	0
	1641	Hex5HexNAc4	Galβ1-4GlcNAcβ1-2Manα1-3(Galβ1-4GlcNAcβ1-2Manα1-6)Manβ1-4GlcNAcβ1-4GlcNAcol	Com	0	0	0	0	nd	0	0	18.02	346.41	0.108531	nd	0	0	nd	0	0	17.91	436.35	0.188354	nd	0	0	nd	0	0
	1666	Hex3HexNAc5deHex1	GlcNAcβ1-2Manα1-3(GlcNAcβ1-4)(GlcNAcβ1-2Manα1-6)Manβ1-4GlcNAcβ1-4(Fucα1-6)GlcNAcol	Com (b)	1	0	0	0	nd	0	0	15.56	238.82	0.0748231	nd	0	0	nd	0	0	15.53	388.99	0.167911	nd	0	0	nd	0	0
	1682	Hex4HexNAc5	GlcNAcβ1-2Manα1-3(GlcNAcβ1-4)(Galβ1-4GlcNAcβ1-2Manα1-6)Manβ1-4GlcNAcβ1-4GlcNAcol	Com (b)	0	0	0	0	nd	0	0	14.32	231.96	0.0726738	nd	0	0	nd	0	0	14.1	112.05	0.0483673	nd	0	0	nd	0	0
	1713	NeuAc1Hex4HexNAc3deHex1	NeuAcα2-3Galβ1-4GlcNAcβ1-2Manα1-3(Manα1-6)Manβ1-4GlcNAcβ1-4(Fucα1-6)GlcNAcol	Com	1	0	Na	6	nd	0	0	20.38	155.24	0.0486372	20.52	272.87	0.173333	nd	0	0	20.12	301.7	0.130231	20.12	142.95	0.0977304	20.12	145.92	0.0834483
	1721-1	Hex8HexNAc2	Manα1-2Manα1-3[Manα1-2Manα1-3(Manα1-2Manα1-6)Manα1-6]Manβ1-4GlcNAcβ1-4GlcNAcol	Man	0	0	0	0	nd	0	0	nd	0	0	nd	0	0	nd	0	0	nd	0	0	14.45	148	0.101183	14.51	398.11	0.22767
	1721-2	Hex8HexNAc2	Manα1-2Manα1-2Manα1-3[Manα1-3(Manα1-2Manα1-6)Manα1-6]Manβ1-4GlcNAcβ1-4GlcNAcol	Man	0	0	0	0	15.97	4550.8	4.02029	15.99	6869.24	2.15215	16.11	3980.87	2.52873	16.12	1829.9	2.90315	15.91	3717.73	1.60479	15.99	5214.81	3.5652	15.92	4731.65	2.70592
	1721-3	Hex8HexNAc2	Manα1-2Manα1-2Manα1-3[Manα1-2Manα1-3(Manα1-6)Manα1-6]Manβ1-4GlcNAcβ1-4GlcNAcol	Man	0	0	0	0	nd	0	0	16.79	367.78	0.115227	nd	0	0	nd	0	0	nd	0	0	16.82	106.29	0.0726671	16.8	282.42	0.16151
	1729	NeuGc1Hex4HexNAc3deHex1	NeuGcα2-6Galβ1-4GlcNAcβ1-2Manα1-3(Manα1-6)Manβ1-4GlcNAcβ1-4(Fucα1-6)GlcNAcol	Com	1	0	Ng	6	nd	0	0	20.28	189	0.0592143	20.43	292.5	0.185802	nd	0	0	19.96	229	0.0988498	20.04	184.4	0.126068	20.06	266.2	0.152234
	1729-1	NeuAc1Hex5HexNAc3	NeuAcα2-6Galβ1-4GlcNAcβ1-2Manα1-3(Manα1-6Manα1-6)Manβ1-4GlcNAcβ1-4GlcNAcol	Hyb	0	0	Na	6	17.54	990.73	0.875235	17.92	790.91	0.247795	18.08	457.51	0.29062	17.98	592.8	0.940483	17.71	649.25	0.280254	17.74	785.08	0.536734	17.74	966.2	0.552548
	1729-2	NeuAc1Hex5HexNAc3	NeuAcα2-3Galβ1-4GlcNAcβ1-2Manα1-3(Manα1-3Manα1-6)Manβ1-4GlcNAcβ1-4GlcNAcol	Hyb	0	0	Na	3	20.77	790.65	0.698479	21.29	623.17	0.195241	21.43	522.64	0.331992	21.29	627.9	0.996169	21.08	394.17	0.170147	21.08	868.47	0.593745	21.07	1311.58	0.750063
	1745	NeuGc1Hex5HexNAc3	NeuGcα2-3Galβ1-4GlcNAcβ-2Manα1-3 (Manα1-Manα1-6)Manβ1-4GlcNAcβ1-4GlcNAcol	Hyb	0	0	Ng	3	nd	0	0	17.82	471.6	0.147754	17.98	260.3	0.165348	17.91	225.67	0.358028	17.54	244.63	0.105597	nd	0	0	nd	0	0
	1746	Hex6HexNAc3deHex1	Galβ1-4GlcNAcβ1-2Manα1-3[Manα1-3(Manα1-6)Manα1-6]Manβ1-4GlcNAcβ1-4(Fucα1-6)GlcNAcol	Hyb	1	0	0	0	19.62	182.76	0.161455	19.88	376.57	0.117981	19.83	247.31	0.157096	19.77	133.63	0.212005	nd	0	0	19.54	376.44	0.25736	nd	0	0
	1762	Hex7HexNAc3	Galα1-3Galβ1-4GlcNAcβ1-2Manα1-3[Manα1-3(Manα1-6)Manα1-6]Manβ1-4GlcNAcβ1-4GlcNAcol	Hyb	0	1	0	0	19.26	380.6	0.336231	19.47	538.76	0.168795	19.46	363.02	0.230598	19.52	296.63	0.470606	19.29	294.93	0.127309	19.24	454.75	0.310898	nd	0	0
	1770	NeuAc1Hex4HexNAc4	NeuAcα2-3Galβ1-4GlcNAcβ1-2Manα1-3(GlcNAcβ1-2Manα1-6)Manβ1-4GlcNAcβ1-4GlcNAcol	Com	0	0	Na	3	18.49	86.1	0.0760628	nd	0	0	nd	0	0	nd	0	0	18.63	358.15	0.154598	nd	0	0	nd	0	0
	1786	NeuGc1Hex4HexNAc4	NeuGcα2-3Galβ1-4GlcNAcβ1-2Manα1-3(GlcNAcβ1-2Manα1-6)Manβ1-4GlcNAcβ1-4GlcNAcol	Com	0	0	Ng	3	nd	0	0	18.87	251	0.0786391	nd	0	0	nd	0	0	18.65	241.49	0.104241	nd	0	0	nd	0	0
	1787	Hex5HexNAc4dHex1	Galβ1-4GlcNAcβ1-2Manα1-3(Galβ1-4GlcNAcβ1-2Manα1-6)Manβ1-4GlcNAcβ1-4(Fucα1-6)GlcNAcol	Com	1	0	0	0	19.62	127.18	0.112354	19.88	1132.78	0.354904	19.93	434.7	0.27613	19.86	205.11	0.325409	19.59	1370.21	0.591463	19.54	613.41	0.419369	19.58	373.49	0.21359
	1803	Hex6HexNAc4	Galβ1-4GlcNAcβ1-2Manα1-3(Galα1-3Galβ1-4GlcNAcβ1-2Manα1-6)Manβ1-4GlcNAcβ1-4GlcNAcol	Com	0	1	0	0	18.63	773.73	0.683532	nd	0	0	19.46	181.08	0.115026	nd	0	0	19.19	172.65	0.0745258	19.13	172.65	0.118035	nd	0	0
	1828	Hex4HexNAc5deHex1	GlcNAcβ1-2Manα1-3(GlcNAcβ1-4)(Galβ1-4GlcNAcβ1-2Manα1-6)Manβ1-4GlcNAcβ1-4(Fucα1-6)GlcNAcol	Com(b)	1	0	0	0	nd	0	0	16.29	716.96	0.224626	16.31	199.06	0.126447	nd	0	0	16.21	641.84	0.277056	nd	0	0	nd	0	0
	1844	Hex5HexNAc5	Galβ1-4GlcNAcβ1-2Manα1-3(GlcNAcβ1-4)(Galβ1-4GlcNAcβ1-2Manα1-6)Manβ1-4GlcNAcβ1-4GlcNAcol	Com(b)	0	0	0	0	nd	0	0	14.9	293.41	0.0919263	nd	0	0	nd	0	0	14.78	212.09	0.0915504	nd	0	0	nd	0	0
	1875-1	NeuAc1Hex5HexNAc3deHex1	NeuAcα2-6Galβ1-4GlcNAcβ1-2Manα1-3(Man-Manα1-6)Manβ1-4GlcNAcβ1-4(Fucα1-6)GlcNAcol	Hyb	1	0	Na	6	19.2	1504.86	1.32943	19.67	980.63	0.307234	19.83	376.67	0.239268	19.77	678.21	1.07599	19.49	381.96	0.164876	19.44	1117.73	0.764156	19.48	1670.73	0.955453
	1875-2	NeuAc1Hex5HexNAc3deHex1	NeuAcα2-3Galβ1-4GlcNAcβ1-2Manα1-3(Man-Manα1-6)Manβ1-4GlcNAcβ1-4(Fucα1-6)GlcNAcol	Hyb	1	0	Na	3	22.21	1174.43	1.03752	22.72	1151.65	0.360816	22.89	767.56	0.48757	22.77	1137.67	1.80492	22.47	681.34	0.294106	22.52	837.64	0.572668	22.59	1580.4	0.903795
	1883	Hex9HexNAc2	Manα1-2Manα1-2Manα1-3[Manα1-2Manα1-3(Manα1-2Manα1-6)Manα1-6]Manβ1-4GlcNAcβ1-4GlcNAcol	Man	0	0	0	0	16.17	11681.1	10.3194	16.19	13804.3	4.32492	16.31	6055.57	3.84662	16.32	4530.65	7.18792	16.11	5956.7	2.57126	16.19	7230.79	4.94346	16.12	9122.16	5.21676
	1891-1	NeuAc1Hex6HexNAc3	NeuAcα2-6Galβ1-4GlcNAcβ1-2Manα1-3[Manα1-3(Manα1-6)Manα1-6]Manβ1-4GlcNAcβ1-4GlcNAcol	Hyb	0	0	Na	6	18.65	3262.93	2.88255	19.07	2459.32	0.770513	19.25	883.44	0.561179	19.19	1704.45	2.70413	18.88	1228.35	0.530228	18.93	3113.74	2.12876	18.98	3592.49	2.05446
	1891-2	NeuAc1Hex6HexNAc3	NeuAcα2-3Galβ1-4GlcNAcβ1-2Manα1-3[Manα1-3(Manα1-6)Manα1-6]Manβ1-4GlcNAcβ1-4GlcNAcol	Hyb	0	0	Na	3	21.59	2522.35	2.2283	22.01	1442.18	0.45184	22.28	1271.87	0.807918	22.1	982.3	1.55843	21.86	1103.57	0.476365	21.91	3018.46	2.06362	21.98	3565.2	2.03886
	1907-1	NeuGc1Hex6HexNAc3	NeuGcα2-6Galβ1-4GlcNAcβ1-2Manα1-3[Manα1-3(Manα1-6)Manα1-6]Manβ1-4GlcNAcβ1-4GlcNAcol	Hyb	0	0	Ng	6	18.65	727.3	0.642514	18.97	648.85	0.203287	19.15	245.28	0.155807	19.08	224.69	0.356473	18.78	244.68	0.105618	18.83	387.43	0.264874	18.98	500.16	0.28603
	1907-2	NeuGc1Hex6HexNAc3	NeuGcα2-3Galβ1-4GlcNAcβ1-2Manα1-3[Manα1-3(Manα1-6)Manα1-6]Manβ1-4GlcNAcβ1-4GlcNAcol	Hyb	0	0	Ng	3	21.3	304.66	0.269144	21.8	220.51	0.0690865	21.99	257.95	0.163855	21.88	234.28	0.371687	21.76	44.76	0.019321	21.7	183.93	0.125747	21.78	187.25	0.107084
	1932-1	NeuAc1Hex5HexNAc4	Galβ1-4GlcNAcβ1-2Manα1-3(NeuAcα2-6Galβ1-4GlcNAcβ1-2Manα1-6)Manβ1-4GlcNAcβ1-4GlcNAcol	Com	0	0	Na	6	19.05	454.6	0.401605	19.47	3757.5	1.17724	19.62	1697.2	1.0781	19.52	481.5	0.763904	19.19	2592.2	1.11895	19.24	2228.3	1.52342	19.08	465.7	0.266323
	1932-2	NeuAc1Hex5HexNAc4	Galβ1-4GlcNAcβ1-2Manα1-3(NeuAcα2-3Galβ1-4GlcNAcβ1-2Manα1-6)Manβ1-4GlcNAcβ1-4GlcNAcol	Com	0	0	Na	3	nd	0	0	22.52	894.4	0.280218	22.69	210.4	0.13365	22.49	121	0.191968	22.17	491.3	0.212074	22.01	711.7	0.486567	21.98	591.7	0.33838
	1948-1	NeuGc1Hex5HexNAc4	Galβ1-4GlcNAcβ1-2Manα1-3(NeuGcα2-6Galβ1-4GlcNAcβ1-2Manα1-6)Manβ1-4GlcNAcβ1-4GlcNAcol	Com	0	0	Ng	6	nd	0	0	nd	0	0	19.25	239.8	0.152326	nd	0	0	nd	0	0	nd	0	0	nd	0	0
	1948-2	NeuGc1Hex5HexNAc4	Galβ1-4GlcNAcβ1-2Manα1-3(NeuGcα2-6Galβ1-4GlcNAcβ1-2Manα1-6)Manβ1-4GlcNAcβ1-4GlcNAcol	Com	0	0	Ng	6	19.05	457.11	0.403822	19.47	2367.47	0.741736	19.62	1422.94	0.903881	19.52	181.37	0.287745	19.09	640.23	0.276361	19.24	368.84	0.252164	19.18	260.52	0.148985
	1949-1	Hex6HexNAc4dHex1	Galβ1-4GlcNAcβ1-2Manα1-3(Galα1-3Galβ1-4GlcNAcβ1-2Manα1-6)Manβ1-4GlcNAcβ1-4(Fucα2-6)GlcNAcol	Com	1	0	0	0	nd	0	0	20.99	1060.94	0.332396	21.02	586.07	0.372284	nd	0	0	20.67	729.64	0.314955	20.77	1007.84	0.689028	nd	0	0
	1949-2	Hex6HexNAc4dHex1	Galα1-3Galβ1-4GlcNAcβ1-2Manα1-3(Galβ1-4GlcNAcβ1-2Manα1-6)Manβ1-4GlcNAcβ1-4(Fucα2-6)GlcNAcol	Com	1	1	0	0	21.16	122.59	0.108299	21.4	183.12	0.0573721	nd	0	0	nd	0	0	21.08	139.57	0.0602466	nd	0	0	nd	0	0
	1965	Hex7HexNAc4	Galα1-3Galβ1-4GlcNAcβ1-2Manα1-3(Galα1-3Galβ1-4GlcNAcβ1-2Manα1-6)Manβ1-4GlcNAcβ1-4GlcNAcol	Com	0	1	0	0	20.67	659.4	0.58253	20.89	1728.39	0.54151	20.82	682.31	0.433417	20.78	269.28	0.427215	20.57	616.77	0.266234	20.56	764.75	0.522835	20.56	710.96	0.406582
	1990	Hex5HexNAc5deHex1	Galβ1-4GlcNAcβ1-2Manα1-3(GlcNAcβ1-4)(Galβ1-4GlcNAcβ1-2Manα1-6)Manβ1-4GlcNAcβ1-4(Fucα1-6)GlcNAcol	Com (b)	1	0	0	0	nd	0	0	16.79	744.33	0.233201	nd	0	0	nd	0	0	16.7	830.98	0.3587	nd	0	0	nd	0	0
	2037-1	NeuAc1Hex6HexNAc3deHex1	NeuAcα2-6Galβ1-4GlcNAcβ1-2Manα1-3[Manα1-3(Manα1-6)Manα1-6]Manβ1-4GlcNAcβ1-4(Fucα1-6)GlcNAcol	Hyb	1	0	Na	6	20.54	247.05	0.21825	nd	0	0	20.92	357.02	0.226786	20.88	550.65	0.873611	20.57	336.19	0.145119	20.56	630.82	0.431271	20.66	1290.57	0.738048
	2037-2	NeuAc1Hex6HexNAc3deHex1	NeuAcα2-3Galβ1-4GlcNAcβ1-2Manα1-3[Manα1-3(Manα1-6)Manα1-6]Manβ1-4GlcNAcβ1-4(Fucα1-6)GlcNAcol	Hyb	1	0	Na	3	23.21	35.47	0.031335	23.53	397.97	0.124685	23.7	340.04	0.216	23.61	275.86	0.437654	23.25	180.29	0.0778237	23.3	468.7	0.320435	23.38	1064.22	0.608603
	2045	Hex10HexNAc2	Glcα1-3Manα1-2Manα1-2Manα1-3[Manα1-2Manα1-3(Manα1-2Manα1-6)Manα1-6]Manβ1-4GlcNAcβ1-4GlcNAcol	Man	0	0	0	0	16.84	609.5	0.538447	16.99	1881	0.589323	17.08	905.6	0.575256	17.13	684	1.08517	16.9	1043.8	0.450565	16.93	903.6	0.617762	16.9	935.7	0.535106
	2078-1	NeuAc1Hex5HexNAc4dHex1	NeuAcα2-6Galβ1-4GlcNAcβ1-2Manα1-3(Galβ1-4GlcNAcβ1-2Manα1-6)Manβ1-4GlcNAcβ1-4(Fucα1-6)GlcNAcol	Com	1	0	Na	6	20.77	583.76	0.515708	21.19	1867.26	0.585018	21.33	1033.19	0.656303	21.18	391.95	0.621832	20.77	1239.36	0.53498	20.87	1266.4	0.865797	20.87	985.12	0.563368
	2078-2	NeuAc1Hex5HexNAc4dHex1	NeuAcα2-3Galβ1-4GlcNAcβ1-2Manα1-3(Galβ1-4GlcNAcβ1-2Manα1-6)Manβ1-4GlcNAcβ1-4(Fucα1-6)GlcNAcol	Com	1	0	Na	3	23.5	508.86	0.449539	24.04	2329.19	0.729743	24.21	1204.78	0.765301	24.07	359.18	0.569842	23.66	2072.19	0.894478	23.71	1966.11	1.34417	23.68	1133.02	0.647949
	2094-1	NeuGc1Hex5HexNAc4deHex1	Galβ1-4GlcNAcβ1-2Manα1-3(NeuGcα2-6Galβ1-4GlcNAcβ1-2Manα1-6)Manβ1-4GlcNAcβ1-4(Fucα1-6)GlcNAcol	Com	1	0	Ng	6	20.26	75.08	0.0663275	21.09	3868.11	1.21189	20.82	1215.51	0.772117	20.89	371.74	0.589769	20.36	1099.98	0.474816	20.77	931.13	0.636584	20.87	707.44	0.404569
	2094-2	NeuGc1Hex5HexNAc4deHex1	NeuGcα2-6Galβ1-4GlcNAcβ1-2Manα1-3(Galβ1-4GlcNAcβ1-2Manα1-6)Manβ1-4GlcNAcβ1-4(Fucα1-6)GlcNAcol	Com	1	0	Ng	6	20.67	164.295	0.145142	23.74	638.5	0.200044	23.4	993.62	0.631168	23.55	414.03	0.656862	22.95	1295	0.558998	23.41	447.78	0.306133	23.07	236.37	0.135175
	2110-1	NeuGc1Hex6HexNAc4	NeuGcα2-6Galβ1-4GlcNAcβ1-2Manα1-3(Galα1-3Galβ1-4GlcNAcβ1-2Manα1-6)Manβ1-4GlcNAcβ1-4GlcNAcol	Com	1	1	Ng	6	20.26	552.65	0.488224	20.59	1824.69	0.571681	20.82	1055.92	0.670742	20.67	528.33	0.8382	20.26	692.68	0.299001	20.36	639.49	0.437199	20.36	566.55	0.323997
	2110-2	NeuGc1Hex6HexNAc4	NeuGcα2-3Galβ1-4GlcNAcβ1-2Manα1-3(Galα1-3Galβ1-4GlcNAcβ1-2Manα1-6)Manβ1-4GlcNAcβ1-4GlcNAcol	Com	0	1	Ng	3	22.6	347.03	0.306575	23.03	876.19	0.274513	23.2	307.88	0.195572	22.94	528.33	0.8382	22.68	396.41	0.171114	22.82	241.52	0.16512	22.79	72.94	0.0417127
	2111	Hex7HexNAc4dHex1	Galα1-3Galβ1-4GlcNAcβ1-2Manα1-3(Galα1-3Galβ1-4GlcNAcβ1-2Manα1-6)Manβ1-4GlcNAcβ1-4(Fucα1-6)GlcNAcol	Com	1	1	0	0	22	1618.07	1.42944	22.31	6186.44	1.93823	22.28	3529.76	2.24218	23.02	330.59	0.524484	22.2	765.16	0.330288	22.01	2237.86	1.52995	21.98	2458.99	1.40624
	2223-1	NeuAc2Hex5HexNAc4	NeuAcα2-6Galβ1-4GlcNAcβ1-2Manα1-3(NeuAcα2-6Galβ1-4GlcNAcβ1-2Manα1-6)Manβ1-4GlcNAcβ1-4GlcNAcol	Com	0	0	Na	6	20.26	3433	3.03279	20.89	23574.3	7.3859	21.12	9641.9	6.12473	21.08	2396.5	3.80207	20.87	18839.4	8.13219	20.87	8883.9	6.07364	20.97	8871.6	5.07347
	2223-2	NeuAc2Hex5HexNAc4	NeuAcα2-6Galβ1-4GlcNAcβ1-2Manα1-3(NeuAcα2-3Galβ1-4GlcNAcβ1-2Manα1-6)Manβ1-4GlcNAcβ1-4GlcNAcol	Com	0	0	Na	3/6	23.1	1340.7	1.18441	23.94	10707.4	3.35466	24.21	3896.4	2.47507	24.07	1417.5	2.24888	24.17	5172.5	2.23275	24.22	5412.1	3.70008	24.19	4818.4	2.75553
	2223-3	NeuAc2Hex5HexNAc4	NeuAcα2-3Galβ1-4GlcNAcβ1-2Manα1-3(NeuAcα2-3Galβ1-4GlcNAcβ1-2Manα1-6)Manβ1-4GlcNAcβ1-4GlcNAcol	Com	0	0	Na	3	25.39	648.5	0.5729	23.26	2287.4	0.71665	26.63	1509.8	0.959056	26.51	494.2	0.784053	26.7	3479.6	1.502	26.74	1482.1	1.01326	26.6	1453.1	0.830995
	2239-1	NeuAc1NeuGc1Hex5HexNAc4	NeuAcα2-6Galβ1-4GlcNAcβ1-2Manα1-3(NeuGcα2-6Galβ1-4GlcNAcβ1-2Manα1-6)Manβ1-4GlcNAcβ1-4GlcNAcol	Com	0	0	Na/Ng	6	20.16	1258.78	1.11204	20.79	16621.1	5.20745	21.02	7188.21	4.5661	20.98	1723.61	2.73452	20.77	5060.28	2.18431	20.87	1478.65	1.01091	20.77	2276.19	1.3017
	2239-2	NeuAc1NeuGc1Hex5HexNAc4	NeuGcα2-6Galβ1-4GlcNAcβ1-2Manα1-3(NeuAcα2-6Galβ1-4GlcNAcβ1-2Manα1-6)Manβ1-4GlcNAcβ1-4GlcNAcol	Com	0	0	Na/Ng	6	23	436.82	0.385897	23.94	3970.17	1.24387	24.21	2160.13	1.37216	24.75	422.94	0.670998	24.37	7542.69	3.25587	24.42	2301.46	1.57343	24.09	387.12	0.221385
	2240-1	NeuAc1Hex6HexNAc4dHex1	Galα1-3Galβ1-4GlcNAcβ1-2Manα1-3(NeuAcα2-6Galβ1-4GlcNAcβ1-2Manα1-6)Manβ1-4GlcNAcβ1-4(Fucα1-6)GlcNAcol	Com	1	1	Na	6	21.7	689.67	0.609271	22.21	9231.73	2.89233	22.38	5019.12	3.18825	22.2	443.78	0.704061	21.86	6417.88	2.77033	21.91	2362.21	1.61497	21.88	1722.86	0.985265
	2240-2	NeuAc1Hex6HexNAc4dHex1	Galα1-3Galβ1-4GlcNAcβ1-2Manα1-3(NeuAcα2-3Galβ1-4GlcNAcβ1-2Manα1-6)Manβ1-4GlcNAcβ1-4(Fucα1-6)GlcNAcol	Com	1	1	Na	3	24.2	1023.24	0.903955	24.75	7201.71	2.25632	24.92	3499.22	2.22278	24.65	707.49	1.12244	24.27	3771.34	1.62793	24.42	2301.46	1.57343	24.49	3381.3	1.93369
	2255-1	NeuGc2Hex5HexNAc4	NeuGcα2-6Galβ1-4GlcNAcβ1-2Manα1-3(NeuGcα2-6Galβ1-4GlcNAcβ1-2Manα1-6)Manβ1-4GlcNAcβ1-4GlcNAcol	Com	0	0	Ng	6	20.06	6225.38	5.49965	20.69	9694.63	3.03736	20.92	6573.09	4.17536	20.88	1554.08	2.46556	20.67	1979.26	0.854364	20.77	824.94	0.563985	20.87	1168.35	0.668153
	2255-2	NeuGc2Hex5HexNAc4	NeuGcα2-3 + NeuGcα2-6 + Galβ1-4GlcNAcβ1-2Manα1-3(Galβ1-4GlcNAcβ1-2Manα1-6)Manβ1-4GlcNAcβ1-4GlcNAcol	Com	0	0	Ng	3/6	22.8	909.25	0.803253	23.74	2242.12	0.702463	24.01	902.46	0.573261	23.87	73.14	0.116037	24.07	1188.51	0.513028	nd	0	0	nd	0	0
	2255-3	NeuGc2Hex5HexNAc4	NeuGcα2-3Galβ1-4GlcNAcβ1-2Manα1-3(NeuGcα2-3Galβ1-4GlcNAcβ1-2Manα1-6)Manβ1-4GlcNAcβ1-4GlcNAcol	Com	0	0	Ng	3	nd	0	0	25.96	426.01	0.13347	nd	0	0	nd	0	0	nd	0	0	nd	0	0	nd	0	0
	2256-1	NeuGc1Hex6HexNAc4dHex1	Galα1-3Galβ1-4GlcNAcβ1-2Manα1-3(NeuGcα2-6Galβ1-4GlcNAcβ1-2Manα1-6)Manβ1-4GlcNAcβ1-4(Fucα1-6)GlcNAcol	Com	1	1	Ng	6	21.7	1982.31	1.75122	22.11	8964.07	2.80847	22.28	6193.81	3.93443	22.2	1345.98	2.13541	21.76	5279.35	2.27888	21.8	487.68	0.333411	21.88	2544.08	1.4549
	2256-2	NeuGc1Hex6HexNAc4dHex1	NeuGcα2-3Galβ1-4GlcNAcβ1-2Manα1-3(Galα1-3Galβ1-4GlcNAcβ1-2Manα1-6)Manβ1-4GlcNAcβ1-4(Fucα1-6)GlcNAcol	Com	1	1	Ng	3	23.9	951.08	0.840207	24.45	3276.98	1.02669	24.62	1812.45	1.15131	24.45	639.3	1.01426	24.17	1188.51	0.513028	24.22	1306.95	0.89352	24.19	1553.2	0.88824
	2297-1	NeuAc1Hex6HexNAc5	NeuAcα2-3 + Galβ1-4GlcNAcβ1-2(Galβ1-4GlcNAcβ1-4)Manα1-3(Galβ1-4GlcNAcβ1-2Manα1-6)Manβ1-4GlcNAcβ1-4GlcNAcol	Com	0	0	Na	3	nd	0	0	nd	0	0	20.07	283.2	0.179894	20.06	295.1	0.468179	nd	0	0	19.64	220.57	0.150797	nd	0	0
	2369-1	NeuAc2Hex5HexNAc4dHex1	NeuAcα2-6Galβ1-4GlcNAcβ1-2Manα1-3(NeuAcα2-6Galβ1-4GlcNAcβ1-2Manα1-6)Manβ1-4GlcNAcβ1-4(Fucα1-6)GlcNAcol	Com	1	0	Na	6	21.7	789.67	0.697613	22.42	1942.76	0.608673	22.69	1018.21	0.646788	22.58	959.95	1.52297	22.37	1720.23	0.742552	22.52	1095.73	0.749116	22.49	1035.64	0.592259
	2369-2	NeuAc2Hex5HexNAc4dHex1	NeuAcα2-6Galβ1-4GlcNAcβ1-2Manα1-3(NeuAcα2-3Galβ1-4GlcNAcβ1-2Manα1-6)Manβ1-4GlcNAcβ1-4(Fucα1-6)GlcNAcol	Com	1	0	Na	3/6	24.4	4129.96	3.64851	25.46	9083.3	2.84583	25.63	7687.55	4.88329	25.56	3484.87	5.52878	25.59	13316.7	5.74827	25.63	7004.41	4.78869	25.6	8323.95	4.76028
	2369-3	NeuAc2Hex5HexNAc4dHex1	NeuAcα2-3Galβ1-4GlcNAcβ1-2Manα1-3(NeuAcα2-3Galβ1-4GlcNAcβ1-2Manα1-6)Manβ1-4GlcNAcβ1-4(Fucα1-6)GlcNAcol	Com	1	0	Na	3	26.68	4198.89	3.7094	27.66	14962.6	4.68784	28.04	8188.39	5.20143	27.81	2681.55	4.2543	27.91	20681	8.92712	27.95	7598.6	5.19492	27.91	8597.67	4.91681
	2385-1	NeuAc1NeuGc1Hex5HexNAc4dHex1	NeuGcα2-3Galβ1-4GlcNAcβ1-2Manα1-3(NeuAcα2-6Galβ1-4GlcNAcβ1-2Manα1-6)Manβ1-4GlcNAcβ1-4(Fucα1-6)GlcNAcol	Com	1	0	Na/Ng	3/6	24.4	1293.58	1.14278	25.36	7770.15	2.43441	22.59	823.89	0.523352	22.49	251.83	0.399531	25.49	5367.36	2.31687	25.63	1967.65	1.34522	25.5	2585.56	1.47862
	2385-2	NeuAc1NeuGc1Hex5HexNAc4dHex1	NeuGcα2-3Galβ1-4GlcNAcβ1-2Manα1-3(NeuAcα2-3Galβ1-4GlcNAcβ1-2Manα1-6)Manβ1-4GlcNAcβ1-4(Fucα1-6)GlcNAcol	Com	1	0	Na/Ng	3	26.48	1922.89	1.69873	27.46	7229.41	2.265	25.63	4591.55	2.91665	25.46	1146.39	1.81876	27.71	5800.27	2.50374	27.74	2825.84	1.93194	27.61	3305.32	1.89024
	2401-1	NeuGc2Hex5HexNAc4deHex1	NeuGcα2-6Galβ1-4GlcNAcβ1-2Manα1-3(NeuGcα2-6Galβ1-4GlcNAcβ1-2Manα1-6)Manβ1-4GlcNAcβ1-4(Fucα1-6)GlcNAcol	Com	1	0	Ng	6	21.49	957.11	0.845534	22.21	2444.58	0.765895	22.49	1677.22	1.0654	22.3	266.47	0.422757	22.17	2137.74	0.922774	22.21	1387.04	0.948275	22.29	1358	0.776609
	2401-2	NeuGc2Hex5HexNAc4deHex1	NeuGcα2-6Galβ1-4GlcNAcβ1-2Manα1-3(NeuGcα2-3Galβ1-4GlcNAcβ1-2Manα1-6)Manβ1-4GlcNAcβ1-4(Fucα1-6)GlcNAcol	Com	1	0	Ng	3/6	24.2	1041.96	0.920492	25.15	4905.27	1.53684	25.33	3010.9	1.91259	25.26	473.86	0.751783	25.38	3532.7	1.52492	25.43	1333.61	0.911747	25.39	1839.85	1.05217
	2401-3	NeuGc2Hex5HexNAc4deHex1	NeuGcα2-3Galβ1-4GlcNAcβ1-2Manα1-3(NeuGcα2-3Galβ1-4GlcNAcβ1-2Manα1-6)Manβ1-4GlcNAcβ1-4(Fucα1-6)GlcNAcol	Com	1	0	Ng	3	26.28	974.96	0.861303	27.26	3063.53	0.959814	27.54	1440.08	0.914768	27.31	360.7	0.572254	27.4	2110.16	0.910868	27.54	976.28	0.667451	27.51	1433.38	0.819718
	2443	NeuAc1Hex6HexNAc5deHex1	Galβ1-4GlcNAcβ1-2(Galβ1-4GlcNAcβ1-4)Manα1-3(NeuAcα2-6Galβ1-4GlcNAcβ1-2Manα1-6)Manβ1-4GlcNAcβ1-4(Fucα1-6)GlcNAcol	Com	1	0	Na	6	20.87	221.94	0.196067	nd	0	0	nd	0	0	nd	0	0	nd	0	0	20.97	379.07	0.259158	21.07	278.66	0.159359
	2514	NeuAc3Hex5HexNAc4	NeuAcα2-8NeuAcα2-3Galβ1-4GlcNAcβ1-2Manα1-3(NeuAcα2-3Galβ1-4GlcNAcβ1-2Manα1-6)Manβ1-4GlcNAcβ1-4GlcNAcol	Com	0	0	Na	3/8	23.5	1984.69	1.75332	24.95	15614.2	4.89198	25.33	5203.01	3.30506	25.36	1454.52	2.30761	26.39	15972.9	6.89484	26.34	6254.29	4.27586	26.2	8221.89	4.70191
	2530-1	NeuAc2NeuGc1Hex5HexNAc4	NeuAcα2-8NeuAcα2-3Galβ1-4GlcNAcβ1-2Manα1-3(NeuGcα2-3Galβ1-4GlcNAcβ1-2Manα1-6)Manβ1-4GlcNAcβ1-4GlcNAcol	Com	0	0	Na/Ng	3/8	23.3	142.82	0.126171	22.93	1435.31	0.449687	23.3	661.24	0.420033	23.28	74.22	0.117751	nd	0	0	nd	0	0	nd	0	0
	2530-2	NeuAc2NeuGc1Hex5HexNAc4	NeuAcα2-8NeuAcα2-3Galβ1-4GlcNAcβ1-2Manα1-3(NeuGcα2-3Galβ1-4GlcNAcβ1-2Manα1-6)Manβ1-4GlcNAcβ1-4GlcNAcol	Com	0	0	Na/Ng	3/8	25.29	368.25	0.325321	24.65	8190.82	2.56621	25.13	3252.13	2.06582	25.05	672.45	1.06685	26.09	5151.52	2.2237	26.04	1286.61	0.879614	25.9	1986.55	1.13606
	2530-3	NeuAc2NeuGc1Hex5HexNAc4	NeuAcα2-8NeuAcα2-3Galβ1-4GlcNAcβ1-2Manα1-3(NeuGcα2-3Galβ1-4GlcNAcβ1-2Manα1-6)Manβ1-4GlcNAcβ1-4GlcNAcol	Com	0	0	Na/Ng	3/8	26.68	405.21	0.357972	28.17	2687.98	0.842153	28.44	917.35	0.582719	28.02	371.67	0.589658	nd	0	0	nd	0	0	nd	0	0
	2546	NeuAc1NeuGc2Hex5HexNAc4	NeuGcα2-8NeuGcα2-3 + NeuAcα2-3 + Galβ1-4GlcNAcβ1-2Manα1-3(Galβ1-4GlcNAcβ1-2Manα1-6)Manβ1-4GlcNAcβ1-4GlcNAcol	Com	0	0	Na/Ng	3/8	23.2	450.92	0.398354	24.55	4552.48	1.42631	24.92	1287.48	0.817834	24.85	315.63	0.50075	nd	0	0	nd	0	0	nd	0	0
	2562-1	NeuGc3Hex5HexNAc4	NeuGcα2-8NeuGcα2-3 + NeuGcα2-3 + Galβ1-4GlcNAcβ1-2Manα1-3(Galβ1-4GlcNAcβ1-2Manα1-6)Manβ1-4GlcNAcβ1-4GlcNAcol	Com	0	0	Ng	3/8	21.3	341.95	0.302087	22.62	567.14	0.177687	23.1	77.34	0.0491279	nd	0	0	nd	0	0	nd	0	0	nd	0	0
	2562-2	NeuGc3Hex5HexNAc4	NeuGcα2-8NeuGcα2-3 + NeuGcα2-3 + Galβ1-4GlcNAcβ1-2Manα1-3(Galβ1-4GlcNAcβ1-2Manα1-6)Manβ1-4GlcNAcβ1-4GlcNAcol	Com	0	0	Ng	3/8	23	1321.5	1.16744	24.35	2703.95	0.847156	24.72	1302.3	0.827248	24.65	399.76	0.634223	nd	0	0	nd	0	0	nd	0	0
	2605-1	NeuAc1Hex7HexNAc5deHex1	NeuAc+Galβ1-4GlcNAcβ1-2(Galβ1-4GlcNAcβ1-4)Manα1-3(Galα1-3Galβ1-4GlcNAcβ1-2Manα1-6)Manβ1-4GlcNAcβ1-4GlcNAcol	Com	1	1	Na	6	25.79	1509.92	1.3339	27.16	1568.43	0.491394	27.23	553.15	0.351372	27.91	368.8	0.585105	26.7	1232.38	0.531967	26.84	438.72	0.299939	28.61	2720.66	1.55588
	2605-2	NeuAc1Hex7HexNAc5deHex1	NeuAc+Galβ1-4GlcNAcβ1-2(Galβ1-4GlcNAcβ1-4)Manα1-3(Galα1-3Galβ1-4GlcNAcβ1-2Manα1-6)Manβ1-4GlcNAcβ1-4GlcNAcol	Com	1	1	Na	3	27.62	853.35	0.75387	nd	0	0	nd	0	0	nd	0	0	28.81	530.05	0.228801	nd	0	0	30.82	3394.18	1.94105
	2638	Hex9HexNAc5deHex1	Galα1-3Galβ1-4GlcNAcβ1-2(Galα1-3Galβ1-4GlcNAcβ1-4)Manα1-3(Galα1-3Galβ1-4GlcNAcβ1-2Manα1-6)Manβ1-4GlcNAcβ1-4GlcNAcol	Com	1	1	0	0	23.6	1380.7	1.21974	23.33	2073.88	0.649753	24.01	634.73	0.403193	23.77	566.53	0.898805	nd	0	0	23.61	765.92	0.523635	23.58	1295.39	0.740804
	2734-1	NeuAc2Hex6HexNAc5dHex1	2xNeuAcα2-3+ Galβ1-4GlcNAcβ1-2(Galβ1-4GlcNAcβ1-4)Manα1-3(Galβ1-4GlcNAcβ1-2Manα1-6)Manβ1-4GlcNAcβ1-4(Fucα1-6)GlcNAcol	Com	1	0	Na	3	24.3	678.6	0.599491	25.26	1610.16	0.504468	25.43	630.52	0.400519	25.26	450.12	0.71412	25.38	1384.43	0.597601	25.53	1780.12	1.21701	25.39	1425.16	0.815017
	2734-2	NeuAc2Hex6HexNAc5dHex1	2xNeuAcα2-3+ Galβ1-4GlcNAcβ1-2(Galβ1-4GlcNAcβ1-4)Manα1-3(Galβ1-4GlcNAcβ1-2Manα1-6)Manβ1-4GlcNAcβ1-4(Fucα1-6)GlcNAcol	Com	1	0	Na	3	25.49	1179.54	1.04203	26.46	1117.97	0.350264	26.73	383.19	0.24341	26.61	981.3	1.55684	26.6	1037	0.44763	26.64	2022.72	1.38287	26.6	2295.6	1.3128
	2734-3	NeuAc2Hex6HexNAc5dHex1	2xNeuAcα2-3+ Galβ1-4GlcNAcβ1-2(Galβ1-4GlcNAcβ1-4)Manα1-3(Galβ1-4GlcNAcβ1-2Manα1-6)Manβ1-4GlcNAcβ1-4(Fucα1-6)GlcNAcol	Com	1	0	Na	3	26.58	946.96	0.836567	27.56	1827.3	0.572499	28.24	3849.92	2.44555	27.91	554.04	0.87899	28.71	2781.16	1.20051	28.45	5588.46	3.82065	28.41	2939.33	1.68094
	2734-4	NeuAc2Hex6HexNAc5dHex1	2xNeuAcα2-3+ Galβ1-4GlcNAcβ1-2(Galβ1-4GlcNAcβ1-4)Manα1-3(Galβ1-4GlcNAcβ1-2Manα1-6)Manβ1-4GlcNAcβ1-4(Fucα1-6)GlcNAcol	Com	1	0	Na	3	28.69	370.7	0.327485	29.85	2115.09	0.662664	30.13	1306.92	0.830182	29.81	186.75	0.296281	30.09	4310.64	1.86072	30.15	1302.31	0.890348	30.02	896.59	0.51274
	2805	NeuAc4Hex5HexNAc4	NeuAcα2-8NeuAcα2-3Galβ1-4GlcNAcβ1-2Manα1-3(NeuAcα2-8NeuAcα2-3Galβ1-4GlcNAcβ1-2Manα1-6)Manβ1-4GlcNAcβ1-4GlcNAcol	Com	0	0	Na	3/8	24.9	661.21	0.584129	27.66	5373	1.68338	28.44	345.35	0.219373	28.79	96.29	0.152765	31.91	2423.03	1.04592	nd	0	0	nd	0	0
	2821	NeuAc3NeuGc1Hex5HexNAc4	NeuAcα2-8NeuAcα2-3Galβ1-4GlcNAcβ1-2Manα1-3(NeuGcα2-8NeuAcα2-3Galβ1-4GlcNAcβ1-2Manα1-6)Manβ1-4GlcNAcβ1-4GlcNAcol	Com	0	0	Na/Ng	3/8	24.9	424.9	0.375367	27.56	2017.5	0.632089	28.34	271.2	0.172272	nd	0	0	nd	0	0	nd	0	0	nd	0	0
	2880	NeuAc3Hex6HexNAc5	NeuAcα2-6Galβ1-4GlcNAcβ1-2(NeuAcα2-6Galβ1-4GlcNAcβ1-6)Manα1-3(NeuAcα2-6Galβ1-4GlcNAcβ1-2Manα1-6)Manβ1-4GlcNAcβ1-4GlcNAcol	Com	0	0	Na	6	26.58	1094.87	0.967234	28.37	2928.66	0.917558	28.74	1022.23	0.649341	28.69	878.46	1.39368	30.19	3767.53	1.62629	29.95	2078.53	1.42102	29.92	4741.06	2.7113
	2928	NeuGc3Hex6HexNAc5	NeuGcα2-6Galβ1-4GlcNAcβ1-2(Neugcα2-6Galβ1-4GlcNAcβ1-6)Manα1-3(Neugcα2-6Galβ1-4GlcNAcβ1-2Manα1-6)Manβ1-4GlcNAcβ1-4GlcNAcol	Com	0	0	Ng	6	24.9	1565.9	1.38335	25.86	2894.25	0.906778	nd	0	0	25.91	631.84	1.00242	26.19	2063.04	0.890529	nd	0	0	26.1	1171.26	0.669817
	3026-1	NeuAc3Hex6HexNAc5dHex1	2NeuAcα2-3 + NeuAcα2-6 + Galβ1-4GlcNAcβ1-2(Galβ1-4GlcNAcβ1-4)Manα1-3(Galβ1-4GlcNAcβ1-2Manα1-6)Manβ1-4GlcNAcβ1-4(Fucα1-6)GlcNAcol	Com	1	0	Na	3/6	28.02	7756.04	6.85187	29.85	9835.84	3.0816	30.43	5863.28	3.72448	30.21	4634.14	7.35211	31.69	12902.3	5.5694	31.74	8517.53	5.82316	31	14329.6	8.19475
	3026-2	NeuAc3Hex6HexNAc5dHex1	NeuAcα2-3Galβ1-4GlcNAcβ1-2(NeuAcα2-3Galβ1-4GlcNAcβ1-4)Manα1-3(NeuAcα2-3Galβ1-4GlcNAcβ1-2Manα1-6)Manβ1-4GlcNAcβ1-4(Fucα1-6)GlcNAcol	Com	1	0	Na	3	29.34	3861.98	3.41177	31.04	4392.7	1.37625	31.62	3720.32	2.36322	31.4	2251.66	3.57228	32.68	4870.2	2.10226	32.64	1700.6	1.16265	31.42	3590.22	2.05317
	3042	NeuAc2NeuGc1Hex6HexNAc5dHex1	2NeuAcα2-3 + NeuGcα2-3 + Galβ1-4GlcNAcβ1-2(Galβ1-4GlcNAcβ1-4)Manα1-3(Galβ1-4GlcNAcβ1-2Manα1-6)Manβ1-4GlcNAcβ1-4(Fucα1-6)GlcNAcol	Com	1	0	Na/Ng	3	29.16	1332.57	1.17722	30.94	2533.03	0.793606	nd	0	0	30.7	137.63	0.218351	31.69	4794.42	2.06955	nd	0	0	nd	0	0
	3100	NeuAc2Hex7HexNAc6deHex1	2NeuAcα + Galβ1-4GlcNAcβ1-2(Galβ1-4GlcNAcβ1-6)Manα1-3[Galβ1-4GlcNAcβ1-2(Galβ1-4GlcNAcβ1-4)Manα1-6]Manβ1-4GlcNAcβ1-4GlcNAcol	Com	1	0	Na	3/6	25.69	532.99	0.470856	26.66	1105.85	0.346466	26.93	671.09	0.42629	26.71	212.93	0.337815	nd	0	0	27.54	201.92	0.138046	27	1138.83	0.651271
	3166	Hex11HexNAc6deHex1	Galα1-3Galβ1-4GlcNAcβ1-2(Galα1-3Galβ1-4GlcNAcβ1-6)Manα1-3[Galα1-3Galβ1-4GlcNAcβ1-2 (Galα1-3Galβ1-4GlcNAcβ1-6)Manα1-6]Manβ1-4GlcNAcβ1-4(Fucα1-6)GlcNAcol	Com	1	1	0	0	24.3	868.12	0.766918	nd	0	0	nd	0	0	24.45	461.65	0.732412	nd	0	0	24.32	778.55	0.53227	24.29	1715.2	0.980884
	3391	NeuAc3Hex7HexNAc6deHex1	3NeuAcα + Galβ1-4GlcNAcβ1-2(Galβ1-4GlcNAcβ1-6)Manα1-3[Galβ1-4GlcNAcβ1-2(Galβ1-4GlcNAcβ1-4)Manα1-6]Manβ1-4GlcNAcβ1-4GlcNAcol	Com	1	0	Na	3/6	29.06	1258.74	1.112	31.04	6604.11	2.06909	31.33	4774.25	3.0327	31	999.67	1.58599	32.38	6970.83	3.00902	32.24	8617.6	5.89158	32.01	11286.9	6.45475
	3682	NeuAc4Hex7HexNAc6deHex1	4NeuAcα + Galβ1-4GlcNAcβ1-2(Galβ1-4GlcNAcβ1-6)Manα1-3[Galβ1-4GlcNAcβ1-2(Galβ1-4GlcNAcβ1-4)Manα1-6]Manβ1-4GlcNAcβ1-4GlcNAcol	Com	1	0	Na	3/6	29.63	1067.36	0.942931	nd	0	0	nd	0	0	nd	0	0	nd	0	0	nd	0	0	nd	0	0

## Sheet: O-glycans
	Note:
	[1]	mass of strucutre in negative ion mode; mass with hyphens indicates the isomeric structures
	[2]	Hex, hexose; HexNAc, N-acetylhexosamine; deHex, fucose; NeuAc, N-acetylneuraminic acid; NeuGc, N-acetyl glycolylneuraminic acid; S, sulphate
	[3]	structures are given in the text according following rules: the structure is described clockwise and left-to-right where reducing end locates righmost side; "+" is used for uncertain location
	[4]	Presence (1) and absence (0) of sialic acid
	[5]	Type of sialic acid: NeuAc (Na), NeuGc (Ng) and none (0)
	[6]	Presence (1) and absence (0) of alphaGal
	[7]	Each sample analysed is the pool of three different animals; d7 = 7 days after NSTEMI, d28 = 28 days after NSTEMI
		IS = ischemic core; BZ = border zone; F = remote region
	[8]	Retention time (RT) of selected structure on LC
	[9]	The intensity is area-under-the-curves (AUCs) of each glycan. For comparsion of glycan abundances between samples, the intensity is normalised to total AUC (summed AUCs of all glycans in a sample) and expressed as a percentage
						Sample [7]	Healthy			d7 IS			d7 BZ			d7 F			d28 IS			d28 BZ			d28 F
	Mass [1]	Composition [2]	Putative structures [3]	Sialylation [4]	Type of sialic acid [5]	alphaGal [6]	RT [8]	Intensity [9]	Percentage	RT	Intensity	Percentage	RT	Intensity	Percentage	RT	Intensity	Percentage	RT	Intensity	Percentage	RT	Intensity	Percentage	RT	Intensity	Percentage
	384	Hex1HexNAc1	Galβ1-3GalNAcol	0	0	0	5.9	770.09	16.729	6.22	1372.05	8.12184	6.63	452.6	5.10535	6.91	535.54	2.70749	6.96	229.88	3.54854	6.88	97.99	0.88283	7.53	24.88	0.296587
	464	Hex1HexNAc1Sul1	3SGalβ1-3GalNAcol	0	0	0	nd	0	0	nd	0	0	nd	0	0	nd	0	0	nd	0	0	nd	0	0	nd	0	0
	675-1	NeuAc1Hex1HexNAc1	Galβ1-3(NeuAcα2-6)GalNAcol	1	Na	0	9.33	913.5	19.8443	9.8	1520.1	8.99822	9.99	771.2	8.69917	10.02	1301	6.57736	10.06	635.9	9.81606	10.15	1079.9	9.72924	10.18	1000.8	11.9302
	675-2	NeuAc1Hex1HexNAc1	NeuAcαα2-3Galβ1-3GalNAcol	1	Na	0	10.71	793.6	17.2397	11.92	2634.2	15.5931	12.05	1529.8	17.2562	12.2	2757.8	13.9424	12.15	1635.5	25.2464	12.24	2012.9	18.135	12.2	1500.9	17.8918
	691-1	NeuGc1Hex1HexNAc1	Galβ1-3(NeuGcα2-6)GalNAcol	1	Ng	0	9.33	332.32	7.21912	9.73	567.37	3.35854	9.88	161.75	1.82455	9.95	789.1	3.98939	nd	0	0	10.07	352.05	3.17176	10.07	241.5	2.87885
	691-2	NeuGc1Hex1HexNAc1	NeuGcα2-3Galβ1-3GalNAcol	1	Ng	0	10.56	229.5	4.98552	11.62	640.8	3.79321	11.82	509.5	5.74718	11.92	1146.6	5.79677	nd	0	0	12	671.1	6.0462	11.5	500.4	5.96511
	749-1	Hex2HexNAc2	Galβ1-3(Galβ1-4GlcNAcβ1-6)GalNAcol	0	0	0	nd	0	0	12.35	351.85	2.08277	nd	0	0	nd	0	0	nd	0	0	nd	0	0	nd	0	0
	911	Hex3HexNAc2	Galβ1-3(Galα1-3Galβ1-4GlcNAcβ1-6)GalNAcol	0	0	1	nd	0	0	15.53	505.37	2.99153	nd	0	0	nd	0	0	nd	0	0	nd	0	0	nd	0	0
	966	NeuAc2Hex1HexNAc1	NeuAcα2-3Galβ1-3(NeuAcα2-6)GalNAcol	1	Na	0	11.38	869.81	18.8952	13.65	2351.14	13.9176	13.99	1570.29	17.7129	14.01	4641.07	23.4635	14.2	1614.83	24.9273	14.36	3274.47	29.501	13.35	2500.4	29.8065
	982	NeuAc1NeuGc1Hex1HexNAc1	NeuGcα2-3Galβ1-3(NeuAcα2-6)GalNAcol	1	Na/Ng	0	11.32	221.1	4.80304	13.48	620.53	3.67322	13.77	310.06	3.49749	13.91	919.71	4.6497	13.99	115.47	1.78245	nd	0	0	nd	0	0
	998	NeuGc2Hex1HexNAc1	NeuGcα2-3Galβ1-3(NeuGcα2-6)GalNAcol	1	Ng	0	11.2	473.41	10.2841	13.25	568.86	3.36736	13.61	352.67	3.97813	13.75	1971.67	9.96801	nd	0	0	nd	0	0	nd	0	0
	1040-1	NeuAc1Hex2HexNAc2	NeuAcα2-3Galβ1-3(Galβ1-4GlcNAcβ1-6)GalNAcol	1	Na	0	nd	0	0	16.97	709.77	4.20148	17.2	466.73	5.26474	17.27	189.1	0.956017	17.3	919.44	14.1929	17.43	367.52	3.31113	17.28	350.5	4.1782
	1040-2	NeuAc1Hex2HexNAc2	Galβ1-3(NeuAcα2-3Galβ1-4GlcNAcβ1-6)GalNAcol	1	Na	0	nd	0	0	19.34	725.86	4.29672	19.46	568	6.40707	19.57	254.59	1.28711	19.7	391.67	6.04601	19.71	331.32	2.98499	19.65	284	3.38547
	1040-3	NeuAc1Hex2HexNAc2	NeuAcα2-3Galβ1-4GlcNAcβ1-3Galβ1-3GalNAcol	1	Na	0	nd	0	0	20.32	179.07	1.06	nd	0	0	nd	0	0	nd	0	0	nd	0	0	nd	0	0
	1056-1	NeuGc1Hex2HexNAc2	NeuGcα2-3Galβ1-3(Galβ1-4GlcNAcβ1-6)GalNAcol	1	Ng	0	nd	0	0	16.78	306.08	1.81184	nd	0	0	nd	0	0	nd	0	0	nd	0	0	nd	0	0
	1056-2	NeuGc1Hex2HexNAc2	Galβ1-3(NeuGcα2-3Galβ1-4GlcNAcβ1-6)GalNAcol	1	Ng	0	nd	0	0	18.99	185.01	1.09517	19.06	160.45	1.80988	19.3	139.17	0.70359	nd	0	0	nd	0	0	nd	0	0
	1056-3	NeuGc1Hex2HexNAc2	NeuGcα2-3Galβ1-4GlcNAcβ1-3Galβ1-3GalNAcol	1	Ng	0	nd	0	0	20.01	467.18	2.76547	20.06	48.78	0.550241	20.2	484.68	2.45036	nd	0	0	20.37	188.25	1.69602	nd	0	0
	1202	NeuAc1Hex3HexNAc2	NeuAcα2-3Galβ1-3(Galα1-3Galβ1-4GlcNAcβ1-6)GalNAcol	1	Na	1	nd	0	0	19.34	467.34	2.76642	19.32	336.9	3.80025	nd	0	0	nd	0	0	19.56	253.2	2.28118	19.45	240	2.86096
	1218	NeuGc1Hex3HexNAc2	NeuGcα2-3Galβ1-3(Galα1-3Galβ1-4GlcNAcβ1-6)GalNAcol	1	Ng	1	nd	0	0	19.04	239.2	1.41594	nd	0	0	nd	0	0	nd	0	0	nd	0	0	nd	0	0
	1331	NeuAc2Hex2HexNAc2	NeuAcα2-3Galβ1-3(NeuAcα2-3Galβ1-4GlcNAcβ1-6)GalNAcol	1	Na	0	nd	0	0	22.48	1660.03	9.82654	22.67	1007.27	11.3621	22.89	2153.8	10.8888	23.25	652.09	10.066	23.28	1257.45	11.3289	23.2	800.4	9.54132
	1347	NeuAc1NeuGc1Hex2HexNAc2	NeuAcα2-3Galβ1-3(NeuGcα2-3Galβ1-4GlcNAcβ1-6)GalNAcol	1	Na/Ng	0	nd	0	0	22.11	821.53	4.86304	22.4	258.69	2.91804	22.62	1061.36	5.36583	22.81	132.18	2.04039	23.09	517.62	4.66344	23.04	403	4.80404
	1363	NeuGc2Hex2HexNAc2	NeuGcα2-3Galβ1-3(NeuGcα2-3Galβ1-4GlcNAcβ1-6)GalNAcol	1	Ng	0	nd	0	0	nd	0	0	22.08	360.52	4.06668	22.34	1434.79	7.25375	22.52	151.2	2.334	22.64	695.76	6.26837	22.57	542	6.46101
