# Supplementary material for: Reproducing extracellular matrix adverse remodelling of non-ST myocardial infarction in a large animal model
Source: Nat Commun. 2023 Feb 22;14:995. doi: 10.1038/s41467-023-36350-1 (PMC9945840; doi:10.1038/s41467-023-36350-1)
Supplement: Supplementary file 21 — Source Data [file 41467_2023_36350_MOESM21_ESM.xlsx]

## Sheet: Fig 1c
Figure 1c
Left: Ejection fraction (%)				Middle: Reduction in ejection fraction from MI (%)					Right: Change in LVEDD and LVESD from MI (mm)
Baseline	d7	d28		d7	d28				LVEDD	LVEDD	LVESD	LVESD
68	72	69		4	1				d7	d28	d7	d28
70	69	56		-1	-14				-6	-2	-2	2
65	53	63		-12	-2				-10	-9	-7	-3
65	54	41		-11	-24				3	4	3	3
70	55	51		-15	-19				9	10.7	4.8	9.6
60	36	41		-24	-19				-6.4	4.5	1.8	2.8
65	63	62		-2	-3				-0.7	2	2.6	2
68.4	58.4	57.4		-10	-11				5	6.2	0.3	5.8
68	65.5	66.7		-2.5	-1.3				-4.2	-4.4	-2.3	-1.6
70.8	57.4	60.6		-13.4	-10.2				3	4.5	1.8	2.5
72.5	65.7	65		-6.8	-7.5				-5.4	-9.4	0.4	-3.7
									2.3	-1.7	5.6	-0.9

## Sheet: Fig 1d
Figure 1d
Left: Wall motion index score						Middle: Wall motion index score						Right: Wall motion index score
Segment basal anterior			Segment basal anteroseptum			Segment mid anteroseptum			Segment mid anterior			Segment apical anterior			Segment apical septum
d7	d28		d7	d28		d7	d28		d7	d28		d7	d28		d7	d28
1	1		1	1		2	2.5		2.5	2.5		2.5	2.5		2.5	2
2	2		1	1		1	1		2	2		1	1		1	1
2	2		2.5	2.5		2.5	1		2.5	2		1	1		1	1
2.5	1		2	1		2.5	2		2	3		2	3		2	2
2	1		2	1		2	1		2	1		2	2		2	2
1	1		1.5	1		1	1		2	1		2	2		1	2
2.5	2.5		3	3		2.5	2.5		3	3		1	3		1	2
1.5	1.5		1.5	2		1.5	1.5		1.5	2		1	1		1	1
2	2		2	3		2	2		2	3		2	2		1	1
1.5	2		1.5	2		2	1.5		1.5	2		1	2		2	1
1	1		2	2		1	1		2.5	2		2.5	2		1	1

## Sheet: Fig 3b
Figure 3b
Canonical pathways from IPA® analysis on RNA-sequencing data [-Log(p-value)]
Canonical Pathways	d7 IS	d28 IS
Inflammasome	5.02	1.82
TLR Signaling	2.12	1.92
Leukocyte Extravasation	12.5	11.3
IL-6 Signaling	4.55	2.42
IL-12 in Macrophages	3.35	2.13
IL-9 Signaling	2.91	0.905
IL-10 Signaling	4.43	3.22
CD28 in T Helper Cells	4.25	6.78
Th1 Pathway	2.69	6.56
Th2 Pathway	2.53	6.06
NO and ROS in Macrophages	5.57	2.46
HIF1a Signaling	4.51	1.77
eNOS Signaling	4.86	1.67
Rac Signaling	3.79	2.13
Renin-Angiotensin Signaling	2.45	1.64
Fibrosis	21.3	19.7
Atherosclerosis Signaling	7.36	7.75

## Sheet: Fig 3c
Figure 3c
Biological function activation from IPA® analysis on RNA-sequencing data (z-score)
Diseases and Biological Functions	d7	d28
Cell movement	10.7898	10.3556
Migration of cells	10.4565	9.38659
Cell survival	9.10752	9.76715
Cell viability	9.07933	9.55334
Homing of cells	8.30787	8.57911
Chemotaxis	8.0762	8.36745
Leukocyte migration	9.04833	7.61279
Cell movement of leukocytes	8.5802	7.17975
Formation of cellular protrusions	7.6883	7.62797
Cell movement of phagocytes	8.58249	7.20755
Organization of cytoplasm	7.76039	6.9871
Organization of cytoskeleton	7.72052	6.94196

## Sheet: Fig 3d
Figure 3d
Ratio of protein in ischemic areas to healthy condition from LC-ESI-MS/MS analysis
Protein	HLT	d7 IS	d7 BZ	d7 F	d28 IS	d28 BZ	d28 F
Vimentin	1	11.371	9.13306	1.95363	10.1008	5.58468	2.47984
Calponin	1	2.5	1.87302	0.823413	5.27778	1.5	0.452381
Raw nLC-ESI-MS/MS data (see Supplementary Data file 11)
Protein	Protein ID	Accession	Uniprot ID	Uniprot accession	Significance	Coverage (%)	#Peptides	#Unique	HLT Area	d7 IS Area	d7 BZ Area	d7 F Area	d28 IS Area	d28 BZ Area	d28 F Area
Vimentin	20	Q9MZA9|VIME_SHEEP	Q9MZA9	VIME_SHEEP	200	87	24	23	4960000	56400000	45300000	9690000	50100000	27700000	12300000
Calponin	36	Q7YRL2|CNN1_SHEEP	Q7YRL2	CNN1_SHEEP	200	41	10	10	504000	1260000	944000	415000	2660000	756000	228000

## Sheet: Fig 4a, 4c
Figure 4a
Heat map showing hierarchical clustering of high mannose N-glycan structure relative percentage
Note: [1] mass of structure in negative ion mode; mass with hyphens indicates the isomeric structures
	Putative structure mass [1]	HLT	d7 IS	d7 BZ	d7 F	d28 IS	d28 BZ	d28 F
	895	0	0.219466	0.466665	0	0.232664	0.0908048	0
	1073	0.11928	0.163814	0.234504	0.42217	0.0998858	0.190388	0.130737
	1235-2	4.2687	1.4093	1.76388	4.71574	1.37087	3.13667	3.0254
	1397-2	2.60943	1.51231	1.64927	1.76198	0.882655	2.6125	2.52095
	1559-1	1.65009	1.77152	1.54515	1.90921	0.940592	1.48288	0.949059
	1559-2	0.745698	0.0421643	0.0471651	0.304594	0.303732	0.294182	0.528449
	1559-3	0.24568	0.114707	0	0.371037	0.089867	0.297765	0.0835799
	1721-2	4.02029	2.15215	2.52873	2.90315	1.60479	3.5652	2.70592
	1883	10.3194	4.32492	3.84662	7.18792	2.57126	4.94346	5.21676
	2045	0.538447	0.589323	0.575256	1.08517	0.450565	0.617762	0.535106
Figure 4c
Heat map showing hierarchical clustering of complex N-glycan structure relative percentage
Note: [1] mass of structure in negative ion mode; mass with hyphens indicates the isomeric structures
	Putative structure mass [1]	HLT	d7 IS	d7 BZ	d7 F	d28 IS	d28 BZ	d28 F
	1057	0	0.456859	0.512369	0	0.429543	0	0
	1463	0	0.128529	0.136471	0.137709	0.230406	0.0646682	0.0466309
	1479	0	0.030121	0	0	0.0842813	0	0
	1567	0	0.0338869	0.0362012	0	0.0403342	0	0
	1625	0	0	0	0	0.184469	0	0
	1641	0	0.108531	0	0	0.188354	0	0
	1666	0	0.0748231	0	0	0.167911	0	0
	1682	0	0.0726738	0	0	0.0483673	0	0
	1713	0	0.0486372	0.173333	0	0.130231	0.0977304	0.0834483
	1729	0	0.0592143	0.185802	0	0.0988498	0.126068	0.152234
	1770	0.0760628	0	0	0	0.154598	0	0
	1786	0	0.0786391	0	0	0.104241	0	0
	1787	0.112354	0.354904	0.27613	0.325409	0.591463	0.419369	0.21359
	1803	0.683532	0	0.115026	0	0.0745258	0.118035	0
	1828	0	0.224626	0.126447	0	0.277056	0	0
	1844	0	0.0919263	0	0	0.0915504	0	0
	1932-1	0.401605	1.17724	1.0781	0.763904	1.11895	1.52342	0.266323
	1932-2	0	0.280218	0.13365	0.191968	0.212074	0.486567	0.33838
	1948-1	0	0	0.152326	0	0	0	0
	1948-2	0.403822	0.741736	0.903881	0.287745	0.276361	0.252164	0.148985
	1949-1	0	0.332396	0.372284	0	0.314955	0.689028	0
	1949-2	0.108299	0.0573721	0	0	0.0602466	0	0
	1965	0.58253	0.54151	0.433417	0.427215	0.266234	0.522835	0.406582
	1990	0	0.233201	0	0	0.3587	0	0
	2078-1	0.515708	0.585018	0.656303	0.621832	0.53498	0.865797	0.563368
	2078-2	0.449539	0.729743	0.765301	0.569842	0.894478	1.34417	0.647949
	2094-1	0.0663275	1.21189	0.772117	0.589769	0.474816	0.636584	0.404569
	2094-2	0.145142	0.200044	0.631168	0.656862	0.558998	0.306133	0.135175
	2110-1	0.488224	0.571681	0.670742	0.8382	0.299001	0.437199	0.323997
	2110-2	0.306575	0.274513	0.195572	0.8382	0.171114	0.16512	0.0417127
	2111	1.42944	1.93823	2.24218	0.524484	0.330288	1.52995	1.40624
	2223-1	3.03279	7.3859	6.12473	3.80207	8.13219	6.07364	5.07347
	2223-2	1.18441	3.35466	2.47507	2.24888	2.23275	3.70008	2.75553
	2223-3	0.5729	0.71665	0.959056	0.784053	1.502	1.01326	0.830995
	2239-1	1.11204	5.20745	4.5661	2.73452	2.18431	1.01091	1.3017
	2239-2	0.385897	1.24387	1.37216	0.670998	3.25587	1.57343	0.221385
	2240-1	0.609271	2.89233	3.18825	0.704061	2.77033	1.61497	0.985265
	2240-2	0.903955	2.25632	2.22278	1.12244	1.62793	1.57343	1.93369
	2255-1	5.49965	3.03736	4.17536	2.46556	0.854364	0.563985	0.668153
	2255-2	0.803253	0.702463	0.573261	0.116037	0.513028	0	0
	2255-3	0	0.13347	0	0	0	0	0
	2256-1	1.75122	2.80847	3.93443	2.13541	2.27888	0.333411	1.4549
	2256-2	0.840207	1.02669	1.15131	1.01426	0.513028	0.89352	0.88824
	2297-1	0	0	0.179894	0.468179	0	0.150797	0
	2369-1	0.697613	0.608673	0.646788	1.52297	0.742552	0.749116	0.592259
	2369-2	3.64851	2.84583	4.88329	5.52878	5.74827	4.78869	4.76028
	2369-3	3.7094	4.68784	5.20143	4.2543	8.92712	5.19492	4.91681
	2385-1	1.14278	2.43441	0.523352	0.399531	2.31687	1.34522	1.47862
	2385-2	1.69873	2.265	2.91665	1.81876	2.50374	1.93194	1.89024
	2401-1	0.845534	0.765895	1.0654	0.422757	0.922774	0.948275	0.776609
	2401-2	0.920492	1.53684	1.91259	0.751783	1.52492	0.911747	1.05217
	2401-3	0.861303	0.959814	0.914768	0.572254	0.910868	0.667451	0.819718
	2443	0.196067	0	0	0	0	0.259158	0.159359
	2514	1.75332	4.89198	3.30506	2.30761	6.89484	4.27586	4.70191
	2530-1	0.126171	0.449687	0.420033	0.117751	0	0	0
	2530-2	0.325321	2.56621	2.06582	1.06685	2.2237	0.879614	1.13606
	2530-3	0.357972	0.842153	0.582719	0.589658	0	0	0
	2546	0.398354	1.42631	0.817834	0.50075	0	0	0
	2562-1	0.302087	0.177687	0.0491279	0	0	0	0
	2562-2	1.16744	0.847156	0.827248	0.634223	0	0	0
	2605-1	1.3339	0.491394	0.351372	0.585105	0.531967	0.299939	1.55588
	2605-2	0.75387	0	0	0	0.228801	0	1.94105
	2638	1.21974	0.649753	0.403193	0.898805	0	0.523635	0.740804
	2734-1	0.599491	0.504468	0.400519	0.71412	0.597601	1.21701	0.815017
	2734-2	1.04203	0.350264	0.24341	1.55684	0.44763	1.38287	1.3128
	2734-3	0.836567	0.572499	2.44555	0.87899	1.20051	3.82065	1.68094
	2734-4	0.327485	0.662664	0.830182	0.296281	1.86072	0.890348	0.51274
	2805	0.584129	1.68338	0.219373	0.152765	1.04592	0	0
	2821	0.375367	0.632089	0.172272	0	0	0	0
	2880	0.967234	0.917558	0.649341	1.39368	1.62629	1.42102	2.7113
	2928	1.38335	0.906778	0	1.00242	0.890529	0	0.669817
	3026-1	6.85187	3.0816	3.72448	7.35211	5.5694	5.82316	8.19475
	3026-2	3.41177	1.37625	2.36322	3.57228	2.10226	1.16265	2.05317
	3042	1.17722	0.793606	0	0.218351	2.06955	0	0
	3100	0.470856	0.346466	0.42629	0.337815	0	0.138046	0.651271
	3166	0.766918	0	0	0.732412	0	0.53227	0.980884
	3391	1.112	2.06909	3.0327	1.58599	3.00902	5.89158	6.45475
	3682	0.942931	0	0	0	0	0	0

## Sheet: Fig 4b, 4d, 4e
Figure 4b
Cumulative percentage of high mannose N-glycans
(See Supplementary Data file 16)
HLT	d7 IS	d7 BZ	d7 F	d28 IS	d28 BZ	d28 F
32.037	24.1141	23.0199	32.3269	20.6273	37.7408	34.152
Figure 4d
Cumulative percentage of complex N-glycans
(See Supplementary Data file 16)
HLT	d7 IS	d7 BZ	d7 F	d28 IS	d28 BZ	d28 F
55.3	71.645	70.6209	56.439	74.5621	54.4568	54.7689
Figure 4e
Cumulative percentage of hybrid N-glycans
(See Supplementary Data file 16)
HLT	d7 IS	d7 BZ	d7 F	d28 IS	d28 BZ	d28 F
12.663	4.24089	6.3592	10.6178	4.81061	7.80242	11.0096

## Sheet: Fig 4g
Figure 4g
log2(fold change) of differentially expressed genes vs. healthy
	Gene	d7 IS	d28 IS	d7 BZ	d28 BZ
	SIGLEC-1	2.54731	1.05069	2.10174	0.714712
	SIGLEC-2	1.22382	1.86944	1.13984	1.02312
	SIGLEC-10	2.87839	1.76902	2.59067	0.797537
	SIGLEC-11	1.57314	1.5945	1.515	0.758025
	SIGLEC-15	5.16818	3.45052	5.52507	1.29394

## Sheet: Fig 5b, 5c, 5d
Figure 5b
Heparan sulfate (HS) to chondroitin sulfate (CS) ratio in GAGs extracted from tissue
	HLT	d7 IS	d28 IS
	1.14	0.98	0.68
	1.17	0.56	0.82
	0.94	0.39	0.31
	0.9	0.77	0.34
	0.76		0.31
Figure 5c
Relative percentage of NS, 2S and 6S sulfation in extracted HS
	HLT NS	HLT 2S	HLT 6S	d7 IS NS	d7 IS 2S	d7 IS 6S	d28 IS NS	d28 IS 2S	d28 IS 6S
	4.3	0.2	1.4	8.3	7.3	21.1	11.5	4.3	14.8
	5.7	2.5	3.5	6.3	2.4	5	9	5.8	14
	5.2	0.6	2.7	11	3.9	11	15.4	7.3	19.6
	4.5	2.5	4.4	8.7	4.5	10.4	13.6	4	13.7
	4.4	2.5	2.7				9.9	1.3	5.4
Figure 5d
Percentage of VEGF binding capacity of extracted total GAGs (at 100 mg/ml)
	HLT	d28 IS
	86.4	21.2
	75.4	3.1
	88	69.6
		17.7
		19.8

## Sheet: S Fig 2a, 2b, 2c
Supplementary Figure 2a
Left: Ejection fraction post-STEMI (%)							Right: Reduction in ejection fraction from MI (%)
Baseline	d7	d28					d7 post-STEMI	d7 post-NSTEMI	d28 post-STEMI	d28 post-NSTEMI
75.2	62	64					-13.2	-2	-11.2	-3
67.4	52.7	52.1					-14.7	-10	-15.3	-11
74.7	65.1	61.1					-9.6	-2.5	-13.6	-1.3
68	47.6	54.1					-20.4	-13.4	-13.9	-10.2
74.1	55	53.9					-19.1	-6.8	-20.2	-7.5
Supplementary Figure 2b
Left: Troponin I post-MI (ug/ml)							Right: Individual values of troponin I post-MI (ug/ml)
d1 post-STEMI	d1 post-NSTEMI	d2 post-STEMI	d2 post-NSTEMI	d3 post-STEMI	d3 post-NSTEMI			MI	d1	d2	d3	d7
18.03	0.97	9.66	0.4	6.06	0.58		STEMI #1	0.06	18.03	9.66	6.06	0.31
9.83	2.79	3.3	1.62	1.22	0.97		STEMI #2	0.05	9.83	3.3	1.22	0.06
13.13	2.06	9.73	1.16	5.87	0.47		STEMI #3	0.03	13.13	9.73	5.87	0.13
10.14	4.21	4.3	2.47	2.13	0.8		STEMI #4	0.03	10.14	4.3	2.13	0.1
26.28		15.15		7.87			STEMI #5	0.07	26.28	15.15	7.87	0.36
							NSTEMI #1	0.03	0.97	0.4	0.58	0.02
							NSTEMI #2	0.06	2.79	1.62	0.97	0.07
							NSTEMI #3	0.05	2.06	1.16	0.47	0.02
							NSTEMI #4	0.18	4.21	2.47	0.8	0.08
Supplementary Figure 2c
Left: Stroke volume post-MI (ml)							Right: Cardiac output post-MI (l/min)
d0 post-STEMI	d0 post-NSTEMI	d7 post-STEMI	d7 post-NSTEMI	d28 post-STEMI	d28 post-NSTEMI		d0 post-STEMI	d0 post-NSTEMI	d7 post-STEMI	d7 post-NSTEMI	d28 post-STEMI	d28 post-NSTEMI
35.84	31.57	31.02	27.48	32.7	28.44		3.2256	2.8413	2.7918	2.4732	3.7605	2.9862
27.24	34.68	16.14	26.59	21.07	26.18		2.1792	2.9478	2.0982	2.659	3.1605	1.9635
29.09	38.98	24.97	26.85	25.31	33.69		3.1999	3.5082	3.92029	2.9535	3.0372	3.0321
33.3		20.72		30.46			2.997		2.2792		2.92416
31.2		27.21		24.47			2.808		2.4489		2.17783

[truncated: 2 more sheets: S Fig 4a, S Fig 8a, 8b, 8c]
